# Supplementary material for: Reducing skin microbiome exposure impacts through swine farm biosecurity
Source: Gigascience. 2025 Jul 26;14:giaf062. doi: 10.1093/gigascience/giaf062 (PMC12810053; doi:10.1093/gigascience/giaf062)
Supplement: giaf062_Supplemental_Files [file giaf062_supplemental_files.zip]

Archive with 15 entries (13 files):
- Supplementary_datafiles-20250714T163912Z-1-001/
- Supplementary_datafiles-20250714T163912Z-1-001/Supplementary_datafiles/
- Supplementary_datafiles-20250714T163912Z-1-001/Supplementary_datafiles/Supplementary_datafile_10_DESeq_results_resistome.csv
- Supplementary_datafiles-20250714T163912Z-1-001/Supplementary_datafiles/Supplementary_datafile_11_DESeq_results_mobilome.csv
- Supplementary_datafiles-20250714T163912Z-1-001/Supplementary_datafiles/Supplementary_datafile_12_MAG_metadata.csv
- Supplementary_datafiles-20250714T163912Z-1-001/Supplementary_datafiles/Supplementary_datafile_1_metadata.csv
- Supplementary_datafiles-20250714T163912Z-1-001/Supplementary_datafiles/Supplementary_datafile_2_microbiome.data.file.counts.csv
- Supplementary_datafiles-20250714T163912Z-1-001/Supplementary_datafiles/Supplementary_datafile_3_microbiome.data.file.taxonomy.csv
- Supplementary_datafiles-20250714T163912Z-1-001/Supplementary_datafiles/Supplementary_datafile_4_DESeq_results_microbiome.csv
- Supplementary_datafiles-20250714T163912Z-1-001/Supplementary_datafiles/Supplementary_datafile_5_resistome.data.file.counts.csv
- Supplementary_datafiles-20250714T163912Z-1-001/Supplementary_datafiles/Supplementary_datafile_6_resistome.data.file.annotation.csv
- Supplementary_datafiles-20250714T163912Z-1-001/Supplementary_datafiles/Supplementary_datafile_7_mobilome.data.file.counts.csv
- Supplementary_datafiles-20250714T163912Z-1-001/Supplementary_datafiles/Supplementary_datafile_8_mobilome.data.file.annotation.csv
- Supplementary_datafiles-20250714T163912Z-1-001/Supplementary_datafiles/Supplementary_datafile_9_StrainPhlAn_analysis.counts.csv
- Supplementary_Materials.docx
