# Supplementary material for: Reducing skin microbiome exposure impacts through swine farm biosecurity
Source: Gigascience. 2025 Jul 26;14:giaf062. doi: 10.1093/gigascience/giaf062 (PMC12810053; doi:10.1093/gigascience/giaf062)
Supplement: giaf062_Supplemental_Files [file giaf062_supplemental_files.zip › Supplementary_datafiles-20250714T163912Z-1-001/Supplementary_datafiles/Supplementary_datafile_10_DESeq_results_resistome.csv]

Collection phase contrast (reference-comparator)	Accession	Type	Class	Mechanism	ARG	Mean abundance	Log2 Fold change	Wald's fdr adjusted p
Workday start-Workday end	MEG_3924	Multi-compound	Drug_and_biocide_resistance	Drug_and_biocide_RND_efflux_regulator	MEXR	1.455344318	24.71201462	1.10E-36
Workday start-Workday end	MEG_6174	Multi-compound	Drug_and_biocide_resistance	Drug_and_biocide_RND_efflux_pumps	SDEX	9.743616794	15.99966225	1.01E-15
Workday start-Workday end	MEG_7273	Biocides	Phenolic_compound_resistance	Phenolic_RND_efflux_pump	TRIB	11.12135336	25.71155537	4.77E-40
Workday start-Workday end	MEG_3252	Biocides	Multi-biocide_resistance	Multi-biocide_RND_efflux_pump	HASF	11.88783391	24.32533042	3.74E-36
Workday start-Workday end	MEG_3918	Multi-compound	Drug_and_biocide_resistance	Drug_and_biocide_RND_efflux_regulator	MEXL	13.08965629	13.1111663	1.55E-10
Workday start-Workday end	MEG_1109	Drugs	betalactams	Class_A_betalactamases	ARL	13.47017844	-30	9.63E-56
Workday start-Workday end	MEG_3899	Multi-compound	Drug_and_biocide_resistance	Drug_and_biocide_RND_efflux_pumps	MEXA	13.76687613	26.59568299	5.20E-43
Workday start-Workday end	MEG_7271	Biocides	Phenolic_compound_resistance	Phenolic_RND_efflux_pump	TRIA	14.45373039	24.04164044	6.37E-35
Workday start-Workday end	MEG_2701	Biocides	Acid_resistance	Acid_resistance_protein	EEFA	20.6671778	11.04529968	1.72E-07
Workday start-Workday end	MEG_3532	Drugs	betalactams	Class_B_betalactamases	L1	24.7666139	16.01657631	1.19E-15
Workday start-Workday end	MEG_4294	Drugs	Multi-drug_resistance	Multi-drug_RND_efflux_pumps	OPMH	27.23667991	11.15951355	1.28E-07
Workday start-Workday end	MEG_3434	Drugs	Rifampin	Monooxygenase	IRI	29.78343446	22.88572565	4.32E-32
Workday start-Workday end	MEG_6052	Metals	Chromium_resistance	Chromium_resistance_protein	RECG	32.01693618	4.629446885	9.64E-03
Workday start-Workday end	MEG_2735	Multi-compound	Drug_and_biocide_resistance	Drug_and_biocide_MFS_efflux_regulator	EMRRSM	33.7953039	7.645719452	4.60E-07
Workday start-Workday end	MEG_3935	Biocides	Multi-biocide_resistance	Multi-biocide_RND_efflux_pump	MEXV	37.24806408	30	1.77E-54
Workday start-Workday end	MEG_6154	Metals	Multi-metal_resistance	Multi-metal_resistance_protein	RUVBM	43.46935779	7.982400815	6.69E-04
Workday start-Workday end	MEG_1722	Metals	Copper_resistance	Copper_resistance_protein	CINA	45.57836024	12.72281535	3.20E-11
Workday start-Workday end	MEG_7286	Multi-compound	Drug_and_biocide_resistance	Drug_and_biocide_RND_efflux_pumps	TTGA	68.39959898	12.41856734	4.27E-16
Workday start-Workday end	MEG_3658	Drugs	Multi-drug_resistance	Multi-drug_ABC_efflux_pumps	MACB	200.2610945	4.187820581	1.56E-03
Workday start-Workday end	MEG_3907	Multi-compound	Drug_and_biocide_resistance	Drug_and_biocide_RND_efflux_pumps	MEXD	226.0237966	3.789375135	8.86E-03
Workday start-Workday end	MEG_2439	Metals	Multi-metal_resistance	Multi-metal_resistance_protein	CUEA	228.2738619	4.725687099	3.65E-03
Workday start-Workday end	MEG_4101	Drugs	Multi-drug_resistance	Multi-drug_RND_efflux_pumps	MUXB	232.4199756	4.405121104	7.92E-03
Workday start-Workday end	MEG_6173	Multi-compound	Drug_and_biocide_resistance	Drug_and_biocide_RND_efflux_pumps	SDEB	251.0274129	3.564759228	3.52E-03
Workday start-Workday end	MEG_7012	Drugs	Tetracyclines	Tetracycline_resistance_MFS_efflux_pumps	TET59	764.3363028	2.601470513	3.52E-03
Workday start-Workday end	MEG_4089	Drugs	Mupirocin	Mupirocin-resistant_isoleucyl-tRNA_synthetase	MUPA	1212.398307	-2.255755829	0.006700951
Workday start-Workday end	MEG_2992	Drugs	Fosfomycin	Fosfomycin_thiol_transferases	FOSA	16386.44598	1.945035178	1.01E-03
Workday start-Workday end	MEG_3007	Drugs	Fosfomycin	Fosfomycin_thiol_transferases	FOSB	25403.43818	2.123808355	9.00E-03
Workday start-Workday end	MEG_4208	Multi-compound	Drug_and_biocide_resistance	Drug_and_biocide_MFS_efflux_pumps	NORA	140308.5847	1.936689642	5.33E-03
Workday start-Workday end	MEG_3786	Drugs	betalactams	Penicillin_binding_protein	MECA	347478.7221	1.760430166	0.008840732
Workday end-Post shower	MEG_1109	Drugs	betalactams	Class_A_betalactamases	ARL	14.65543259	-6.513437038	0.005062141
Workday end-Post shower	MEG_1117	Drugs	Multi-drug_resistance	MDR_regulator	ARLR	23.39170079	-5.075168217	0.000920027
Workday end-Post shower	MEG_4052	Drugs	MLS	Macrolide_phosphotransferases	MPHO	24.03778622	-3.922738674	0.008993983
Workday end-Post shower	MEG_2088	Metals	Multi-metal_resistance	Multi-metal_resistance_protein	CORB	28.05611315	-4.138281365	0.000183919
Workday end-Post shower	MEG_7072	Drugs	Tetracyclines	Tetracycline_resistance_MFS_efflux_pumps	TETE	34.5024262	-2.878879698	0.0002601
Workday end-Post shower	MEG_1229	Multi-compound	Drug_and_biocide_resistance	Drug_and_biocide_MATE_efflux_pumps	BEXA	43.70125894	3.210412529	0.000910351
Workday end-Post shower	MEG_2744	Drugs	MLS	Macrolide_esterases	EREA	74.15123754	-4.124333881	0.004224692
Workday end-Post shower	MEG_3597	Drugs	Multi-drug_resistance	Multi-drug_ABC_efflux_pumps	LMRD	79.1941617	-1.753507393	0.001702946
Workday end-Post shower	MEG_3936	Biocides	Multi-biocide_resistance	Multi-biocide_RND_efflux_pump	MEXW	81.69030593	-3.382767941	0.000410258
Workday end-Post shower	MEG_7288	Multi-compound	Drug_and_biocide_resistance	Drug_and_biocide_RND_efflux_pumps	TTGB	103.5207402	-1.646552339	0.009952471
Workday end-Post shower	MEG_1764	Drugs	Phenicol	Phenicol_resistance_MFS_efflux_pumps	CMLA	107.4479333	-1.622868566	0.008993983
Workday end-Post shower	MEG_6640	Drugs	Sulfonamides	Sulfonamide-resistant_dihydropteroate_synthases	SULIV	109.2715222	-3.811502476	0.000183919
Workday end-Post shower	MEG_3067	Drugs	Fusidic_acid	Ribosomal_zinc-binding_protein	FUSB	523.3006482	-2.298653235	0.005062141
Workday end-Post shower	MEG_2905	Multi-compound	Drug_and_biocide_resistance	Drug_and_biocide_MFS_efflux_pumps	FEXA	915.8125808	-1.865751531	1.05E-05
Workday end-Post shower	MEG_3129	Drugs	betalactams	Class_A_betalactamases	GES	6827.379393	-3.324168757	0.007628644
Workday end-Post shower	MEG_2992	Drugs	Fosfomycin	Fosfomycin_thiol_transferases	FOSA	24737.80333	2.116217985	0.001686216
Workday end-Post shower	MEG_4208	Multi-compound	Drug_and_biocide_resistance	Drug_and_biocide_MFS_efflux_pumps	NORA	242822.518	2.002518429	0.008993983
Workday end-Post shower	MEG_3786	Drugs	betalactams	Penicillin_binding_protein	MECA	526836.6995	1.955533734	0.005062141
Workday start-Post shower	MEG_4377	Multi-compound	Biocide_and_metal_resistance	Biocide_and_metal_resistance_protein	OSCA	3.222737709	10.07817245	6.03371E-05
Workday start-Post shower	MEG_1468	Biocides	Multi-biocide_resistance	Multi-biocide_resistance_regulator	BLTR	5.188976906	-7.338625997	0.005320301
Workday start-Post shower	MEG_4049	Drugs	MLS	Macrolide_phosphotransferases	MPHK	11.60486584	-5.584313713	0.0021981
Workday start-Post shower	MEG_6044	Drugs	Multi-drug_resistance	Multi-drug_RND_efflux_regulator	RAMA	20.65661429	7.10834837	9.01E-03
Workday start-Post shower	MEG_1469	Multi-compound	Drug_and_biocide_resistance	Drug_and_biocide_MFS_efflux_regulator	BMR	20.85617305	-3.190942312	0.001374533
Workday start-Post shower	MEG_3835	Drugs	Multi-drug_resistance	Multi-drug_MATE_efflux_pump	MEPB	24.8407774	-5.390338929	0.003608777
Workday start-Post shower	MEG_4120	Metals	Nickel_resistance	Nickel_MFS_efflux_pumps	NCRAN	45.48598669	-6.022961193	0.00037163
Workday start-Post shower	MEG_1117	Drugs	Multi-drug_resistance	MDR_regulator	ARLR	98.83115773	-4.3304326	6.03E-05
Workday start-Post shower	MEG_1119	Drugs	Multi-drug_resistance	MDR_regulator	ARLS	121.9505316	-4.051299707	0.001174371
Workday start-Post shower	MEG_4213	Drugs	Multi-drug_resistance	Multi-drug_MATE_efflux_pump	NORMD	168.6354548	2.938034237	5.03E-03
Workday start-Post shower	MEG_3832	Multi-compound	Drug_and_biocide_resistance	Drug_and_biocide_MATE_efflux_pumps	MEPA	212.8122978	-2.535943391	0.0021981
Workday start-Post shower	MEG_3067	Drugs	Fusidic_acid	Ribosomal_zinc-binding_protein	FUSB	725.3155002	-2.707499237	0.00037163
Workday start-Post shower	MEG_2905	Multi-compound	Drug_and_biocide_resistance	Drug_and_biocide_MFS_efflux_pumps	FEXA	2062.836627	-1.98819292	0.00037163
Interface(Swine-Workday end)	MEG_2735	Multi-compound	Drug_and_biocide_resistance	Drug_and_biocide_MFS_efflux_regulator	EMRRSM	10.32069401	7.500636573	0.000145236
Interface(Swine-Workday end)	MEG_6530	Multi-compound	Drug_and_biocide_resistance	Drug_and_biocide_RND_efflux_regulator	SMET	12.63047628	9.141684784	9.12E-05
Interface(Swine-Workday end)	MEG_4078	Drugs	Multi-drug_resistance	Multi-drug_RND_efflux_regulator	MTRAD	28.85229797	8.678096302	6.47E-07
Interface(Swine-Workday end)	MEG_2723	Multi-compound	Drug_and_biocide_resistance	Drug_and_biocide_MFS_efflux_pumps	EMRASM	79.64725942	3.643458082	0.009442986
Interface(Swine-Workday end)	MEG_421	Drugs	betalactams	Class_C_betalactamases	ACT	85.3561013	-4.30343141	0.001636737
Interface(Swine-Workday end)	MEG_6173	Multi-compound	Drug_and_biocide_resistance	Drug_and_biocide_RND_efflux_pumps	SDEB	88.95324564	4.095488146	0.00601661
Interface(Swine-Workday end)	MEG_7836	Multi-compound	Biocide_and_metal_resistance	Biocide_and_metal_resistance_protein	YJAA	286.6297656	-0.494797049	0.004914198
Interface(Swine-Workday end)	MEG_2905	Multi-compound	Drug_and_biocide_resistance	Drug_and_biocide_MFS_efflux_pumps	FEXA	949.2742525	2.728678592	0.004914198
Interface(Swine-Workday end)	MEG_2896	Metals	Multi-metal_resistance	Multi-metal_ABC_efflux_pumps	FECE	1352.88737	1.248751535	0.004914198
Interface(Swine-Workday end)	MEG_4033	Drugs	MLS	Macrolide_phosphotransferases	MPHB	2095.155258	1.262668456	0.004914198
Interface(Swine-Workday end)	MEG_3620	Drugs	MLS	Lincosamide_nucleotidyltransferases	LNUG	40081.34987	2.028750269	0.004914198
Interface(Swine-Workday end)	MEG_1545	Drugs	betalactams	Class_A_betalactamases	CARB	50551.14843	2.066922025	0.004914198
