# Supplementary material for: Reducing skin microbiome exposure impacts through swine farm biosecurity
Source: Gigascience. 2025 Jul 26;14:giaf062. doi: 10.1093/gigascience/giaf062 (PMC12810053; doi:10.1093/gigascience/giaf062)
Supplement: giaf062_Supplemental_Files [file giaf062_supplemental_files.zip › Supplementary_datafiles-20250714T163912Z-1-001/Supplementary_datafiles/Supplementary_datafile_11_DESeq_results_mobilome.csv]

Collection phase contrast (reference-comparator)	Accession	Type		Mean abundance	Log2 Fold change	Wald's fdr adjusted p<0.01
Workday start-Workday end	gene:plasmid:84298	Plasmid	Plasmid biosynthesis_regulatory_enzymes	4.335141502	30	9.29E-54
Workday start-Workday end	gene:plasmid:17107	Plasmid	Hypothetical plasmid protein	4.724017414	-30	1.81E-54
Workday start-Workday end	gene:plasmid:136921	Plasmid	Plasmid stress_SOS_tox_antitox_partitioning	5.22606289	-29.88846761	2.15E-54
Workday start-Workday end	IncFII(pECLA)_1_pECLA_CP001919	Plasmid replicon	Plasmid replicon	5.949577964	10.71390798	1.19E-06
Workday start-Workday end	gene:plasmid:14931	Plasmid ARG	Plasmid ARG	6.302663567	30	4.22E-54
Workday start-Workday end	gene:plasmid:154418	Plasmid	Unclassified plasmid gene	6.471153852	14.38729698	3.21E-12
Workday start-Workday end	gene:plasmid:154388	IS	NA	6.938359412	24.24357464	1.49E-35
Workday start-Workday end	gene:plasmid:85816	Plasmid	Unclassified plasmid gene	8.129948363	7.611826823	0.002428416
Workday start-Workday end	gene:plasmid:24220	TE	NA	9.385957273	9.815794456	1.16E-05
Workday start-Workday end	gene:plasmid:127985	Plasmid	Plasmid transposition_recombination_integration	9.658804499	27.73318657	1.75E-46
Workday start-Workday end	IncFII(Yp)_1_Yersenia_CP000670	Plasmid replicon	Plasmid replicon	9.866005859	12.71956827	1.23E-10
Workday start-Workday end	gene:vir:105294	Virus	NA	11.97771422	-16.34276793	3.46E-16
Workday start-Workday end	gene:plasmid:93518	IS	NA	12.47965814	9.015504327	4.45E-05
Workday start-Workday end	gene:plasmid:17316	Plasmid	Plasmid relaxase and mobilization machinery	13.3925734	-13.90239086	1.11E-11
Workday start-Workday end	gene:plasmid:87096	Plasmid	Plasmid non_conjugative efflux_transport	13.56786755	-14.04129381	6.62E-12
Workday start-Workday end	gene:proph:169969	Prophage	NA	14.58512638	-5.763591436	0.009386285
Workday start-Workday end	IncFIA(HI1)_1_HI1_AF250878	Plasmid replicon	Plasmid replicon	15.61129483	6.966077672	1.09E-05
Workday start-Workday end	gene:plasmid:86244	Plasmid	Hypothetical plasmid protein	15.95580939	30	4.22E-54
Workday start-Workday end	gene:plasmid:154720	Plasmid	Plasmid biosynthesis_regulatory_enzymes	16.47672875	29.0642825	5.92E-51
Workday start-Workday end	gene:plasmid:88327	IS	NA	16.55554368	10.83416975	2.14E-07
Workday start-Workday end	gene:plasmid:154420	Plasmid	Unclassified plasmid gene	17.43634776	20.86136558	3.28E-26
Workday start-Workday end	gene:plasmid:150020	Plasmid	Plasmid biosynthesis_regulatory_enzymes	17.79647181	-8.32547658	2.86E-06
Workday start-Workday end	gene:plasmid:90291	IS	NA	18.62143211	9.652845558	1.75E-05
Workday start-Workday end	gene:plasmid:85999	Plasmid	Plasmid non_conjugative efflux_transport	19.15010131	13.38275046	1.23E-10
Workday start-Workday end	gene:plasmid:84383	TE	NA	19.33368566	7.654060436	0.000531249
Workday start-Workday end	gene:plasmid:84289	Plasmid	Hypothetical plasmid protein	20.53895087	5.778604898	0.002452086
Workday start-Workday end	gene:plasmid:153101	Plasmid	Hypothetical plasmid protein	21.43311398	12.4854332	2.13E-16
Workday start-Workday end	gene:plasmid:18170	Plasmid	Unclassified plasmid gene	23.23684734	7.266817161	0.001320599
Workday start-Workday end	gene:plasmid:18177	Plasmid	Plasmid biosynthesis_regulatory_enzymes	26.40688247	14.25714353	4.67E-12
Workday start-Workday end	gene:plasmid:138608	Plasmid ARG	Plasmid ARG	27.89815156	4.501153271	0.008221533
Workday start-Workday end	gene:plasmid:18173	IS	NA	29.10248231	11.98830328	3.60E-16
Workday start-Workday end	RepA_1_pKPC-CAV1321_CP011611	Plasmid replicon	Plasmid replicon	31.80925603	24.50389479	9.95E-45
Workday start-Workday end	gene:plasmid:18190	Plasmid	Unclassified plasmid gene	33.04251397	6.441030215	0.002987142
Workday start-Workday end	gene:plasmid:17408	Plasmid	Plasmid replication initiation and maintenance	33.46943077	-4.59021388	0.0028964
Workday start-Workday end	gene:plasmid:18168	IS	NA	34.59747315	9.727197647	8.08E-06
Workday start-Workday end	IncHI1A(CIT)_1_pNDM-CIT_JX182975	Plasmid replicon	Plasmid replicon	40.00226993	18.71076799	1.09E-30
Workday start-Workday end	gene:plasmid:17422	Plasmid	Hypothetical plasmid protein	40.82845874	17.48329729	5.60E-26
Workday start-Workday end	gene:plasmid:14693	Plasmid	Hypothetical plasmid protein	45.92361346	-2.306669069	0.006327476
Workday start-Workday end	gene:plasmid:18175	Plasmid	Plasmid transcription_translation_regulation	48.39193553	9.755591503	2.30E-12
Workday start-Workday end	gene:plasmid:85212	Plasmid ARG	Plasmid ARG	53.54736509	-2.345541261	0.005992545
Workday start-Workday end	gene:plasmid:20396	Plasmid	Hypothetical plasmid protein	54.59192611	8.268525761	0.000628225
Workday start-Workday end	gene:plasmid:153097	TE	NA	56.62900286	27.61313609	1.06E-45
Workday start-Workday end	gene:plasmid:92404	IS	NA	59.62600089	13.48831487	3.70E-11
Workday start-Workday end	gene:plasmid:14697	IS	NA	71.95619091	-2.658262521	0.005388669
Workday start-Workday end	gene:plasmid:84291	IS	NA	76.31009808	3.462610158	0.005701149
Workday start-Workday end	gene:plasmid:91005	IS	NA	111.6684182	2.748932397	0.004012315
Workday start-Workday end	gene:plasmid:87371	IS	NA	119.9618023	2.773689805	0.002749349
Workday start-Workday end	gene:plasmid:124956	IS	NA	177.9211375	3.1341821	0.001207736
Workday start-Workday end	gene:plasmid:124949	IS	NA	187.3957221	2.947805877	0.008479237
Workday start-Workday end	gene:plasmid:90626	TE	NA	188.7832416	3.221072592	0.007602199
Workday start-Workday end	gene:vir:105314	Virus	NA	213.1140121	3.621110416	0.007816031
Workday start-Workday end	gene:plasmid:119833	Plasmid	Unclassified plasmid gene	233.3620968	3.472884966	0.003691639
Workday start-Workday end	gene:vir:105307	Virus	NA	238.0728591	2.991703079	0.006942847
Workday start-Workday end	gene:vir:105326	Virus	NA	250.2359026	3.110060201	0.003397903
Workday start-Workday end	gene:vir:105335	Virus	NA	292.9209191	2.389293216	0.00806743
Workday start-Workday end	gene:plasmid:28719	Plasmid	Hypothetical plasmid protein	314.0341063	2.234983765	0.007804444
Workday start-Workday end	gene:vir:105343	Virus	NA	327.9361563	2.939885856	0.008752358
Workday start-Workday end	gene:plasmid:152269	Plasmid ARG	Plasmid ARG	331.9881987	3.489663439	0.000268566
Workday start-Workday end	gene:vir:107133	Virus	NA	364.6814953	3.477942695	0.00742579
Workday start-Workday end	gene:plasmid:124926	Plasmid ARG	Plasmid ARG	366.8141927	3.375763116	0.000305125
Workday start-Workday end	gene:proph:163539	Prophage	NA	385.4553025	2.758666733	0.007819406
Workday start-Workday end	gene:plasmid:119593	TE	NA	387.097267	2.925691287	0.002311865
Workday start-Workday end	gene:proph:160869	Prophage	NA	410.2532215	2.504904164	0.005133724
Workday start-Workday end	gene:vir:105318	Virus	NA	453.9221027	2.450927928	0.004609333
Workday start-Workday end	gene:plasmid:139559	Plasmid	Plasmid transcription_translation_regulation	474.7093578	3.331822154	0.005701149
Workday start-Workday end	gene:plasmid:85109	Plasmid	Plasmid biosynthesis_regulatory_enzymes	573.8520196	3.050325936	0.005957462
Workday start-Workday end	gene:vir:107136	Virus	NA	715.294507	2.88010887	0.001016172
Workday start-Workday end	gene:proph:163529	Prophage	NA	805.9272027	2.826123352	0.005957462
Workday start-Workday end	gene:vir:105345	Virus	NA	821.3216284	3.482520278	0.00189239
Workday start-Workday end	gene:plasmid:139562	Plasmid	Plasmid transcription_translation_regulation	849.0633758	3.733081108	0.002000598
Workday start-Workday end	gene:vir:105309	Virus	NA	867.5218903	3.469199414	0.003795021
Workday start-Workday end	gene:vir:105324	Virus	NA	1121.96694	3.630594041	0.001347998
Workday start-Workday end	ICEberg|387|CTnPg1-b|GenBank|AP009380|1429021..1439368	ICE	NA	1838.090303	3.713777233	0.0009044
Workday start-Workday end	ICEberg|83|ICESpn23771|GenBank|FR671415|1..25880	ICE	NA	1929.193654	-3.033277573	0.00083488
Workday start-Workday end	ICEberg|333|ICE(Tn4371)6071|GenBank|CP001339|1988584..2031125	ICE	NA	6767.299755	4.355337342	0.000305125
Workday start-Workday end	ICEberg|233|ICESsu(BM407)2|GenBank|FM252032|1005794..1086113	ICE	NA	12938.4559	4.399364592	0.000305125
Workday start-Workday end	ICEberg|52|ICEPaeLESB58-1|GenBank|FM209186|2796710..2907811	ICE	NA	16883.33449	5.511701777	4.02E-06
Workday end-Post-shower	gene:plasmid:149990	Plasmid	Hypothetical plasmid protein	3.805240997	-11.95050509	1.76E-07
Workday end-Post-shower	gene:vir:105321	Virus	NA	3.922004154	-12.83661918	2.30E-08
Workday end-Post-shower	gene:plasmid:14322	Plasmid	Hypothetical plasmid protein	4.288919367	17.05129858	5.33E-15
Workday end-Post-shower	gene:proph:181809	IS	NA	4.304068063	30	3.02E-46
Workday end-Post-shower	gene:plasmid:19758	Plasmid ARG	Plasmid ARG	6.00921342	-9.359580884	0.000136603
Workday end-Post-shower	gene:plasmid:131710	IS	NA	6.296195318	8.742819728	0.000592066
Workday end-Post-shower	gene:plasmid:136921	Plasmid	Plasmid stress_SOS_tox_antitox_partitioning	6.694482346	-25.76222649	1.96E-35
Workday end-Post-shower	gene:plasmid:149082	Prophage	NA	6.92950103	7.870199133	0.002270057
Workday end-Post-shower	gene:plasmid:147543	Plasmid ARG	Plasmid ARG	7.232048326	14.40297596	1.48E-10
Workday end-Post-shower	gene:plasmid:93389	Plasmid	Plasmid replication initiation and maintenance	7.989319434	-10.34325096	2.05E-05
Workday end-Post-shower	gene:vir:100201	Virus	NA	8.906227614	-6.836631872	0.008521593
Workday end-Post-shower	gene:plasmid:14967	Plasmid	Plasmid stress_SOS_tox_antitox_partitioning	9.613355685	18.81604831	3.93E-18
Workday end-Post-shower	gene:plasmid:19617	IS	NA	11.45890994	-10.02401315	3.17E-05
Workday end-Post-shower	RepA_1_pKPC-CAV1321_CP011611	Plasmid replicon	Plasmid replicon	12.73469324	7.95490568	0.002315209
Workday end-Post-shower	gene:plasmid:85576	Plasmid	Hypothetical plasmid protein	13.28739246	8.382614776	0.001072803
Workday end-Post-shower	gene:plasmid:90297	IS	NA	13.30172598	-6.900914687	0.007492667
Workday end-Post-shower	gene:plasmid:20572	TE	NA	14.41924954	13.85613855	7.86E-10
Workday end-Post-shower	gene:plasmid:154763	Plasmid	Plasmid biosynthesis_regulatory_enzymes	14.55818476	-29.80836446	4.34E-46
Workday end-Post-shower	gene:plasmid:154744	Plasmid	Plasmid transcription_translation_regulation	14.6419208	-8.286380109	0.00091346
Workday end-Post-shower	gene:plasmid:92029	IS	NA	15.02299933	-8.968724985	0.000178806
Workday end-Post-shower	gene:plasmid:151818	Plasmid ARG	Plasmid ARG	15.52497121	26.67911177	4.52E-50
Workday end-Post-shower	gene:plasmid:21259	Plasmid	Plasmid biosynthesis_regulatory_enzymes	15.9095843	22.62007108	2.42E-26
Workday end-Post-shower	gene:plasmid:139639	TE	NA	16.24927344	7.339018854	0.005406246
Workday end-Post-shower	gene:plasmid:117791	Plasmid	Hypothetical plasmid protein	16.55940259	-6.275847344	0.000941074
Workday end-Post-shower	gene:plasmid:10572	Plasmid	Plasmid replication initiation and maintenance	16.58761314	29.98996286	3.63E-46
Workday end-Post-shower	gene:plasmid:30113	TE	NA	16.60143649	-5.861941324	0.000429643
Workday end-Post-shower	gene:plasmid:10579	Plasmid	Plasmid replication initiation and maintenance	18.07385119	-16.09627144	9.70E-16
Workday end-Post-shower	gene:plasmid:158567	TE	NA	19.81932714	-8.680171299	0.000408025
Workday end-Post-shower	gene:plasmid:18190	Plasmid	Unclassified plasmid gene	19.83572566	13.4144847	4.01E-09
Workday end-Post-shower	gene:plasmid:145984	Plasmid	Plasmid replication initiation and maintenance	19.92756287	-7.54313305	0.000147094
Workday end-Post-shower	gene:plasmid:87730	Plasmid replicon	Plasmid replicon	21.25417242	-2.853423382	0.00409577
Workday end-Post-shower	gene:plasmid:91806	IS	NA	22.44401928	10.65620062	3.28E-08
Workday end-Post-shower	gene:plasmid:28714	IS	NA	22.5320281	15.82497862	5.72E-13
Workday end-Post-shower	gene:vir:94840	Virus	NA	23.1476375	7.129464886	0.001145092
Workday end-Post-shower	gene:plasmid:109676	TE	NA	23.91683778	-19.16722216	3.84E-26
Workday end-Post-shower	gene:plasmid:112313	TE	NA	24.07933125	10.88915958	1.00E-06
Workday end-Post-shower	gene:plasmid:85795	Plasmid	Hypothetical plasmid protein	24.37280899	-17.7853819	1.50E-22
Workday end-Post-shower	gene:plasmid:28616	Plasmid	Plasmid biosynthesis_regulatory_enzymes	27.30524299	28.21833668	1.76E-59
Workday end-Post-shower	gene:plasmid:154878	Plasmid	Plasmid biosynthesis_regulatory_enzymes	29.452833	-26.20178842	8.98E-54
Workday end-Post-shower	gene:plasmid:28648	Plasmid ARG	Plasmid ARG	34.29383545	4.798200509	0.007937919
Workday end-Post-shower	gene:vir:105347	Virus	NA	34.68584254	7.632047453	1.09E-05
Workday end-Post-shower	gene:plasmid:84288	Plasmid	Plasmid ARG	34.85365269	-4.285783556	0.003826036
Workday end-Post-shower	gene:plasmid:16972	TE	NA	35.23225	-2.962074433	0.001965468
Workday end-Post-shower	gene:plasmid:17188	IS	NA	35.81849471	-3.162298863	0.005129731
Workday end-Post-shower	gene:plasmid:156916	IS	NA	38.01966345	-25.55118463	1.18E-57
Workday end-Post-shower	gene:plasmid:151482	Plasmid	Hypothetical plasmid protein	40.03311502	30	2.60E-63
Workday end-Post-shower	gene:plasmid:154813	Plasmid	Plasmid biosynthesis_regulatory_enzymes	40.05611241	-18.28714713	4.07E-30
Workday end-Post-shower	gene:plasmid:141427	TE	NA	41.66891901	4.993825519	0.00527746
Workday end-Post-shower	gene:plasmid:138232	Plasmid	Plasmid biosynthesis_regulatory_enzymes	44.49132024	-27.78234106	2.08E-57
Workday end-Post-shower	gene:plasmid:142738	Plasmid	Unclassified plasmid gene	44.55864042	-3.12398553	0.001827908
Workday end-Post-shower	gene:plasmid:154831	Plasmid	Plasmid biosynthesis_regulatory_enzymes	46.73619297	-27.52858348	4.15E-72
Workday end-Post-shower	gene:plasmid:140955	Plasmid	Plasmid replication initiation and maintenance	47.22946086	-5.491661323	0.001406389
Workday end-Post-shower	gene:plasmid:139268	Plasmid ARG	Plasmid ARG	48.38785636	-3.200812303	0.00225047
Workday end-Post-shower	gene:proph:163604	Prophage	NA	50.67192266	12.12272876	1.54E-11
Workday end-Post-shower	gene:proph:163571	Prophage	NA	50.79176034	21.5583526	8.41E-49
Workday end-Post-shower	gene:vir:108492	Virus	NA	54.40842685	8.754242037	0.00014208
Workday end-Post-shower	gene:plasmid:14693	Plasmid	Hypothetical plasmid protein	55.46790424	-3.429116781	0.000941074
Workday end-Post-shower	gene:plasmid:28760	Plasmid ARG	Plasmid ARG	56.85337292	15.39367473	1.89E-19
Workday end-Post-shower	gene:plasmid:19626	TE	NA	59.17505085	-9.541559307	2.60E-10
Workday end-Post-shower	gene:plasmid:85212	Plasmid ARG	Plasmid ARG	60.59241457	-3.71592295	4.74E-05
Workday end-Post-shower	gene:vir:100687	Virus	NA	65.27857593	27.61327912	2.77E-39
Workday end-Post-shower	gene:plasmid:154547	IS	NA	65.57548938	-6.920075232	0.006981816
Workday end-Post-shower	gene:plasmid:28575	Plasmid ARG	Plasmid ARG	68.26179042	30	4.34E-46
Workday end-Post-shower	gene:plasmid:16049	IS	NA	68.33366829	3.507431975	0.001798766
Workday end-Post-shower	gene:vir:107114	Virus	NA	78.28953721	7.587873879	0.003718648
Workday end-Post-shower	gene:plasmid:126352	Plasmid	Plasmid non_conjugative efflux_transport	82.31536444	29.24620299	2.82E-44
Workday end-Post-shower	gene:plasmid:14697	IS	NA	93.97173179	-3.664077966	0.000221468
Workday end-Post-shower	gene:vir:105333	Virus	NA	98.77481741	9.563889858	0.000124423
Workday end-Post-shower	rep20_8_repA(SAP063A)_GQ900418.1	Plasmid replicon	Plasmid replicon	100.4102921	8.870016961	0.000528698
Workday end-Post-shower	gene:plasmid:158140	Plasmid	Plasmid non_conjugative efflux_transport	111.0609944	-4.441719652	0.000147094
Workday end-Post-shower	gene:vir:107096	Virus	NA	115.9689147	10.77701476	6.94E-06
Workday end-Post-shower	gene:plasmid:87375	Plasmid ARG	Plasmid ARG	119.0628525	22.41148056	7.72E-26
Workday end-Post-shower	gene:plasmid:109457	TE	NA	119.4812604	-4.09034033	0.001965468
Workday end-Post-shower	gene:vir:80647	Virus	NA	123.3301773	-3.327722146	0.003016408
Workday end-Post-shower	gene:plasmid:123307	Plasmid	Plasmid non_conjugative efflux_transport	126.5464365	2.991174479	0.007666566
Workday end-Post-shower	gene:plasmid:154739	Plasmid	Plasmid biosynthesis_regulatory_enzymes	161.8424275	-3.097216927	0.004311094
Workday end-Post-shower	gene:proph:173134	Prophage	NA	165.4323365	-2.964319939	0.008367741
Workday end-Post-shower	gene:proph:163532	Prophage	NA	166.2976123	3.164603888	0.003743099
Workday end-Post-shower	gene:proph:173121	Prophage	NA	175.7428497	-3.446390136	0.0018335
Workday end-Post-shower	gene:plasmid:85105	Plasmid	Hypothetical plasmid protein	181.5751666	3.366947477	0.002011499
Workday end-Post-shower	gene:plasmid:155321	Plasmid ARG	Plasmid ARG	182.1740138	3.219437397	0.006367042
Workday end-Post-shower	gene:plasmid:28877	Plasmid	Hypothetical plasmid protein	209.436386	3.490291495	0.008167857
Workday end-Post-shower	gene:proph:173133	Prophage	NA	223.9218531	-3.178162381	0.005406246
Workday end-Post-shower	gene:proph:163488	Prophage	NA	224.1352281	3.171363697	0.006982343
Workday end-Post-shower	gene:proph:160866	Prophage	NA	224.746531	3.127650306	0.003474952
Workday end-Post-shower	gene:plasmid:28947	Plasmid ARG	Plasmid ARG	226.0991755	3.539491841	0.003016408
Workday end-Post-shower	gene:proph:160871	Prophage	NA	232.9859727	2.558445004	0.007937919
Workday end-Post-shower	gene:proph:160870	Prophage	NA	233.5788065	2.746341914	0.009602008
Workday end-Post-shower	gene:vir:105353	Virus	NA	242.0173217	3.267117617	0.005388048
Workday end-Post-shower	gene:vir:107128	Virus	NA	274.9704756	3.020025789	0.007864413
Workday end-Post-shower	gene:proph:160867	Prophage	NA	279.2283892	3.020578731	0.004024164
Workday end-Post-shower	gene:plasmid:147570	IS	NA	281.4226562	2.568315394	0.005708031
Workday end-Post-shower	gene:vir:105290	Virus	NA	299.3013932	3.203037459	0.00758504
Workday end-Post-shower	gene:plasmid:28712	IS	NA	310.20618	2.642342906	0.007492667
Workday end-Post-shower	gene:plasmid:28813	IS	NA	313.0039348	3.046970357	0.001072803
Workday end-Post-shower	gene:plasmid:85089	Plasmid	Hypothetical plasmid protein	317.9747512	3.085023919	0.002011499
Workday end-Post-shower	gene:proph:173126	Prophage	NA	323.1169193	-5.462901803	1.76E-08
Workday end-Post-shower	gene:vir:80666	Virus	NA	343.062177	-3.437919312	0.001965468
Workday end-Post-shower	gene:plasmid:124949	IS	NA	360.381901	2.978429493	0.00567177
Workday end-Post-shower	gene:vir:105292	Virus	NA	376.188543	3.802280959	0.002663743
Workday end-Post-shower	gene:proph:173132	Prophage	NA	378.1782481	-2.9380686	0.007492667
Workday end-Post-shower	gene:plasmid:155331	Plasmid	Hypothetical plasmid protein	392.7221082	3.275953504	0.002391212
Workday end-Post-shower	gene:plasmid:124930	Plasmid ARG	Plasmid ARG	405.7933606	3.025095849	0.004024164
Workday end-Post-shower	gene:proph:173129	Prophage	NA	417.9478109	-2.881262878	0.009139264
Workday end-Post-shower	gene:plasmid:124939	IS	NA	420.4502529	3.039247666	0.005406246
Workday end-Post-shower	gene:plasmid:147584	IS	NA	428.3072068	2.65422327	0.003983803
Workday end-Post-shower	gene:vir:80694	Virus	NA	498.172309	-2.994867059	0.0091222
Workday end-Post-shower	gene:vir:105342	Virus	NA	501.1535538	3.632276173	0.006778007
Workday end-Post-shower	gene:vir:105335	Virus	NA	508.3118687	2.945496137	0.002029463
Workday end-Post-shower	gene:plasmid:28687	IS	NA	522.3762021	2.765288653	0.00234959
Workday end-Post-shower	gene:vir:105318	Virus	NA	536.0264443	3.086324299	0.001859826
Workday end-Post-shower	gene:plasmid:152269	Plasmid ARG	Plasmid ARG	538.8768206	3.050252252	0.007666566
Workday end-Post-shower	gene:vir:105346	Virus	NA	540.474118	3.006208688	0.006753714
Workday end-Post-shower	gene:plasmid:126387	Plasmid	Unclassified plasmid gene	578.4934246	3.181405536	0.000406281
Workday end-Post-shower	gene:proph:167224	Prophage	NA	582.4056097	2.943440061	0.002011499
Workday end-Post-shower	gene:plasmid:28719	Plasmid	Hypothetical plasmid protein	590.1235863	3.232130935	0.000736661
Workday end-Post-shower	gene:proph:167226	Prophage	NA	606.3663886	3.476542199	0.000406281
Workday end-Post-shower	gene:plasmid:126379	Plasmid	Plasmid biosynthesis_regulatory_enzymes	616.1657031	3.229092098	0.000547772
Workday end-Post-shower	gene:plasmid:28721	Plasmid	Plasmid biosynthesis_regulatory_enzymes	619.9633205	3.215600711	0.000528698
Workday end-Post-shower	gene:plasmid:119833	Plasmid	Unclassified plasmid gene	634.7031948	3.362009615	0.003474952
Workday end-Post-shower	gene:proph:160868	Prophage	NA	637.1734636	2.866696357	0.003216111
Workday end-Post-shower	gene:plasmid:124926	Plasmid ARG	Plasmid ARG	642.0624533	3.384054367	0.001072803
Workday end-Post-shower	gene:proph:173119	Prophage	NA	646.6313072	-3.860595296	0.000592066
Workday end-Post-shower	gene:proph:160869	Prophage	NA	654.0604269	3.111947847	0.001613949
Workday end-Post-shower	gene:vir:107118	Virus	NA	731.8690062	3.145568353	0.006409106
Workday end-Post-shower	gene:proph:173122	Prophage	NA	751.776313	-3.012769442	0.009139264
Workday end-Post-shower	gene:plasmid:28906	Plasmid	Unclassified plasmid gene	783.577483	2.804499009	0.006581526
Workday end-Post-shower	gene:plasmid:28900	UNCLASSIFIED	NA	898.7966006	3.308460003	0.001542702
Workday end-Post-shower	gene:vir:105325	Virus	NA	912.861491	3.336540524	0.002011499
Workday end-Post-shower	gene:plasmid:28899	Plasmid	Unclassified plasmid gene	919.3373229	3.354073442	0.001927487
Workday end-Post-shower	gene:plasmid:14964	TE	NA	969.441437	3.644231862	0.002453587
Workday end-Post-shower	gene:plasmid:30055	TE	NA	993.8647415	3.474253169	0.006409106
Workday end-Post-shower	gene:plasmid:87370	Plasmid	Plasmid biosynthesis_regulatory_enzymes	1040.808602	2.994038578	0.008624336
Workday end-Post-shower	gene:plasmid:90990	Plasmid	Plasmid biosynthesis_regulatory_enzymes	1050.238252	2.999543664	0.008434995
Workday end-Post-shower	gene:vir:107136	Virus	NA	1065.181091	3.785248684	0.000254
Workday end-Post-shower	gene:vir:105313	Virus	NA	1066.893945	3.37647249	0.005011267
Workday end-Post-shower	gene:proph:163516	Prophage	NA	1114.593822	3.564187612	0.002484839
Workday end-Post-shower	gene:proph:173118	Prophage	NA	1145.460809	-4.077494367	0.00014208
Workday end-Post-shower	gene:vir:105345	Virus	NA	1166.82435	3.508752532	0.002964965
Workday end-Post-shower	gene:plasmid:28910	Plasmid	Plasmid transposition_recombination_integration	1167.67491	2.674211087	0.002663743
Workday end-Post-shower	ICEberg|387|CTnPg1-b|GenBank|AP009380|1429021..1439368	ICE	NA	1491.366485	4.277304301	0.000663882
Workday end-Post-shower	gene:vir:105309	Virus	NA	1544.233067	3.448102867	0.005057279
Workday end-Post-shower	gene:plasmid:124929	Plasmid ARG	Plasmid ARG	1652.184898	3.664039809	0.000187892
Workday end-Post-shower	gene:proph:160872	Prophage	NA	1663.801568	3.601577436	3.10E-06
Workday end-Post-shower	gene:plasmid:152243	IS	NA	1688.651236	3.269098579	0.00074901
Workday end-Post-shower	gene:vir:105324	Virus	NA	1756.715246	3.303158751	0.004878861
Workday end-Post-shower	gene:plasmid:90995	Plasmid	Plasmid biosynthesis_regulatory_enzymes	1881.843304	3.227417675	0.001542702
Workday end-Post-shower	gene:plasmid:28576	Plasmid	Plasmid transposition_recombination_integration	1916.841285	2.740829956	0.003413042
Workday end-Post-shower	gene:plasmid:85101	Plasmid ARG	Plasmid ARG	2064.43615	3.827503375	5.15E-05
Workday end-Post-shower	gene:plasmid:87373	Plasmid	Plasmid biosynthesis_regulatory_enzymes	2310.947497	2.79725873	0.003584135
Workday end-Post-shower	gene:plasmid:110806	Plasmid	Unclassified plasmid gene	3384.050942	3.330200978	0.009139264
Workday end-Post-shower	gene:plasmid:19954	Plasmid	Plasmid transcription_translation_regulation	4655.52634	2.899161483	0.001965468
Workday end-Post-shower	gene:plasmid:28866	Plasmid ARG	Plasmid ARG	5951.277942	4.297135449	7.77E-05
Workday end-Post-shower	ICEberg|326|Tn6087|GenBank|HQ663849|1..21169	ICE	NA	15647.2885	-3.764125559	9.79E-05
Workday start-Post-shower	gene:plasmid:85573	IS	NA	3.077144475	-9.257368556	0.000726384
Workday start-Post-shower	gene:plasmid:117812	TE	NA	3.421282787	29.70727213	7.66E-39
Workday start-Post-shower	gene:vir:105356	Virus	NA	3.476640133	-15.85769611	4.00E-11
Workday start-Post-shower	gene:plasmid:153746	Virus	NA	4.644901686	-13.1486984	1.16E-07
Workday start-Post-shower	gene:plasmid:17358	IS	NA	5.000688155	-10.3035171	8.97E-05
Workday start-Post-shower	gene:plasmid:20814	IS	NA	5.543040351	17.71568284	8.13E-14
Workday start-Post-shower	gene:plasmid:141250	Plasmid	Unclassified plasmid gene	5.607635883	-9.019932315	0.000726384
Workday start-Post-shower	gene:plasmid:83913	TE	NA	6.060098295	-10.74346717	3.64E-05
Workday start-Post-shower	gene:plasmid:150004	Plasmid	Hypothetical plasmid protein	6.168116344	-10.62155575	3.05E-05
Workday start-Post-shower	gene:plasmid:129190	TE	NA	6.169789671	11.20047364	1.32E-05
Workday start-Post-shower	IncQ1_1__M28829.1	Plasmid replicon	Plasmid replicon	7.319304196	-7.70092972	0.005602041
Workday start-Post-shower	gene:plasmid:92044	Plasmid	Unclassified plasmid gene	7.429498585	16.61097635	4.10E-12
Workday start-Post-shower	gene:vir:107119	Virus	NA	7.711444255	10.5899527	4.86E-05
Workday start-Post-shower	gene:plasmid:154419	Plasmid	Hypothetical plasmid protein	7.735555767	8.439390416	0.002592589
Workday start-Post-shower	gene:plasmid:28816	Plasmid	Plasmid transposition_recombination_integration	7.938181258	8.558793399	0.001890335
Workday start-Post-shower	gene:plasmid:28676	Plasmid	Plasmid transposition_recombination_integration	7.948432464	12.48105529	6.00E-07
Workday start-Post-shower	gene:plasmid:93389	Plasmid	Plasmid replication initiation and maintenance	8.54914001	-16.16577742	3.51E-12
Workday start-Post-shower	gene:plasmid:15668	Prophage	NA	8.64650156	-22.45438804	2.05E-23
Workday start-Post-shower	gene:plasmid:14962	Plasmid	Plasmid ARG	9.108192729	6.88797063	0.004648066
Workday start-Post-shower	gene:plasmid:140955	Plasmid	Plasmid replication initiation and maintenance	9.12754385	-9.253383304	0.000749606
Workday start-Post-shower	gene:plasmid:85555	IS	NA	10.09814603	-17.2099945	4.66E-13
Workday start-Post-shower	gene:plasmid:155312	Plasmid	Plasmid transposition_recombination_integration	10.76762189	-12.98914861	8.55E-08
Workday start-Post-shower	gene:plasmid:14874	TE	NA	11.02079588	-11.39357399	5.29E-06
Workday start-Post-shower	gene:plasmid:28767	Plasmid	Unclassified plasmid gene	11.7012455	12.91257054	1.44E-07
Workday start-Post-shower	gene:plasmid:85110	Plasmid	Hypothetical plasmid protein	11.72342578	-2.169557602	0.006876187
Workday start-Post-shower	gene:plasmid:28617	Plasmid	Hypothetical plasmid protein	11.96408966	7.918725767	0.005087481
Workday start-Post-shower	gene:plasmid:18192	Plasmid	Unclassified plasmid gene	12.04554671	16.13272248	1.31E-11
Workday start-Post-shower	gene:plasmid:115792	Plasmid	Plasmid transposition_recombination_integration	12.07973939	-8.460631023	0.001971597
Workday start-Post-shower	gene:plasmid:14813	TE	NA	12.40806371	-14.30672632	4.86E-09
Workday start-Post-shower	gene:plasmid:14676	Plasmid	Hypothetical plasmid protein	12.61197827	-2.368681148	0.007063265
Workday start-Post-shower	gene:plasmid:152684	TE	NA	12.61385539	13.63712475	3.82E-08
Workday start-Post-shower	gene:plasmid:24219	TE	NA	13.20916836	-5.457594306	0.009836278
Workday start-Post-shower	gene:plasmid:25471	IS	NA	13.59255552	21.75162448	7.63E-21
Workday start-Post-shower	Col440II_1__CP023921.1	Plasmid replicon	Plasmid replicon	13.97151083	13.397518	8.68E-12
Workday start-Post-shower	gene:plasmid:28776	Plasmid ARG	Plasmid ARG	14.8425596	-8.055900286	0.003439116
Workday start-Post-shower	gene:plasmid:131155	Plasmid	Plasmid transcription_translation_regulation	15.24622027	-9.353360935	1.91E-08
Workday start-Post-shower	gene:plasmid:121643	TE	NA	15.3552556	-5.501590011	0.002981123
Workday start-Post-shower	gene:vir:100201	Virus	NA	15.72186828	-8.585712612	0.001639818
Workday start-Post-shower	gene:plasmid:17316	Plasmid	Plasmid relaxase and mobilization machinery	15.73468319	-8.684149512	0.001444302
Workday start-Post-shower	gene:plasmid:131710	IS	NA	15.76298878	26.32170601	1.55E-30
Workday start-Post-shower	gene:plasmid:150020	Plasmid	Plasmid biosynthesis_regulatory_enzymes	15.94352892	-8.830297964	0.001068373
Workday start-Post-shower	gene:plasmid:153101	Plasmid	Hypothetical plasmid protein	16.32627617	8.335484975	0.001361097
Workday start-Post-shower	gene:plasmid:97768	Plasmid	Hypothetical plasmid protein	16.55210279	-8.488399024	3.09E-06
Workday start-Post-shower	gene:plasmid:17055	IS	NA	16.91704344	-12.76863456	1.47E-07
Workday start-Post-shower	gene:plasmid:85080	Plasmid	Plasmid relaxase and mobilization machinery	16.92384315	22.33655927	7.99E-22
Workday start-Post-shower	gene:plasmid:92646	IS	NA	18.47176785	9.422612518	3.55E-12
Workday start-Post-shower	gene:plasmid:28714	IS	NA	18.47423705	-18.15295535	3.79E-15
Workday start-Post-shower	gene:vir:80648	Virus	NA	19.13477743	22.6205568	8.46E-23
Workday start-Post-shower	gene:plasmid:154420	Plasmid	Unclassified plasmid gene	19.38026343	30	8.96E-40
Workday start-Post-shower	gene:proph:163604	Prophage	NA	20.13591903	12.60235256	4.99E-07
Workday start-Post-shower	gene:plasmid:17132	Plasmid	Plasmid replication initiation and maintenance	20.69527097	-8.577935659	0.001644129
Workday start-Post-shower	gene:plasmid:154720	Plasmid	Plasmid biosynthesis_regulatory_enzymes	21.14722859	20.08349835	6.65E-18
Workday start-Post-shower	gene:vir:96289	Virus	NA	21.48005238	9.760046458	0.000255248
Workday start-Post-shower	gene:plasmid:21259	Plasmid	Plasmid biosynthesis_regulatory_enzymes	22.15757233	30	8.96E-40
Workday start-Post-shower	gene:plasmid:119824	Plasmid ARG	Plasmid ARG	22.45935322	8.774243773	2.74E-05
Workday start-Post-shower	gene:plasmid:17321	IS	NA	23.66034189	-2.870444584	0.006756732
Workday start-Post-shower	gene:plasmid:85763	Plasmid	Plasmid stress_SOS_tox_antitox_partitioning	24.03128644	22.1383782	1.12E-21
Workday start-Post-shower	gene:plasmid:135609	Plasmid	Plasmid replication initiation and maintenance	24.03395615	-2.22277049	0.006998035
Workday start-Post-shower	gene:plasmid:85795	Plasmid	Hypothetical plasmid protein	24.05892076	10.64416242	4.70E-05
Workday start-Post-shower	gene:plasmid:156916	IS	NA	24.85962628	-15.63796066	1.23E-12
Workday start-Post-shower	gene:plasmid:85798	Plasmid	Plasmid biosynthesis_regulatory_enzymes	26.90106677	12.85525138	7.72E-21
Workday start-Post-shower	gene:plasmid:158589	TE	NA	27.24767344	-7.909493977	0.000510317
Workday start-Post-shower	gene:plasmid:17366	IS	NA	27.4749861	-2.723490361	0.002592589
Workday start-Post-shower	gene:plasmid:124952	Plasmid	Hypothetical plasmid protein	27.74554904	12.72608939	3.39E-07
Workday start-Post-shower	gene:vir:107108	Virus	NA	29.11400938	26.65416158	1.69E-31
Workday start-Post-shower	gene:plasmid:154665	Plasmid	Plasmid biosynthesis_regulatory_enzymes	29.21948811	11.25857058	1.35E-05
Workday start-Post-shower	gene:plasmid:19626	TE	NA	29.86255049	-6.04882946	1.66E-05
Workday start-Post-shower	gene:plasmid:17188	IS	NA	31.81168972	-2.767823399	0.001115146
Workday start-Post-shower	gene:vir:105294	Virus	NA	32.64275056	-10.39683766	3.94E-15
Workday start-Post-shower	gene:plasmid:139268	Plasmid ARG	Plasmid ARG	32.80993319	-2.412613852	0.006998035
Workday start-Post-shower	gene:plasmid:17332	IS	NA	33.23304765	-2.406597738	0.000288884
Workday start-Post-shower	gene:plasmid:131180	Plasmid	Plasmid transcription_translation_regulation	33.5179495	-4.36386878	0.000726384
Workday start-Post-shower	gene:plasmid:156368	Plasmid	Plasmid replication initiation and maintenance	35.15344586	-6.433394227	6.85E-05
Workday start-Post-shower	gene:plasmid:117984	Plasmid	Plasmid biosynthesis_regulatory_enzymes	37.57057398	5.795730871	0.002313955
Workday start-Post-shower	IncHI1A(CIT)_1_pNDM-CIT_JX182975	Plasmid replicon	Plasmid replicon	38.55623745	27.8688767	2.72E-34
Workday start-Post-shower	gene:plasmid:117978	IS	NA	38.85255249	10.82973234	3.36E-05
Workday start-Post-shower	gene:plasmid:91709	TE	NA	39.4307991	8.956317826	0.001115146
Workday start-Post-shower	gene:plasmid:18168	IS	NA	40.35982813	22.69350862	1.11E-22
Workday start-Post-shower	gene:plasmid:154915	Plasmid	Plasmid biosynthesis_regulatory_enzymes	41.44531303	10.89083635	3.03E-05
Workday start-Post-shower	gene:plasmid:10528	Plasmid	Plasmid relaxase and mobilization machinery	42.06489942	-3.608540331	5.21E-05
Workday start-Post-shower	gene:plasmid:18190	Plasmid	Unclassified plasmid gene	42.1199766	15.6785391	1.24E-14
Workday start-Post-shower	gene:proph:160239	Prophage	NA	42.61938907	30	8.96E-40
Workday start-Post-shower	gene:plasmid:17422	Plasmid	Hypothetical plasmid protein	45.70513099	6.999343057	0.006343722
Workday start-Post-shower	gene:plasmid:28575	Plasmid ARG	Plasmid ARG	50.46207374	23.67613806	2.00E-24
Workday start-Post-shower	gene:plasmid:122403	Plasmid ARG	Plasmid ARG	53.75680877	8.137515432	0.004147039
Workday start-Post-shower	gene:plasmid:131371	Plasmid	Plasmid transcription_translation_regulation	55.43333406	-4.239124327	0.000218804
Workday start-Post-shower	gene:plasmid:131183	Plasmid	Plasmid transcription_translation_regulation	55.74996508	-3.646033061	3.61E-05
Workday start-Post-shower	gene:plasmid:20396	Plasmid	Hypothetical plasmid protein	57.0493431	14.58657372	1.56E-09
Workday start-Post-shower	gene:plasmid:85093	Plasmid	Hypothetical plasmid protein	59.03833461	-2.600184662	0.004006026
Workday start-Post-shower	gene:plasmid:115784	Plasmid ARG	Plasmid ARG	62.74211911	-2.544595909	0.004799818
Workday start-Post-shower	gene:proph:174191	Prophage	NA	65.78273527	-2.621977843	0.004487532
Workday start-Post-shower	gene:vir:107096	Virus	NA	66.08288932	10.9021985	1.43E-12
Workday start-Post-shower	gene:proph:163488	Prophage	NA	68.45312085	2.941470682	0.005602041
Workday start-Post-shower	gene:plasmid:118151	Plasmid	Unclassified plasmid gene	84.16653905	-3.005207874	0.002592589
Workday start-Post-shower	gene:plasmid:87375	Plasmid ARG	Plasmid ARG	87.14727423	9.533918936	2.26E-06
Workday start-Post-shower	gene:plasmid:14229	IS	NA	90.26558077	-2.621504353	0.009960792
Workday start-Post-shower	gene:plasmid:20786	IS	NA	147.5333486	3.120527665	0.002111576
Workday start-Post-shower	gene:plasmid:155321	Plasmid ARG	Plasmid ARG	162.3493231	3.14803993	0.006636529
Workday start-Post-shower	gene:plasmid:14646	Plasmid	Plasmid secretion or conjugation machinery	164.109212	3.006966776	0.003183829
Workday start-Post-shower	gene:vir:105290	Virus	NA	201.9367088	2.957264091	0.005046239
Workday start-Post-shower	gene:vir:105292	Virus	NA	224.5898945	3.346183974	0.007063265
Workday start-Post-shower	gene:plasmid:115984	IS	NA	256.2681688	3.121900564	0.004387298
Workday start-Post-shower	gene:plasmid:29620	Plasmid	Plasmid biosynthesis_regulatory_enzymes	302.8555159	3.835286988	0.004988433
Workday start-Post-shower	gene:vir:107126	Virus	NA	316.4614719	3.777362504	0.00215375
Workday start-Post-shower	repUS2__repA(pBI143)_BFU30316	Plasmid replicon	Plasmid replicon	318.660168	1.821263542	0.001774924
Workday start-Post-shower	gene:vir:107128	Virus	NA	321.8080696	2.434954006	0.001471147
Workday start-Post-shower	gene:vir:105304	Virus	NA	339.0849531	3.029425476	0.002621918
Workday start-Post-shower	gene:plasmid:87383	Plasmid	Plasmid transposition_recombination_integration	378.0253817	-2.411621687	0.006945603
Workday start-Post-shower	gene:plasmid:152269	Plasmid ARG	Plasmid ARG	401.8329213	3.465586353	0.003007886
Workday start-Post-shower	gene:vir:105326	Virus	NA	425.565276	3.015740529	0.005831808
Workday start-Post-shower	gene:plasmid:119833	Plasmid	Unclassified plasmid gene	432.537517	2.965262578	0.004794385
Workday start-Post-shower	gene:proph:163529	Prophage	NA	440.2997939	2.915930834	0.009979197
Workday start-Post-shower	gene:vir:105307	Virus	NA	460.8156822	2.918823988	0.009836278
Workday start-Post-shower	gene:plasmid:124926	Plasmid ARG	Plasmid ARG	493.4266007	3.345601593	0.000706042
Workday start-Post-shower	gene:plasmid:139562	Plasmid	Plasmid transcription_translation_regulation	552.5010713	3.553134886	0.006945603
Workday start-Post-shower	gene:plasmid:17784	Plasmid	Plasmid stress_SOS_tox_antitox_partitioning	655.2579309	4.406237345	0.001127012
Workday start-Post-shower	gene:vir:105318	Virus	NA	658.2501285	2.067117598	0.004193243
Workday start-Post-shower	gene:vir:107136	Virus	NA	783.1372122	2.665340501	0.002933886
Workday start-Post-shower	gene:proph:176833	Prophage	NA	1085.651713	2.566543841	0.002436668
Workday start-Post-shower	ICEberg|387|CTnPg1-b|GenBank|AP009380|1429021..1439368	ICE	NA	1322.402193	4.232290628	0.00240542
Workday start-Post-shower	ICEberg|83|ICESpn23771|GenBank|FR671415|1..25880	ICE	NA	2221.903914	-3.870134337	0.000183893
Workday start-Post-shower	gene:plasmid:147257	Plasmid	Unclassified plasmid gene	2454.463467	-5.336377588	3.50E-08
Workday start-Post-shower	ICEberg|328|Tn6084|GenBank|HM243622|34197..56508	ICE	NA	5175.17162	-4.423006204	0.000172505
Workday start-Post-shower	ICEberg|318|Tn6085b|GenBank|HM243623|12581..33370	ICE	NA	6467.009998	-3.768010967	0.00453117
Workday start-Post-shower	ICEberg|319|Tn6085a|GenBank|HM243621|6653..27441	ICE	NA	6571.110996	-5.057141427	1.62E-06
Workday start-Post-shower	ICEberg|333|ICE(Tn4371)6071|GenBank|CP001339|1988584..2031125	ICE	NA	6743.268619	3.737147925	0.004741908
Workday start-Post-shower	ICEberg|81|ICESpnMalM6|GenBank|FR671413|1..23032	ICE	NA	7370.945474	4.574253544	0.004147039
Workday start-Post-shower	ICEberg|107|TnB1230|GenBank|AJ222769|1..11849	ICE	NA	12090.60162	-3.817150513	0.004487532
Workday start-Post-shower	ICEberg|52|ICEPaeLESB58-1|GenBank|FM209186|2796710..2907811	ICE	NA	18843.62493	4.804054274	6.80E-05
Workday start-Post-shower	ICEberg|329|Tn6079|GenBank|GU951538|462..28872	ICE	NA	55807.76523	4.168522701	0.001755437
Interface (Swine-Workday end)	gene:plasmid:19758	Plasmid ARG	Plasmid ARG	11.14480282	-8.446691371	0.000294918
Interface (Swine-Workday end)	gene:plasmid:154744	Plasmid	Plasmid transcription_translation_regulation	12.42196494	6.695409097	0.007536849
Interface (Swine-Workday end)	gene:plasmid:154056	Plasmid	Plasmid stress_SOS_tox_antitox_partitioning	13.78746723	7.453683442	0.001516732
Interface (Swine-Workday end)	gene:plasmid:19804	Plasmid	Unclassified plasmid gene	13.82419112	11.50203604	5.31E-08
Interface (Swine-Workday end)	gene:plasmid:16993	Plasmid ARG	Plasmid ARG	15.64160611	3.40731035	0.004280569
Interface (Swine-Workday end)	gene:plasmid:30079	TE	NA	16.7225321	-7.145817915	0.00281665
Interface (Swine-Workday end)	gene:plasmid:92418	TE	NA	17.60533888	-7.055508027	0.000755384
Interface (Swine-Workday end)	gene:plasmid:158874	Plasmid	Unclassified plasmid gene	18.81071723	5.85499225	0.009639526
Interface (Swine-Workday end)	gene:plasmid:85082	Plasmid	Hypothetical plasmid protein	19.2017882	9.45368281	2.02E-05
Interface (Swine-Workday end)	gene:plasmid:28765	Plasmid	Unclassified plasmid gene	20.53088652	4.174234588	0.000962069
Interface (Swine-Workday end)	gene:plasmid:136535	IS	NA	21.74935517	-8.038798128	0.000458815
Interface (Swine-Workday end)	gene:plasmid:112765	Plasmid	Unclassified plasmid gene	23.34771962	3.534956111	0.001422575
Interface (Swine-Workday end)	gene:plasmid:124937	TE	NA	23.49360711	4.445411062	0.001421383
Interface (Swine-Workday end)	gene:vir:108492	Virus	NA	25.11032562	8.785849423	0.000118917
Interface (Swine-Workday end)	gene:plasmid:14736	Plasmid ARG	Plasmid ARG	25.66630641	7.234268393	0.000777592
Interface (Swine-Workday end)	gene:plasmid:92404	IS	NA	26.50011542	7.472225195	0.000655249
Interface (Swine-Workday end)	gene:plasmid:84442	TE	NA	27.87230038	6.241426058	0.000796574
Interface (Swine-Workday end)	gene:plasmid:85100	Plasmid	Hypothetical plasmid protein	28.73500799	3.897952144	0.005891537
Interface (Swine-Workday end)	gene:plasmid:14762	IS	NA	29.80087241	4.703634063	0.005891537
Interface (Swine-Workday end)	gene:plasmid:155273	Plasmid	Plasmid relaxase and mobilization machinery	29.82728654	3.885192825	0.003458739
Interface (Swine-Workday end)	gene:plasmid:117695	IS	NA	30.01948988	-12.22530196	8.10E-11
Interface (Swine-Workday end)	gene:plasmid:10579	Plasmid	Plasmid replication initiation and maintenance	30.54990907	9.603774675	8.17E-07
Interface (Swine-Workday end)	gene:plasmid:155269	Plasmid	Plasmid replication initiation and maintenance	31.97922654	3.347864685	0.009393837
Interface (Swine-Workday end)	gene:plasmid:17315	Plasmid	Plasmid relaxase and mobilization machinery	32.12480916	3.094067974	0.00231797
Interface (Swine-Workday end)	gene:plasmid:97767	Plasmid	Hypothetical plasmid protein	32.94738728	6.297133165	0.006965988
Interface (Swine-Workday end)	gene:plasmid:19626	TE	NA	33.73073262	6.51305988	0.000462052
Interface (Swine-Workday end)	gene:plasmid:19617	IS	NA	33.84116129	6.654834345	0.004214687
Interface (Swine-Workday end)	gene:plasmid:153101	Plasmid	Hypothetical plasmid protein	37.87584058	7.98386583	0.000532568
Interface (Swine-Workday end)	gene:plasmid:97768	Plasmid	Hypothetical plasmid protein	38.24370304	4.603459424	0.000648718
Interface (Swine-Workday end)	gene:plasmid:90588	TE	NA	41.69334399	6.172715428	0.000369059
Interface (Swine-Workday end)	gene:plasmid:87030	Plasmid ARG	Plasmid ARG	43.79449115	4.079830285	0.000301596
Interface (Swine-Workday end)	gene:plasmid:82865	Plasmid	Hypothetical plasmid protein	51.71898206	3.667065373	0.008797667
Interface (Swine-Workday end)	gene:plasmid:20180	Plasmid ARG	Plasmid ARG	52.3031331	3.012865394	0.001422575
Interface (Swine-Workday end)	rep1_1_repE(pAMbeta1)_AF007787	Plasmid replicon	Plasmid replicon	53.57355801	-6.708140412	0.000369059
Interface (Swine-Workday end)	gene:plasmid:15671	Plasmid	Plasmid relaxase and mobilization machinery	55.17598438	2.638326143	0.00537709
Interface (Swine-Workday end)	gene:proph:168675	Prophage	NA	55.28101912	7.289786682	7.27E-06
Interface (Swine-Workday end)	gene:plasmid:158556	Plasmid	Plasmid replication initiation and maintenance	62.88734569	7.133177939	0.000295333
Interface (Swine-Workday end)	repUS23__repA(SAP099B)_GQ900449.1	Plasmid replicon	Plasmid replicon	74.22475405	3.298800173	0.005237664
Interface (Swine-Workday end)	gene:plasmid:82838	Plasmid ARG	Plasmid ARG	79.31064039	6.098779805	8.68E-06
Interface (Swine-Workday end)	gene:plasmid:112753	IS	NA	98.20383823	3.711058608	0.00231797
Interface (Swine-Workday end)	gene:plasmid:91632	Plasmid	Hypothetical plasmid protein	98.69443893	-7.141542009	0.0005302
Interface (Swine-Workday end)	gene:plasmid:91669	Plasmid	Hypothetical plasmid protein	108.6779907	5.689281844	0.00492625
Interface (Swine-Workday end)	gene:plasmid:18174	Plasmid ARG	Plasmid ARG	110.742181	4.443117968	0.005237664
Interface (Swine-Workday end)	gene:plasmid:14671	Plasmid	Unclassified plasmid gene	130.4197568	3.487901083	0.001516732
Interface (Swine-Workday end)	gene:plasmid:85663	Plasmid	Plasmid transcription_translation_regulation	135.1632262	4.078792028	0.001166935
Interface (Swine-Workday end)	gene:plasmid:28966	Plasmid	Plasmid replication initiation and maintenance	137.8549979	3.952196541	0.001516732
Interface (Swine-Workday end)	gene:plasmid:14694	Plasmid	Hypothetical plasmid protein	140.651189	4.282374933	0.005354298
Interface (Swine-Workday end)	gene:plasmid:125026	Plasmid ARG	Plasmid ARG	151.6540878	9.350035706	1.53E-14
Interface (Swine-Workday end)	gene:plasmid:82863	Plasmid	Plasmid replication initiation and maintenance	157.3389608	3.43956279	0.005660137
Interface (Swine-Workday end)	gene:plasmid:83868	Plasmid	Plasmid transposition_recombination_integration	185.057758	2.799600598	0.00231797
Interface (Swine-Workday end)	gene:plasmid:112077	Plasmid	Plasmid biosynthesis_regulatory_enzymes	191.3896843	5.266920523	0.0005302
Interface (Swine-Workday end)	gene:plasmid:158140	Plasmid	Plasmid non_conjugative efflux_transport	272.0519227	5.043462539	0.000118917
Interface (Swine-Workday end)	ICEberg|110|bph-sal|GenBank|AY275274|1..1896	ICE	NA	278.6709207	3.111289821	0.002751809
Interface (Swine-Workday end)	gene:plasmid:140967	IS	NA	405.740387	2.98793423	0.000284542
Interface (Swine-Workday end)	gene:plasmid:145710	Plasmid	Plasmid replication initiation and maintenance	423.2676772	2.817074143	0.004814677
Interface (Swine-Workday end)	gene:plasmid:14229	IS	NA	486.956662	3.126991338	0.00046603
Interface (Swine-Workday end)	gene:plasmid:87725	Plasmid	Hypothetical plasmid protein	524.6661556	3.032720573	0.003712716
Interface (Swine-Workday end)	gene:plasmid:91616	IS	NA	526.4267289	2.557489622	0.005837832
Interface (Swine-Workday end)	gene:plasmid:112081	Plasmid	Plasmid biosynthesis_regulatory_enzymes	581.7960348	5.694678727	3.14E-07
Interface (Swine-Workday end)	gene:plasmid:87728	Plasmid	Plasmid relaxase and mobilization machinery	670.6702768	2.707344671	0.000301596
Interface (Swine-Workday end)	gene:plasmid:87730	Plasmid replicon	Plasmid replicon	769.7922233	3.157283065	0.000393954
Interface (Swine-Workday end)	repUS12__rep(pUB110)_AF181950	Plasmid replicon	Plasmid replicon	1045.437964	2.897194911	0.005891537
Interface (Swine-Workday end)	gene:plasmid:87731	Plasmid	Plasmid transposition_recombination_integration	1328.467903	3.032385296	0.0005302
Interface (Swine-Workday end)	gene:plasmid:146568	TE	NA	1574.953035	3.962690813	0.000777592
Interface (Swine-Workday end)	IncY_1__K02380	Plasmid replicon	Plasmid replicon	1879.294766	2.150195309	0.009393837
Interface (Swine-Workday end)	ICEberg|400|CTn4|GenBank|AM180355|1284507..1314481	ICE	NA	3655.211037	3.38835845	0.00080225
Interface (Swine-Workday end)	gene:plasmid:147257	Plasmid	Unclassified plasmid gene	4586.135365	6.935864177	9.86E-10
Interface (Swine-Workday end)	ICEberg|411|ICEAurCol10a-1|GenBank|CP002512|140074..194217	ICE	NA	4810.05962	5.765456247	1.54E-07
Interface (Swine-Workday end)	ICEberg|412|Tn1806|GenBank|CP002121|818751..870207	ICE	NA	9495.721191	4.89825214	5.62E-05
Interface (Swine-Workday end)	ICEberg|428|ICESauJKD6008-2|GenBank|CP002120|426893..454906	ICE	NA	12215.61895	7.708901979	5.28E-12
Interface (Swine-Workday end)	ICEberg|181|10750-RD.2|GenBank|CP000262|1621728..1670248	ICE	NA	13531.30393	5.312359269	4.32E-07
