# Supplementary material for: Reducing skin microbiome exposure impacts through swine farm biosecurity
Source: Gigascience. 2025 Jul 26;14:giaf062. doi: 10.1093/gigascience/giaf062 (PMC12810053; doi:10.1093/gigascience/giaf062)
Supplement: giaf062_Supplemental_Files [file giaf062_supplemental_files.zip › Supplementary_datafiles-20250714T163912Z-1-001/Supplementary_datafiles/Supplementary_datafile_12_MAG_metadata.csv]

MAG_itol_sort	MAG	MAG.fa	Collection phase	Assembly type	Marker lineage	Genome completeness	Genome contamination	ANI	Species novelty	Strain novelty	Domain	Phylum	Class	Order	Family	Genus	Species	Accession	Draft_genome_size	Genome_size	N50	GC
R2_17_S41-bins-20220429_131526-bin.17	R2_17_S41-bins-20220429_131526-bin.17	R2_17_S41-bins-20220429_131526-bin.17.fa	Environment	single_sample_assembly	g__Lactobacillus (UID377)	80.34	0.26	97.97	no	yes	Bacteria	Firmicutes	Bacilli	Lactobacillales	Lactobacillaceae	Lactobacillus	Lactobacillus amylovorus	GCF_002706375.1	2172769	1296237	13658	35.7
R2_2_S26-bins-20220429_131545-bin.6	R2_2_S26-bins-20220429_131545-bin.6	R2_2_S26-bins-20220429_131545-bin.6.fa	Post-shower	single_sample_assembly	g__Lactobacillus (UID377)	95.27	1.36	97.91	no	yes	Bacteria	Firmicutes	Bacilli	Lactobacillales	Lactobacillaceae	Lactobacillus	Lactobacillus amylovorus	GCF_002706375.1	2172769	1688350	14336	35.5
R2_14_S38-bins-20220429_131529-bin.55	R2_14_S38-bins-20220429_131529-bin.55	R2_14_S38-bins-20220429_131529-bin.55.fa	Swine	single_sample_assembly	g__Lactobacillus (UID377)	91.02	1.1	97.9	no	yes	Bacteria	Firmicutes	Bacilli	Lactobacillales	Lactobacillaceae	Lactobacillus	Lactobacillus amylovorus	GCF_002706375.1	2172769	1477042	16623	35.5
R1_11_S11-bins-20220429_131346-bin.6	R1_11_S11-bins-20220429_131346-bin.6	R1_11_S11-bins-20220429_131346-bin.6.fa	Workday end	single_sample_assembly	g__Lactobacillus (UID377)	95.8	2.62	97.67	no	yes	Bacteria	Firmicutes	Bacilli	Lactobacillales	Lactobacillaceae	Lactobacillus	Lactobacillus amylovorus	GCF_002706375.1	2172769	1770514	14220	35.5
R1_2_S2-bins-20220429_131412-bin.4	R1_2_S2-bins-20220429_131412-bin.4	R1_2_S2-bins-20220429_131412-bin.4.fa	Workday start	single_sample_assembly	g__Lactobacillus (UID377)	95.89	2.52	97.83	no	yes	Bacteria	Firmicutes	Bacilli	Lactobacillales	Lactobacillaceae	Lactobacillus	Lactobacillus amylovorus	GCF_002706375.1	2172769	1579931	11386	35.5
R2_8_S32-bins-20220429_131635-bin.20	R2_8_S32-bins-20220429_131635-bin.20	R2_8_S32-bins-20220429_131635-bin.20.fa	Swine	single_sample_assembly	g__Lactobacillus (UID377)	80.03	0.96	98.03	no	yes	Bacteria	Firmicutes	Bacilli	Lactobacillales	Lactobacillaceae	Lactobacillus	Lactobacillus porci	GCF_009695985.1	2188901	1359060	7257	35.1
ps-bins-20220429_143329-bin.32	ps-bins-20220429_143329-bin.32	ps-bins-20220429_143329-bin.32.fa	Post-shower	co_assenbly	g__Lactobacillus (UID380)	93.53	8.95	96.74	no	yes	Bacteria	Firmicutes	Bacilli	Lactobacillales	Lactobacillaceae	Lactobacillus	Lactobacillus johnsonii	GCF_000159355.1	1772891	2467322	7856	35
we-bins-20220429_143234-bin.62	we-bins-20220429_143234-bin.62	we-bins-20220429_143234-bin.62.fa	Workday end	co_assenbly	g__Lactobacillus (UID380)	94.94	9.45	96.5	no	yes	Bacteria	Firmicutes	Bacilli	Lactobacillales	Lactobacillaceae	Lactobacillus	Lactobacillus johnsonii	GCF_000159355.1	1772891	2741551	8605	34.8
swine-bins-20220429_143518-bin.286	swine-bins-20220429_143518-bin.286	swine-bins-20220429_143518-bin.286.fa	Swine	co_assenbly	g__Lactobacillus (UID380)	93.98	3.07	96.32	no	yes	Bacteria	Firmicutes	Bacilli	Lactobacillales	Lactobacillaceae	Lactobacillus	Lactobacillus johnsonii	GCF_000159355.1	1772891	1861264	13749	35.5
R1_1_S1-bins-20220429_131408-bin.8	R1_1_S1-bins-20220429_131408-bin.8	R1_1_S1-bins-20220429_131408-bin.8.fa	Workday start	single_sample_assembly	o__Lactobacillales (UID355)	89.77	1.29	97.19	no	yes	Bacteria	Firmicutes	Bacilli	Lactobacillales	Lactobacillaceae	Latilactobacillus	Latilactobacillus sakei	GCF_002370355.1	1943136	1726698	12575	31.8
swine-bins-20220429_143518-bin.77	swine-bins-20220429_143518-bin.77	swine-bins-20220429_143518-bin.77.fa	Swine	co_assenbly	o__Lactobacillales (UID355)	95.11	0.54	98.87	no	yes	Bacteria	Firmicutes	Bacilli	Lactobacillales	Lactobacillaceae	Limosilactobacillus	Limosilactobacillus vaginalis	GCF_000159435.1	1772891	1782944	31803	34.7
env-bins-20220429_134209-bin.31	env-bins-20220429_134209-bin.31	env-bins-20220429_134209-bin.31.fa	Environment	co_assenbly	o__Lactobacillales (UID355)	91.67	1.09	96.62	no	yes	Bacteria	Firmicutes	Bacilli	Lactobacillales	Lactobacillaceae	Limosilactobacillus	Limosilactobacillus reuteri	GCF_000016825.1	1999618	1416608	11631	34.1
ps-bins-20220429_143329-bin.33	ps-bins-20220429_143329-bin.33	ps-bins-20220429_143329-bin.33.fa	Post-shower	co_assenbly	o__Lactobacillales (UID355)	95.88	3.46	95.93	no	yes	Bacteria	Firmicutes	Bacilli	Lactobacillales	Lactobacillaceae	Limosilactobacillus	Limosilactobacillus reuteri	GCF_000016825.1	1999618	1963271	22307	34.4
ws-bins-20220429_143142-bin.9	ws-bins-20220429_143142-bin.9	ws-bins-20220429_143142-bin.9.fa	Workday start	co_assenbly	o__Lactobacillales (UID355)	96.17	2.15	96.34	no	yes	Bacteria	Firmicutes	Bacilli	Lactobacillales	Lactobacillaceae	Limosilactobacillus	Limosilactobacillus reuteri	GCF_000016825.1	1999618	1583205	20730	34.2
we-bins-20220429_143234-bin.67	we-bins-20220429_143234-bin.67	we-bins-20220429_143234-bin.67.fa	Workday end	co_assenbly	o__Lactobacillales (UID355)	93.99	2.19	95.87	no	yes	Bacteria	Firmicutes	Bacilli	Lactobacillales	Lactobacillaceae	Limosilactobacillus	Limosilactobacillus reuteri	GCF_000016825.1	1999618	1858302	20877	34.3
swine-bins-20220429_143518-bin.128	swine-bins-20220429_143518-bin.128	swine-bins-20220429_143518-bin.128.fa	Swine	co_assenbly	o__Lactobacillales (UID355)	88.8	0.55	95.57	no	yes	Bacteria	Firmicutes	Bacilli	Lactobacillales	Lactobacillaceae	Limosilactobacillus	Limosilactobacillus reuteri	GCF_000016825.1	1999618	1779115	17059	34.2
swine-bins-20220429_143518-bin.17	swine-bins-20220429_143518-bin.17	swine-bins-20220429_143518-bin.17.fa	Swine	co_assenbly	o__Lactobacillales (UID544)	98.37	1.56	98.76	no	yes	Bacteria	Firmicutes	Bacilli	Lactobacillales	Enterococcaceae	Enterococcus	Enterococcus_B hirae	GCA_000271405.2	2856440	3014748	29478	35.3
swine-bins-20220429_143518-bin.153	swine-bins-20220429_143518-bin.153	swine-bins-20220429_143518-bin.153.fa	Swine	co_assenbly	o__Lactobacillales (UID544)	86.11	2.43	98.35	no	yes	Bacteria	Firmicutes	Bacilli	Lactobacillales	Streptococcaceae	Streptococcus	Streptococcus hyovaginalis	GCF_000420785.1	2077789	1498987	19618	33.9
swine-bins-20220429_143518-bin.138	swine-bins-20220429_143518-bin.138	swine-bins-20220429_143518-bin.138.fa	Swine	co_assenbly	o__Lactobacillales (UID544)	85.18	3.5	97.22	no	yes	Bacteria	Firmicutes	Bacilli	Lactobacillales	Streptococcaceae	Streptococcus	Streptococcus pluranimalium	GCF_002953735.1	2065522	1595874	7816	34.5
swine-bins-20220429_143518-bin.264	swine-bins-20220429_143518-bin.264	swine-bins-20220429_143518-bin.264.fa	Swine	co_assenbly	f__Streptococcaceae (UID545)	92.75	1.77	96.44	no	yes	Bacteria	Firmicutes	Bacilli	Lactobacillales	Streptococcaceae	Streptococcus	Streptococcus dysgalactiae	GCF_900459225.1	2151704	1918978	34139	33.8
swine-bins-20220429_143518-bin.135	swine-bins-20220429_143518-bin.135	swine-bins-20220429_143518-bin.135.fa	Swine	co_assenbly	o__Lactobacillales (UID544)	94.82	2.81	99.34	no	no	Bacteria	Firmicutes	Bacilli	Lactobacillales	Streptococcaceae	Streptococcus	Streptococcus lutetiensis	GCF_900475675.1	2151704	1756903	37846	34.5
swine-bins-20220429_143518-bin.103	swine-bins-20220429_143518-bin.103	swine-bins-20220429_143518-bin.103.fa	Swine	co_assenbly	o__Lactobacillales (UID544)	90.3	0.94	99.25	no	no	Bacteria	Firmicutes	Bacilli	Lactobacillales	Streptococcaceae	Streptococcus	Streptococcus alactolyticus	GCF_012277075.1	1698167	1344850	30122	33.9
env-bins-20220429_134209-bin.12	env-bins-20220429_134209-bin.12	env-bins-20220429_134209-bin.12.fa	Environment	co_assenbly	o__Lactobacillales (UID544)	90.82	0.75	99.08	no	no	Bacteria	Firmicutes	Bacilli	Lactobacillales	Streptococcaceae	Streptococcus	Streptococcus alactolyticus	GCF_012277075.1	1698167	1484376	39419	33.8
we-bins-20220429_143234-bin.109	we-bins-20220429_143234-bin.109	we-bins-20220429_143234-bin.109.fa	Workday end	co_assenbly	o__Lactobacillales (UID544)	90.53	2.4	99.03	no	no	Bacteria	Firmicutes	Bacilli	Lactobacillales	Streptococcaceae	Streptococcus	Streptococcus alactolyticus	GCF_012277075.1	1698167	1446148	17142	33.9
ps-bins-20220429_143329-bin.53	ps-bins-20220429_143329-bin.53	ps-bins-20220429_143329-bin.53.fa	Post-shower	co_assenbly	o__Lactobacillales (UID544)	85.16	1.56	99.13	no	no	Bacteria	Firmicutes	Bacilli	Lactobacillales	Streptococcaceae	Streptococcus	Streptococcus alactolyticus	GCF_012277075.1	1698167	1307653	15647	33.8
swine-bins-20220429_143518-bin.224	swine-bins-20220429_143518-bin.224	swine-bins-20220429_143518-bin.224.fa	Swine	co_assenbly	o__Lactobacillales (UID355)	97.81	2.64	N/A	yes	yes	Bacteria	Firmicutes	Bacilli	Lactobacillales	Carnobacteriaceae	Atopococcus	0	N/A		1498786	41743	36.2
swine-bins-20220429_143518-bin.198	swine-bins-20220429_143518-bin.198	swine-bins-20220429_143518-bin.198.fa	Swine	co_assenbly	o__Lactobacillales (UID355)	94.81	4.23	N/A	yes	yes	Bacteria	Firmicutes	Bacilli	Lactobacillales	Carnobacteriaceae	0	0	N/A		1627097	14536	36.4
swine-bins-20220429_143518-bin.33	swine-bins-20220429_143518-bin.33	swine-bins-20220429_143518-bin.33.fa	Swine	co_assenbly	k__Bacteria (UID203)	87.93	8.62	N/A	yes	yes	Bacteria	Firmicutes	Bacilli	Lactobacillales	Carnobacteriaceae	Alloiococcus	0	N/A		1556250	13699	36.1
swine-bins-20220429_143518-bin.114	swine-bins-20220429_143518-bin.114	swine-bins-20220429_143518-bin.114.fa	Swine	co_assenbly	o__Lactobacillales (UID355)	90.11	1.87	N/A	yes	yes	Bacteria	Firmicutes	Bacilli	Lactobacillales	Carnobacteriaceae	Atopostipes	0	N/A		2101484	20273	34.9
R2_11_S35-bins-20220429_131511-bin.3	R2_11_S35-bins-20220429_131511-bin.3	R2_11_S35-bins-20220429_131511-bin.3.fa	Swine	single_sample_assembly	o__Lactobacillales (UID355)	90.28	6.29	N/A	yes	yes	Bacteria	Firmicutes	Bacilli	Lactobacillales	Carnobacteriaceae	Atopostipes	0	N/A		1989781	10909	35.9
env-bins-20220429_134209-bin.36	env-bins-20220429_134209-bin.36	env-bins-20220429_134209-bin.36.fa	Environment	co_assenbly	o__Lactobacillales (UID355)	90.13	2.72	N/A	yes	yes	Bacteria	Firmicutes	Bacilli	Lactobacillales	Carnobacteriaceae	Atopostipes	0	N/A		1663142	17317	35.8
swine-bins-20220429_143518-bin.93	swine-bins-20220429_143518-bin.93	swine-bins-20220429_143518-bin.93.fa	Swine	co_assenbly	o__Lactobacillales (UID355)	90.06	2.08	98.06	no	yes	Bacteria	Firmicutes	Bacilli	Lactobacillales	Aerococcaceae	Globicatella	Globicatella sulfidifaciens	GCF_900167405.1	2214276	1830224	9369	34.9
swine-bins-20220429_143518-bin.185	swine-bins-20220429_143518-bin.185	swine-bins-20220429_143518-bin.185.fa	Swine	co_assenbly	o__Lactobacillales (UID355)	93.95	2.32	98.81	no	yes	Bacteria	Firmicutes	Bacilli	Lactobacillales	Aerococcaceae	DSM-111022	DSM-111022 sp015863195	GCA_015863195.1	2221523	1949021	25991	34.8
swine-bins-20220429_143518-bin.266	swine-bins-20220429_143518-bin.266	swine-bins-20220429_143518-bin.266.fa	Swine	co_assenbly	o__Lactobacillales (UID355)	98.36	1.14	99.6	no	no	Bacteria	Firmicutes	Bacilli	Lactobacillales	Aerococcaceae	DSM-111022	DSM-111022 sp015863185	GCA_015863185.1	2221523	1722550	78202	35
swine-bins-20220429_143518-bin.24	swine-bins-20220429_143518-bin.24	swine-bins-20220429_143518-bin.24.fa	Swine	co_assenbly	o__Lactobacillales (UID355)	92.2	1.09	N/A	yes	yes	Bacteria	Firmicutes	Bacilli	Lactobacillales	Aerococcaceae	DSM-111022	0	N/A		1695702	11829	35.1
swine-bins-20220429_143518-bin.28	swine-bins-20220429_143518-bin.28	swine-bins-20220429_143518-bin.28.fa	Swine	co_assenbly	o__Lactobacillales (UID355)	91.87	2.12	98.87	no	yes	Bacteria	Firmicutes	Bacilli	Lactobacillales	Aerococcaceae	Jeotgalibaca	Jeotgalibaca porci	GCF_011299095.1	2350884	1779258	11906	34.9
R2_17_S41-bins-20220429_131526-bin.3	R2_17_S41-bins-20220429_131526-bin.3	R2_17_S41-bins-20220429_131526-bin.3.fa	Environment	single_sample_assembly	o__Lactobacillales (UID355)	82.57	3.08	98.78	no	yes	Bacteria	Firmicutes	Bacilli	Lactobacillales	Aerococcaceae	Jeotgalibaca	Jeotgalibaca porci	GCF_011299095.1	2350884	1538851	7552	34.8
swine-bins-20220429_143518-bin.195	swine-bins-20220429_143518-bin.195	swine-bins-20220429_143518-bin.195.fa	Swine	co_assenbly	o__Lactobacillales (UID355)	94.37	3.19	99.69	no	no	Bacteria	Firmicutes	Bacilli	Lactobacillales	Aerococcaceae	Aerococcus	Aerococcus suis	GCF_900176325.1	1381245	1261883	53083	34.6
R2_11_S35-bins-20220429_131511-bin.13	R2_11_S35-bins-20220429_131511-bin.13	R2_11_S35-bins-20220429_131511-bin.13.fa	Swine	single_sample_assembly	o__Lactobacillales (UID355)	86.86	2.75	N/A	yes	yes	Bacteria	Firmicutes	Bacilli	Lactobacillales	Aerococcaceae	Aerococcus	0	N/A		1629443	21759	34
R2_9_S33-bins-20220429_131619-bin.14	R2_9_S33-bins-20220429_131619-bin.14	R2_9_S33-bins-20220429_131619-bin.14.fa	Swine	single_sample_assembly	o__Lactobacillales (UID355)	80.13	3.98	97.22	no	yes	Bacteria	Firmicutes	Bacilli	Lactobacillales	Aerococcaceae	Aerococcus	Aerococcus urinaeequi	GCF_001543205.1	2013339	1753156	6212	33.8
we-bins-20220429_143234-bin.48	we-bins-20220429_143234-bin.48	we-bins-20220429_143234-bin.48.fa	Workday end	co_assenbly	o__Lactobacillales (UID355)	84.54	1.56	97.33	no	yes	Bacteria	Firmicutes	Bacilli	Lactobacillales	Aerococcaceae	Aerococcus	Aerococcus urinaeequi	GCF_001543205.1	2013339	1499562	11076	33.8
ps-bins-20220429_143329-bin.69	ps-bins-20220429_143329-bin.69	ps-bins-20220429_143329-bin.69.fa	Post-shower	co_assenbly	o__Lactobacillales (UID355)	83.97	2.11	97.2	no	yes	Bacteria	Firmicutes	Bacilli	Lactobacillales	Aerococcaceae	Aerococcus	Aerococcus urinaeequi	GCF_001543205.1	2013339	1457011	7025	33.6
we-bins-20220429_143234-bin.60	we-bins-20220429_143234-bin.60	we-bins-20220429_143234-bin.60.fa	Workday end	co_assenbly	c__Bacilli (UID285)	89.12	2.53	98.88	no	yes	Bacteria	Firmicutes	Bacilli	Haloplasmatales	Turicibacteraceae	Turicibacter	Turicibacter sp001543345	GCF_001543345.1	2622031	2242688	11537	38.1
R2_11_S35-bins-20220429_131511-bin.18	R2_11_S35-bins-20220429_131511-bin.18	R2_11_S35-bins-20220429_131511-bin.18.fa	Swine	single_sample_assembly	c__Bacilli (UID285)	83.89	3.91	98.77	no	yes	Bacteria	Firmicutes	Bacilli	Haloplasmatales	Turicibacteraceae	Turicibacter	Turicibacter sp001543345	GCF_001543345.1	2622031	2199318	11716	38.1
ws-bins-20220429_143142-bin.61	ws-bins-20220429_143142-bin.61	ws-bins-20220429_143142-bin.61.fa	Workday start	co_assenbly	c__Bacilli (UID285)	86.45	2.26	98.86	no	yes	Bacteria	Firmicutes	Bacilli	Haloplasmatales	Turicibacteraceae	Turicibacter	Turicibacter sp001543345	GCF_001543345.1	2622031	2274504	11318	38.4
ps-bins-20220429_143329-bin.36	ps-bins-20220429_143329-bin.36	ps-bins-20220429_143329-bin.36.fa	Post-shower	co_assenbly	c__Bacilli (UID285)	85.91	2.03	98.86	no	yes	Bacteria	Firmicutes	Bacilli	Haloplasmatales	Turicibacteraceae	Turicibacter	Turicibacter sp001543345	GCF_001543345.1	2622031	2286658	10947	38.2
swine-bins-20220429_143518-bin.53	swine-bins-20220429_143518-bin.53	swine-bins-20220429_143518-bin.53.fa	Swine	co_assenbly	c__Bacilli (UID256)	80.04	1.32	N/A	yes	yes	Bacteria	Firmicutes	Bacilli	Bacillales	Amphibacillaceae	0	0	N/A		1815615	7178	36.1
ps-bins-20220429_143329-bin.42	ps-bins-20220429_143329-bin.42	ps-bins-20220429_143329-bin.42.fa	Post-shower	co_assenbly	c__Bacilli (UID259)	90.64	1.55	97.76	no	yes	Bacteria	Firmicutes	Bacilli	Bacillales	Planococcaceae	Chryseomicrobium	Chryseomicrobium hominis	GCF_002265435.1	2780630	2227730	10766	34.8
swine-bins-20220429_143518-bin.293	swine-bins-20220429_143518-bin.293	swine-bins-20220429_143518-bin.293.fa	Swine	co_assenbly	c__Bacilli (UID259)	95.13	2.45	98.37	no	yes	Bacteria	Firmicutes	Bacilli	Bacillales	Planococcaceae	Kurthia	Kurthia intestinigallinarum	GCF_003991225.1	3936672	3277480	13239	32.8
R2_14_S38-bins-20220429_131529-bin.59	R2_14_S38-bins-20220429_131529-bin.59	R2_14_S38-bins-20220429_131529-bin.59.fa	Swine	single_sample_assembly	c__Bacilli (UID259)	91.45	1.99	98.68	no	yes	Bacteria	Firmicutes	Bacilli	Bacillales	Planococcaceae	Metalysinibacillus	Metalysinibacillus jejuensis	GCF_003057615.1	2837038	1902279	13053	31.5
R2_14_S38-bins-20220429_131529-bin.62	R2_14_S38-bins-20220429_131529-bin.62	R2_14_S38-bins-20220429_131529-bin.62.fa	Swine	single_sample_assembly	c__Bacilli (UID285)	93.78	1.77	N/A	yes	yes	Bacteria	Firmicutes	Bacilli	Staphylococcales	Salinicoccaceae	Jeotgalicoccus	0	N/A		1771221	18131	36.5
R2_14_S38-bins-20220429_131529-bin.57	R2_14_S38-bins-20220429_131529-bin.57	R2_14_S38-bins-20220429_131529-bin.57.fa	Swine	single_sample_assembly	c__Bacilli (UID285)	95.61	0.48	99.24	no	no	Bacteria	Firmicutes	Bacilli	Staphylococcales	Salinicoccaceae	Jeotgalicoccus	Jeotgalicoccus_A schoeneichii	GCF_014635565.1	1777222	1394027	24320	36.8
ws-bins-20220429_143142-bin.34	ws-bins-20220429_143142-bin.34	ws-bins-20220429_143142-bin.34.fa	Workday start	co_assenbly	c__Bacilli (UID285)	87.82	6.95	98.16	no	yes	Bacteria	Firmicutes	Bacilli	Staphylococcales	Salinicoccaceae	Nosocomiicoccus	Nosocomiicoccus stercorigallinarum	GCA_019119225.1	1390020	1447672	8751	37
ps-bins-20220429_143329-bin.14	ps-bins-20220429_143329-bin.14	ps-bins-20220429_143329-bin.14.fa	Post-shower	co_assenbly	c__Bacilli (UID285)	87.04	4.07	98.27	no	yes	Bacteria	Firmicutes	Bacilli	Staphylococcales	Salinicoccaceae	Nosocomiicoccus	Nosocomiicoccus stercorigallinarum	GCA_019119225.1	1390020	1325095	11912	37.2
R2_16_S40-bins-20220429_131534-bin.23	R2_16_S40-bins-20220429_131534-bin.23	R2_16_S40-bins-20220429_131534-bin.23.fa	Swine	single_sample_assembly	c__Bacilli (UID285)	89.87	0.97	98.13	no	yes	Bacteria	Firmicutes	Bacilli	Staphylococcales	Salinicoccaceae	Nosocomiicoccus	Nosocomiicoccus stercorigallinarum	GCA_019119225.1	1390020	1314558	14123	37.1
R2_12_S36-bins-20220429_131507-bin.32	R2_12_S36-bins-20220429_131507-bin.32	R2_12_S36-bins-20220429_131507-bin.32.fa	Swine	single_sample_assembly	c__Bacilli (UID285)	93.62	1.1	98.23	no	yes	Bacteria	Firmicutes	Bacilli	Staphylococcales	Staphylococcaceae	Macrococcus	Macrococcus_B caseolyticus	GCF_002902665.1	2171433	1901417	29374	36.2
R2_10_S34-bins-20220429_131450-bin.9	R2_10_S34-bins-20220429_131450-bin.9	R2_10_S34-bins-20220429_131450-bin.9.fa	Swine	single_sample_assembly	c__Bacilli (UID285)	93.29	0.57	99.44	no	no	Bacteria	Firmicutes	Bacilli	Staphylococcales	Staphylococcaceae	Staphylococcus	Staphylococcus hyicus	GCF_000816085.1	2472129	2123709	20149	35.4
swine-bins-20220429_143518-bin.7	swine-bins-20220429_143518-bin.7	swine-bins-20220429_143518-bin.7.fa	Swine	co_assenbly	c__Bacilli (UID285)	86.74	1.11	99.61	no	no	Bacteria	Firmicutes	Bacilli	Staphylococcales	Staphylococcaceae	Staphylococcus	Staphylococcus equorum	GCF_900458565.1	2758007	2267178	8718	36.4
swine-bins-20220429_143518-bin.107	swine-bins-20220429_143518-bin.107	swine-bins-20220429_143518-bin.107.fa	Swine	co_assenbly	c__Bacilli (UID285)	84.87	3.01	99.16	no	no	Bacteria	Firmicutes	Bacilli	Staphylococcales	Staphylococcaceae	Staphylococcus	Staphylococcus pettenkoferi	GCF_002902685.1	2455260	1785686	5608	36.4
ps-bins-20220429_143329-bin.87	ps-bins-20220429_143329-bin.87	ps-bins-20220429_143329-bin.87.fa	Post-shower	co_assenbly	g__Staphylococcus (UID298)	88.7	0.82	99.26	no	no	Bacteria	Firmicutes	Bacilli	Staphylococcales	Staphylococcaceae	Staphylococcus	Staphylococcus haemolyticus	GCF_006094395.1	2572027	2002346	18844	36.6
R1_14_S14-bins-20220429_131348-bin.5	R1_14_S14-bins-20220429_131348-bin.5	R1_14_S14-bins-20220429_131348-bin.5.fa	Workday end	single_sample_assembly	g__Staphylococcus (UID298)	94.96	0.87	97.52	no	yes	Bacteria	Firmicutes	Bacilli	Staphylococcales	Staphylococcaceae	Staphylococcus	Staphylococcus hominis	GCF_002901845.1	2203897	2076464	19801	36.5
R1_4_S4-bins-20220429_131430-bin.1	R1_4_S4-bins-20220429_131430-bin.1	R1_4_S4-bins-20220429_131430-bin.1.fa	Workday start	single_sample_assembly	g__Staphylococcus (UID298)	89.72	0.67	97.36	no	yes	Bacteria	Firmicutes	Bacilli	Staphylococcales	Staphylococcaceae	Staphylococcus	Staphylococcus hominis	GCF_002901845.1	2203897	2084415	41023	36.3
R1_24_S24-bins-20220429_131417-bin.7	R1_24_S24-bins-20220429_131417-bin.7	R1_24_S24-bins-20220429_131417-bin.7.fa	Post-shower	single_sample_assembly	g__Staphylococcus (UID298)	85.67	0.62	97.47	no	yes	Bacteria	Firmicutes	Bacilli	Staphylococcales	Staphylococcaceae	Staphylococcus	Staphylococcus hominis	GCF_002901845.1	2203897	1926306	40594	36.4
R1_10_S10-bins-20220429_131333-bin.2	R1_10_S10-bins-20220429_131333-bin.2	R1_10_S10-bins-20220429_131333-bin.2.fa	Workday start	single_sample_assembly	g__Staphylococcus (UID294)	96.57	1.63	96.55	no	yes	Bacteria	Firmicutes	Bacilli	Staphylococcales	Staphylococcaceae	Staphylococcus	Staphylococcus capitis	GCF_002902325.1	2434183	2334972	62678	36.6
R2_6_S30-bins-20220429_131550-bin.1	R2_6_S30-bins-20220429_131550-bin.1	R2_6_S30-bins-20220429_131550-bin.1.fa	Post-shower	single_sample_assembly	k__Bacteria (UID203)	81.5	3.45	96.64	no	yes	Bacteria	Firmicutes	Bacilli	Staphylococcales	Staphylococcaceae	Staphylococcus	Staphylococcus capitis	GCF_002902325.1	2434183	2120811	10534	36.9
R1_1_S1-bins-20220429_131408-bin.7	R1_1_S1-bins-20220429_131408-bin.7	R1_1_S1-bins-20220429_131408-bin.7.fa	Workday start	single_sample_assembly	g__Staphylococcus (UID294)	99.59	0.66	99.45	no	no	Bacteria	Firmicutes	Bacilli	Staphylococcales	Staphylococcaceae	Staphylococcus	Staphylococcus epidermidis	GCF_006742205.1	2427041	2501549	40796	36.6
R1_18_S18-bins-20220429_131356-bin.2	R1_18_S18-bins-20220429_131356-bin.2	R1_18_S18-bins-20220429_131356-bin.2.fa	Workday end	single_sample_assembly	g__Staphylococcus (UID294)	95.68	0	99.56	no	no	Bacteria	Firmicutes	Bacilli	Staphylococcales	Staphylococcaceae	Staphylococcus	Staphylococcus epidermidis	GCF_006742205.1	2427041	2312230	71245	36.8
R2_4_S28-bins-20220429_131555-bin.1	R2_4_S28-bins-20220429_131555-bin.1	R2_4_S28-bins-20220429_131555-bin.1.fa	Post-shower	single_sample_assembly	g__Staphylococcus (UID294)	96.35	0.54	99.6	no	no	Bacteria	Firmicutes	Bacilli	Staphylococcales	Staphylococcaceae	Staphylococcus	Staphylococcus epidermidis	GCF_006742205.1	2427041	2216294	63757	36.8
swine-bins-20220429_143518-bin.87	swine-bins-20220429_143518-bin.87	swine-bins-20220429_143518-bin.87.fa	Swine	co_assenbly	o__Clostridiales (UID1120)	92.55	2.72	N/A	yes	yes	Bacteria	Firmicutes	Clostridia	Peptostreptococcales	Anaerovoracaceae	RUG099	0	N/A		1336247	13801	41
R2_8_S32-bins-20220429_131635-bin.14	R2_8_S32-bins-20220429_131635-bin.14	R2_8_S32-bins-20220429_131635-bin.14.fa	Swine	single_sample_assembly	o__Clostridiales (UID1120)	95.74	0	N/A	yes	yes	Bacteria	Firmicutes	Clostridia	Peptostreptococcales	Anaerovoracaceae	S5-A14a	0	N/A		1549202	44064	42.1
swine-bins-20220429_143518-bin.47	swine-bins-20220429_143518-bin.47	swine-bins-20220429_143518-bin.47.fa	Swine	co_assenbly	o__Clostridiales (UID1120)	98.23	1.42	N/A	yes	yes	Bacteria	Firmicutes	Clostridia	Peptostreptococcales	Anaerovoracaceae	Copromorpha	0	N/A		1691207	20239	41.8
swine-bins-20220429_143518-bin.154	swine-bins-20220429_143518-bin.154	swine-bins-20220429_143518-bin.154.fa	Swine	co_assenbly	o__Clostridiales (UID1120)	91.11	2.84	N/A	yes	yes	Bacteria	Firmicutes	Clostridia	Peptostreptococcales	Anaerovoracaceae	Copromorpha	0	N/A		1468510	15109	41.7
R1_4_S4-bins-20220429_131430-bin.7	R1_4_S4-bins-20220429_131430-bin.7	R1_4_S4-bins-20220429_131430-bin.7.fa	Workday start	single_sample_assembly	o__Clostridiales (UID1120)	94.41	0	99.33	no	no	Bacteria	Firmicutes	Clostridia	Tissierellales	Peptoniphilaceae	Peptoniphilus	Peptoniphilus_A lacydonensis	GCF_900106515.1	1845182	1555230	19021	41.2
ps-bins-20220429_143329-bin.61	ps-bins-20220429_143329-bin.61	ps-bins-20220429_143329-bin.61.fa	Post-shower	co_assenbly	o__Clostridiales (UID1120)	98.6	0	99.55	no	no	Bacteria	Firmicutes	Clostridia	Tissierellales	Peptoniphilaceae	Peptoniphilus	Peptoniphilus_A lacydonensis	GCF_900106515.1	1845182	1460569	20743	41.4
swine-bins-20220429_143518-bin.273	swine-bins-20220429_143518-bin.273	swine-bins-20220429_143518-bin.273.fa	Swine	co_assenbly	o__Clostridiales (UID1125)	87.24	1.22	N/A	yes	yes	Bacteria	Firmicutes	Clostridia	Tissierellales	Peptoniphilaceae	Anaerococcus	0	N/A		1537894	6717	39.5
R2_17_S41-bins-20220429_131526-bin.28	R2_17_S41-bins-20220429_131526-bin.28	R2_17_S41-bins-20220429_131526-bin.28.fa	Environment	single_sample_assembly	o__Clostridiales (UID1125)	89.79	0.91	N/A	yes	yes	Bacteria	Firmicutes	Clostridia	Tissierellales	Peptoniphilaceae	Anaerococcus	0	N/A		1404237	14162	39.5
R2_4_S28-bins-20220429_131555-bin.9	R2_4_S28-bins-20220429_131555-bin.9	R2_4_S28-bins-20220429_131555-bin.9.fa	Post-shower	single_sample_assembly	o__Clostridiales (UID1125)	97.26	0.91	98.48	no	yes	Bacteria	Firmicutes	Clostridia	Tissierellales	Peptoniphilaceae	Anaerococcus	Anaerococcus octavius	GCF_900445265.1	1914290	1691777	23256	38
R1_1_S1-bins-20220429_131408-bin.10	R1_1_S1-bins-20220429_131408-bin.10	R1_1_S1-bins-20220429_131408-bin.10.fa	Workday start	single_sample_assembly	o__Clostridiales (UID1125)	81.58	0	N/A	yes	yes	Bacteria	Firmicutes	Clostridia	Tissierellales	Peptoniphilaceae	Anaerococcus	0	N/A		1202380	7653	37.1
R1_21_S21-bins-20220429_131410-bin.15	R1_21_S21-bins-20220429_131410-bin.15	R1_21_S21-bins-20220429_131410-bin.15.fa	Post-shower	single_sample_assembly	o__Clostridiales (UID1125)	92.68	0.9	N/A	yes	yes	Bacteria	Firmicutes	Clostridia	Tissierellales	Peptoniphilaceae	Anaerococcus	0	N/A		1598036	22947	37
ps-bins-20220429_143329-bin.84	ps-bins-20220429_143329-bin.84	ps-bins-20220429_143329-bin.84.fa	Post-shower	co_assenbly	o__Clostridiales (UID1125)	97.28	0.91	99.23	no	no	Bacteria	Firmicutes	Clostridia	Tissierellales	Peptoniphilaceae	Anaerococcus	Anaerococcus nagyae	GCF_017874535.1	1751430	1593221	22209	38.7
we-bins-20220429_143234-bin.136	we-bins-20220429_143234-bin.136	we-bins-20220429_143234-bin.136.fa	Workday end	co_assenbly	o__Clostridiales (UID1125)	96.71	0.81	99.05	no	no	Bacteria	Firmicutes	Clostridia	Tissierellales	Peptoniphilaceae	Anaerococcus	Anaerococcus nagyae	GCF_017874535.1	1751430	1715355	16938	38.5
ws-bins-20220429_143142-bin.38	ws-bins-20220429_143142-bin.38	ws-bins-20220429_143142-bin.38.fa	Workday start	co_assenbly	o__Clostridiales (UID1125)	97.39	2.44	99.05	no	no	Bacteria	Firmicutes	Clostridia	Tissierellales	Peptoniphilaceae	Anaerococcus	Anaerococcus nagyae	GCF_017874535.1	1751430	1676145	49410	38.6
we-bins-20220429_143234-bin.22	we-bins-20220429_143234-bin.22	we-bins-20220429_143234-bin.22.fa	Workday end	co_assenbly	o__Clostridiales (UID1212)	84.62	0.95	98.08	no	yes	Bacteria	Firmicutes	Clostridia	Christensenellales	CAG-917	CAG-349	CAG-349 sp003539515	GCA_003539515.1	1510364	1262624	8321	38.7
we-bins-20220429_143234-bin.51	we-bins-20220429_143234-bin.51	we-bins-20220429_143234-bin.51.fa	Workday end	co_assenbly	o__Clostridiales (UID1120)	86.29	2.9	98.24	no	yes	Bacteria	Firmicutes	Clostridia	Christensenellales	CAG-138	PeH17	PeH17 sp900542285	GCA_900542285.1	1808621	1758296	8350	39.8
swine-bins-20220429_143518-bin.101	swine-bins-20220429_143518-bin.101	swine-bins-20220429_143518-bin.101.fa	Swine	co_assenbly	c__Clostridia (UID1118)	93.79	2.02	98.48	no	yes	Bacteria	Firmicutes	Clostridia	Christensenellales	CAG-138	PeH17	PeH17 sp900542285	GCA_900542285.1	1808621	1773726	8886	39.8
env-bins-20220429_134209-bin.27	env-bins-20220429_134209-bin.27	env-bins-20220429_134209-bin.27.fa	Environment	co_assenbly	o__Clostridiales (UID1212)	86.4	1.57	98.57	no	yes	Bacteria	Firmicutes	Clostridia	Christensenellales	CAG-138	PeH17	PeH17 sp004556165	GCA_004556165.1	1720739	1379731	11341	39.8
ps-bins-20220429_143329-bin.3	ps-bins-20220429_143329-bin.3	ps-bins-20220429_143329-bin.3.fa	Post-shower	co_assenbly	c__Clostridia (UID1118)	90.03	3.9	98.48	no	yes	Bacteria	Firmicutes	Clostridia	Christensenellales	CAG-138	PeH17	PeH17 sp004556165	GCA_004556165.1	1720739	1502619	13775	39.7
R2_13_S37-bins-20220429_131542-bin.1	R2_13_S37-bins-20220429_131542-bin.1	R2_13_S37-bins-20220429_131542-bin.1.fa	Swine	single_sample_assembly	o__Clostridiales (UID1120)	91	1	98.57	no	yes	Bacteria	Firmicutes	Clostridia	Christensenellales	CAG-138	PeH17	PeH17 sp004556165	GCA_004556165.1	1720739	1395587	11428	39.9
we-bins-20220429_143234-bin.82	we-bins-20220429_143234-bin.82	we-bins-20220429_143234-bin.82.fa	Workday end	co_assenbly	c__Clostridia (UID1118)	93.25	2.28	98.37	no	yes	Bacteria	Firmicutes	Clostridia	Christensenellales	CAG-138	PeH17	PeH17 sp004556165	GCA_004556165.1	1720739	1570443	11955	39.8
ws-bins-20220429_143142-bin.51	ws-bins-20220429_143142-bin.51	ws-bins-20220429_143142-bin.51.fa	Workday start	co_assenbly	o__Clostridiales (UID1120)	94.85	1.3	98.57	no	yes	Bacteria	Firmicutes	Clostridia	Christensenellales	CAG-138	PeH17	PeH17 sp004556165	GCA_004556165.1	1720739	1454117	11884	39.9
we-bins-20220429_143234-bin.86	we-bins-20220429_143234-bin.86	we-bins-20220429_143234-bin.86.fa	Workday end	co_assenbly	o__Clostridiales (UID1212)	91.95	0.34	99.7	no	no	Bacteria	Firmicutes	Clostridia	Christensenellales	CAG-138	RGIG1693	RGIG1693 sp016293975	GCA_016293975.1	1624870	1607656	78692	39.3
ps-bins-20220429_143329-bin.68	ps-bins-20220429_143329-bin.68	ps-bins-20220429_143329-bin.68.fa	Post-shower	co_assenbly	o__Clostridiales (UID1212)	91.51	0.67	99.6	no	no	Bacteria	Firmicutes	Clostridia	Christensenellales	CAG-138	RGIG1693	RGIG1693 sp016293975	GCA_016293975.1	1624870	1584472	15981	39.4
we-bins-20220429_143234-bin.69	we-bins-20220429_143234-bin.69	we-bins-20220429_143234-bin.69.fa	Workday end	co_assenbly	o__Clostridiales (UID1120)	95.45	1.68	99.21	no	no	Bacteria	Firmicutes	Clostridia	Christensenellales	CAG-138	SFDB01	SFDB01 sp004558825	GCA_004558825.1	1732346	1629684	27386	39
ps-bins-20220429_143329-bin.51	ps-bins-20220429_143329-bin.51	ps-bins-20220429_143329-bin.51.fa	Post-shower	co_assenbly	c__Clostridia (UID1118)	85.65	0.4	99.2	no	no	Bacteria	Firmicutes	Clostridia	Christensenellales	CAG-138	SFDB01	SFDB01 sp004558825	GCA_004558825.1	1732346	1305918	7618	39.1
swine-bins-20220429_143518-bin.132	swine-bins-20220429_143518-bin.132	swine-bins-20220429_143518-bin.132.fa	Swine	co_assenbly	o__Clostridiales (UID1120)	96.5	0.7	99.21	no	no	Bacteria	Firmicutes	Clostridia	Christensenellales	CAG-138	SFDB01	SFDB01 sp004558825	GCA_004558825.1	1732346	1599616	24852	39
we-bins-20220429_143234-bin.106	we-bins-20220429_143234-bin.106	we-bins-20220429_143234-bin.106.fa	Workday end	co_assenbly	c__Clostridia (UID1118)	94.76	4.5	98.2	no	yes	Bacteria	Firmicutes	Clostridia	Christensenellales	CAG-138	SFEL01	SFEL01 sp004557245	GCA_004557245.1	2139860	1634425	11563	40.4
swine-bins-20220429_143518-bin.220	swine-bins-20220429_143518-bin.220	swine-bins-20220429_143518-bin.220.fa	Swine	co_assenbly	c__Clostridia (UID1118)	96.77	2.42	98.14	no	yes	Bacteria	Firmicutes	Clostridia	Christensenellales	CAG-138	SFEL01	SFEL01 sp004557245	GCA_004557245.1	2139860	1619765	15233	40.2
R2_14_S38-bins-20220429_131529-bin.10	R2_14_S38-bins-20220429_131529-bin.10	R2_14_S38-bins-20220429_131529-bin.10.fa	Swine	single_sample_assembly	c__Clostridia (UID1118)	95.56	0.27	99.3	no	no	Bacteria	Firmicutes	Clostridia	Christensenellales	CAG-138	Phil1	Phil1 sp004558525	GCA_004558525.1	1863125	1624776	25479	38.7
ws-bins-20220429_143142-bin.7	ws-bins-20220429_143142-bin.7	ws-bins-20220429_143142-bin.7.fa	Workday start	co_assenbly	c__Clostridia (UID1118)	96.03	3.23	99.26	no	no	Bacteria	Firmicutes	Clostridia	Christensenellales	CAG-138	Phil1	Phil1 sp004558525	GCA_004558525.1	1863125	1654172	19403	38.6
R1_20_S20-bins-20220429_131419-bin.6	R1_20_S20-bins-20220429_131419-bin.6	R1_20_S20-bins-20220429_131419-bin.6.fa	Workday end	single_sample_assembly	c__Clostridia (UID1118)	95.82	0.4	99.32	no	no	Bacteria	Firmicutes	Clostridia	Christensenellales	CAG-138	Phil1	Phil1 sp004558525	GCA_004558525.1	1863125	1640063	16404	38.7
ps-bins-20220429_143329-bin.30	ps-bins-20220429_143329-bin.30	ps-bins-20220429_143329-bin.30.fa	Post-shower	co_assenbly	c__Clostridia (UID1118)	97.58	0	99.28	no	no	Bacteria	Firmicutes	Clostridia	Christensenellales	CAG-138	Phil1	Phil1 sp004558525	GCA_004558525.1	1863125	1753344	43691	38.6
env-bins-20220429_134209-bin.6	env-bins-20220429_134209-bin.6	env-bins-20220429_134209-bin.6.fa	Environment	co_assenbly	c__Clostridia (UID1118)	86.21	0	99.24	no	no	Bacteria	Firmicutes	Clostridia	Christensenellales	CAG-138	Phil1	Phil1 sp004558525	GCA_004558525.1	1863125	1376186	8862	38.7
swine-bins-20220429_143518-bin.156	swine-bins-20220429_143518-bin.156	swine-bins-20220429_143518-bin.156.fa	Swine	co_assenbly	o__Clostridiales (UID1375)	81.04	5.73	98.8	no	yes	Bacteria	Firmicutes	Clostridia	Clostridiales	Clostridiaceae	Clostridium	Clostridium sp900543325	GCA_900543325.1	3186188	2471293	7744	42.2
swine-bins-20220429_143518-bin.54	swine-bins-20220429_143518-bin.54	swine-bins-20220429_143518-bin.54.fa	Swine	co_assenbly	o__Clostridiales (UID1212)	91.09	0	N/A	yes	yes	Bacteria	Firmicutes	Clostridia	Lachnospirales	Anaerotignaceae	Anaerotignum	0	N/A		2503606	17159	38.9
swine-bins-20220429_143518-bin.127	swine-bins-20220429_143518-bin.127	swine-bins-20220429_143518-bin.127.fa	Swine	co_assenbly	o__Clostridiales (UID1212)	97.05	6.55	99.19	no	no	Bacteria	Firmicutes	Clostridia	Lachnospirales	Lachnospiraceae	Frisingicoccus	Frisingicoccus sp016298055	GCA_016298055.1	2278095	2361582	14227	41.7
swine-bins-20220429_143518-bin.119	swine-bins-20220429_143518-bin.119	swine-bins-20220429_143518-bin.119.fa	Swine	co_assenbly	o__Clostridiales (UID1212)	85.33	1.52	97.8	no	yes	Bacteria	Firmicutes	Clostridia	Lachnospirales	Lachnospiraceae	Coprococcus	Coprococcus_A catus	GCF_902381825.1	3463414	2218405	9046	39.3
swine-bins-20220429_143518-bin.239	swine-bins-20220429_143518-bin.239	swine-bins-20220429_143518-bin.239.fa	Swine	co_assenbly	o__Clostridiales (UID1212)	93.62	4.76	N/A	yes	yes	Bacteria	Firmicutes	Clostridia	Lachnospirales	Lachnospiraceae	KM106-2	0	N/A		3353697	14810	39.3
swine-bins-20220429_143518-bin.105	swine-bins-20220429_143518-bin.105	swine-bins-20220429_143518-bin.105.fa	Swine	co_assenbly	o__Clostridiales (UID1342)	98.1	2.54	99.39	no	no	Bacteria	Firmicutes	Clostridia	Lachnospirales	Lachnospiraceae	Enterocloster	Enterocloster clostridioformis	GCF_900113155.1	5465381	4050952	13649	41.9
env-bins-20220429_134209-bin.21	env-bins-20220429_134209-bin.21	env-bins-20220429_134209-bin.21.fa	Environment	co_assenbly	o__Clostridiales (UID1226)	91.15	1.9	99	no	no	Bacteria	Firmicutes	Clostridia	Lachnospirales	Lachnospiraceae	Fimimorpha	Fimimorpha faecalis	GCA_018712075.1	3214196	2521327	8253	40.2
R2_8_S32-bins-20220429_131635-bin.10	R2_8_S32-bins-20220429_131635-bin.10	R2_8_S32-bins-20220429_131635-bin.10.fa	Swine	single_sample_assembly	f__Lachnospiraceae (UID1286)	97.16	0.55	97.68	no	yes	Bacteria	Firmicutes	Clostridia	Lachnospirales	Lachnospiraceae	UBA11774	UBA11774 sp900556645	GCA_900556645.1	1707933	2409648	103319	39.9
ws-bins-20220429_143142-bin.6	ws-bins-20220429_143142-bin.6	ws-bins-20220429_143142-bin.6.fa	Workday start	co_assenbly	f__Lachnospiraceae (UID1286)	80.63	1.81	98.43	no	yes	Bacteria	Firmicutes	Clostridia	Lachnospirales	Lachnospiraceae	UBA2868	UBA2868 sp004552595	GCA_004552595.1	2396817	1673159	6666	39.1
swine-bins-20220429_143518-bin.97	swine-bins-20220429_143518-bin.97	swine-bins-20220429_143518-bin.97.fa	Swine	co_assenbly	f__Lachnospiraceae (UID1286)	86.71	3.71	98.56	no	yes	Bacteria	Firmicutes	Clostridia	Lachnospirales	Lachnospiraceae	UBA2868	UBA2868 sp004552595	GCA_004552595.1	2396817	1988103	13994	39.3
env-bins-20220429_134209-bin.8	env-bins-20220429_134209-bin.8	env-bins-20220429_134209-bin.8.fa	Environment	co_assenbly	f__Lachnospiraceae (UID1286)	89.23	0.93	98.77	no	yes	Bacteria	Firmicutes	Clostridia	Lachnospirales	Lachnospiraceae	UBA2868	UBA2868 sp004552595	GCA_004552595.1	2396817	1792065	18054	39.2
we-bins-20220429_143234-bin.100	we-bins-20220429_143234-bin.100	we-bins-20220429_143234-bin.100.fa	Workday end	co_assenbly	f__Lachnospiraceae (UID1286)	90.05	3.29	98.49	no	yes	Bacteria	Firmicutes	Clostridia	Lachnospirales	Lachnospiraceae	UBA2868	UBA2868 sp004552595	GCA_004552595.1	2396817	2286108	11949	39.4
ps-bins-20220429_143329-bin.73	ps-bins-20220429_143329-bin.73	ps-bins-20220429_143329-bin.73.fa	Post-shower	co_assenbly	f__Lachnospiraceae (UID1286)	92	3.37	98.69	no	yes	Bacteria	Firmicutes	Clostridia	Lachnospirales	Lachnospiraceae	UBA2868	UBA2868 sp004552595	GCA_004552595.1	2396817	1889927	14180	39.1
swine-bins-20220429_143518-bin.176	swine-bins-20220429_143518-bin.176	swine-bins-20220429_143518-bin.176.fa	Swine	co_assenbly	o__Clostridiales (UID1212)	96.29	0.68	99.3	no	no	Bacteria	Firmicutes	Clostridia	Oscillospirales	Ruminococcaceae	Ruthenibacterium	Ruthenibacterium lactatiformans	GCF_000949455.1	4111078	2810223	14633	37.3
swine-bins-20220429_143518-bin.82	swine-bins-20220429_143518-bin.82	swine-bins-20220429_143518-bin.82.fa	Swine	co_assenbly	o__Clostridiales (UID1212)	85.79	0.18	96.43	no	yes	Bacteria	Firmicutes	Clostridia	Oscillospirales	Acutalibacteraceae	Limousia	Limousia pullorum	GCF_002160515.1	2814283	1784212	8570	40.8
swine-bins-20220429_143518-bin.157	swine-bins-20220429_143518-bin.157	swine-bins-20220429_143518-bin.157.fa	Swine	co_assenbly	o__Clostridiales (UID1212)	94.17	2.77	N/A	yes	yes	Bacteria	Firmicutes	Clostridia	Oscillospirales	Ruminococcaceae	Firm-04	0	N/A		3252826	13491	35.9
we-bins-20220429_143234-bin.39	we-bins-20220429_143234-bin.39	we-bins-20220429_143234-bin.39.fa	Workday end	co_assenbly	o__Clostridiales (UID1212)	91.07	4.06	97.65	no	yes	Bacteria	Firmicutes	Clostridia	Oscillospirales	Ruminococcaceae	Ruminococcus	Ruminococcus flavefaciens	GCF_000621845.1	3393520	2594418	7421	38.7
R2_13_S37-bins-20220429_131542-bin.79	R2_13_S37-bins-20220429_131542-bin.79	R2_13_S37-bins-20220429_131542-bin.79.fa	Swine	single_sample_assembly	o__Clostridiales (UID1212)	96.64	0	97.83	no	yes	Bacteria	Firmicutes	Clostridia	Oscillospirales	Ruminococcaceae	Ruminococcus	Ruminococcus flavefaciens	GCF_000621845.1	3393520	2640465	28043	38.6
we-bins-20220429_143234-bin.94	we-bins-20220429_143234-bin.94	we-bins-20220429_143234-bin.94.fa	Workday end	co_assenbly	o__Clostridiales (UID1212)	93.9	4.81	N/A	yes	yes	Bacteria	Firmicutes	Clostridia	Oscillospirales	Butyricicoccaceae	Butyricicoccus	0	N/A		2381536	23249	38.6
R2_13_S37-bins-20220429_131542-bin.12	R2_13_S37-bins-20220429_131542-bin.12	R2_13_S37-bins-20220429_131542-bin.12.fa	Swine	single_sample_assembly	o__Clostridiales (UID1212)	90.23	1.68	N/A	yes	yes	Bacteria	Firmicutes	Clostridia	Oscillospirales	Butyricicoccaceae	Butyricicoccus	0	N/A		2086420	30576	38.7
we-bins-20220429_143234-bin.28	we-bins-20220429_143234-bin.28	we-bins-20220429_143234-bin.28.fa	Workday end	co_assenbly	o__Clostridiales (UID1212)	81.95	10	97.82	no	yes	Bacteria	Firmicutes	Clostridia	Oscillospirales	Butyricicoccaceae	JAEDEU01	JAEDEU01 sp016293155	GCA_016293155.1	1888071	1870822	5983	38.6
swine-bins-20220429_143518-bin.79	swine-bins-20220429_143518-bin.79	swine-bins-20220429_143518-bin.79.fa	Swine	co_assenbly	o__Clostridiales (UID1212)	81.06	7.61	98.11	no	yes	Bacteria	Firmicutes	Clostridia	Oscillospirales	Butyricicoccaceae	JAEDEU01	JAEDEU01 sp016293155	GCA_016293155.1	1888071	1874415	7022	38.9
swine-bins-20220429_143518-bin.215	swine-bins-20220429_143518-bin.215	swine-bins-20220429_143518-bin.215.fa	Swine	co_assenbly	o__Clostridiales (UID1212)	89.46	3.86	98.81	no	yes	Bacteria	Firmicutes	Clostridia	Oscillospirales	Oscillospiraceae	Evtepia	Evtepia sp004551945	GCA_004551945.1	2151410	2073123	12954	38.8
swine-bins-20220429_143518-bin.165	swine-bins-20220429_143518-bin.165	swine-bins-20220429_143518-bin.165.fa	Swine	co_assenbly	o__Clostridiales (UID1212)	81.57	4.08	98.3	no	yes	Bacteria	Firmicutes	Clostridia	Oscillospirales	Oscillospiraceae	CAG-83	CAG-83 sp004555205	GCA_004555205.1	2061864	1341724	9675	38.8
R2_7_S31-bins-20220429_131604-bin.9	R2_7_S31-bins-20220429_131604-bin.9	R2_7_S31-bins-20220429_131604-bin.9.fa	Swine	single_sample_assembly	o__Clostridiales (UID1212)	95.12	0.64	98.4	no	yes	Bacteria	Firmicutes	Clostridia	Oscillospirales	Oscillospiraceae	ER4	ER4 sp900552375	GCA_900552375.1	1735632	1606605	15946	37.3
R2_13_S37-bins-20220429_131542-bin.36	R2_13_S37-bins-20220429_131542-bin.36	R2_13_S37-bins-20220429_131542-bin.36.fa	Swine	single_sample_assembly	o__Clostridiales (UID1212)	83.25	3.41	98.43	no	yes	Bacteria	Firmicutes	Clostridia	Oscillospirales	Oscillospiraceae	ER4	ER4 sp016295615	GCA_016295615.1	1206733	1159610	7237	38.9
we-bins-20220429_143234-bin.37	we-bins-20220429_143234-bin.37	we-bins-20220429_143234-bin.37.fa	Workday end	co_assenbly	o__Clostridiales (UID1212)	96.62	3.69	99.5	no	no	Bacteria	Firmicutes	Clostridia	Oscillospirales	Oscillospiraceae	UBA2658	UBA2658 sp018385135	GCA_018385135.1	1880025	1816048	22637	39.6
swine-bins-20220429_143518-bin.65	swine-bins-20220429_143518-bin.65	swine-bins-20220429_143518-bin.65.fa	Swine	co_assenbly	o__Clostridiales (UID1212)	97.99	0.67	99.51	no	no	Bacteria	Firmicutes	Clostridia	Oscillospirales	Oscillospiraceae	UBA2658	UBA2658 sp018385135	GCA_018385135.1	1880025	1826220	71491	39.7
swine-bins-20220429_143518-bin.295	swine-bins-20220429_143518-bin.295	swine-bins-20220429_143518-bin.295.fa	Swine	co_assenbly	o__Clostridiales (UID1212)	86.74	1.24	98.23	no	yes	Bacteria	Firmicutes	Clostridia	Oscillospirales	Oscillospiraceae	CAG-103	CAG-103 sp900317855	GCA_900317855.1	1958931	1621194	9476	36.2
swine-bins-20220429_143518-bin.184	swine-bins-20220429_143518-bin.184	swine-bins-20220429_143518-bin.184.fa	Swine	co_assenbly	o__Clostridiales (UID1212)	94.3	1.96	98.77	no	yes	Bacteria	Firmicutes	Clostridia	Oscillospirales	Oscillospiraceae	CAG-103	CAG-103 sp004556965	GCA_004556965.1	2188636	1825899	16828	37.1
we-bins-20220429_143234-bin.64	we-bins-20220429_143234-bin.64	we-bins-20220429_143234-bin.64.fa	Workday end	co_assenbly	o__Clostridiales (UID1212)	82.74	3.96	99.01	no	no	Bacteria	Firmicutes	Clostridia	Oscillospirales	Oscillospiraceae	F23-B02	F23-B02 sp004556755	GCA_004556755.1	1579536	1499383	22327	40.8
swine-bins-20220429_143518-bin.172	swine-bins-20220429_143518-bin.172	swine-bins-20220429_143518-bin.172.fa	Swine	co_assenbly	o__Clostridiales (UID1212)	89.6	2.16	99.09	no	no	Bacteria	Firmicutes	Clostridia	Oscillospirales	Oscillospiraceae	F23-B02	F23-B02 sp004556755	GCA_004556755.1	1579536	1571867	21423	40.8
swine-bins-20220429_143518-bin.202	swine-bins-20220429_143518-bin.202	swine-bins-20220429_143518-bin.202.fa	Swine	co_assenbly	o__Clostridiales (UID1212)	85.96	2.91	96.06	no	yes	Bacteria	Firmicutes	Clostridia	Oscillospirales	Oscillospiraceae	F23-B02	F23-B02 sp016292445	GCA_016292445.1	1389223	1399913	10432	40.6
swine-bins-20220429_143518-bin.136	swine-bins-20220429_143518-bin.136	swine-bins-20220429_143518-bin.136.fa	Swine	co_assenbly	o__Clostridiales (UID1212)	88.24	1.57	99.49	no	no	Bacteria	Firmicutes	Clostridia	Oscillospirales	Oscillospiraceae	F23-B02	F23-B02 sp004558025	GCA_004558025.1	1996919	1629318	24241	39.8
we-bins-20220429_143234-bin.138	we-bins-20220429_143234-bin.138	we-bins-20220429_143234-bin.138.fa	Workday end	co_assenbly	o__Clostridiales (UID1212)	84.1	3.55	N/A	yes	yes	Bacteria	Firmicutes	Clostridia	Oscillospirales	Oscillospiraceae	F23-B02	0	N/A		1662158	11532	40.7
ps-bins-20220429_143329-bin.64	ps-bins-20220429_143329-bin.64	ps-bins-20220429_143329-bin.64.fa	Post-shower	co_assenbly	k__Bacteria (UID203)	92.24	8.54	N/A	yes	yes	Bacteria	Firmicutes	Clostridia	Oscillospirales	Oscillospiraceae	F23-B02	0	N/A		1569634	10012	40.7
R2_8_S32-bins-20220429_131635-bin.19	R2_8_S32-bins-20220429_131635-bin.19	R2_8_S32-bins-20220429_131635-bin.19.fa	Swine	single_sample_assembly	o__Clostridiales (UID1212)	81.45	2.55	N/A	yes	yes	Bacteria	Firmicutes	Clostridia	Oscillospirales	Oscillospiraceae	F23-B02	0	N/A		1461252	7886	40.6
R2_8_S32-bins-20220429_131635-bin.9	R2_8_S32-bins-20220429_131635-bin.9	R2_8_S32-bins-20220429_131635-bin.9.fa	Swine	single_sample_assembly	c__Deltaproteobacteria (UID3218)	95.74	0.59	98.37	no	yes	Bacteria	Desulfobacterota	Desulfovibrionia	Desulfovibrionales	Desulfovibrionaceae	Desulfovibrio	Desulfovibrio piger	GCF_000156375.1	2826240	2395577	41017	38.7
swine-bins-20220429_143518-bin.74	swine-bins-20220429_143518-bin.74	swine-bins-20220429_143518-bin.74.fa	Swine	co_assenbly	f__Enterobacteriaceae (UID5162)	96.44	0.63	96.87	no	yes	Bacteria	Proteobacteria	Gammaproteobacteria	Enterobacterales	Enterobacteriaceae	Escherichia	Escherichia coli	GCF_003697165.2	5034834	4537901	43466	36.4
R2_12_S36-bins-20220429_131507-bin.21	R2_12_S36-bins-20220429_131507-bin.21	R2_12_S36-bins-20220429_131507-bin.21.fa	Swine	single_sample_assembly	f__Moraxellaceae (UID4680)	90.69	2.08	98.65	no	yes	Bacteria	Proteobacteria	Gammaproteobacteria	Pseudomonadales	Moraxellaceae	Acinetobacter	Acinetobacter pseudolwoffii	GCF_002803605.1	3105311	2440177	12920	34.5
R2_15_S39-bins-20220429_131524-bin.23	R2_15_S39-bins-20220429_131524-bin.23	R2_15_S39-bins-20220429_131524-bin.23.fa	Swine	single_sample_assembly	o__Pseudomonadales (UID4679)	83.91	6.02	97.5	no	yes	Bacteria	Proteobacteria	Gammaproteobacteria	Pseudomonadales	Moraxellaceae	Psychrobacter	Psychrobacter pasteurii	GCF_900162815.1	2941644	2121221	9670	34.1
R2_12_S36-bins-20220429_131507-bin.14	R2_12_S36-bins-20220429_131507-bin.14	R2_12_S36-bins-20220429_131507-bin.14.fa	Swine	single_sample_assembly	c__Gammaproteobacteria (UID4201)	96.04	0.57	98.37	no	yes	Bacteria	Proteobacteria	Gammaproteobacteria	Pseudomonadales	Moraxellaceae	Moraxella	Moraxella_A boevrei	GCF_000379845.1	2427064	2212837	17570	34.3
ps-bins-20220429_143329-bin.56	ps-bins-20220429_143329-bin.56	ps-bins-20220429_143329-bin.56.fa	Post-shower	co_assenbly	o__Sphingomonadales (UID3310)	81.68	2.41	N/A	yes	yes	Bacteria	Proteobacteria	Alphaproteobacteria	Sphingomonadales	Sphingomonadaceae	Tsuneonella	0	N/A		2069116	7937	34.2
ps-bins-20220429_143329-bin.5	ps-bins-20220429_143329-bin.5	ps-bins-20220429_143329-bin.5.fa	Post-shower	co_assenbly	o__Sphingomonadales (UID3310)	93.77	1.78	98.35	no	yes	Bacteria	Proteobacteria	Alphaproteobacteria	Sphingomonadales	Sphingomonadaceae	QFOP01	QFOP01 sp003248785	GCF_016461955.1	2441025	2130185	14369	33.2
R1_20_S20-bins-20220429_131419-bin.11	R1_20_S20-bins-20220429_131419-bin.11	R1_20_S20-bins-20220429_131419-bin.11.fa	Workday end	single_sample_assembly	o__Sphingomonadales (UID3310)	91.52	3.28	N/A	yes	yes	Bacteria	Proteobacteria	Alphaproteobacteria	Sphingomonadales	Sphingomonadaceae	Qipengyuania	0	N/A		2287251	11801	34.5
ws-bins-20220429_143142-bin.42	ws-bins-20220429_143142-bin.42	ws-bins-20220429_143142-bin.42.fa	Workday start	co_assenbly	o__Sphingomonadales (UID3310)	98.91	1.13	N/A	yes	yes	Bacteria	Proteobacteria	Alphaproteobacteria	Sphingomonadales	Sphingomonadaceae	Qipengyuania	0	N/A		2496346	38649	34.6
R1_23_S23-bins-20220429_131420-bin.10	R1_23_S23-bins-20220429_131420-bin.10	R1_23_S23-bins-20220429_131420-bin.10.fa	Post-shower	single_sample_assembly	o__Sphingomonadales (UID3310)	94.31	0.79	N/A	yes	yes	Bacteria	Proteobacteria	Alphaproteobacteria	Sphingomonadales	Sphingomonadaceae	Qipengyuania	0	N/A		2380599	38841	34.6
we-bins-20220429_143234-bin.93	we-bins-20220429_143234-bin.93	we-bins-20220429_143234-bin.93.fa	Workday end	co_assenbly	f__Spirochaetaceae (UID2535)	85.66	2.59	97.23	no	yes	Bacteria	Spirochaetota	Spirochaetia	Treponematales	Treponemataceae	Treponema	Treponema_D porcinum	GCF_900167145.1	2507489	1734491	8844	37.4
R2_8_S32-bins-20220429_131635-bin.36	R2_8_S32-bins-20220429_131635-bin.36	R2_8_S32-bins-20220429_131635-bin.36.fa	Swine	single_sample_assembly	k__Bacteria (UID2982)	97.96	0	98.67	no	yes	Bacteria	Verrucomicrobiota	Verrucomicrobiae	Verrucomicrobiales	Akkermansiaceae	Akkermansia	Akkermansia muciniphila	GCF_000020225.1	2664102	2627410	79776	39.1
we-bins-20220429_143234-bin.41	we-bins-20220429_143234-bin.41	we-bins-20220429_143234-bin.41.fa	Workday end	co_assenbly	o__Flavobacteriales (UID2815)	98.53	0.41	97.81	no	yes	Bacteria	Bacteroidota	Bacteroidia	Flavobacteriales	Weeksellaceae	Bergeyella	Bergeyella zoohelcum	GCF_000301075.1	2309984	2295036	16831	37.1
swine-bins-20220429_143518-bin.29	swine-bins-20220429_143518-bin.29	swine-bins-20220429_143518-bin.29.fa	Swine	co_assenbly	o__Flavobacteriales (UID2815)	99.02	0.25	97.79	no	yes	Bacteria	Bacteroidota	Bacteroidia	Flavobacteriales	Weeksellaceae	Bergeyella	Bergeyella zoohelcum	GCF_000301075.1	2309984	2300494	32359	37
swine-bins-20220429_143518-bin.158	swine-bins-20220429_143518-bin.158	swine-bins-20220429_143518-bin.158.fa	Swine	co_assenbly	p__Bacteroidetes (UID2605)	89.74	2.8	98.38	no	yes	Bacteria	Bacteroidota	Bacteroidia	Bacteroidales	UBA932	Cryptobacteroides	Cryptobacteroides sp900769905	GCA_900769905.1	2177308	1813312	16477	41.1
we-bins-20220429_143234-bin.19	we-bins-20220429_143234-bin.19	we-bins-20220429_143234-bin.19.fa	Workday end	co_assenbly	p__Bacteroidetes (UID2605)	90.63	2.81	98.78	no	yes	Bacteria	Bacteroidota	Bacteroidia	Bacteroidales	UBA932	Cryptobacteroides	Cryptobacteroides sp000431015	GCA_000431015.1	2389786	2239342	9909	39.9
R2_8_S32-bins-20220429_131635-bin.27	R2_8_S32-bins-20220429_131635-bin.27	R2_8_S32-bins-20220429_131635-bin.27.fa	Swine	single_sample_assembly	p__Bacteroidetes (UID2605)	90.48	1.43	98.79	no	yes	Bacteria	Bacteroidota	Bacteroidia	Bacteroidales	UBA932	Cryptobacteroides	Cryptobacteroides sp000431015	GCA_000431015.1	2389786	2312739	23761	40
swine-bins-20220429_143518-bin.80	swine-bins-20220429_143518-bin.80	swine-bins-20220429_143518-bin.80.fa	Swine	co_assenbly	k__Bacteria (UID2569)	80.82	0.54	98.8	no	yes	Bacteria	Bacteroidota	Bacteroidia	Bacteroidales	F082	Limimorpha	Limimorpha sp900769945	GCA_900769945.1	1986649	1723041	7224	40.3
R2_8_S32-bins-20220429_131635-bin.52	R2_8_S32-bins-20220429_131635-bin.52	R2_8_S32-bins-20220429_131635-bin.52.fa	Swine	single_sample_assembly	k__Bacteria (UID2569)	92.2	0.54	98.67	no	yes	Bacteria	Bacteroidota	Bacteroidia	Bacteroidales	Marinifilaceae	Butyricimonas	Butyricimonas virosa	GCF_000519105.1	4715836	4069529	16287	40.2
we-bins-20220429_143234-bin.83	we-bins-20220429_143234-bin.83	we-bins-20220429_143234-bin.83.fa	Workday end	co_assenbly	o__Bacteroidales (UID2617)	85.16	4.13	98.33	no	yes	Bacteria	Bacteroidota	Bacteroidia	Bacteroidales	Muribaculaceae	Sodaliphilus	Sodaliphilus sp004557565	GCA_004557565.1	2825891	2251006	7622	37.1
swine-bins-20220429_143518-bin.112	swine-bins-20220429_143518-bin.112	swine-bins-20220429_143518-bin.112.fa	Swine	co_assenbly	o__Bacteroidales (UID2617)	83.74	0.25	98.4	no	yes	Bacteria	Bacteroidota	Bacteroidia	Bacteroidales	Muribaculaceae	Sodaliphilus	Sodaliphilus sp004557565	GCA_004557565.1	2825891	2226405	9000	37.1
swine-bins-20220429_143518-bin.189	swine-bins-20220429_143518-bin.189	swine-bins-20220429_143518-bin.189.fa	Swine	co_assenbly	o__Bacteroidales (UID2621)	95.46	0.19	97.37	no	yes	Bacteria	Bacteroidota	Bacteroidia	Bacteroidales	Tannerellaceae	Parabacteroides	Parabacteroides distasonis	GCF_000012845.1	4811379	4561062	41304	39.1
R2_8_S32-bins-20220429_131635-bin.3	R2_8_S32-bins-20220429_131635-bin.3	R2_8_S32-bins-20220429_131635-bin.3.fa	Swine	single_sample_assembly	o__Bacteroidales (UID2657)	91.86	6.44	96.53	no	yes	Bacteria	Bacteroidota	Bacteroidia	Bacteroidales	Bacteroidaceae	Bacteroides	Bacteroides uniformis	GCF_000154205.1	4717497	4462682	15870	39.1
swine-bins-20220429_143518-bin.155	swine-bins-20220429_143518-bin.155	swine-bins-20220429_143518-bin.155.fa	Swine	co_assenbly	o__Bacteroidales (UID2657)	95.89	0.38	98.8	no	yes	Bacteria	Bacteroidota	Bacteroidia	Bacteroidales	Bacteroidaceae	Bacteroides	Bacteroides pyogenes	GCF_000428105.1	3422915	3011274	80119	38.9
swine-bins-20220429_143518-bin.141	swine-bins-20220429_143518-bin.141	swine-bins-20220429_143518-bin.141.fa	Swine	co_assenbly	o__Bacteroidales (UID2657)	88.81	0.46	99.15	no	no	Bacteria	Bacteroidota	Bacteroidia	Bacteroidales	Bacteroidaceae	Bacteroides	Bacteroides fragilis	GCF_000025985.1	5241700	4138369	9741	39.1
we-bins-20220429_143234-bin.65	we-bins-20220429_143234-bin.65	we-bins-20220429_143234-bin.65.fa	Workday end	co_assenbly	o__Bacteroidales (UID2716)	83.3	3.75	96.78	no	yes	Bacteria	Bacteroidota	Bacteroidia	Bacteroidales	Bacteroidaceae	Prevotella	Prevotella sp000434975	GCF_019052365.1	3199705	2105838	7314	37
swine-bins-20220429_143518-bin.58	swine-bins-20220429_143518-bin.58	swine-bins-20220429_143518-bin.58.fa	Swine	co_assenbly	o__Bacteroidales (UID2716)	92.59	0.11	N/A	yes	yes	Bacteria	Bacteroidota	Bacteroidia	Bacteroidales	Bacteroidaceae	Prevotella	0	N/A		2221045	30038	38.6
we-bins-20220429_143234-bin.50	we-bins-20220429_143234-bin.50	we-bins-20220429_143234-bin.50.fa	Workday end	co_assenbly	o__Bacteroidales (UID2657)	84.81	2.91	97.5	no	yes	Bacteria	Bacteroidota	Bacteroidia	Bacteroidales	Bacteroidaceae	UBA4334	UBA4334 sp900316975	GCA_900316975.1	3076576	2360265	8589	38.7
swine-bins-20220429_143518-bin.72	swine-bins-20220429_143518-bin.72	swine-bins-20220429_143518-bin.72.fa	Swine	co_assenbly	o__Bacteroidales (UID2657)	92.22	1.33	97.34	no	yes	Bacteria	Bacteroidota	Bacteroidia	Bacteroidales	Bacteroidaceae	UBA4334	UBA4334 sp900316975	GCA_900316975.1	3076576	2642516	21563	38.8
ps-bins-20220429_143329-bin.45	ps-bins-20220429_143329-bin.45	ps-bins-20220429_143329-bin.45.fa	Post-shower	co_assenbly	k__Bacteria (UID1452)	98.11	2.83	N/A	yes	yes	Bacteria	Chloroflexota	Chloroflexia	Thermomicrobiales	UBA6265	UBA6265	0	N/A		3193129	77165	34.5
swine-bins-20220429_143518-bin.259	swine-bins-20220429_143518-bin.259	swine-bins-20220429_143518-bin.259.fa	Swine	co_assenbly	p__Actinobacteria (UID2112)	92.34	1.34	95.57	no	yes	Bacteria	Actinobacteriota	Coriobacteriia	Coriobacteriales	QAMH01	W2P13-069	W2P13-069 sp004553405	GCA_004553405.1	1217896	1514217	8550	38.1
R2_8_S32-bins-20220429_131635-bin.28	R2_8_S32-bins-20220429_131635-bin.28	R2_8_S32-bins-20220429_131635-bin.28.fa	Swine	single_sample_assembly	p__Actinobacteria (UID2112)	94.46	0.29	98.65	no	yes	Bacteria	Actinobacteriota	Coriobacteriia	Coriobacteriales	Eggerthellaceae	Paraeggerthella	Paraeggerthella hongkongensis	GCF_003340345.1	2862822	2423608	13959	36.3
R1_23_S23-bins-20220429_131420-bin.8	R1_23_S23-bins-20220429_131420-bin.8	R1_23_S23-bins-20220429_131420-bin.8.fa	Post-shower	single_sample_assembly	k__Bacteria (UID203)	94.91	6.58	N/A	yes	yes	Bacteria	Actinobacteriota	Actinomycetia	Propionibacteriales	Nocardioidaceae	Marmoricola	0	N/A		3693943	11554	33.9
swine-bins-20220429_143518-bin.284	swine-bins-20220429_143518-bin.284	swine-bins-20220429_143518-bin.284.fa	Swine	co_assenbly	o__Actinomycetales (UID1697)	93.72	0.52	N/A	yes	yes	Bacteria	Actinobacteriota	Actinomycetia	Propionibacteriales	Propionibacteriaceae	Luteococcus	0	N/A		3534578	15946	34.5
R1_3_S3-bins-20220429_131418-bin.5	R1_3_S3-bins-20220429_131418-bin.5	R1_3_S3-bins-20220429_131418-bin.5.fa	Workday start	single_sample_assembly	o__Actinomycetales (UID1530)	92.74	2.7	98.77	no	yes	Bacteria	Actinobacteriota	Actinomycetia	Propionibacteriales	Propionibacteriaceae	Cutibacterium	Cutibacterium granulosum	GCF_900186975.1	2175244	2044828	19425	34.9
R1_23_S23-bins-20220429_131420-bin.6	R1_23_S23-bins-20220429_131420-bin.6	R1_23_S23-bins-20220429_131420-bin.6.fa	Post-shower	single_sample_assembly	o__Actinomycetales (UID1530)	87.63	2.63	98.69	no	yes	Bacteria	Actinobacteriota	Actinomycetia	Propionibacteriales	Propionibacteriaceae	Cutibacterium	Cutibacterium granulosum	GCF_900186975.1	2175244	1911927	11626	35.1
we-bins-20220429_143234-bin.36	we-bins-20220429_143234-bin.36	we-bins-20220429_143234-bin.36.fa	Workday end	co_assenbly	o__Actinomycetales (UID1530)	94.74	3.27	99.07	no	no	Bacteria	Actinobacteriota	Actinomycetia	Propionibacteriales	Propionibacteriaceae	Cutibacterium	Cutibacterium acnes	GCF_003030305.1	2495001	2459947	18218	35.7
env-bins-20220429_134209-bin.9	env-bins-20220429_134209-bin.9	env-bins-20220429_134209-bin.9.fa	Environment	co_assenbly	g__Propionibacterium (UID1709)	97.58	0.17	99.67	no	no	Bacteria	Actinobacteriota	Actinomycetia	Propionibacteriales	Propionibacteriaceae	Cutibacterium	Cutibacterium acnes	GCF_003030305.1	2495001	2444653	58976	35.7
R1_7_S7-bins-20220429_131438-bin.1	R1_7_S7-bins-20220429_131438-bin.1	R1_7_S7-bins-20220429_131438-bin.1.fa	Workday start	single_sample_assembly	g__Propionibacterium (UID1709)	99.27	0.03	99.55	no	no	Bacteria	Actinobacteriota	Actinomycetia	Propionibacteriales	Propionibacteriaceae	Cutibacterium	Cutibacterium acnes	GCF_003030305.1	2495001	2471941	232821	35.6
R2_3_S27-bins-20220429_131551-bin.4	R2_3_S27-bins-20220429_131551-bin.4	R2_3_S27-bins-20220429_131551-bin.4.fa	Post-shower	single_sample_assembly	g__Propionibacterium (UID1709)	97.43	0.4	99.57	no	no	Bacteria	Actinobacteriota	Actinomycetia	Propionibacteriales	Propionibacteriaceae	Cutibacterium	Cutibacterium acnes	GCF_003030305.1	2495001	2418445	43557	35.6
R1_20_S20-bins-20220429_131419-bin.20	R1_20_S20-bins-20220429_131419-bin.20	R1_20_S20-bins-20220429_131419-bin.20.fa	Workday end	single_sample_assembly	o__Actinomycetales (UID1663)	84	1.71	N/A	yes	yes	Bacteria	Actinobacteriota	Actinomycetia	Actinomycetales	Dermatophilaceae	Marihabitans	0	N/A		2190325	5631	34.5
ws-bins-20220429_143142-bin.39	ws-bins-20220429_143142-bin.39	ws-bins-20220429_143142-bin.39.fa	Workday start	co_assenbly	o__Actinomycetales (UID1663)	94.41	3.96	N/A	yes	yes	Bacteria	Actinobacteriota	Actinomycetia	Actinomycetales	Dermatophilaceae	Marihabitans	0	N/A		2902924	10419	34.3
R2_3_S27-bins-20220429_131551-bin.13	R2_3_S27-bins-20220429_131551-bin.13	R2_3_S27-bins-20220429_131551-bin.13.fa	Post-shower	single_sample_assembly	o__Actinomycetales (UID1663)	89.21	3.63	N/A	yes	yes	Bacteria	Actinobacteriota	Actinomycetia	Actinomycetales	Dermatophilaceae	Marihabitans	0	N/A		2489602	9980	34.4
swine-bins-20220429_143518-bin.287	swine-bins-20220429_143518-bin.287	swine-bins-20220429_143518-bin.287.fa	Swine	co_assenbly	f__Bifidobacteriaceae (UID1458)	80.53	5.18	98.13	no	yes	Bacteria	Actinobacteriota	Actinomycetia	Actinomycetales	Bifidobacteriaceae	Bifidobacterium	Bifidobacterium boum	GCF_000741535.1	2171356	1596881	11447	33.3
R2_8_S32-bins-20220429_131635-bin.51	R2_8_S32-bins-20220429_131635-bin.51	R2_8_S32-bins-20220429_131635-bin.51.fa	Swine	single_sample_assembly	f__Actinomycetaceae (UID1531)	97.29	1.42	95.75	no	yes	Bacteria	Actinobacteriota	Actinomycetia	Actinomycetales	Actinomycetaceae	Pauljensenia	Pauljensenia hyovaginalis	GCF_014208035.1	2647349	2314535	25681	33.9
swine-bins-20220429_143518-bin.166	swine-bins-20220429_143518-bin.166	swine-bins-20220429_143518-bin.166.fa	Swine	co_assenbly	p__Actinobacteria (UID1454)	98.71	2.16	N/A	yes	yes	Bacteria	Actinobacteriota	Actinomycetia	Actinomycetales	Actinomycetaceae	Trueperella	0	N/A		2073932	26964	34.2
R2_14_S38-bins-20220429_131529-bin.49	R2_14_S38-bins-20220429_131529-bin.49	R2_14_S38-bins-20220429_131529-bin.49.fa	Swine	single_sample_assembly	p__Actinobacteria (UID1454)	84.24	4.31	N/A	yes	yes	Bacteria	Actinobacteriota	Actinomycetia	Actinomycetales	Actinomycetaceae	Trueperella	0	N/A		1718269	10221	34.5
swine-bins-20220429_143518-bin.162	swine-bins-20220429_143518-bin.162	swine-bins-20220429_143518-bin.162.fa	Swine	co_assenbly	o__Actinomycetales (UID1530)	86.56	1.32	N/A	yes	yes	Bacteria	Actinobacteriota	Actinomycetia	Actinomycetales	Micrococcaceae	Rothia	0	N/A		2197223	19635	33
we-bins-20220429_143234-bin.133	we-bins-20220429_143234-bin.133	we-bins-20220429_143234-bin.133.fa	Workday end	co_assenbly	o__Actinomycetales (UID1593)	92.47	2.75	N/A	yes	yes	Bacteria	Actinobacteriota	Actinomycetia	Actinomycetales	Microbacteriaceae	Microbacterium	0	N/A		2586633	14154	31.8
ws-bins-20220429_143142-bin.29	ws-bins-20220429_143142-bin.29	ws-bins-20220429_143142-bin.29.fa	Workday start	co_assenbly	o__Actinomycetales (UID1593)	89.61	1.3	N/A	yes	yes	Bacteria	Actinobacteriota	Actinomycetia	Actinomycetales	Microbacteriaceae	Microbacterium	0	N/A		2529428	11774	31.8
ps-bins-20220429_143329-bin.67	ps-bins-20220429_143329-bin.67	ps-bins-20220429_143329-bin.67.fa	Post-shower	co_assenbly	o__Actinomycetales (UID1593)	98.1	2.88	N/A	yes	yes	Bacteria	Actinobacteriota	Actinomycetia	Actinomycetales	Microbacteriaceae	Microbacterium	0	N/A		2757781	36589	31.7
ps-bins-20220429_143329-bin.78	ps-bins-20220429_143329-bin.78	ps-bins-20220429_143329-bin.78.fa	Post-shower	co_assenbly	o__Actinomycetales (UID1590)	94.41	0.59	99.91	no	no	Bacteria	Actinobacteriota	Actinomycetia	Mycobacteriales	Mycobacteriaceae	Lawsonella	Lawsonella clevelandensis	GCA_003241315.1	1590788	1548279	39164	34.4
swine-bins-20220429_143518-bin.183	swine-bins-20220429_143518-bin.183	swine-bins-20220429_143518-bin.183.fa	Swine	co_assenbly	o__Actinomycetales (UID1590)	83.94	4.66	98.32	no	yes	Bacteria	Actinobacteriota	Actinomycetia	Mycobacteriales	Mycobacteriaceae	Corynebacterium	Corynebacterium sp012838715	GCA_012838715.1	2383712	2351377	11852	35.8
R2_3_S27-bins-20220429_131551-bin.5	R2_3_S27-bins-20220429_131551-bin.5	R2_3_S27-bins-20220429_131551-bin.5.fa	Post-shower	single_sample_assembly	o__Actinomycetales (UID1590)	85.34	2.28	98.89	no	yes	Bacteria	Actinobacteriota	Actinomycetia	Mycobacteriales	Mycobacteriaceae	Corynebacterium	Corynebacterium xerosis	GCF_001552415.1	2686219	2276008	7864	35.7
ws-bins-20220429_143142-bin.28	ws-bins-20220429_143142-bin.28	ws-bins-20220429_143142-bin.28.fa	Workday start	co_assenbly	o__Actinomycetales (UID1590)	81.03	3.12	98.68	no	yes	Bacteria	Actinobacteriota	Actinomycetia	Mycobacteriales	Mycobacteriaceae	Corynebacterium	Corynebacterium xerosis	GCF_001552415.1	2686219	2337960	6474	35.7
we-bins-20220429_143234-bin.131	we-bins-20220429_143234-bin.131	we-bins-20220429_143234-bin.131.fa	Workday end	co_assenbly	o__Actinomycetales (UID1590)	80.06	4.17	98.74	no	yes	Bacteria	Actinobacteriota	Actinomycetia	Mycobacteriales	Mycobacteriaceae	Corynebacterium	Corynebacterium xerosis	GCF_001552415.1	2686219	2188437	8660	35.9
R2_12_S36-bins-20220429_131507-bin.10	R2_12_S36-bins-20220429_131507-bin.10	R2_12_S36-bins-20220429_131507-bin.10.fa	Swine	single_sample_assembly	o__Actinomycetales (UID1590)	91.47	2.14	98.95	no	yes	Bacteria	Actinobacteriota	Actinomycetia	Mycobacteriales	Mycobacteriaceae	Corynebacterium	Corynebacterium xerosis	GCF_001552415.1	2686219	2331315	9714	35.8
swine-bins-20220429_143518-bin.258	swine-bins-20220429_143518-bin.258	swine-bins-20220429_143518-bin.258.fa	Swine	co_assenbly	o__Actinomycetales (UID1809)	93	3.14	95.76	no	yes	Bacteria	Actinobacteriota	Actinomycetia	Mycobacteriales	Mycobacteriaceae	Corynebacterium	Corynebacterium variabile	GCF_006539825.1	3192709	2862001	15423	34.3
R2_14_S38-bins-20220429_131529-bin.35	R2_14_S38-bins-20220429_131529-bin.35	R2_14_S38-bins-20220429_131529-bin.35.fa	Swine	single_sample_assembly	o__Actinomycetales (UID1809)	87.5	3.04	N/A	yes	yes	Bacteria	Actinobacteriota	Actinomycetia	Mycobacteriales	Mycobacteriaceae	Corynebacterium	0	N/A		1907092	22823	34.6
swine-bins-20220429_143518-bin.46	swine-bins-20220429_143518-bin.46	swine-bins-20220429_143518-bin.46.fa	Swine	co_assenbly	o__Actinomycetales (UID1812)	90.52	5.01	N/A	yes	yes	Bacteria	Actinobacteriota	Actinomycetia	Mycobacteriales	Mycobacteriaceae	Corynebacterium	0	N/A		2743686	12017	34.3
swine-bins-20220429_143518-bin.18	swine-bins-20220429_143518-bin.18	swine-bins-20220429_143518-bin.18.fa	Swine	co_assenbly	o__Actinomycetales (UID1812)	87.48	0.88	98.89	no	yes	Bacteria	Actinobacteriota	Actinomycetia	Mycobacteriales	Mycobacteriaceae	Corynebacterium	Corynebacterium glutamicum	GCF_000011325.1	3309401	2536830	11003	33.9
swine-bins-20220429_143518-bin.13	swine-bins-20220429_143518-bin.13	swine-bins-20220429_143518-bin.13.fa	Swine	co_assenbly	o__Actinomycetales (UID1812)	80.44	2.2	98.22	no	yes	Bacteria	Actinobacteriota	Actinomycetia	Mycobacteriales	Mycobacteriaceae	Corynebacterium	Corynebacterium pollutisoli	GCF_900177745.1	2540562	2250864	10304	33.8
R2_14_S38-bins-20220429_131529-bin.48	R2_14_S38-bins-20220429_131529-bin.48	R2_14_S38-bins-20220429_131529-bin.48.fa	Swine	single_sample_assembly	o__Actinomycetales (UID1812)	86.72	4.57	99.12	no	no	Bacteria	Actinobacteriota	Actinomycetia	Mycobacteriales	Mycobacteriaceae	Corynebacterium	Corynebacterium sp012838985	GCA_012838985.1	2396059	2233198	14387	34
R2_15_S39-bins-20220429_131524-bin.24	R2_15_S39-bins-20220429_131524-bin.24	R2_15_S39-bins-20220429_131524-bin.24.fa	Swine	single_sample_assembly	o__Actinomycetales (UID1812)	90.28	1.23	N/A	yes	yes	Bacteria	Actinobacteriota	Actinomycetia	Mycobacteriales	Mycobacteriaceae	Corynebacterium	0	N/A		2292746	12646	33.2
R2_13_S37-bins-20220429_131542-bin.65	R2_13_S37-bins-20220429_131542-bin.65	R2_13_S37-bins-20220429_131542-bin.65.fa	Swine	single_sample_assembly	o__Actinomycetales (UID1812)	93.92	1.41	N/A	yes	yes	Bacteria	Actinobacteriota	Actinomycetia	Mycobacteriales	Mycobacteriaceae	Corynebacterium	0	N/A		2291780	36411	33.5
R1_13_S13-bins-20220429_131337-bin.1	R1_13_S13-bins-20220429_131337-bin.1	R1_13_S13-bins-20220429_131337-bin.1.fa	Workday end	single_sample_assembly	o__Actinomycetales (UID1812)	92.78	2.16	95.63	no	yes	Bacteria	Actinobacteriota	Actinomycetia	Mycobacteriales	Mycobacteriaceae	Corynebacterium	Corynebacterium mucifaciens	GCF_012396315.1	2185664	2112514	17088	33.4
R1_1_S1-bins-20220429_131408-bin.4	R1_1_S1-bins-20220429_131408-bin.4	R1_1_S1-bins-20220429_131408-bin.4.fa	Workday start	single_sample_assembly	o__Actinomycetales (UID1812)	97.54	0.04	95.95	no	yes	Bacteria	Actinobacteriota	Actinomycetia	Mycobacteriales	Mycobacteriaceae	Corynebacterium	Corynebacterium mucifaciens	GCF_012396315.1	2185664	2135355	175816	33.3
R1_21_S21-bins-20220429_131410-bin.17	R1_21_S21-bins-20220429_131410-bin.17	R1_21_S21-bins-20220429_131410-bin.17.fa	Post-shower	single_sample_assembly	o__Actinomycetales (UID1812)	98.42	0.7	95.83	no	yes	Bacteria	Actinobacteriota	Actinomycetia	Mycobacteriales	Mycobacteriaceae	Corynebacterium	Corynebacterium mucifaciens	GCF_012396315.1	2185664	2151712	227423	33.3
swine-bins-20220429_143518-bin.106	swine-bins-20220429_143518-bin.106	swine-bins-20220429_143518-bin.106.fa	Swine	co_assenbly	o__Actinomycetales (UID1812)	90.64	2.86	97.84	no	yes	Bacteria	Actinobacteriota	Actinomycetia	Mycobacteriales	Mycobacteriaceae	Corynebacterium	Corynebacterium stationis	GCF_001941345.1	2862233	2285752	8112	33.7
we-bins-20220429_143234-bin.20	we-bins-20220429_143234-bin.20	we-bins-20220429_143234-bin.20.fa	Workday end	co_assenbly	o__Actinomycetales (UID1812)	82.85	2.28	95.23	no	yes	Bacteria	Actinobacteriota	Actinomycetia	Mycobacteriales	Mycobacteriaceae	Corynebacterium	Corynebacterium phoceense	GCF_900092335.1	2774076	2131397	8188	32.4
R1_21_S21-bins-20220429_131410-bin.4	R1_21_S21-bins-20220429_131410-bin.4	R1_21_S21-bins-20220429_131410-bin.4.fa	Post-shower	single_sample_assembly	o__Actinomycetales (UID1812)	87.66	0.05	96.48	no	yes	Bacteria	Actinobacteriota	Actinomycetia	Mycobacteriales	Mycobacteriaceae	Corynebacterium	Corynebacterium aurimucosum	GCF_016127015.1	2408591	1938113	8710	33.7
ws-bins-20220429_143142-bin.32	ws-bins-20220429_143142-bin.32	ws-bins-20220429_143142-bin.32.fa	Workday start	co_assenbly	o__Actinomycetales (UID1812)	85.12	8.17	96.13	no	yes	Bacteria	Actinobacteriota	Actinomycetia	Mycobacteriales	Mycobacteriaceae	Corynebacterium	Corynebacterium kefirresidentii	GCF_002154655.1	2628783	2109471	7857	33.8
R1_14_S14-bins-20220429_131348-bin.1	R1_14_S14-bins-20220429_131348-bin.1	R1_14_S14-bins-20220429_131348-bin.1.fa	Workday end	single_sample_assembly	o__Actinomycetales (UID1812)	93.2	3.98	97.86	no	yes	Bacteria	Actinobacteriota	Actinomycetia	Mycobacteriales	Mycobacteriaceae	Corynebacterium	Corynebacterium kefirresidentii	GCF_002154655.1	2628783	2240167	12214	33.8
R1_24_S24-bins-20220429_131417-bin.10	R1_24_S24-bins-20220429_131417-bin.10	R1_24_S24-bins-20220429_131417-bin.10.fa	Post-shower	single_sample_assembly	o__Actinomycetales (UID1812)	82.86	3.34	97.78	no	yes	Bacteria	Actinobacteriota	Actinomycetia	Mycobacteriales	Mycobacteriaceae	Corynebacterium	Corynebacterium kefirresidentii	GCF_002154655.1	2628783	1912140	7179	33.9
