# Supplementary material for: Reducing skin microbiome exposure impacts through swine farm biosecurity
Source: Gigascience. 2025 Jul 26;14:giaf062. doi: 10.1093/gigascience/giaf062 (PMC12810053; doi:10.1093/gigascience/giaf062)
Supplement: giaf062_Supplemental_Files [file giaf062_supplemental_files.zip › Supplementary_datafiles-20250714T163912Z-1-001/Supplementary_datafiles/Supplementary_datafile_1_metadata.csv]

16S_NCBI_accession	Metagenomic_NCBI_accession	study	bioproject_accession	biosample_accession	NovSeq_SS_Lib_ID	SampleName	Worker	OccupationalTask	Exposure	Sample_or_Control	CollectionPhase	Study	Matrix	ExtractionDate	ExtractionKit	SamplingMethod	DNAElutionVolume	QubitSampleConc_ng_ul	DNAYield_ng	Pre_capturSampleConc_ng_ul	BarcodeIndexingID	Post_captureSampleConc_ng_ul	P7Index	P5.Index_v1.5.chemistry	BioanalyzerQCNotes	X16s_sampleID	qpcr_16s_copies_ul	GEND	AGE	GRADE	WT	HT	BMI	ETHN	EVSMOK	CURSMOK	YRSMOK	CIGDAY	OTHTOBAC	HNDPRK	EATPRK	HNDBEEF	EATBEEF	HNDPOUL	EATPOUL	NOOCCAN	NOOCCh1	NOOCCh2	NOOCCh3
SRR30653092	SRR30645956	SRP532316	PRJNA987158	SAMN43702701	R1_1	SWK1A	SWK1	FARROWING	DIRECT	True_Sample	WORKDAY_START	MCOHS_LABOROME	LABOR_COMP_SKIN_SWAB	6/1/21	QIAGEN PowerSoil Pro Kit_QIACUBE	SWAB	50	0.556	27.8	NA	F01	6.84	AGAAGCAA	GATGCTGA	Dimer peak at 143 bp:	SWK1A	36,143	M	47	1	194	65	32.27976331	6	2	2	0	0	5	3	2	4	3	3	3	1	2	2	2
SRR30653091	SRR30645955	SRP532316	PRJNA987158	SAMN43702702	R1_2	SWK2A	SWK2	FARROWING	DIRECT	True_Sample	WORKDAY_START	MCOHS_LABOROME	LABOR_COMP_SKIN_SWAB	6/1/21	QIAGEN PowerSoil Pro Kit_QIACUBE	SWAB	50	0.41	20.5	NA	G01	13.3	GCAGGTTC	TTGCTTCT		SWK2A	1,839	M	53	1	300	74	38.51351351	6	1	2	30	30	5	1	1	3	3	1	4	1	2	2	2
SRR30653080	SRR30645944	SRP532316	PRJNA987158	SAMN43702703	R1_3	SWK3A	SWK3	FARROWING	DIRECT	True_Sample	WORKDAY_START	MCOHS_LABOROME	LABOR_COMP_SKIN_SWAB	6/1/21	QIAGEN PowerSoil Pro Kit_QIACUBE	SWAB	50	6.14	307	NA	H01	8.5	AAGTGTCT	GAACCTGC		SWK3A	261,584	M	32	2	150	63	26.56840514	6	1	2	15	7	5	3	3	3	3	2	2	1	2	1	2
SRR30653069	SRR30645925	SRP532316	PRJNA987158	SAMN43702704	R1_4	SWK4A	SWK4	FARROWING	DIRECT	True_Sample	WORKDAY_START	MCOHS_LABOROME	LABOR_COMP_SKIN_SWAB	6/1/21	QIAGEN PowerSoil Pro Kit_QIACUBE	SWAB	50	0.644	32.2	NA	A02	5	CTACCGAA	AGACACTT		SWK4A	4,343	M	28	2	180	66	29.04958678	5	2	2	0	0	5	3	3	1	4	1	3	1	1	2	2
SRR30653058	SRR30645938	SRP532316	PRJNA987158	SAMN43702705	R1_5	SWK5A	SWK5	FARROWING	DIRECT	True_Sample	WORKDAY_START	MCOHS_LABOROME	LABOR_COMP_SKIN_SWAB	6/1/21	QIAGEN PowerSoil Pro Kit_QIACUBE	SWAB	50	0.001	0.001	NA	B02	2.84	TAGAGCTC	TTCGGTAG		SWK5A	151	F	29	2	165	66	26.62878788	5	2	2	0	0	5	2	2	4	4	1	1	2	2	2	2
SRR30653055	SRR30645935	SRP532316	PRJNA987158	SAMN43702706	R1_6	SWK6A	SWK6	MOVING_FOSTERING	INDIRECT	True_Sample	WORKDAY_START	MCOHS_LABOROME	LABOR_COMP_SKIN_SWAB	6/1/21	QIAGEN PowerSoil Pro Kit_QIACUBE	SWAB	50	0.001	0.001	NA	C02	3.3	ATGTCAAG	GAGCTCTA		SWK6A	76	M	28	3	160	66	25.82185491	5	2	2	0	0	5	3	3	3	4	3	3	2	2	2	2
SRR30653054	SRR30645934	SRP532316	PRJNA987158	SAMN43702707	R1_7	SWK7A	SWK7	GESTATION	DIRECT	True_Sample	WORKDAY_START	MCOHS_LABOROME	LABOR_COMP_SKIN_SWAB	6/1/21	QIAGEN PowerSoil Pro Kit_QIACUBE	SWAB	50	0.108	5.4	NA	D02	5.18	GCATCATA	CTTGACAT		SWK7A	325	M	34	2	189	71	26.35727038	5	2	0	0	0	5	1	1	3	3	2	3	2	2	2	2
SRR30653053	SRR30645933	SRP532316	PRJNA987158	SAMN43702708	R1_8	SWK8A	SWK8	GESTATION	INDIRECT	True_Sample	WORKDAY_START	MCOHS_LABOROME	LABOR_COMP_SKIN_SWAB	6/1/21	QIAGEN PowerSoil Pro Kit_QIACUBE	SWAB	50	0.144	7.2	NA	E02	9.32	GACTTGAC	TATGATGC		SWK8A	289	M	37	2	205	75	25.62044444	6	2	2	0	0	2	4	3	3	3	2	2	1	2	1	2
SRR30653052	SRR30645932	SRP532316	PRJNA987158	SAMN43702709	R1_9	SWK9A	SWK9	FARROWING	DIRECT	True_Sample	WORKDAY_START	MCOHS_LABOROME	LABOR_COMP_SKIN_SWAB	6/1/21	QIAGEN PowerSoil Pro Kit_QIACUBE	SWAB	50	0.48	24	NA	F02	14.3	CTACAATG	GTCAAGTC		SWK9A	5,237	M	27	2	191	68.9	28.28461349	5	2	2	0	0	5	2	2	2	3	2	3	1	2	2	2
SRR30653051	SRR30645931	SRP532316	PRJNA987158	SAMN43702710	R1_10	SWK10A	SWK10	VISITING VETERINARIAN	INDIRECT	True_Sample	WORKDAY_START	MCOHS_LABOROME	LABOR_COMP_SKIN_SWAB	6/1/21	QIAGEN PowerSoil Pro Kit_QIACUBE	SWAB	50	0.001	0.001	NA	G02	3.1	TCTCAGCA	CATTGTAG		SWK10A	16	F	37	3	160	60	31.24444444	6	2	2	0	0	5	2	2	2	2	3	3	1	1	1	2
SRR30653090	SRR30645954	SRP532316	PRJNA987158	SAMN43702711	R1_11	SWK1B	SWK1	FARROWING	DIRECT	True_Sample	WORKDAY_END	MCOHS_LABOROME	LABOR_COMP_SKIN_SWAB	6/1/21	QIAGEN PowerSoil Pro Kit_QIACUBE	SWAB	50	0.558	27.9	NA	H02	33.7	AGACACAC	TGCTGAGA		SWK1B	17,579	M	47	1	194	65	32.27976331	6	2	2	0	0	5	3	2	4	3	3	3	1	2	2	2
SRR30653089	SRR30645953	SRP532316	PRJNA987158	SAMN43702712	R1_12	SWK2B	SWK2	FARROWING	DIRECT	True_Sample	WORKDAY_END	MCOHS_LABOROME	LABOR_COMP_SKIN_SWAB	6/1/21	QIAGEN PowerSoil Pro Kit_QIACUBE	SWAB	50	1.61	80.5	NA	A03	18.9	CAGGTCTG	GTGTGTCT		SWK2B	135,511	M	53	1	300	74	38.51351351	6	1	2	30	30	5	1	1	3	3	1	4	1	2	2	2
SRR30653088	SRR30645952	SRP532316	PRJNA987158	SAMN43702713	R1_13	SWK3B	SWK3	FARROWING	DIRECT	True_Sample	WORKDAY_END	MCOHS_LABOROME	LABOR_COMP_SKIN_SWAB	6/1/21	QIAGEN PowerSoil Pro Kit_QIACUBE	SWAB	50	4.68	234	NA	B03	13.9	AATACGCG	CAGACCTG		SWK3B	960,434	M	32	2	150	63	26.56840514	6	1	2	15	7	5	3	3	3	3	2	2	1	2	1	2
SRR30653087	SRR30645951	SRP532316	PRJNA987158	SAMN43702714	R1_14	SWK4B	SWK4	FARROWING	DIRECT	True_Sample	WORKDAY_END	MCOHS_LABOROME	LABOR_COMP_SKIN_SWAB	6/1/21	QIAGEN PowerSoil Pro Kit_QIACUBE	SWAB	50	0.614	30.7	NA	C03	16.9	GCACACAT	CGCGTATT		SWK4B	12,236	M	28	2	180	66	29.04958678	5	2	2	0	0	5	3	3	1	4	1	3	1	1	2	2
SRR30653086	SRR30645950	SRP532316	PRJNA987158	SAMN43702715	R1_15	SWK5B	SWK5	FARROWING	DIRECT	True_Sample	WORKDAY_END	MCOHS_LABOROME	LABOR_COMP_SKIN_SWAB	6/1/21	QIAGEN PowerSoil Pro Kit_QIACUBE	SWAB	50	1.78	89	NA	D03	36.6	CTTGCATA	ATGTGTGC		SWK5B	13,629	F	29	2	165	66	26.62878788	5	2	2	0	0	5	2	2	4	4	1	1	2	2	2	2
SRR30653085	SRR30645949	SRP532316	PRJNA987158	SAMN43702716	R1_16	SWK6B	SWK6	MOVING_FOSTERING	INDIRECT	True_Sample	WORKDAY_END	MCOHS_LABOROME	LABOR_COMP_SKIN_SWAB	6/1/21	QIAGEN PowerSoil Pro Kit_QIACUBE	SWAB	50	1.78	89	NA	E03	15.2	ATCCTCTT	TATGCAAG		SWK6B	5,587	M	28	3	160	66	25.82185491	5	2	2	0	0	5	3	3	3	4	3	3	2	2	2	2
SRR30653084	SRR30645948	SRP532316	PRJNA987158	SAMN43702717	R1_17	SWK7B	SWK7	GESTATION	DIRECT	True_Sample	WORKDAY_END	MCOHS_LABOROME	LABOR_COMP_SKIN_SWAB	6/1/21	QIAGEN PowerSoil Pro Kit_QIACUBE	SWAB	50	0.734	36.7	NA	F03	15.8	GCACCTAA	AAGAGGAT		SWK7B	61,107	M	34	2	189	71	26.35727038	5	2	0	0	0	5	1	1	3	3	2	3	2	2	2	2
SRR30653083	SRR30645947	SRP532316	PRJNA987158	SAMN43702718	R1_18	SWK8B	SWK8	GESTATION	INDIRECT	True_Sample	WORKDAY_END	MCOHS_LABOROME	LABOR_COMP_SKIN_SWAB	6/1/21	QIAGEN PowerSoil Pro Kit_QIACUBE	SWAB	50	0.758	37.9	NA	G03	16.8	TGCTGCTC	TTAGGTGC		SWK8B	60,778	M	37	2	205	75	25.62044444	6	2	2	0	0	2	4	3	3	3	2	2	1	2	1	2
SRR30653082	SRR30645946	SRP532316	PRJNA987158	SAMN43702719	R1_19	SWK9B	SWK9	FARROWING	DIRECT	True_Sample	WORKDAY_END	MCOHS_LABOROME	LABOR_COMP_SKIN_SWAB	6/1/21	QIAGEN PowerSoil Pro Kit_QIACUBE	SWAB	50	0.652	32.6	NA	H03	20.1	TGGCACCA	GAGCAGCA		SWK9B	19,660	M	27	2	191	68.9	28.28461349	5	2	2	0	0	5	2	2	2	3	2	3	1	2	2	2
SRR30653081	SRR30645945	SRP532316	PRJNA987158	SAMN43702720	R1_20	SWK10B	SWK10	VISITING VETERINARIAN	INDIRECT	True_Sample	WORKDAY_END	MCOHS_LABOROME	LABOR_COMP_SKIN_SWAB	6/1/21	QIAGEN PowerSoil Pro Kit_QIACUBE	SWAB	50	0.566	28.3	NA	A04	26.5	AGATGGAT	TGGTGCCA		SWK10B	5,540	F	37	3	160	60	31.24444444	6	2	2	0	0	5	2	2	2	2	3	3	1	1	1	2
SRR30653079	SRR30645943	SRP532316	PRJNA987158	SAMN43702721	R1_21	SWK1C	SWK1	FARROWING	DIRECT	True_Sample	POST_SHOWER	MCOHS_LABOROME	LABOR_COMP_SKIN_SWAB	6/1/21	QIAGEN PowerSoil Pro Kit_QIACUBE	SWAB	50	0.156	7.8	NA	B04	14.4	GAATTGTG	ATCCATCT		SWK1C	3,627	M	47	1	194	65	32.27976331	6	2	2	0	0	5	3	2	4	3	3	3	1	2	2	2
SRR30653078	SRR30645942	SRP532316	PRJNA987158	SAMN43702722	R1_22	SWK2C	SWK2	FARROWING	DIRECT	True_Sample	POST_SHOWER	MCOHS_LABOROME	LABOR_COMP_SKIN_SWAB	6/1/21	QIAGEN PowerSoil Pro Kit_QIACUBE	SWAB	50	0.808	40.4	NA	C04	7.07	GAGCACTG	CACAATTC		SWK2C	11,677	M	53	1	300	74	38.51351351	6	1	2	30	30	5	1	1	3	3	1	4	1	2	2	2
SRR30653077	SRR30645941	SRP532316	PRJNA987158	SAMN43702723	R1_23	SWK3C	SWK3	FARROWING	DIRECT	True_Sample	POST_SHOWER	MCOHS_LABOROME	LABOR_COMP_SKIN_SWAB	6/1/21	QIAGEN PowerSoil Pro Kit_QIACUBE	SWAB	50	0.886	44.3	NA	D04	13.6	GTTGCGGA	CAGTGCTC		SWK3C	43,712	M	32	2	150	63	26.56840514	6	1	2	15	7	5	3	3	3	3	2	2	1	2	1	2
SRR30653076	SRR30645940	SRP532316	PRJNA987158	SAMN43702724	R1_24	SWK4C	SWK4	FARROWING	DIRECT	True_Sample	POST_SHOWER	MCOHS_LABOROME	LABOR_COMP_SKIN_SWAB	6/1/21	QIAGEN PowerSoil Pro Kit_QIACUBE	SWAB	50	0.422	21.1	NA	E04	6.02	AATGGAAC	TCCGCAAC		SWK4C	657	M	28	2	180	66	29.04958678	5	2	2	0	0	5	3	3	1	4	1	3	1	1	2	2
SRR30653075	SRR30645939	SRP532316	PRJNA987158	SAMN43702725	R2_1	SWK5C	SWK5	FARROWING	DIRECT	True_Sample	POST_SHOWER	MCOHS_LABOROME	LABOR_COMP_SKIN_SWAB	6/1/21	QIAGEN PowerSoil Pro Kit_QIACUBE	SWAB	50	0.001	0.001	NA	F04	2.27	TCAGAGGT	GTTCCATT		SWK5C	332	F	29	2	165	66	26.62878788	5	2	2	0	0	5	2	2	4	4	1	1	2	2	2	2
SRR30653074	SRR30645930	SRP532316	PRJNA987158	SAMN43702726	R2_2	SWK6C	SWK6	MOVING_FOSTERING	INDIRECT	True_Sample	POST_SHOWER	MCOHS_LABOROME	LABOR_COMP_SKIN_SWAB	6/1/21	QIAGEN PowerSoil Pro Kit_QIACUBE	SWAB	50	0.001	0.001	NA	G04	5.58	GCAACAAT	ACCTCTGA		SWK6C	142	M	28	3	160	66	25.82185491	5	2	2	0	0	5	3	3	3	4	3	3	2	2	2	2
SRR30653073	SRR30645929	SRP532316	PRJNA987158	SAMN43702727	R2_3	SWK7C	SWK7	GESTATION	DIRECT	True_Sample	POST_SHOWER	MCOHS_LABOROME	LABOR_COMP_SKIN_SWAB	6/1/21	QIAGEN PowerSoil Pro Kit_QIACUBE	SWAB	50	0.414	20.7	NA	H04	23.7	GTCGATCG	ATTGTTGC		SWK7C	1,344	M	34	2	189	71	26.35727038	5	2	0	0	0	5	1	1	3	3	2	3	2	2	2	2
SRR30653072	SRR30645928	SRP532316	PRJNA987158	SAMN43702728	R2_4	SWK8C	SWK8	GESTATION	INDIRECT	True_Sample	POST_SHOWER	MCOHS_LABOROME	LABOR_COMP_SKIN_SWAB	6/1/21	QIAGEN PowerSoil Pro Kit_QIACUBE	SWAB	50	0.476	23.8	NA	A05	6.4	ATGGTAGC	CGATCGAC		SWK8C	9,838	M	37	2	205	75	25.62044444	6	2	2	0	0	2	4	3	3	3	2	2	1	2	1	2
SRR30653071	SRR30645927	SRP532316	PRJNA987158	SAMN43702729	R2_5	SWK9C	SWK9	FARROWING	DIRECT	True_Sample	POST_SHOWER	MCOHS_LABOROME	LABOR_COMP_SKIN_SWAB	6/1/21	QIAGEN PowerSoil Pro Kit_QIACUBE	SWAB	50	0.468	23.4	NA	B05	10.8	CGCCAATT	GCTACCAT		SWK9C	529	M	27	2	191	68.9	28.28461349	5	2	2	0	0	5	2	2	2	3	2	3	1	2	2	2
SRR30653070	SRR30645926	SRP532316	PRJNA987158	SAMN43702730	R2_6	SWK10C	SWK10	VISITING VETERINARIAN	INDIRECT	True_Sample	POST_SHOWER	MCOHS_LABOROME	LABOR_COMP_SKIN_SWAB	6/1/21	QIAGEN PowerSoil Pro Kit_QIACUBE	SWAB	50	0.001	0.001	NA	C05	2.34	GACAATTG	AATTGGCG		SWK10C	39	F	37	3	160	60	31.24444444	6	2	2	0	0	5	2	2	2	2	3	3	1	1	1	2
SRR30653068	SRR30645924	SRP532316	PRJNA987158	SAMN43702731	R2_7	SW1	PEN1	SWINE_PEN	SWINE	True_Sample	SWINE	MCOHS_LABOROME	LABOR_COMP_PEN_SKIN_PADDLE	6/1/21	QIAGEN PowerSoil Pro Kit_QIACUBE	PADDLE	50	1.23	61.5	NA	D05	15.2	ATATTCCG	CAATTGTC		SW1	96,289		NA	NA	NA	NA	NA	NA	NA	NA	NA	NA	NA	NA	NA	NA	NA	NA	NA	NA	NA	NA	NA
SRR30653067	SRR30645923	SRP532316	PRJNA987158	SAMN43702732	R2_8	SW2	PEN2	SWINE_PEN	SWINE	True_Sample	SWINE	MCOHS_LABOROME	LABOR_COMP_PEN_SKIN_PADDLE	6/1/21	QIAGEN PowerSoil Pro Kit_QIACUBE	PADDLE	50	2.78	139	NA	E05	17.5	TCTACCTC	CGGAATAT		SW2	524,467		NA	NA	NA	NA	NA	NA	NA	NA	NA	NA	NA	NA	NA	NA	NA	NA	NA	NA	NA	NA	NA
SRR30653066	SRR30645922	SRP532316	PRJNA987158	SAMN43702733	R2_9	SW3	PEN3	SWINE_PEN	SWINE	True_Sample	SWINE	MCOHS_LABOROME	LABOR_COMP_PEN_SKIN_PADDLE	6/1/21	QIAGEN PowerSoil Pro Kit_QIACUBE	PADDLE	50	3.96	198	NA	F05	10.3	TCGTCGTG	GAGGTAGA		SW3	1,315,006		NA	NA	NA	NA	NA	NA	NA	NA	NA	NA	NA	NA	NA	NA	NA	NA	NA	NA	NA	NA	NA
SRR30653065	SRR30645921	SRP532316	PRJNA987158	SAMN43702734	R2_10	SW4	PEN4	SWINE_PEN	SWINE	True_Sample	SWINE	MCOHS_LABOROME	LABOR_COMP_PEN_SKIN_PADDLE	6/1/21	QIAGEN PowerSoil Pro Kit_QIACUBE	PADDLE	50	0.846	42.3	NA	G05	12.9	ATGAGAAC	CACGACGA		SW4	66,038		NA	NA	NA	NA	NA	NA	NA	NA	NA	NA	NA	NA	NA	NA	NA	NA	NA	NA	NA	NA	NA
SRR30653064	SRR30645920	SRP532316	PRJNA987158	SAMN43702735	R2_11	SW5	PEN5	SWINE_PEN	SWINE	True_Sample	SWINE	MCOHS_LABOROME	LABOR_COMP_PEN_SKIN_PADDLE	6/1/21	QIAGEN PowerSoil Pro Kit_QIACUBE	PADDLE	50	5.08	254	NA	H05	6.89	GTCCTATA	GTTCTCAT		SW5	2,856,621		NA	NA	NA	NA	NA	NA	NA	NA	NA	NA	NA	NA	NA	NA	NA	NA	NA	NA	NA	NA	NA
SRR30653063	SRR30645919	SRP532316	PRJNA987158	SAMN43702736	R2_12	SW6	PEN6	SWINE_PEN	SWINE	True_Sample	SWINE	MCOHS_LABOROME	LABOR_COMP_PEN_SKIN_PADDLE	6/1/21	QIAGEN PowerSoil Pro Kit_QIACUBE	PADDLE	50	0.402	20.105	NA	A06	3.86	AATGACCA	TATAGGAC		SW6	91,450		NA	NA	NA	NA	NA	NA	NA	NA	NA	NA	NA	NA	NA	NA	NA	NA	NA	NA	NA	NA	NA
SRR30653062	SRR30645918	SRP532316	PRJNA987158	SAMN43702737	R2_13	SW7	PEN7	SOW_GESTATION	SWINE	True_Sample	SWINE	MCOHS_LABOROME	LABOR_COMP_PEN_SKIN_PADDLE	6/1/21	QIAGEN PowerSoil Pro Kit_QIACUBE	PADDLE	50	1.53	76.5	NA	B06	7.33	CAGACGCT	TGGTCATT		SW7	933,971		NA	NA	NA	NA	NA	NA	NA	NA	NA	NA	NA	NA	NA	NA	NA	NA	NA	NA	NA	NA	NA
SRR30653061	SRR30645917	SRP532316	PRJNA987158	SAMN43702738	R2_14	SW8	PEN8	SOW_GESTATION	SWINE	True_Sample	SWINE	MCOHS_LABOROME	LABOR_COMP_PEN_SKIN_PADDLE	6/1/21	QIAGEN PowerSoil Pro Kit_QIACUBE	PADDLE	50	5.8	290	NA	C06	7.33	TCGAACTG	AGCGTCTG		SW8	3,475,984		NA	NA	NA	NA	NA	NA	NA	NA	NA	NA	NA	NA	NA	NA	NA	NA	NA	NA	NA	NA	NA
SRR30653060	SRR30645916	SRP532316	PRJNA987158	SAMN43702739	R2_15	SW9	PEN9	SWINE_PEN	SWINE	True_Sample	SWINE	MCOHS_LABOROME	LABOR_COMP_PEN_SKIN_PADDLE	6/1/21	QIAGEN PowerSoil Pro Kit_QIACUBE	PADDLE	50	9.48	474	NA	D06	12.5	CGCTTCCA	CAGTTCGA		SW9	5,348,819		NA	NA	NA	NA	NA	NA	NA	NA	NA	NA	NA	NA	NA	NA	NA	NA	NA	NA	NA	NA	NA
SRR30653059	SRR30645915	SRP532316	PRJNA987158	SAMN43702740	R2_16	SW10	PEN10	SWINE_PEN	SWINE	True_Sample	SWINE	MCOHS_LABOROME	LABOR_COMP_PEN_SKIN_PADDLE	6/1/21	QIAGEN PowerSoil Pro Kit_QIACUBE	PADDLE	50	9.4	470	NA	E06	13.2	TATTCCTG	TGGAAGCG		SW10	6,137,336		NA	NA	NA	NA	NA	NA	NA	NA	NA	NA	NA	NA	NA	NA	NA	NA	NA	NA	NA	NA	NA
SRR30653057	SRR30645937	SRP532316	PRJNA987158	SAMN43702741	R2_17	ENVAF	ENVIRONMENT_FARROWING	ENV_FARROWING	ENVIRONMENT	True_Sample	ENVIRONMENT	MCOHS_LABOROME	LABOR_ENVMTL_FARROWING	6/1/21	QIAGEN PowerSoil Pro Kit_QIACUBE	PADDLE	50	0.001	0.001	NA	F06	1.2	CAAGTTAC	CAGGAATA		ENVAF	93		NA	NA	NA	NA	NA	NA	NA	NA	NA	NA	NA	NA	NA	NA	NA	NA	NA	NA	NA	NA	NA
SRR30653056	SRR30645936	SRP532316	PRJNA987158	SAMN43702742	R2_18	ENVBG	ENVIRONMENT_GESTATION	ENV_GESTATION	ENVIRONMENT	True_Sample	ENVIRONMENT	MCOHS_LABOROME	LABOR_ENVMTL_GESTATION	6/1/21	QIAGEN PowerSoil Pro Kit_QIACUBE	PADDLE	50	0.001	0.001	NA	G06	3.45	CAGAGCAG	GTAACTTG		ENVBG	68		NA	NA	NA	NA	NA	NA	NA	NA	NA	NA	NA	NA	NA	NA	NA	NA	NA	NA	NA	NA	NA
[truncated: 58 more columns]
