# Supplementary material for: Reducing skin microbiome exposure impacts through swine farm biosecurity
Source: Gigascience. 2025 Jul 26;14:giaf062. doi: 10.1093/gigascience/giaf062 (PMC12810053; doi:10.1093/gigascience/giaf062)
Supplement: giaf062_Supplemental_Files [file giaf062_supplemental_files.zip › Supplementary_datafiles-20250714T163912Z-1-001/Supplementary_datafiles/Supplementary_datafile_2_microbiome.data.file.counts.csv]

	ASV1	ASV2	ASV3	ASV4	ASV5	ASV6	ASV7	ASV8	ASV9	ASV10	ASV11	ASV12	ASV13	ASV14	ASV15	ASV16	ASV17	ASV18	ASV19	ASV20	ASV21	ASV22	ASV23	ASV24	ASV25	ASV26	ASV27	ASV28	ASV29	ASV30	ASV31	ASV32	ASV33	ASV34	ASV35	ASV36	ASV37	ASV38	ASV39	ASV40	ASV41	ASV42	ASV43	ASV44	ASV45	ASV46	ASV47	ASV48	ASV49
SRR30653051	342	316	358	332	362	333	354	358	298	302	296	317	260	262	294	280	189	209	151	179	151	177	180	164	154	198	186	178	132	151	104	151	184	128	98	97	82	147	95	86	105	209	184	74	214	182	94	203	91
SRR30653052	502	492	465	478	450	479	422	448	456	408	406	452	430	374	398	369	271	290	159	206	155	151	157	169	161	164	151	158	134	166	125	151	128	137	113	104	104	148	121	120	108	203	195	110	208	183	119	150	109
SRR30653053	108	93	123	98	97	106	94	113	118	114	76	88	103	101	96	97	51	75	53	71	56	64	60	77	57	54	62	48	67	58	169	0	58	0	0	152	0	167	0	0	0	46	39	0	49	0	0	39	0
SRR30653054	484	456	471	464	473	453	467	426	401	457	396	417	368	365	360	374	260	280	268	277	262	255	257	276	248	281	262	237	243	242	123	233	209	205	118	159	134	204	133	122	130	228	267	123	267	213	125	225	123
SRR30653055	492	435	461	484	461	451	453	397	455	385	440	382	350	406	354	359	266	275	197	185	162	217	172	161	152	179	155	166	180	199	185	160	188	155	184	160	147	153	149	177	155	113	119	179	99	112	127	116	159
SRR30653056	431	464	444	440	417	365	428	408	393	397	383	349	381	352	312	321	243	214	224	240	243	257	210	229	235	204	232	216	169	228	119	203	189	170	144	99	117	153	129	134	131	221	251	104	219	255	112	225	101
SRR30653057	665	656	659	634	617	645	662	615	607	557	594	543	504	533	541	504	365	370	245	255	232	240	262	279	206	254	218	191	187	228	171	214	212	203	186	187	158	214	197	141	162	120	144	192	115	125	148	145	151
SRR30653058	231	269	222	242	252	223	219	203	223	200	221	203	185	193	203	175	132	144	121	169	127	139	155	123	142	119	117	119	131	126	150	103	131	102	151	114	131	101	144	151	170	82	102	117	81	93	132	71	123
SRR30653059	151	203	177	179	189	164	178	177	130	189	140	159	169	131	119	149	138	119	151	131	113	133	140	102	84	103	93	83	103	101	66	84	101	106	73	79	71	86	68	73	58	70	66	54	47	76	60	76	71
SRR30653060	298	282	283	265	261	274	265	295	216	262	244	257	228	232	230	212	164	148	118	125	106	125	144	119	121	116	144	115	102	103	89	123	100	74	86	73	89	90	88	76	95	109	86	63	97	91	88	98	72
SRR30653061	277	282	284	267	251	282	247	248	241	260	241	225	225	232	229	243	152	186	175	164	205	189	149	191	169	164	160	159	181	148	143	149	141	142	121	119	139	146	114	148	101	119	107	124	93	93	137	93	129
SRR30653062	332	427	395	393	373	367	322	339	336	316	356	300	304	313	335	297	242	222	197	202	177	210	209	204	184	181	163	172	183	169	172	214	173	165	155	117	145	205	154	196	150	65	68	158	89	80	157	68	163
SRR30653063	59	69	80	77	71	85	81	63	54	87	65	76	80	60	68	46	49	38	32	0	35	32	0	73	35	120	0	0	124	0	121	25	0	56	56	50	56	0	0	0	129	64	0	54	0	0	51	138	48
SRR30653064	255	217	216	253	219	227	227	187	198	210	220	203	182	175	184	192	147	119	154	154	172	154	204	164	123	191	148	132	125	162	93	116	152	143	96	86	98	137	78	79	94	122	139	81	113	124	83	129	76
SRR30653065	248	259	262	239	249	273	273	221	234	210	197	211	228	216	202	194	185	155	164	148	178	173	164	155	138	152	171	158	148	179	115	152	140	144	135	125	117	155	103	149	110	102	109	96	112	117	106	96	100
SRR30653066	135	148	161	157	139	143	137	126	125	136	114	125	108	135	101	135	112	101	45	58	65	57	73	42	69	57	63	59	64	54	98	76	44	53	108	77	88	61	103	92	105	45	36	96	0	64	118	0	82
SRR30653067	90	107	113	80	87	87	74	87	89	67	85	77	77	74	69	78	58	51	184	0	48	43	56	38	0	0	63	102	82	0	65	0	36	44	188	0	63	0	42	72	0	56	0	0	0	80	0	0	91
SRR30653068	196	211	210	199	198	220	186	178	199	188	215	189	203	187	161	139	124	144	79	96	105	82	87	75	70	68	70	71	73	78	146	74	83	87	111	127	108	67	133	137	117	0	40	140	45	98	139	24	111
SRR30653069	134	125	118	121	122	99	108	111	69	95	107	94	73	104	128	81	77	61	155	0	121	72	37	0	0	0	0	46	32	0	0	0	0	77	0	0	150	0	119	0	0	50	53	47	38	42	0	0	0
SRR30653070	291	307	253	253	278	285	238	284	266	248	237	246	230	247	199	235	177	175	103	100	95	96	106	118	88	87	100	95	87	108	82	97	82	75	61	48	70	83	74	65	75	88	83	53	98	96	80	105	83
SRR30653071	333	355	374	344	354	357	352	335	305	324	309	314	277	278	286	279	232	205	143	149	122	128	145	110	118	126	136	116	115	142	97	121	127	104	87	85	87	95	87	99	110	138	158	81	172	173	64	135	98
SRR30653072	55	51	54	54	57	58	52	65	57	0	43	66	46	59	131	37	0	33	85	85	0	0	0	24	126	0	0	127	0	0	68	0	0	0	0	117	0	0	0	0	0	79	0	0	85	0	0	0	0
SRR30653073	300	318	322	292	296	320	268	293	276	276	296	231	291	274	241	235	176	192	145	149	144	151	160	140	141	157	150	148	119	148	80	129	126	119	81	77	83	108	57	93	69	159	142	90	163	134	67	146	63
SRR30653074	126	171	121	153	125	125	146	135	128	148	142	136	108	127	150	124	111	101	66	55	70	60	60	113	79	49	50	61	58	75	0	65	60	46	62	194	112	54	0	58	56	48	0	43	53	43	82	135	0
SRR30653075	303	256	281	275	285	264	253	269	257	256	245	225	273	214	243	210	142	155	91	114	105	114	104	103	99	107	108	91	96	92	91	84	82	92	91	89	87	80	77	76	91	90	76	115	85	73	99	74	80
SRR30653076	65	45	44	46	85	41	0	0	42	31	45	28	47	0	31	58	0	31	0	139	0	0	0	0	24	0	0	0	0	0	0	0	0	80	113	0	0	0	0	0	0	54	0	0	0	0	0	56	0
SRR30653077	42	36	47	71	0	0	73	0	114	27	0	0	0	33	34	0	0	22	0	159	0	0	0	0	0	0	0	0	0	0	0	0	0	0	0	0	0	0	73	0	0	0	138	0	0	0	0	0	0
SRR30653078	436	366	448	392	391	381	389	343	339	372	357	344	279	318	342	307	267	256	181	174	197	169	173	184	159	161	160	140	179	182	149	174	143	127	109	149	186	143	153	114	136	87	93	172	104	81	183	99	147
SRR30653079	412	373	417	380	432	411	393	358	375	371	389	362	363	349	335	315	251	203	230	175	243	220	181	179	196	210	191	170	195	195	161	193	153	164	192	196	173	162	204	200	192	102	110	177	93	115	174	103	191
SRR30653080	107	108	46	0	0	89	0	0	0	49	0	0	23	0	0	0	0	0	0	0	0	0	0	0	146	0	0	0	0	0	42	0	0	0	0	70	0	0	0	0	0	0	0	0	0	0	0	0	0
SRR30653081	246	226	206	211	258	216	210	228	187	222	193	202	201	166	194	172	136	133	125	122	117	129	110	94	129	89	104	109	101	102	109	88	98	106	98	92	69	86	97	86	100	67	72	80	69	94	98	74	88
SRR30653082	378	348	367	369	367	349	337	312	360	321	314	328	291	313	293	344	223	212	110	111	118	112	100	142	104	96	102	108	101	87	107	88	84	89	81	80	108	89	92	114	95	128	118	93	101	135	69	105	89
SRR30653083	204	196	203	161	147	138	183	190	154	168	161	184	181	151	146	181	112	118	87	88	91	111	89	88	75	97	72	72	77	98	87	88	77	80	117	72	92	68	114	98	100	51	47	118	51	32	83	42	77
SRR30653084	293	327	284	299	298	282	265	266	259	279	297	266	227	239	260	237	185	188	133	120	129	121	135	122	130	123	139	118	122	121	111	114	114	91	96	75	107	110	95	84	89	100	158	74	150	138	82	147	81
SRR30653085	284	306	259	274	294	279	297	258	251	259	279	308	266	224	240	247	221	171	151	126	146	165	153	138	140	172	144	107	128	153	149	125	115	123	113	117	142	128	119	135	129	127	106	152	142	107	111	104	119
SRR30653086	290	263	321	316	326	280	277	268	273	234	279	285	251	251	193	201	196	168	170	148	146	140	134	129	134	130	144	145	130	117	141	120	108	129	145	134	181	96	152	134	133	105	116	154	97	93	145	84	142
SRR30653087	190	188	176	184	170	144	142	143	154	151	154	142	127	155	130	153	113	101	77	74	74	65	81	84	67	55	75	51	74	59	68	63	77	62	44	63	57	62	55	50	73	70	71	50	60	81	51	64	53
SRR30653088	131	131	159	156	141	127	164	145	129	156	138	135	111	124	119	129	82	116	61	64	58	64	53	61	77	63	58	52	52	39	64	59	56	94	57	57	0	54	90	71	69	61	70	66	67	56	58	0	48
SRR30653089	124	150	122	152	132	121	120	137	121	107	151	100	102	117	113	106	97	99	84	72	68	79	80	75	79	86	93	75	76	75	100	76	70	60	78	87	99	66	77	101	92	34	34	89	76	25	78	32	84
SRR30653090	233	220	226	233	206	238	205	225	238	199	212	200	199	211	215	183	146	135	140	150	143	135	143	132	137	127	119	138	128	109	121	132	127	128	131	138	180	133	172	155	130	68	62	152	81	71	158	80	123
SRR30653091	367	349	329	379	300	327	314	285	299	297	283	272	274	280	277	252	184	204	142	126	154	124	154	127	130	144	116	115	112	132	130	103	136	133	134	122	147	88	152	141	141	100	92	123	81	80	124	102	126
SRR30653092	243	220	243	256	199	238	249	242	204	212	200	220	185	228	197	183	177	142	149	163	146	121	128	116	103	109	113	126	135	102	126	125	109	97	111	114	124	114	121	140	143	66	78	117	74	67	107	60	126
[truncated: 5,000 more columns]
