# Supplementary material for: Reducing skin microbiome exposure impacts through swine farm biosecurity
Source: Gigascience. 2025 Jul 26;14:giaf062. doi: 10.1093/gigascience/giaf062 (PMC12810053; doi:10.1093/gigascience/giaf062)
Supplement: giaf062_Supplemental_Files [file giaf062_supplemental_files.zip › Supplementary_datafiles-20250714T163912Z-1-001/Supplementary_datafiles/Supplementary_datafile_3_microbiome.data.file.taxonomy.csv]

	Kingdom	Phylum	Class	Order	Family	Genus
ASV1	Bacteria	Bacillota	Clostridia	Clostridiales	Clostridiaceae	Clostridium
ASV2	Bacteria	Bacillota	Clostridia	Clostridiales	Clostridiaceae	Clostridium
ASV3	Bacteria	Bacillota	Clostridia	Clostridiales	Clostridiaceae	Clostridium
ASV4	Bacteria	Bacillota	Clostridia	Clostridiales	Clostridiaceae	Clostridium
ASV5	Bacteria	Bacillota	Clostridia	Clostridiales	Clostridiaceae	Clostridium
ASV6	Bacteria	Bacillota	Clostridia	Clostridiales	Clostridiaceae	Clostridium
ASV7	Bacteria	Bacillota	Clostridia	Clostridiales	Clostridiaceae	Clostridium
ASV8	Bacteria	Bacillota	Clostridia	Clostridiales	Clostridiaceae	Clostridium
ASV9	Bacteria	Bacillota	Clostridia	Clostridiales	Clostridiaceae	Clostridium
ASV10	Bacteria	Bacillota	Clostridia	Clostridiales	Clostridiaceae	Clostridium
ASV11	Bacteria	Bacillota	Clostridia	Clostridiales	Clostridiaceae	Clostridium
ASV12	Bacteria	Bacillota	Clostridia	Clostridiales	Clostridiaceae	Clostridium
ASV13	Bacteria	Bacillota	Clostridia	Clostridiales	Clostridiaceae	Clostridium
ASV14	Bacteria	Bacillota	Clostridia	Clostridiales	Clostridiaceae	Clostridium
ASV15	Bacteria	Bacillota	Clostridia	Clostridiales	Clostridiaceae	Clostridium
ASV16	Bacteria	Bacillota	Clostridia	Clostridiales	Clostridiaceae	Clostridium
ASV17	Bacteria	Bacillota	Clostridia	Clostridiales	Clostridiaceae	Clostridium
ASV18	Bacteria	Bacillota	Clostridia	Clostridiales	Clostridiaceae	Clostridium
ASV19	Bacteria	Bacillota	Clostridia	Peptostreptococcales-Tissierellales	Peptostreptococcaceae	Romboutsia
ASV20	Bacteria	Bacillota	Clostridia	Peptostreptococcales-Tissierellales	Peptostreptococcaceae	Romboutsia
ASV21	Bacteria	Bacillota	Clostridia	Peptostreptococcales-Tissierellales	Peptostreptococcaceae	Romboutsia
ASV22	Bacteria	Bacillota	Clostridia	Peptostreptococcales-Tissierellales	Peptostreptococcaceae	Romboutsia
ASV23	Bacteria	Bacillota	Clostridia	Peptostreptococcales-Tissierellales	Peptostreptococcaceae	Romboutsia
ASV24	Bacteria	Bacillota	Clostridia	Peptostreptococcales-Tissierellales	Peptostreptococcaceae	Romboutsia
ASV25	Bacteria	Bacillota	Clostridia	Peptostreptococcales-Tissierellales	Peptostreptococcaceae	Romboutsia
ASV26	Bacteria	Bacillota	Clostridia	Peptostreptococcales-Tissierellales	Peptostreptococcaceae	Romboutsia
ASV27	Bacteria	Bacillota	Clostridia	Peptostreptococcales-Tissierellales	Peptostreptococcaceae	Romboutsia
ASV28	Bacteria	Bacillota	Clostridia	Peptostreptococcales-Tissierellales	Peptostreptococcaceae	Romboutsia
ASV29	Bacteria	Bacillota	Clostridia	Peptostreptococcales-Tissierellales	Peptostreptococcaceae	Romboutsia
ASV30	Bacteria	Bacillota	Clostridia	Peptostreptococcales-Tissierellales	Peptostreptococcaceae	Romboutsia
ASV31	Bacteria	Bacillota	Clostridia	Peptostreptococcales-Tissierellales	Peptostreptococcaceae	Terrisporobacter
ASV32	Bacteria	Bacillota	Clostridia	Peptostreptococcales-Tissierellales	Peptostreptococcaceae	Romboutsia
ASV33	Bacteria	Bacillota	Clostridia	Peptostreptococcales-Tissierellales	Peptostreptococcaceae	Romboutsia
ASV34	Bacteria	Bacillota	Clostridia	Peptostreptococcales-Tissierellales	Peptostreptococcaceae	Romboutsia
ASV35	Bacteria	Bacillota	Clostridia	Peptostreptococcales-Tissierellales	Peptostreptococcaceae	Terrisporobacter
ASV36	Bacteria	Bacillota	Clostridia	Peptostreptococcales-Tissierellales	Peptostreptococcaceae	Terrisporobacter
ASV37	Bacteria	Bacillota	Clostridia	Peptostreptococcales-Tissierellales	Peptostreptococcaceae	Terrisporobacter
ASV38	Bacteria	Bacillota	Clostridia	Peptostreptococcales-Tissierellales	Peptostreptococcaceae	Romboutsia
ASV39	Bacteria	Bacillota	Clostridia	Peptostreptococcales-Tissierellales	Peptostreptococcaceae	Terrisporobacter
ASV40	Bacteria	Bacillota	Clostridia	Peptostreptococcales-Tissierellales	Peptostreptococcaceae	Terrisporobacter
ASV41	Bacteria	Bacillota	Clostridia	Peptostreptococcales-Tissierellales	Peptostreptococcaceae	Terrisporobacter
ASV42	Bacteria	Bacillota	Clostridia	Clostridiales	Clostridiaceae	Clostridium
ASV43	Bacteria	Bacillota	Clostridia	Clostridiales	Clostridiaceae	Clostridium
ASV44	Bacteria	Bacillota	Clostridia	Peptostreptococcales-Tissierellales	Peptostreptococcaceae	Terrisporobacter
ASV45	Bacteria	Bacillota	Clostridia	Clostridiales	Clostridiaceae	Clostridium
ASV46	Bacteria	Bacillota	Clostridia	Clostridiales	Clostridiaceae	Clostridium
ASV47	Bacteria	Bacillota	Clostridia	Peptostreptococcales-Tissierellales	Peptostreptococcaceae	Terrisporobacter
ASV48	Bacteria	Bacillota	Clostridia	Clostridiales	Clostridiaceae	Clostridium
ASV49	Bacteria	Bacillota	Clostridia	Peptostreptococcales-Tissierellales	Peptostreptococcaceae	Terrisporobacter
ASV50	Bacteria	Bacillota	Clostridia	Clostridiales	Clostridiaceae	Clostridium
ASV51	Bacteria	Bacillota	Clostridia	Peptostreptococcales-Tissierellales	Peptostreptococcaceae	Terrisporobacter
ASV52	Bacteria	Bacillota	Clostridia	Clostridiales	Clostridiaceae	Clostridium
ASV53	Bacteria	Bacillota	Clostridia	Clostridiales	Clostridiaceae	Clostridium
ASV54	Bacteria	Bacillota	Clostridia	Peptostreptococcales-Tissierellales	Peptostreptococcaceae	Terrisporobacter
ASV55	Bacteria	Bacillota	Clostridia	Clostridiales	Clostridiaceae	Clostridium
ASV56	Bacteria	Bacillota	Clostridia	Peptostreptococcales-Tissierellales	Peptostreptococcaceae	Terrisporobacter
ASV57	Bacteria	Bacillota	Clostridia	Peptostreptococcales-Tissierellales	Peptostreptococcaceae	Terrisporobacter
ASV58	Bacteria	Bacillota	Clostridia	Clostridiales	Clostridiaceae	Clostridium
ASV59	Bacteria	Bacillota	Clostridia	Clostridiales	Clostridiaceae	Clostridium
ASV60	Bacteria	Bacillota	Clostridia	Peptostreptococcales-Tissierellales	Peptostreptococcaceae	Terrisporobacter
ASV61	Bacteria	Bacillota	Clostridia	Clostridiales	Clostridiaceae	Clostridium
ASV62	Bacteria	Bacillota	Clostridia	Clostridiales	Clostridiaceae	Clostridium
ASV63	Bacteria	Bacillota	Clostridia	Peptostreptococcales-Tissierellales	Family XI	Anaerococcus
ASV64	Bacteria	Bacillota	Clostridia	Clostridiales	Clostridiaceae	Clostridium
ASV65	Bacteria	Bacillota	Clostridia	Peptostreptococcales-Tissierellales	Family XI	Anaerococcus
ASV66	Bacteria	Bacillota	Clostridia	Peptostreptococcales-Tissierellales	Peptostreptococcaceae	Terrisporobacter
ASV67	Bacteria	Bacillota	Clostridia	Clostridiales	Clostridiaceae	Clostridium
ASV68	Bacteria	Bacillota	Clostridia	Clostridiales	Clostridiaceae	Clostridium
ASV69	Bacteria	Bacillota	Clostridia	Clostridiales	Clostridiaceae	Clostridium
ASV70	Bacteria	Bacillota	Clostridia	Clostridiales	Clostridiaceae	Clostridium
ASV71	Bacteria	Bacillota	Clostridia	Peptostreptococcales-Tissierellales	Family XI	Anaerococcus
ASV72	Bacteria	Bacillota	Clostridia	Peptostreptococcales-Tissierellales	Family XI	Anaerococcus
ASV73	Bacteria	Bacillota	Clostridia	Peptostreptococcales-Tissierellales	Family XI	Anaerococcus
ASV74	Bacteria	Bacillota	Clostridia	Clostridiales	Clostridiaceae	Clostridium
ASV75	Bacteria	Bacillota	Clostridia	Peptostreptococcales-Tissierellales	Peptostreptococcaceae	Romboutsia
ASV76	Bacteria	Bacillota	Clostridia	Clostridiales	Clostridiaceae	Clostridium
ASV77	Bacteria	Bacillota	Clostridia	Peptostreptococcales-Tissierellales	Family XI	Anaerococcus
ASV78	Bacteria	Bacillota	Clostridia	Peptostreptococcales-Tissierellales	Family XI	Anaerococcus
ASV79	Bacteria	Bacillota	Clostridia	Peptostreptococcales-Tissierellales	Family XI	Anaerococcus
ASV80	Bacteria	Bacillota	Clostridia	Peptostreptococcales-Tissierellales	Family XI	Anaerococcus
ASV81	Bacteria	Bacillota	Clostridia	Clostridiales	Clostridiaceae	Clostridium
ASV82	Bacteria	Bacillota	Clostridia	Clostridiales	Clostridiaceae	Clostridium
ASV83	Bacteria	Bacillota	Clostridia	Clostridiales	Clostridiaceae	Clostridium
ASV84	Bacteria	Bacillota	Clostridia	Clostridiales	Clostridiaceae	Clostridium
ASV85	Bacteria	Bacillota	Clostridia	Peptostreptococcales-Tissierellales	Family XI	Anaerococcus
ASV86	Bacteria	Bacillota	Clostridia	Clostridiales	Clostridiaceae	Clostridium
ASV87	Bacteria	Bacillota	Clostridia	Clostridiales	Clostridiaceae	Clostridium
ASV88	Bacteria	Bacillota	Clostridia	Peptostreptococcales-Tissierellales	Family XI	Anaerococcus
ASV89	Bacteria	Bacillota	Clostridia	Clostridiales	Clostridiaceae	Clostridium
ASV90	Bacteria	Bacillota	Clostridia	Clostridiales	Clostridiaceae	Clostridium
ASV91	Bacteria	Bacillota	Clostridia	Peptostreptococcales-Tissierellales	Family XI	Anaerococcus
ASV92	Bacteria	Bacillota	Clostridia	Peptostreptococcales-Tissierellales	Family XI	Anaerococcus
ASV93	Bacteria	Bacillota	Clostridia	Clostridiales	Clostridiaceae	Clostridium
ASV94	Bacteria	Bacillota	Clostridia	Clostridiales	Clostridiaceae	Clostridium
ASV95	Bacteria	Bacillota	Clostridia	Clostridiales	Clostridiaceae	Clostridium
ASV96	Bacteria	Bacillota	Clostridia	Clostridiales	Clostridiaceae	Clostridium
ASV97	Bacteria	Bacillota	Clostridia	Peptostreptococcales-Tissierellales	Family XI	Anaerococcus
ASV98	Bacteria	Bacillota	Clostridia	Peptostreptococcales-Tissierellales	Family XI	Anaerococcus
ASV99	Bacteria	Bacillota	Clostridia	Peptostreptococcales-Tissierellales	Family XI	Anaerococcus
ASV100	Bacteria	Bacillota	Clostridia	Clostridiales	Clostridiaceae	Clostridium
ASV101	Bacteria	Actinomycetota	Actinobacteria	Micrococcales	Micrococcaceae	Rothia
ASV102	Bacteria	Actinomycetota	Actinobacteria	Micrococcales	Micrococcaceae	Rothia
ASV103	Bacteria	Actinomycetota	Actinobacteria	Micrococcales	Micrococcaceae	Rothia
ASV104	Bacteria	Bacillota	Clostridia	Peptostreptococcales-Tissierellales	Family XI	Anaerococcus
ASV105	Bacteria	Bacillota	Clostridia	Clostridiales	Clostridiaceae	Clostridium
ASV106	Bacteria	Bacillota	Clostridia	Peptostreptococcales-Tissierellales	Peptostreptococcaceae	Terrisporobacter
ASV107	Bacteria	Actinomycetota	Actinobacteria	Micrococcales	Micrococcaceae	Rothia
ASV108	Bacteria	Bacillota	Clostridia	Clostridiales	Clostridiaceae	Clostridium
ASV109	Bacteria	Actinomycetota	Actinobacteria	Micrococcales	Micrococcaceae	Rothia
ASV110	Bacteria	Actinomycetota	Actinobacteria	Micrococcales	Micrococcaceae	Rothia
ASV111	Bacteria	Actinomycetota	Actinobacteria	Micrococcales	Micrococcaceae	Rothia
ASV112	Bacteria	Bacillota	Clostridia	Clostridiales	Clostridiaceae	Clostridium
ASV113	Bacteria	Actinomycetota	Actinobacteria	Micrococcales	Micrococcaceae	Rothia
ASV114	Bacteria	Actinomycetota	Actinobacteria	Micrococcales	Micrococcaceae	Rothia
ASV115	Bacteria	Actinomycetota	Actinobacteria	Mycobacteriales	Corynebacteriaceae	Corynebacterium
ASV116	Bacteria	Actinomycetota	Actinobacteria	Mycobacteriales	Corynebacteriaceae	Corynebacterium
ASV117	Bacteria	Actinomycetota	Actinobacteria	Mycobacteriales	Corynebacteriaceae	Corynebacterium
ASV118	Bacteria	Actinomycetota	Actinobacteria	Mycobacteriales	Corynebacteriaceae	Corynebacterium
ASV119	Bacteria	Actinomycetota	Actinobacteria	Mycobacteriales	Corynebacteriaceae	Corynebacterium
ASV120	Bacteria	Bacillota	Clostridia	Peptostreptococcales-Tissierellales	Peptostreptococcaceae	Terrisporobacter
ASV121	Bacteria	Actinomycetota	Actinobacteria	Mycobacteriales	Corynebacteriaceae	Corynebacterium
ASV122	Bacteria	Actinomycetota	Actinobacteria	Propionibacteriales	Propionibacteriaceae	Cutibacterium
ASV123	Bacteria	Bacillota	Clostridia	Peptostreptococcales-Tissierellales	Peptostreptococcaceae	Terrisporobacter
ASV124	Bacteria	Actinomycetota	Actinobacteria	Micrococcales	Micrococcaceae	Rothia
ASV125	Bacteria	Bacillota	Clostridia	Clostridiales	Clostridiaceae	Clostridium
ASV126	Bacteria	Actinomycetota	Actinobacteria	Micrococcales	Micrococcaceae	Rothia
ASV127	Bacteria	Actinomycetota	Actinobacteria	Mycobacteriales	Corynebacteriaceae	Corynebacterium
ASV128	Bacteria	Bacillota	Clostridia	Clostridiales	Clostridiaceae	Clostridium
ASV129	Bacteria	Actinomycetota	Actinobacteria	Mycobacteriales	Corynebacteriaceae	Corynebacterium
ASV130	Bacteria	Bacillota	Clostridia	Clostridiales	Clostridiaceae	Clostridium
ASV131	Bacteria	Actinomycetota	Actinobacteria	Mycobacteriales	Corynebacteriaceae	Corynebacterium
ASV132	Bacteria	Actinomycetota	Actinobacteria	Mycobacteriales	Corynebacteriaceae	Corynebacterium
ASV133	Bacteria	Actinomycetota	Actinobacteria	Mycobacteriales	Corynebacteriaceae	Corynebacterium
ASV134	Bacteria	Bacillota	Clostridia	Clostridiales	Clostridiaceae	Clostridium
ASV135	Bacteria	Actinomycetota	Actinobacteria	Mycobacteriales	Corynebacteriaceae	Corynebacterium
ASV136	Bacteria	Actinomycetota	Actinobacteria	Mycobacteriales	Corynebacteriaceae	Corynebacterium
ASV137	Bacteria	Actinomycetota	Actinobacteria	Mycobacteriales	Corynebacteriaceae	Corynebacterium
ASV138	Bacteria	Actinomycetota	Actinobacteria	Mycobacteriales	Corynebacteriaceae	Corynebacterium
ASV139	Bacteria	Actinomycetota	Actinobacteria	Mycobacteriales	Corynebacteriaceae	Corynebacterium
ASV140	Bacteria	Actinomycetota	Actinobacteria	Micrococcales	Micrococcaceae	Rothia
ASV141	Bacteria	Bacillota	Clostridia	Clostridiales	Clostridiaceae	Clostridium
ASV142	Bacteria	Actinomycetota	Actinobacteria	Mycobacteriales	Corynebacteriaceae	Corynebacterium
ASV143	Bacteria	Bacillota	Clostridia	Clostridiales	Clostridiaceae	Clostridium
ASV144	Bacteria	Actinomycetota	Actinobacteria	Mycobacteriales	Corynebacteriaceae	Corynebacterium
ASV145	Bacteria	Actinomycetota	Actinobacteria	Mycobacteriales	Corynebacteriaceae	Corynebacterium
ASV146	Bacteria	Actinomycetota	Actinobacteria	Mycobacteriales	Corynebacteriaceae	Corynebacterium
ASV147	Bacteria	Bacillota	Clostridia	Peptostreptococcales-Tissierellales	Peptostreptococcaceae	Terrisporobacter
ASV148	Bacteria	Actinomycetota	Actinobacteria	Mycobacteriales	Corynebacteriaceae	Corynebacterium
ASV149	Bacteria	Actinomycetota	Actinobacteria	Mycobacteriales	Corynebacteriaceae	Corynebacterium
ASV150	Bacteria	Bacillota	Clostridia	Clostridiales	Clostridiaceae	Clostridium
ASV151	Bacteria	Actinomycetota	Actinobacteria	Mycobacteriales	Corynebacteriaceae	Corynebacterium
ASV152	Bacteria	Actinomycetota	Actinobacteria	Mycobacteriales	Corynebacteriaceae	Corynebacterium
ASV153	Bacteria	Bacillota	Clostridia	Peptostreptococcales-Tissierellales	Peptostreptococcaceae	Terrisporobacter
ASV154	Bacteria	Actinomycetota	Actinobacteria	Propionibacteriales	Propionibacteriaceae	Cutibacterium
ASV155	Bacteria	Bacillota	Clostridia	Clostridiales	Clostridiaceae	Clostridium
ASV156	Bacteria	Actinomycetota	Actinobacteria	Mycobacteriales	Corynebacteriaceae	Corynebacterium
ASV157	Bacteria	Bacillota	Clostridia	Peptostreptococcales-Tissierellales	Peptostreptococcaceae	Terrisporobacter
ASV158	Bacteria	Bacillota	Clostridia	Clostridiales	Clostridiaceae	Clostridium
ASV159	Bacteria	Bacillota	Clostridia	Clostridiales	Clostridiaceae	Clostridium
ASV160	Bacteria	Actinomycetota	Actinobacteria	Micrococcales	Micrococcaceae	Rothia
ASV161	Bacteria	Actinomycetota	Actinobacteria	Propionibacteriales	Propionibacteriaceae	Cutibacterium
ASV162	Bacteria	Actinomycetota	Actinobacteria	Mycobacteriales	Corynebacteriaceae	Corynebacterium
ASV163	Bacteria	Actinomycetota	Actinobacteria	Mycobacteriales	Corynebacteriaceae	Corynebacterium
ASV164	Bacteria	Actinomycetota	Actinobacteria	Micrococcales	Micrococcaceae	Rothia
ASV165	Bacteria	Bacillota	Clostridia	Clostridiales	Clostridiaceae	Clostridium
ASV166	Bacteria	Actinomycetota	Actinobacteria	Mycobacteriales	Corynebacteriaceae	Corynebacterium
ASV167	Bacteria	Actinomycetota	Actinobacteria	Mycobacteriales	Corynebacteriaceae	Corynebacterium
ASV168	Bacteria	Actinomycetota	Actinobacteria	Micrococcales	Micrococcaceae	Rothia
ASV169	Bacteria	Actinomycetota	Actinobacteria	Propionibacteriales	Propionibacteriaceae	Cutibacterium
ASV170	Bacteria	Actinomycetota	Actinobacteria	Propionibacteriales	Propionibacteriaceae	Cutibacterium
ASV171	Bacteria	Actinomycetota	Actinobacteria	Mycobacteriales	Corynebacteriaceae	Corynebacterium
ASV172	Bacteria	Actinomycetota	Actinobacteria	Propionibacteriales	Propionibacteriaceae	Cutibacterium
ASV173	Bacteria	Actinomycetota	Actinobacteria	Mycobacteriales	Corynebacteriaceae	Corynebacterium
ASV174	Bacteria	Actinomycetota	Actinobacteria	Mycobacteriales	Corynebacteriaceae	Corynebacterium
ASV175	Bacteria	Actinomycetota	Actinobacteria	Micrococcales	Micrococcaceae	Rothia
ASV176	Bacteria	Actinomycetota	Actinobacteria	Propionibacteriales	Propionibacteriaceae	Cutibacterium
ASV177	Bacteria	Actinomycetota	Actinobacteria	Mycobacteriales	Corynebacteriaceae	Corynebacterium
ASV178	Bacteria	Actinomycetota	Actinobacteria	Mycobacteriales	Corynebacteriaceae	Corynebacterium
ASV179	Bacteria	Cyanobacteriota	Cyanobacteriia	Chloroplast	NA	NA
ASV180	Bacteria	Actinomycetota	Actinobacteria	Propionibacteriales	Propionibacteriaceae	Cutibacterium
ASV181	Bacteria	Actinomycetota	Actinobacteria	Propionibacteriales	Propionibacteriaceae	Cutibacterium
ASV182	Bacteria	Bacillota	Clostridia	Peptostreptococcales-Tissierellales	Peptostreptococcaceae	Terrisporobacter
ASV183	Bacteria	Bacillota	Clostridia	Peptostreptococcales-Tissierellales	Peptostreptococcaceae	Terrisporobacter
ASV184	Bacteria	Bacillota	Clostridia	Peptostreptococcales-Tissierellales	Peptostreptococcaceae	Terrisporobacter
ASV185	Bacteria	Actinomycetota	Actinobacteria	Propionibacteriales	Propionibacteriaceae	Cutibacterium
ASV186	Bacteria	Bacillota	Clostridia	Clostridiales	Clostridiaceae	Clostridium
ASV187	Bacteria	Actinomycetota	Actinobacteria	Propionibacteriales	Propionibacteriaceae	Cutibacterium
ASV188	Bacteria	Bacillota	Clostridia	Peptostreptococcales-Tissierellales	Peptostreptococcaceae	Terrisporobacter
ASV189	Bacteria	Bacillota	Clostridia	Peptostreptococcales-Tissierellales	Family XI	Finegoldia
ASV190	Bacteria	Actinomycetota	Actinobacteria	Mycobacteriales	Corynebacteriaceae	Corynebacterium
ASV191	Bacteria	Bacillota	Clostridia	Peptostreptococcales-Tissierellales	Family XI	Finegoldia
ASV192	Bacteria	Actinomycetota	Actinobacteria	Propionibacteriales	Propionibacteriaceae	Cutibacterium
ASV193	Bacteria	Actinomycetota	Actinobacteria	Propionibacteriales	Propionibacteriaceae	Cutibacterium
ASV194	Bacteria	Actinomycetota	Actinobacteria	Propionibacteriales	Propionibacteriaceae	Cutibacterium
ASV195	Bacteria	Actinomycetota	Actinobacteria	Mycobacteriales	Corynebacteriaceae	Corynebacterium
ASV196	Bacteria	Bacillota	Clostridia	Peptostreptococcales-Tissierellales	Peptostreptococcaceae	Terrisporobacter
ASV197	Bacteria	Bacillota	Clostridia	Peptostreptococcales-Tissierellales	Family XI	Anaerococcus
ASV198	Bacteria	Cyanobacteriota	Cyanobacteriia	Chloroplast	NA	NA
ASV199	Bacteria	Actinomycetota	Actinobacteria	Propionibacteriales	Propionibacteriaceae	Cutibacterium
ASV200	Bacteria	Bacillota	Clostridia	Peptostreptococcales-Tissierellales	Family XI	Anaerococcus
ASV201	Bacteria	Bacillota	Clostridia	Peptostreptococcales-Tissierellales	Peptostreptococcaceae	Terrisporobacter
ASV202	Bacteria	Bacillota	Clostridia	Peptostreptococcales-Tissierellales	Peptostreptococcaceae	Terrisporobacter
ASV203	Bacteria	Cyanobacteriota	Cyanobacteriia	Chloroplast	NA	NA
ASV204	Bacteria	Bacillota	Clostridia	Clostridiales	Clostridiaceae	Clostridium
ASV205	Bacteria	Actinomycetota	Actinobacteria	Mycobacteriales	Corynebacteriaceae	Corynebacterium
ASV206	Bacteria	Actinomycetota	Actinobacteria	Mycobacteriales	Corynebacteriaceae	Corynebacterium
ASV207	Bacteria	Bacillota	Clostridia	Peptostreptococcales-Tissierellales	Peptostreptococcaceae	Terrisporobacter
ASV208	Bacteria	Cyanobacteriota	Cyanobacteriia	Chloroplast	NA	NA
ASV209	Bacteria	Actinomycetota	Actinobacteria	Mycobacteriales	Corynebacteriaceae	Corynebacterium
ASV210	Bacteria	Actinomycetota	Actinobacteria	Micrococcales	Micrococcaceae	Rothia
ASV211	Bacteria	Bacillota	Clostridia	Peptostreptococcales-Tissierellales	Family XI	Finegoldia
ASV212	Bacteria	Actinomycetota	Actinobacteria	Mycobacteriales	Corynebacteriaceae	Corynebacterium
ASV213	Bacteria	Cyanobacteriota	Cyanobacteriia	Chloroplast	NA	NA
ASV214	Bacteria	Actinomycetota	Actinobacteria	Micrococcales	Micrococcaceae	Rothia
ASV215	Bacteria	Actinomycetota	Actinobacteria	Mycobacteriales	Corynebacteriaceae	Corynebacterium
ASV216	Bacteria	Actinomycetota	Actinobacteria	Mycobacteriales	Corynebacteriaceae	Corynebacterium
ASV217	Bacteria	Bacillota	Clostridia	Clostridiales	Clostridiaceae	Clostridium
ASV218	Bacteria	Cyanobacteriota	Cyanobacteriia	Chloroplast	NA	NA
ASV219	Bacteria	Actinomycetota	Actinobacteria	Propionibacteriales	Propionibacteriaceae	Cutibacterium
ASV220	Bacteria	Actinomycetota	Actinobacteria	Mycobacteriales	Corynebacteriaceae	Corynebacterium
ASV221	Bacteria	Cyanobacteriota	Cyanobacteriia	Chloroplast	NA	NA
ASV222	Bacteria	Bacillota	Clostridia	Peptostreptococcales-Tissierellales	Family XI	Anaerococcus
ASV223	Bacteria	Actinomycetota	Actinobacteria	Mycobacteriales	Corynebacteriaceae	Corynebacterium
ASV224	Bacteria	Actinomycetota	Actinobacteria	Mycobacteriales	Corynebacteriaceae	Corynebacterium
ASV225	Bacteria	Bacillota	Clostridia	Peptostreptococcales-Tissierellales	Family XI	Finegoldia
ASV226	Bacteria	Actinomycetota	Actinobacteria	Mycobacteriales	Corynebacteriaceae	Corynebacterium
ASV227	Bacteria	Cyanobacteriota	Cyanobacteriia	Chloroplast	NA	NA
ASV228	Bacteria	Bacillota	Clostridia	Clostridiales	Clostridiaceae	Clostridium
ASV229	Bacteria	Actinomycetota	Actinobacteria	Mycobacteriales	Corynebacteriaceae	Corynebacterium
ASV230	Bacteria	Actinomycetota	Actinobacteria	Mycobacteriales	Corynebacteriaceae	Corynebacterium
ASV231	Bacteria	Bacillota	Clostridia	Peptostreptococcales-Tissierellales	Family XI	Finegoldia
ASV232	Bacteria	Bacillota	Clostridia	Peptostreptococcales-Tissierellales	Family XI	Anaerococcus
ASV233	Bacteria	Bacillota	Clostridia	Clostridiales	Clostridiaceae	Clostridium
ASV234	Bacteria	Actinomycetota	Actinobacteria	Propionibacteriales	Propionibacteriaceae	Cutibacterium
ASV235	Bacteria	Actinomycetota	Actinobacteria	Propionibacteriales	Propionibacteriaceae	Cutibacterium
ASV236	Bacteria	Bacillota	Clostridia	Peptostreptococcales-Tissierellales	Family XI	Finegoldia
ASV237	Bacteria	Cyanobacteriota	Cyanobacteriia	Chloroplast	NA	NA
ASV238	Bacteria	Bacillota	Clostridia	Peptostreptococcales-Tissierellales	Family XI	Finegoldia
ASV239	Bacteria	Actinomycetota	Actinobacteria	Mycobacteriales	Corynebacteriaceae	Corynebacterium
ASV240	Bacteria	Bacillota	Clostridia	Lachnospirales	Lachnospiraceae	Lachnospiraceae UCG-007
ASV241	Bacteria	Cyanobacteriota	Cyanobacteriia	Chloroplast	NA	NA
ASV242	Bacteria	Bacillota	Clostridia	Clostridiales	Clostridiaceae	Clostridium
ASV243	Bacteria	Cyanobacteriota	Cyanobacteriia	Chloroplast	NA	NA
ASV244	Bacteria	Bacillota	Clostridia	Lachnospirales	Lachnospiraceae	Lachnospiraceae UCG-007
ASV245	Bacteria	Actinomycetota	Actinobacteria	Mycobacteriales	Corynebacteriaceae	Corynebacterium
ASV246	Bacteria	Actinomycetota	Actinobacteria	Micrococcales	Micrococcaceae	Micrococcus
ASV247	Bacteria	Bacillota	Clostridia	Peptostreptococcales-Tissierellales	Family XI	Finegoldia
ASV248	Bacteria	Bacillota	Clostridia	Lachnospirales	Lachnospiraceae	Lachnospiraceae UCG-007
ASV249	Bacteria	Actinomycetota	Actinobacteria	Mycobacteriales	Corynebacteriaceae	Corynebacterium
ASV250	Bacteria	Bacillota	Clostridia	Peptostreptococcales-Tissierellales	Peptostreptococcaceae	Terrisporobacter
ASV251	Bacteria	Bacillota	Clostridia	Peptostreptococcales-Tissierellales	Family XI	Finegoldia
ASV252	Bacteria	Bacillota	Clostridia	Peptostreptococcales-Tissierellales	Family XI	Finegoldia
ASV253	Bacteria	Cyanobacteriota	Cyanobacteriia	Chloroplast	NA	NA
ASV254	Bacteria	Bacillota	Clostridia	Peptostreptococcales-Tissierellales	Family XI	Finegoldia
ASV255	Bacteria	Bacillota	Clostridia	Peptostreptococcales-Tissierellales	Family XI	Finegoldia
ASV256	Bacteria	Actinomycetota	Actinobacteria	Mycobacteriales	Corynebacteriaceae	Corynebacterium
ASV257	Bacteria	Bacillota	Clostridia	Peptostreptococcales-Tissierellales	Family XI	Finegoldia
ASV258	Bacteria	Bacillota	Clostridia	Peptostreptococcales-Tissierellales	Family XI	Finegoldia
ASV259	Bacteria	Bacillota	Clostridia	Peptostreptococcales-Tissierellales	Family XI	Anaerococcus
ASV260	Bacteria	Bacillota	Clostridia	Peptostreptococcales-Tissierellales	Family XI	Finegoldia
ASV261	Bacteria	Actinomycetota	Actinobacteria	Micrococcales	Micrococcaceae	Kocuria
ASV262	Bacteria	Bacillota	Clostridia	Peptostreptococcales-Tissierellales	Family XI	Finegoldia
ASV263	Bacteria	Cyanobacteriota	Cyanobacteriia	Chloroplast	NA	NA
ASV264	Bacteria	Actinomycetota	Actinobacteria	Micrococcales	Micrococcaceae	Rothia
ASV265	Bacteria	Bacillota	Clostridia	Peptostreptococcales-Tissierellales	Family XI	Anaerococcus
ASV266	Bacteria	Actinomycetota	Actinobacteria	Mycobacteriales	Corynebacteriaceae	Corynebacterium
ASV267	Bacteria	Bacillota	Clostridia	Lachnospirales	Lachnospiraceae	NA
ASV268	Bacteria	Actinomycetota	Actinobacteria	Mycobacteriales	Corynebacteriaceae	Corynebacterium
ASV269	Bacteria	Actinomycetota	Actinobacteria	Micrococcales	Micrococcaceae	Rothia
ASV270	Bacteria	Cyanobacteriota	Cyanobacteriia	Chloroplast	NA	NA
ASV271	Bacteria	Bacillota	Clostridia	Clostridiales	Clostridiaceae	Clostridium
ASV272	Bacteria	Cyanobacteriota	Cyanobacteriia	Chloroplast	NA	NA
ASV273	Bacteria	Actinomycetota	Actinobacteria	Mycobacteriales	Corynebacteriaceae	Corynebacterium
ASV274	Bacteria	Bacillota	Clostridia	Lachnospirales	Lachnospiraceae	Cellulosilyticum
ASV275	Bacteria	Bacillota	Clostridia	Peptostreptococcales-Tissierellales	Family XI	Anaerococcus
ASV276	Bacteria	Actinomycetota	Actinobacteria	Micrococcales	Micrococcaceae	Rothia
ASV277	Bacteria	Bacillota	Clostridia	Clostridiales	Clostridiaceae	Clostridium
ASV278	Bacteria	Actinomycetota	Actinobacteria	Mycobacteriales	Corynebacteriaceae	Corynebacterium
ASV279	Bacteria	Actinomycetota	Actinobacteria	Mycobacteriales	Corynebacteriaceae	Corynebacterium
ASV280	Bacteria	Actinomycetota	Actinobacteria	Micrococcales	Micrococcaceae	Micrococcus
ASV281	Bacteria	Pseudomonadota	Alphaproteobacteria	Sphingomonadales	Sphingomonadaceae	Croceibacterium
ASV282	Bacteria	Bacillota	Clostridia	Lachnospirales	Lachnospiraceae	Lachnospiraceae UCG-007
ASV283	Bacteria	Bacillota	Clostridia	Lachnospirales	Lachnospiraceae	Cellulosilyticum
ASV284	Bacteria	Bacillota	Clostridia	Clostridiales	Clostridiaceae	Clostridium
ASV285	Bacteria	Bacillota	Clostridia	Peptostreptococcales-Tissierellales	Family XI	Anaerococcus
ASV286	Bacteria	Actinomycetota	Actinobacteria	Mycobacteriales	Corynebacteriaceae	Corynebacterium
ASV287	Bacteria	Actinomycetota	Actinobacteria	Micrococcales	Micrococcaceae	Kocuria
ASV288	Bacteria	Bacillota	Clostridia	Peptostreptococcales-Tissierellales	Family XI	Anaerococcus
ASV289	Bacteria	Bacillota	Clostridia	Clostridiales	Clostridiaceae	Clostridium
ASV290	Bacteria	Cyanobacteriota	Cyanobacteriia	Chloroplast	NA	NA
ASV291	Bacteria	Bacillota	Clostridia	Peptostreptococcales-Tissierellales	Family XI	Anaerococcus
ASV292	Bacteria	Bacillota	Clostridia	Lachnospirales	Lachnospiraceae	Blautia
ASV293	Bacteria	Bacillota	Clostridia	Peptostreptococcales-Tissierellales	Family XI	Anaerococcus
ASV294	Bacteria	Bacillota	Clostridia	Lachnospirales	Lachnospiraceae	Cellulosilyticum
ASV295	Bacteria	Actinomycetota	Actinobacteria	Mycobacteriales	Corynebacteriaceae	Corynebacterium
ASV296	Bacteria	Bacillota	Clostridia	Peptostreptococcales-Tissierellales	Family XI	Anaerococcus
ASV297	Bacteria	Bacillota	Clostridia	Lachnospirales	Lachnospiraceae	Lachnospiraceae UCG-007
ASV298	Bacteria	Bacillota	Clostridia	Peptostreptococcales-Tissierellales	Family XI	Anaerococcus
ASV299	Bacteria	Bacillota	Clostridia	Clostridiales	Clostridiaceae	Clostridium
ASV300	Bacteria	Bacillota	Clostridia	Lachnospirales	Lachnospiraceae	Lachnospiraceae UCG-007
ASV301	Bacteria	Bacillota	Clostridia	Peptostreptococcales-Tissierellales	Family XI	Anaerococcus
ASV302	Bacteria	Actinomycetota	Actinobacteria	Mycobacteriales	Corynebacteriaceae	Corynebacterium
ASV303	Bacteria	Bacillota	Clostridia	Lachnospirales	Lachnospiraceae	Cellulosilyticum
ASV304	Bacteria	Bacillota	Clostridia	Peptostreptococcales-Tissierellales	Family XI	Peptoniphilus
ASV305	Bacteria	Bacillota	Clostridia	Clostridiales	Clostridiaceae	Clostridium
ASV306	Bacteria	Bacillota	Clostridia	Oscillospirales	Ruminococcaceae	Faecalibacterium
ASV307	Bacteria	Bacillota	Clostridia	Lachnospirales	Lachnospiraceae	Lachnospiraceae UCG-007
ASV308	Bacteria	Actinomycetota	Actinobacteria	Mycobacteriales	Corynebacteriaceae	Corynebacterium
ASV309	Bacteria	Bacillota	Clostridia	Peptostreptococcales-Tissierellales	Family XI	Anaerococcus
ASV310	Bacteria	Bacillota	Clostridia	Peptostreptococcales-Tissierellales	Family XI	Anaerococcus
ASV311	Bacteria	Bacillota	Clostridia	Peptostreptococcales-Tissierellales	Family XI	Anaerococcus
ASV312	Bacteria	Bacillota	Clostridia	Clostridiales	Clostridiaceae	Clostridium
ASV313	Bacteria	Bacillota	Clostridia	Clostridiales	Clostridiaceae	Clostridium
ASV314	Bacteria	Bacillota	Clostridia	Peptostreptococcales-Tissierellales	Family XI	Anaerococcus
ASV315	Bacteria	Bacillota	Clostridia	Lachnospirales	Lachnospiraceae	Lachnospiraceae UCG-007
ASV316	Bacteria	Bacillota	Clostridia	Clostridiales	Clostridiaceae	Clostridium
ASV317	Bacteria	Bacillota	Clostridia	Clostridiales	Clostridiaceae	Clostridium
ASV318	Bacteria	Bacillota	Clostridia	Peptostreptococcales-Tissierellales	Family XI	Peptoniphilus
ASV319	Bacteria	Actinomycetota	Actinobacteria	Mycobacteriales	Corynebacteriaceae	Corynebacterium
ASV320	Bacteria	Bacillota	Clostridia	Clostridiales	Clostridiaceae	Clostridium
ASV321	Bacteria	Actinomycetota	Actinobacteria	Mycobacteriales	Corynebacteriaceae	Corynebacterium
ASV322	Bacteria	Bacillota	Clostridia	Peptostreptococcales-Tissierellales	Family XI	Anaerococcus
ASV323	Bacteria	Actinomycetota	Actinobacteria	Micrococcales	Micrococcaceae	Micrococcus
ASV324	Bacteria	Actinomycetota	Actinobacteria	Micrococcales	Micrococcaceae	Micrococcus
ASV325	Bacteria	Actinomycetota	Actinobacteria	Mycobacteriales	Corynebacteriaceae	Corynebacterium
ASV326	Bacteria	Bacillota	Clostridia	Peptostreptococcales-Tissierellales	Family XI	Anaerococcus
ASV327	Bacteria	Bacillota	Clostridia	Peptostreptococcales-Tissierellales	Family XI	Peptoniphilus
ASV328	Bacteria	Actinomycetota	Actinobacteria	Mycobacteriales	Corynebacteriaceae	Corynebacterium
ASV329	Bacteria	Actinomycetota	Actinobacteria	Micrococcales	Micrococcaceae	Rothia
ASV330	Bacteria	Bacillota	Clostridia	Peptostreptococcales-Tissierellales	Family XI	Anaerococcus
ASV331	Bacteria	Actinomycetota	Actinobacteria	Micrococcales	Micrococcaceae	Micrococcus
ASV332	Bacteria	Bacillota	Clostridia	Peptostreptococcales-Tissierellales	Family XI	Peptoniphilus
ASV333	Bacteria	Bacillota	Clostridia	Lachnospirales	Lachnospiraceae	Cellulosilyticum
ASV334	Bacteria	Bacillota	Clostridia	Peptostreptococcales-Tissierellales	Family XI	Anaerococcus
ASV335	Bacteria	Actinomycetota	Actinobacteria	Mycobacteriales	Corynebacteriaceae	Corynebacterium
ASV336	Bacteria	Bacillota	Clostridia	Clostridiales	Clostridiaceae	Clostridium
ASV337	Bacteria	Bacillota	Clostridia	Clostridiales	Clostridiaceae	Clostridium
ASV338	Bacteria	Bacillota	Clostridia	Oscillospirales	Oscillospiraceae	UCG-005
ASV339	Bacteria	Bacillota	Clostridia	Clostridiales	Clostridiaceae	Clostridium
ASV340	Bacteria	Bacillota	Clostridia	Clostridiales	Clostridiaceae	Clostridium
ASV341	Bacteria	Pseudomonadota	Alphaproteobacteria	Rhodobacterales	Paracoccaceae	Paracoccus
ASV342	Bacteria	Bacillota	Clostridia	Clostridiales	Clostridiaceae	Clostridium
ASV343	Bacteria	Bacillota	Clostridia	Clostridiales	Clostridiaceae	Clostridium
ASV344	Bacteria	Bacillota	Clostridia	Lachnospirales	Lachnospiraceae	Mediterraneibacter
ASV345	Bacteria	Actinomycetota	Actinobacteria	Micrococcales	Micrococcaceae	Kocuria
ASV346	Bacteria	Actinomycetota	Actinobacteria	Micrococcales	Micrococcaceae	Kocuria
ASV347	Bacteria	Bacillota	Clostridia	Clostridiales	Clostridiaceae	Clostridium
ASV348	Bacteria	Bacillota	Clostridia	Oscillospirales	Oscillospiraceae	Intestinimonas
ASV349	Bacteria	Pseudomonadota	Alphaproteobacteria	Sphingomonadales	Sphingomonadaceae	NA
ASV350	Bacteria	Bacillota	Bacilli	Staphylococcales	Staphylococcaceae	NA
ASV351	Bacteria	Actinomycetota	Actinobacteria	Mycobacteriales	Corynebacteriaceae	Corynebacterium
ASV352	Bacteria	Actinomycetota	Actinobacteria	Micrococcales	Intrasporangiaceae	NA
ASV353	Bacteria	Actinomycetota	Actinobacteria	Mycobacteriales	Corynebacteriaceae	Corynebacterium
ASV354	Bacteria	Bacillota	Clostridia	Clostridiales	Clostridiaceae	Clostridium
ASV355	Bacteria	Bacillota	Clostridia	Lachnospirales	Lachnospiraceae	NA
ASV356	Bacteria	Bacillota	Clostridia	Clostridiales	Clostridiaceae	Clostridium
ASV357	Bacteria	Bacillota	Clostridia	Clostridiales	Clostridiaceae	Clostridium
ASV358	Archaea	Methanobacteriota	Methanobacteria	Methanobacteriales	Methanobacteriaceae	Methanobrevibacter
ASV359	Bacteria	Actinomycetota	Actinobacteria	Micrococcales	Intrasporangiaceae	NA
ASV360	Bacteria	Bacillota	Bacilli	Erysipelotrichales	Erysipelotrichaceae	Turicibacter
ASV361	Bacteria	Bacillota	Bacilli	Staphylococcales	Staphylococcaceae	NA
ASV362	Bacteria	Actinomycetota	Actinobacteria	Micrococcales	Micrococcaceae	Rothia
ASV363	Bacteria	Bacillota	Clostridia	Clostridiales	Clostridiaceae	Clostridium
ASV364	Bacteria	Bacillota	Clostridia	Clostridiales	Clostridiaceae	Clostridium
ASV365	Bacteria	Deinococcota	Deinococci	Deinococcales	Deinococcaceae	Deinococcus
ASV366	Bacteria	Bacillota	Clostridia	Peptostreptococcales-Tissierellales	Family XI	Anaerococcus
ASV367	Bacteria	Actinomycetota	Actinobacteria	Mycobacteriales	Corynebacteriaceae	Corynebacterium
ASV368	Bacteria	Actinomycetota	Actinobacteria	Micrococcales	Micrococcaceae	Rothia
ASV369	Bacteria	Bacillota	Clostridia	Oscillospirales	Oscillospiraceae	UCG-005
ASV370	Bacteria	Bacillota	Clostridia	Clostridiales	Clostridiaceae	Clostridium
ASV371	Bacteria	Bacillota	Bacilli	Erysipelotrichales	Erysipelotrichaceae	Turicibacter
ASV372	Bacteria	Actinomycetota	Actinobacteria	Micrococcales	Micrococcaceae	Kocuria
ASV373	Bacteria	Actinomycetota	Actinobacteria	Micrococcales	Micrococcaceae	NA
ASV374	Bacteria	Bacillota	Bacilli	Erysipelotrichales	Erysipelotrichaceae	Turicibacter
ASV375	Bacteria	Bacillota	Clostridia	Lachnospirales	Lachnospiraceae	Lachnospiraceae UCG-007
ASV376	Bacteria	Bacillota	Clostridia	Clostridiales	Clostridiaceae	Clostridium
ASV377	Bacteria	Bacillota	Bacilli	Erysipelotrichales	Erysipelotrichaceae	Turicibacter
ASV378	Bacteria	Cyanobacteriota	Cyanobacteriia	Chloroplast	NA	NA
ASV379	Bacteria	Actinomycetota	Actinobacteria	Micrococcales	Intrasporangiaceae	Knoellia
ASV380	Bacteria	Bacillota	Clostridia	Clostridiales	Clostridiaceae	Clostridium
ASV381	Bacteria	Bacillota	Clostridia	Oscillospirales	Oscillospiraceae	UCG-005
ASV382	Bacteria	Bacillota	Clostridia	Clostridiales	Clostridiaceae	Clostridium
ASV383	Bacteria	Bacillota	Clostridia	Clostridiales	Clostridiaceae	Clostridium
ASV384	Bacteria	Actinomycetota	Actinobacteria	Mycobacteriales	Corynebacteriaceae	Corynebacterium
ASV385	Bacteria	Actinomycetota	Actinobacteria	Mycobacteriales	Corynebacteriaceae	Corynebacterium
ASV386	Bacteria	Bacillota	Clostridia	Peptostreptococcales-Tissierellales	Family XI	Peptoniphilus
ASV387	Bacteria	Bacillota	Bacilli	Erysipelotrichales	Erysipelotrichaceae	Turicibacter
ASV388	Bacteria	Bacillota	Bacilli	Staphylococcales	Staphylococcaceae	NA
ASV389	Bacteria	Bacillota	Clostridia	Lachnospirales	Lachnospiraceae	Cellulosilyticum
ASV390	Bacteria	Pseudomonadota	Alphaproteobacteria	Rhodobacterales	Paracoccaceae	Paracoccus
ASV391	Bacteria	Bacillota	Bacilli	Staphylococcales	Staphylococcaceae	NA
ASV392	Bacteria	Bacillota	Clostridia	Clostridiales	Clostridiaceae	Clostridium
ASV393	Bacteria	Bacillota	Clostridia	Lachnospirales	Lachnospiraceae	Lachnospiraceae XPB1014 group
ASV394	Bacteria	Bacillota	Clostridia	Clostridiales	Clostridiaceae	Clostridium
ASV395	Bacteria	Pseudomonadota	Alphaproteobacteria	Rhodobacterales	Paracoccaceae	Paracoccus
ASV396	Bacteria	Actinomycetota	Actinobacteria	Micrococcales	Intrasporangiaceae	Knoellia
ASV397	Bacteria	Bacillota	Clostridia	Clostridiales	Clostridiaceae	Clostridium
ASV398	Bacteria	Bacillota	Clostridia	Lachnospirales	Lachnospiraceae	Lachnospiraceae UCG-007
ASV399	Bacteria	Actinomycetota	Actinobacteria	Micrococcales	Micrococcaceae	Rothia
ASV400	Bacteria	Bacillota	Clostridia	Clostridiales	Clostridiaceae	Clostridium
ASV401	Bacteria	Actinomycetota	Actinobacteria	Micrococcales	Micrococcaceae	Rothia
ASV402	Bacteria	Bacillota	Clostridia	Lachnospirales	Lachnospiraceae	Mediterraneibacter
ASV403	Bacteria	Bacillota	Clostridia	Oscillospirales	Ruminococcaceae	Faecalibacterium
ASV404	Bacteria	Bacillota	Bacilli	Staphylococcales	Staphylococcaceae	NA
ASV405	Bacteria	Bacillota	Bacilli	Erysipelotrichales	Erysipelotrichaceae	Turicibacter
ASV406	Bacteria	Bacillota	Bacilli	Erysipelotrichales	Erysipelotrichaceae	Turicibacter
ASV407	Bacteria	Actinomycetota	Actinobacteria	Micrococcales	Micrococcaceae	Kocuria
ASV408	Bacteria	Actinomycetota	Actinobacteria	Mycobacteriales	Corynebacteriaceae	Corynebacterium
ASV409	Bacteria	Bacillota	Clostridia	Lachnospirales	Lachnospiraceae	CHKCI001
ASV410	Bacteria	Bacillota	Clostridia	Clostridiales	Clostridiaceae	Clostridium
ASV411	Bacteria	Bacillota	Clostridia	Oscillospirales	Oscillospiraceae	UCG-005
ASV412	Bacteria	Bacillota	Bacilli	Erysipelotrichales	Erysipelotrichaceae	Turicibacter
ASV413	Bacteria	Actinomycetota	Actinobacteria	Mycobacteriales	Corynebacteriaceae	Corynebacterium
ASV414	Bacteria	Bacillota	Clostridia	Lachnospirales	Lachnospiraceae	Mediterraneibacter
ASV415	Bacteria	Bacillota	Clostridia	Oscillospirales	Ruminococcaceae	Ruminococcus
ASV416	Bacteria	Bacillota	Bacilli	Erysipelotrichales	Erysipelotrichaceae	Turicibacter
ASV417	Bacteria	Bacillota	Clostridia	Clostridiales	Clostridiaceae	Clostridium
ASV418	Bacteria	Bacillota	Bacilli	Erysipelotrichales	Erysipelotrichaceae	Turicibacter
ASV419	Bacteria	Actinomycetota	Actinobacteria	Micrococcales	Micrococcaceae	Rothia
ASV420	Bacteria	Bacillota	Bacilli	Erysipelotrichales	Erysipelotrichaceae	Turicibacter
ASV421	Bacteria	Actinomycetota	Actinobacteria	Micrococcales	Micrococcaceae	Rothia
ASV422	Bacteria	Bacillota	Clostridia	Clostridiales	Clostridiaceae	Clostridium
ASV423	Bacteria	Bacillota	Bacilli	Erysipelotrichales	Erysipelotrichaceae	Turicibacter
ASV424	Bacteria	Actinomycetota	Actinobacteria	Micrococcales	Micrococcaceae	Rothia
ASV425	Bacteria	Actinomycetota	Actinobacteria	Micrococcales	Micrococcaceae	Rothia
ASV426	Bacteria	Bacillota	Clostridia	Lachnospirales	Lachnospiraceae	CHKCI001
ASV427	Bacteria	Bacillota	Clostridia	Oscillospirales	Oscillospiraceae	UCG-005
ASV428	Bacteria	Bacillota	Clostridia	Peptostreptococcales-Tissierellales	Family XI	Anaerococcus
ASV429	Bacteria	Bacillota	Clostridia	Peptostreptococcales-Tissierellales	Family XI	Anaerococcus
ASV430	Bacteria	Actinomycetota	Actinobacteria	Micrococcales	Micrococcaceae	Rothia
ASV431	Bacteria	Actinomycetota	Actinobacteria	Micrococcales	Dermatophilaceae	Mobilicoccus
ASV432	Bacteria	Bacillota	Clostridia	Peptostreptococcales-Tissierellales	Family XI	Anaerococcus
ASV433	Bacteria	Bacillota	Clostridia	Clostridiales	Clostridiaceae	Clostridium
ASV434	Bacteria	Bacillota	Bacilli	Erysipelotrichales	Erysipelotrichaceae	Turicibacter
ASV435	Bacteria	Bacillota	Clostridia	Peptostreptococcales-Tissierellales	Peptostreptococcaceae	Terrisporobacter
ASV436	Bacteria	Actinomycetota	Actinobacteria	Actinomycetales	Actinomycetaceae	Schaalia
ASV437	Bacteria	Bacillota	Clostridia	Clostridiales	Clostridiaceae	Clostridium
ASV438	Bacteria	Bacillota	Bacilli	Erysipelotrichales	Erysipelotrichaceae	Turicibacter
ASV439	Bacteria	Bacillota	Bacilli	Staphylococcales	Staphylococcaceae	NA
ASV440	Bacteria	Bacillota	Bacilli	Erysipelotrichales	Erysipelotrichaceae	Turicibacter
ASV441	Bacteria	Bacillota	Bacilli	Staphylococcales	Staphylococcaceae	NA
ASV442	Bacteria	Bacillota	Clostridia	Lachnospirales	Lachnospiraceae	CHKCI001
ASV443	Bacteria	Actinomycetota	Actinobacteria	Micrococcales	Micrococcaceae	Micrococcus
ASV444	Bacteria	Bacillota	Clostridia	Clostridiales	Clostridiaceae	Clostridium
ASV445	Bacteria	Bacillota	Clostridia	Peptostreptococcales-Tissierellales	Peptostreptococcaceae	Intestinibacter
ASV446	Bacteria	Bacillota	Clostridia	Peptostreptococcales-Tissierellales	Family XI	Anaerococcus
ASV447	Bacteria	Bacillota	Bacilli	Staphylococcales	Staphylococcaceae	NA
ASV448	Bacteria	Actinomycetota	Actinobacteria	Micrococcales	Micrococcaceae	Micrococcus
ASV449	Bacteria	Actinomycetota	Actinobacteria	Micrococcales	Dermabacteraceae	Brachybacterium
ASV450	Bacteria	Bacillota	Clostridia	Lachnospirales	Lachnospiraceae	Lachnospiraceae UCG-007
ASV451	Bacteria	Pseudomonadota	Alphaproteobacteria	Rhodobacterales	Paracoccaceae	Paracoccus
ASV452	Bacteria	Actinomycetota	Actinobacteria	Micrococcales	Micrococcaceae	Rothia
ASV453	Bacteria	Actinomycetota	Actinobacteria	Micrococcales	Micrococcaceae	Rothia
ASV454	Bacteria	Bacillota	Clostridia	Peptostreptococcales-Tissierellales	Family XI	Peptoniphilus
ASV455	Bacteria	Bacillota	Bacilli	Staphylococcales	Staphylococcaceae	NA
ASV456	Bacteria	Bacillota	Bacilli	Staphylococcales	Staphylococcaceae	NA
ASV457	Bacteria	Actinomycetota	Actinobacteria	Actinomycetales	Actinomycetaceae	Schaalia
ASV458	Bacteria	Bacillota	Clostridia	Peptostreptococcales-Tissierellales	Family XI	NA
ASV459	Bacteria	Actinomycetota	Actinobacteria	Micrococcales	Micrococcaceae	Rothia
ASV460	Bacteria	Actinomycetota	Actinobacteria	Mycobacteriales	Corynebacteriaceae	Corynebacterium
ASV461	Bacteria	Bacillota	Clostridia	Lachnospirales	Lachnospiraceae	Blautia
ASV462	Bacteria	Bacillota	Bacilli	Erysipelotrichales	Erysipelotrichaceae	Turicibacter
ASV463	Bacteria	Bacillota	Clostridia	Peptostreptococcales-Tissierellales	Family XI	Peptoniphilus
ASV464	Bacteria	Bacillota	Bacilli	Staphylococcales	Staphylococcaceae	NA
ASV465	Bacteria	Actinomycetota	Actinobacteria	Micrococcales	Micrococcaceae	Kocuria
ASV466	Bacteria	Bacillota	Clostridia	Peptostreptococcales-Tissierellales	Family XI	Fenollaria
ASV467	Bacteria	Bacillota	Clostridia	Lachnospirales	Lachnospiraceae	Cellulosilyticum
ASV468	Bacteria	Actinomycetota	Actinobacteria	Micrococcales	Intrasporangiaceae	NA
ASV469	Bacteria	Actinomycetota	Actinobacteria	Micrococcales	Micrococcaceae	Micrococcus
ASV470	Bacteria	Actinomycetota	Actinobacteria	Mycobacteriales	Corynebacteriaceae	Corynebacterium
ASV471	Bacteria	Bacillota	Clostridia	Peptostreptococcales-Tissierellales	Anaerovoracaceae	Family XIII AD3011 group
ASV472	Bacteria	Bacillota	Clostridia	Peptostreptococcales-Tissierellales	Family XI	Anaerococcus
ASV473	Bacteria	Bacillota	Bacilli	Staphylococcales	Staphylococcaceae	NA
ASV474	Bacteria	Bacillota	Clostridia	Lachnospirales	Lachnospiraceae	Lachnospiraceae UCG-007
ASV475	Bacteria	Bacillota	Clostridia	Peptostreptococcales-Tissierellales	Family XI	Anaerococcus
ASV476	Bacteria	Bacillota	Clostridia	Oscillospirales	Ruminococcaceae	Faecalibacterium
ASV477	Bacteria	Fusobacteriota	Fusobacteriia	Fusobacteriales	Fusobacteriaceae	Fusobacterium
ASV478	Bacteria	Actinomycetota	Actinobacteria	Micrococcales	Micrococcaceae	Rothia
ASV479	Bacteria	Actinomycetota	Actinobacteria	Micrococcales	Intrasporangiaceae	Janibacter
ASV480	Bacteria	Bacillota	Clostridia	Lachnospirales	Lachnospiraceae	NA
ASV481	Bacteria	Actinomycetota	Actinobacteria	Mycobacteriales	Corynebacteriaceae	Corynebacterium
ASV482	Bacteria	Pseudomonadota	Alphaproteobacteria	Sphingomonadales	Sphingomonadaceae	NA
ASV483	Bacteria	Bacillota	Clostridia	Clostridiales	Clostridiaceae	Clostridium
ASV484	Bacteria	Bacillota	Clostridia	Lachnospirales	Lachnospiraceae	Sellimonas
ASV485	Bacteria	Bacillota	Clostridia	Peptostreptococcales-Tissierellales	Family XI	Anaerococcus
ASV486	Bacteria	Bacillota	Clostridia	Clostridiales	Clostridiaceae	Clostridium
ASV487	Bacteria	Bacillota	Clostridia	Lachnospirales	Lachnospiraceae	Blautia
ASV488	Bacteria	Bacillota	Bacilli	Staphylococcales	Staphylococcaceae	NA
ASV489	Bacteria	Pseudomonadota	Alphaproteobacteria	Rhodobacterales	Paracoccaceae	Paracoccus
ASV490	Bacteria	Bacillota	Clostridia	Peptostreptococcales-Tissierellales	Peptostreptococcaceae	Terrisporobacter
ASV491	Bacteria	Pseudomonadota	Alphaproteobacteria	Sphingomonadales	Sphingomonadaceae	NA
ASV492	Bacteria	Actinomycetota	Actinobacteria	Mycobacteriales	Corynebacteriaceae	Corynebacterium
ASV493	Bacteria	Bacillota	Clostridia	Clostridiales	Clostridiaceae	Clostridium
ASV494	Bacteria	Bacillota	Clostridia	Oscillospirales	Oscillospiraceae	UCG-005
ASV495	Bacteria	Pseudomonadota	Alphaproteobacteria	Rhodobacterales	Paracoccaceae	Paracoccus
ASV496	Bacteria	Bacillota	Clostridia	Peptostreptococcales-Tissierellales	Family XI	Anaerococcus
ASV497	Bacteria	Bacillota	Clostridia	Oscillospirales	Ruminococcaceae	Faecalibacterium
ASV498	Bacteria	Pseudomonadota	Alphaproteobacteria	Rhodobacterales	Paracoccaceae	Paracoccus
ASV499	Bacteria	Actinomycetota	Actinobacteria	Micrococcales	Micrococcaceae	Micrococcus
ASV500	Bacteria	Pseudomonadota	Alphaproteobacteria	Acetobacterales	Acetobacteraceae	Caldovatus
ASV501	Bacteria	Actinomycetota	Actinobacteria	Micrococcales	Micrococcaceae	Rothia
ASV502	Bacteria	Bacillota	Clostridia	Peptostreptococcales-Tissierellales	Family XI	Anaerococcus
ASV503	Bacteria	Actinomycetota	Actinobacteria	Micrococcales	Micrococcaceae	Kocuria
ASV504	Bacteria	Bacillota	Clostridia	Peptostreptococcales-Tissierellales	Family XI	Anaerococcus
ASV505	Bacteria	Bacillota	Clostridia	Lachnospirales	Lachnospiraceae	Blautia
ASV506	Bacteria	Actinomycetota	Actinobacteria	Micrococcales	Micrococcaceae	Rothia
ASV507	Bacteria	Actinomycetota	Actinobacteria	Micrococcales	Micrococcaceae	Rothia
ASV508	Bacteria	Bacillota	Clostridia	Peptostreptococcales-Tissierellales	Family XI	Anaerococcus
ASV509	Bacteria	Pseudomonadota	Alphaproteobacteria	Rhodobacterales	Paracoccaceae	Paracoccus
ASV510	Bacteria	Actinomycetota	Actinobacteria	Mycobacteriales	Corynebacteriaceae	Corynebacterium
ASV511	Bacteria	Actinomycetota	Actinobacteria	Mycobacteriales	Corynebacteriaceae	Corynebacterium
ASV512	Bacteria	Bacillota	Clostridia	Peptostreptococcales-Tissierellales	Family XI	Anaerococcus
ASV513	Bacteria	Bacillota	Clostridia	Lachnospirales	Lachnospiraceae	Cellulosilyticum
ASV514	Bacteria	Actinomycetota	Actinobacteria	Mycobacteriales	Corynebacteriaceae	Corynebacterium
ASV515	Bacteria	Bacillota	Clostridia	Clostridiales	Clostridiaceae	Clostridium
ASV516	Bacteria	Pseudomonadota	Alphaproteobacteria	Sphingomonadales	Sphingomonadaceae	NA
ASV517	Bacteria	Actinomycetota	Actinobacteria	Mycobacteriales	Corynebacteriaceae	Corynebacterium
ASV518	Bacteria	Bacillota	Clostridia	Lachnospirales	Lachnospiraceae	CHKCI001
ASV519	Bacteria	Actinomycetota	Actinobacteria	Micrococcales	Micrococcaceae	NA
ASV520	Bacteria	Bacillota	Clostridia	Lachnospirales	Lachnospiraceae	Lachnospiraceae XPB1014 group
ASV521	Bacteria	Pseudomonadota	Alphaproteobacteria	Rhodobacterales	Paracoccaceae	Paracoccus
ASV522	Bacteria	Actinomycetota	Actinobacteria	Micrococcales	Intrasporangiaceae	Knoellia
ASV523	Bacteria	Bacillota	Clostridia	Peptostreptococcales-Tissierellales	Family XI	Anaerococcus
ASV524	Bacteria	Actinomycetota	Actinobacteria	Mycobacteriales	Corynebacteriaceae	Corynebacterium
ASV525	Bacteria	Bacillota	Clostridia	Peptostreptococcales-Tissierellales	Family XI	Anaerococcus
ASV526	Archaea	Methanobacteriota	Methanobacteria	Methanobacteriales	Methanobacteriaceae	Methanobrevibacter
ASV527	Bacteria	Actinomycetota	Actinobacteria	Micrococcales	Micrococcaceae	Rothia
ASV528	Bacteria	Actinomycetota	Actinobacteria	Micrococcales	Dermatophilaceae	Mobilicoccus
ASV529	Bacteria	Bacillota	Clostridia	Peptostreptococcales-Tissierellales	Family XI	Anaerococcus
ASV530	Bacteria	Bacillota	Clostridia	Peptostreptococcales-Tissierellales	Peptostreptococcaceae	Intestinibacter
ASV531	Bacteria	Actinomycetota	Actinobacteria	Micrococcales	Micrococcaceae	Kocuria
ASV532	Bacteria	Bacillota	Clostridia	Peptostreptococcales-Tissierellales	Family XI	Anaerococcus
ASV533	Bacteria	Bacillota	Clostridia	Peptostreptococcales-Tissierellales	Family XI	Anaerococcus
ASV534	Bacteria	Actinomycetota	Actinobacteria	Mycobacteriales	Corynebacteriaceae	Corynebacterium
ASV535	Bacteria	Bacillota	Bacilli	Erysipelotrichales	Erysipelotrichaceae	Turicibacter
ASV536	Bacteria	Bacillota	Clostridia	Peptostreptococcales-Tissierellales	Family XI	Anaerococcus
ASV537	Bacteria	Campylobacterota	Campylobacteria	Campylobacterales	Helicobacteraceae	Helicobacter
ASV538	Bacteria	Bacillota	Clostridia	Oscillospirales	Ruminococcaceae	NA
ASV539	Bacteria	Fusobacteriota	Fusobacteriia	Fusobacteriales	Fusobacteriaceae	Fusobacterium
ASV540	Bacteria	Bacillota	Clostridia	Peptostreptococcales-Tissierellales	Family XI	Peptoniphilus
ASV541	Bacteria	Bacillota	Clostridia	Peptostreptococcales-Tissierellales	Family XI	Anaerococcus
ASV542	Bacteria	Bacillota	Clostridia	Peptostreptococcales-Tissierellales	Family XI	Anaerococcus
ASV543	Bacteria	Actinomycetota	Actinobacteria	Micrococcales	Micrococcaceae	Rothia
ASV544	Bacteria	Fusobacteriota	Fusobacteriia	Fusobacteriales	Fusobacteriaceae	Fusobacterium
ASV545	Bacteria	Bacillota	Clostridia	Clostridiales	Clostridiaceae	Clostridium
ASV546	Bacteria	Actinomycetota	Actinobacteria	Mycobacteriales	Corynebacteriaceae	Corynebacterium
ASV547	Bacteria	Bacillota	Clostridia	Peptostreptococcales-Tissierellales	Family XI	Anaerococcus
ASV548	Bacteria	Bacillota	Clostridia	Peptostreptococcales-Tissierellales	Family XI	Anaerococcus
ASV549	Bacteria	Bacillota	Clostridia	Clostridiales	Clostridiaceae	Clostridium
ASV550	Bacteria	Bacillota	Clostridia	Peptostreptococcales-Tissierellales	Family XI	Anaerococcus
ASV551	Bacteria	Campylobacterota	Campylobacteria	Campylobacterales	Campylobacteraceae	Campylobacter
ASV552	Bacteria	Fusobacteriota	Fusobacteriia	Fusobacteriales	Fusobacteriaceae	Fusobacterium
ASV553	Bacteria	Bacillota	Clostridia	Peptostreptococcales-Tissierellales	Family XI	Anaerococcus
ASV554	Bacteria	Pseudomonadota	Alphaproteobacteria	Sphingomonadales	Sphingomonadaceae	NA
ASV555	Bacteria	Bacillota	Clostridia	Peptostreptococcales-Tissierellales	Family XI	Anaerococcus
ASV556	Bacteria	Bacillota	Clostridia	Peptostreptococcales-Tissierellales	Family XI	Anaerococcus
ASV557	Bacteria	Actinomycetota	Actinobacteria	Micrococcales	Dermabacteraceae	Brachybacterium
ASV558	Bacteria	Bacillota	Clostridia	Lachnospirales	Lachnospiraceae	Lachnospiraceae XPB1014 group
ASV559	Bacteria	Bacillota	Clostridia	Peptostreptococcales-Tissierellales	Peptostreptococcaceae	Terrisporobacter
ASV560	Bacteria	Bacillota	Clostridia	Peptostreptococcales-Tissierellales	Family XI	Anaerococcus
ASV561	Bacteria	Bacillota	Clostridia	Oscillospirales	Ruminococcaceae	Acutalibacter
ASV562	Bacteria	Bacillota	Clostridia	Oscillospirales	Oscillospiraceae	Intestinimonas
ASV563	Bacteria	Bacillota	Clostridia	Lachnospirales	Lachnospiraceae	NA
ASV564	Bacteria	Bacillota	Clostridia	Lachnospirales	Lachnospiraceae	CHKCI001
ASV565	Bacteria	Actinomycetota	Actinobacteria	Micrococcales	Micrococcaceae	Rothia
ASV566	Bacteria	Bacillota	Clostridia	Lachnospirales	Lachnospiraceae	Mediterraneibacter
ASV567	Bacteria	Bacillota	Clostridia	Clostridiales	Clostridiaceae	Clostridium
ASV568	Bacteria	Actinomycetota	Actinobacteria	Mycobacteriales	Corynebacteriaceae	Corynebacterium
ASV569	Bacteria	Bacillota	Clostridia	Peptostreptococcales-Tissierellales	Family XI	Anaerococcus
ASV570	Bacteria	Actinomycetota	Actinobacteria	Mycobacteriales	Corynebacteriaceae	Corynebacterium
ASV571	Bacteria	Actinomycetota	Actinobacteria	Micrococcales	Micrococcaceae	Micrococcus
ASV572	Bacteria	Actinomycetota	Actinobacteria	Mycobacteriales	Corynebacteriaceae	Corynebacterium
ASV573	Bacteria	Pseudomonadota	Alphaproteobacteria	Sphingomonadales	Sphingomonadaceae	NA
ASV574	Bacteria	Bacillota	Clostridia	Clostridiales	Clostridiaceae	Clostridium
ASV575	Bacteria	Actinomycetota	Actinobacteria	Mycobacteriales	Corynebacteriaceae	Corynebacterium
ASV576	Bacteria	Actinomycetota	Actinobacteria	Micrococcales	Micrococcaceae	Rothia
ASV577	Bacteria	Bacillota	Clostridia	Lachnospirales	Lachnospiraceae	Mediterraneibacter
ASV578	Bacteria	Bacillota	Clostridia	Peptostreptococcales-Tissierellales	Family XI	Murdochiella
ASV579	Bacteria	Bacillota	Clostridia	Peptostreptococcales-Tissierellales	Peptostreptococcaceae	Intestinibacter
ASV580	Bacteria	Pseudomonadota	Alphaproteobacteria	Rhodobacterales	Paracoccaceae	Paracoccus
ASV581	Bacteria	Actinomycetota	Actinobacteria	Bifidobacteriales	Bifidobacteriaceae	Bifidobacterium
ASV582	Bacteria	Bacillota	Clostridia	Lachnospirales	Lachnospiraceae	Blautia
ASV583	Bacteria	Bacillota	Clostridia	Peptostreptococcales-Tissierellales	Family XI	Anaerococcus
ASV584	Bacteria	Bacillota	Clostridia	Lachnospirales	Lachnospiraceae	Frisingicoccus
ASV585	Bacteria	Bacillota	Clostridia	Oscillospirales	Ruminococcaceae	Gemmiger
ASV586	Bacteria	Actinomycetota	Actinobacteria	Mycobacteriales	Corynebacteriaceae	Corynebacterium
ASV587	Bacteria	Actinomycetota	Actinobacteria	Mycobacteriales	Corynebacteriaceae	Corynebacterium
ASV588	Bacteria	Bacillota	Clostridia	Peptostreptococcales-Tissierellales	Family XI	Helcococcus
ASV589	Bacteria	Bacillota	Clostridia	Oscillospirales	Ruminococcaceae	Ruminococcus
ASV590	Bacteria	Actinomycetota	Actinobacteria	Propionibacteriales	Propionibacteriaceae	Cutibacterium
ASV591	Bacteria	Bacillota	Clostridia	Lachnospirales	Lachnospiraceae	Mediterraneibacter
ASV592	Bacteria	Bacillota	Clostridia	Peptostreptococcales-Tissierellales	Family XI	W5053
ASV593	Bacteria	Bacillota	Clostridia	Oscillospirales	Ruminococcaceae	Faecalibacterium
ASV594	Bacteria	Bacillota	Clostridia	Peptostreptococcales-Tissierellales	Peptostreptococcaceae	Terrisporobacter
ASV595	Bacteria	Actinomycetota	Actinobacteria	Micrococcales	Micrococcaceae	NA
ASV596	Bacteria	Bacillota	Clostridia	Lachnospirales	Lachnospiraceae	Blautia
ASV597	Bacteria	Actinomycetota	Actinobacteria	Micrococcales	Micrococcaceae	Rothia
ASV598	Bacteria	Pseudomonadota	Alphaproteobacteria	Acetobacterales	Acetobacteraceae	Caldovatus
ASV599	Bacteria	Bacillota	Clostridia	Clostridiales	Clostridiaceae	Clostridium
ASV600	Bacteria	Actinomycetota	Actinobacteria	Mycobacteriales	Corynebacteriaceae	Lawsonella
ASV601	Bacteria	Actinomycetota	Actinobacteria	Mycobacteriales	Corynebacteriaceae	Corynebacterium
ASV602	Bacteria	Bacillota	Clostridia	Oscillospirales	Oscillospiraceae	UCG-005
ASV603	Bacteria	Fusobacteriota	Fusobacteriia	Fusobacteriales	Fusobacteriaceae	Fusobacterium
ASV604	Bacteria	Actinomycetota	Actinobacteria	Mycobacteriales	Corynebacteriaceae	Corynebacterium
ASV605	Bacteria	Actinomycetota	Actinobacteria	Mycobacteriales	Corynebacteriaceae	Corynebacterium
ASV606	Bacteria	Actinomycetota	Actinobacteria	Mycobacteriales	Corynebacteriaceae	Corynebacterium
ASV607	Bacteria	Pseudomonadota	Alphaproteobacteria	Sphingomonadales	Sphingomonadaceae	NA
ASV608	Bacteria	Bacillota	Clostridia	Oscillospirales	Ruminococcaceae	Faecalibacterium
ASV609	Bacteria	Bacillota	Clostridia	Lachnospirales	Lachnospiraceae	Blautia
ASV610	Bacteria	Bacillota	Clostridia	Oscillospirales	Butyricicoccaceae	UCG-008
ASV611	Bacteria	Bacillota	Clostridia	Peptostreptococcales-Tissierellales	Family XI	Anaerococcus
ASV612	Bacteria	Bacillota	Clostridia	Oscillospirales	Ruminococcaceae	Negativibacillus
ASV613	Bacteria	Bacillota	Clostridia	Peptostreptococcales-Tissierellales	Peptostreptococcaceae	Terrisporobacter
ASV614	Bacteria	Actinomycetota	Actinobacteria	Mycobacteriales	Corynebacteriaceae	Corynebacterium
ASV615	Bacteria	Pseudomonadota	Alphaproteobacteria	Rhodobacterales	Paracoccaceae	Paracoccus
ASV616	Bacteria	Bacillota	Clostridia	Lachnospirales	Lachnospiraceae	Cellulosilyticum
ASV617	Bacteria	Bacillota	Clostridia	Lachnospirales	Lachnospiraceae	Cellulosilyticum
ASV618	Bacteria	Actinomycetota	Actinobacteria	Mycobacteriales	Corynebacteriaceae	Corynebacterium
ASV619	Bacteria	Bacillota	Clostridia	Oscillospirales	Ruminococcaceae	Gemmiger
ASV620	Bacteria	Bacillota	Clostridia	Lachnospirales	Lachnospiraceae	NA
ASV621	Bacteria	Actinomycetota	Actinobacteria	Mycobacteriales	Corynebacteriaceae	Corynebacterium
ASV622	Bacteria	Bacillota	Clostridia	Peptostreptococcales-Tissierellales	Family XI	Fenollaria
ASV623	Bacteria	Bacillota	Clostridia	Clostridiales	Clostridiaceae	Clostridium
ASV624	Bacteria	Bacillota	Clostridia	Clostridiales	Clostridiaceae	Clostridium
ASV625	Bacteria	Actinomycetota	Actinobacteria	Mycobacteriales	Corynebacteriaceae	Corynebacterium
ASV626	Bacteria	Bacillota	Clostridia	Lachnospirales	Lachnospiraceae	NA
ASV627	Bacteria	Bacillota	Clostridia	Peptostreptococcales-Tissierellales	Family XI	Anaerococcus
ASV628	Bacteria	Bacillota	Clostridia	Oscillospirales	Oscillospiraceae	UCG-005
ASV629	Bacteria	Bacillota	Clostridia	Oscillospirales	Ruminococcaceae	Faecalibacterium
ASV630	Bacteria	Actinomycetota	Actinobacteria	Micrococcales	Micrococcaceae	Kocuria
ASV631	Bacteria	Bacillota	Clostridia	Oscillospirales	Ruminococcaceae	Acutalibacter
ASV632	Bacteria	Bacillota	Clostridia	Peptostreptococcales-Tissierellales	Family XI	Anaerococcus
ASV633	Bacteria	Bacillota	Clostridia	Lachnospirales	Lachnospiraceae	NA
ASV634	Bacteria	Bacillota	Clostridia	Clostridiales	Clostridiaceae	Clostridium
ASV636	Bacteria	Bacillota	Clostridia	Clostridiales	Clostridiaceae	Clostridium
ASV637	Bacteria	Bacillota	Clostridia	Oscillospirales	Ruminococcaceae	Negativibacillus
ASV638	Bacteria	Actinomycetota	Actinobacteria	Mycobacteriales	Corynebacteriaceae	Corynebacterium
ASV639	Bacteria	Bacillota	Clostridia	Oscillospirales	Oscillospiraceae	NK4A214 group
ASV640	Bacteria	Bacillota	Clostridia	Peptostreptococcales-Tissierellales	Anaerovoracaceae	Family XIII AD3011 group
ASV641	Bacteria	Actinomycetota	Actinobacteria	Mycobacteriales	Corynebacteriaceae	Corynebacterium
ASV642	Bacteria	Bacillota	Clostridia	Oscillospirales	Oscillospiraceae	NK4A214 group
ASV643	Bacteria	Bacillota	Clostridia	Lachnospirales	Lachnospiraceae	Coprococcus
ASV644	Bacteria	Bacillota	Clostridia	Clostridiales	Clostridiaceae	Clostridium
ASV645	Bacteria	Bacillota	Clostridia	Peptostreptococcales-Tissierellales	Family XI	Anaerococcus
ASV646	Bacteria	Actinomycetota	Actinobacteria	Mycobacteriales	Corynebacteriaceae	Corynebacterium
ASV647	Bacteria	Bacillota	Clostridia	Lachnospirales	Lachnospiraceae	Cellulosilyticum
ASV648	Bacteria	Bacillota	Clostridia	Peptostreptococcales-Tissierellales	Family XI	Anaerococcus
ASV649	Bacteria	Bacillota	Clostridia	Lachnospirales	Lachnospiraceae	Lachnospiraceae XPB1014 group
ASV650	Bacteria	Bacillota	Clostridia	Lachnospirales	Lachnospiraceae	NA
ASV651	Bacteria	Actinomycetota	Actinobacteria	Micrococcales	Micrococcaceae	Rothia
ASV652	Bacteria	Bacillota	Clostridia	Clostridiales	Clostridiaceae	Clostridium
ASV653	Bacteria	Bacillota	Clostridia	Peptostreptococcales-Tissierellales	Family XI	Anaerococcus
ASV654	Bacteria	Actinomycetota	Actinobacteria	Mycobacteriales	Corynebacteriaceae	Corynebacterium
ASV655	Bacteria	Actinomycetota	Actinobacteria	Micrococcales	Micrococcaceae	Rothia
ASV656	Bacteria	Actinomycetota	Actinobacteria	Micrococcales	Micrococcaceae	Rothia
ASV657	Bacteria	Bacillota	Clostridia	Clostridia vadinBB60 group	NA	NA
ASV658	Bacteria	Pseudomonadota	Alphaproteobacteria	Sphingomonadales	Sphingomonadaceae	NA
ASV659	Bacteria	Actinomycetota	Actinobacteria	Frankiales	Geodermatophilaceae	Blastococcus
ASV660	Bacteria	Bacillota	Clostridia	Lachnospirales	Lachnospiraceae	Sellimonas
ASV661	Bacteria	Bacillota	Bacilli	Erysipelotrichales	Erysipelotrichaceae	Turicibacter
ASV662	Bacteria	Bacillota	Bacilli	Erysipelotrichales	Erysipelotrichaceae	Turicibacter
ASV663	Bacteria	Actinomycetota	Actinobacteria	Micrococcales	Micrococcaceae	Rothia
ASV664	Bacteria	Actinomycetota	Actinobacteria	Mycobacteriales	Corynebacteriaceae	Corynebacterium
ASV665	Bacteria	Bacillota	Clostridia	Clostridia UCG-014	NA	NA
ASV666	Bacteria	Bacillota	Clostridia	Clostridiales	Clostridiaceae	Clostridium
ASV667	Bacteria	Actinomycetota	Actinobacteria	Mycobacteriales	Corynebacteriaceae	Corynebacterium
ASV668	Bacteria	Bacillota	Clostridia	Peptostreptococcales-Tissierellales	Natronincolaceae	Alkaliphilus
ASV669	Bacteria	Bacillota	Clostridia	Oscillospirales	Butyricicoccaceae	UCG-008
ASV670	Bacteria	Bacillota	Clostridia	Peptostreptococcales-Tissierellales	Peptostreptococcaceae	Intestinibacter
ASV671	Bacteria	Pseudomonadota	Alphaproteobacteria	Rhodobacterales	Paracoccaceae	Paracoccus
ASV672	Bacteria	Actinomycetota	Actinobacteria	Micrococcales	Microbacteriaceae	Cryobacterium
ASV673	Bacteria	Bacillota	Clostridia	Clostridiales	Clostridiaceae	Clostridium
ASV674	Bacteria	Bacillota	Clostridia	Lachnospirales	Lachnospiraceae	CHKCI001
ASV676	Bacteria	Pseudomonadota	Alphaproteobacteria	Rhodobacterales	Paracoccaceae	Paracoccus
ASV677	Bacteria	Bacillota	Clostridia	Lachnospirales	Lachnospiraceae	GCA-900066575
ASV678	Bacteria	Bacillota	Clostridia	Lachnospirales	Lachnospiraceae	Coprococcus
ASV679	Bacteria	Bacillota	Clostridia	Peptostreptococcales-Tissierellales	Family XI	Anaerococcus
ASV680	Bacteria	Actinomycetota	Actinobacteria	Mycobacteriales	Corynebacteriaceae	Corynebacterium
ASV681	Bacteria	Bacillota	Clostridia	Peptostreptococcales-Tissierellales	Family XI	Anaerococcus
ASV682	Bacteria	Bacillota	Clostridia	Peptostreptococcales-Tissierellales	Family XI	Anaerococcus
ASV683	Bacteria	Actinomycetota	Actinobacteria	Mycobacteriales	Corynebacteriaceae	Corynebacterium
ASV684	Bacteria	Actinomycetota	Actinobacteria	Micrococcales	Dermacoccaceae	Kytococcus
ASV685	Bacteria	Bacillota	Clostridia	Clostridiales	Clostridiaceae	Clostridium
ASV686	Bacteria	Bacillota	Bacilli	Staphylococcales	Staphylococcaceae	NA
ASV687	Bacteria	Bacillota	Clostridia	Clostridiales	Clostridiaceae	Clostridium
ASV688	Bacteria	Actinomycetota	Actinobacteria	Mycobacteriales	Corynebacteriaceae	Corynebacterium
ASV689	Bacteria	Bacillota	Clostridia	Peptostreptococcales-Tissierellales	Family XI	Peptoniphilus
ASV690	Bacteria	Bacillota	Clostridia	Lachnospirales	Lachnospiraceae	CHKCI001
ASV691	Bacteria	Fusobacteriota	Fusobacteriia	Fusobacteriales	Fusobacteriaceae	Fusobacterium
ASV692	Bacteria	Actinomycetota	Actinobacteria	Mycobacteriales	Corynebacteriaceae	Corynebacterium
ASV693	Bacteria	Bacillota	Clostridia	Clostridiales	Clostridiaceae	Clostridium
ASV694	Bacteria	Bacillota	Clostridia	Clostridiales	Clostridiaceae	Clostridium
ASV695	Bacteria	Bacillota	Clostridia	Peptostreptococcales-Tissierellales	Peptostreptococcaceae	Terrisporobacter
ASV696	Bacteria	Bacillota	Clostridia	Peptostreptococcales-Tissierellales	Family XI	Anaerococcus
ASV697	Bacteria	Bacillota	Clostridia	Peptostreptococcales-Tissierellales	Family XI	Peptoniphilus
ASV698	Bacteria	Actinomycetota	Actinobacteria	Mycobacteriales	Corynebacteriaceae	Corynebacterium
ASV699	Bacteria	Bacillota	Clostridia	Lachnospirales	Lachnospiraceae	Lachnospiraceae XPB1014 group
ASV700	Bacteria	Actinomycetota	Actinobacteria	Mycobacteriales	Corynebacteriaceae	Corynebacterium
ASV701	Bacteria	Actinomycetota	Actinobacteria	Mycobacteriales	Corynebacteriaceae	Corynebacterium
ASV702	Bacteria	Pseudomonadota	Alphaproteobacteria	Sphingomonadales	Sphingomonadaceae	Sphingomonas
ASV703	Bacteria	Bacillota	Clostridia	Oscillospirales	Ruminococcaceae	Faecalibacterium
ASV704	Bacteria	Bacillota	Clostridia	Clostridiales	Clostridiaceae	Clostridium
ASV705	Bacteria	Bacillota	Clostridia	Clostridiales	Clostridiaceae	Clostridium
ASV706	Bacteria	Bacillota	Clostridia	Lachnospirales	Lachnospiraceae	Cellulosilyticum
ASV707	Bacteria	Actinomycetota	Actinobacteria	Mycobacteriales	Corynebacteriaceae	Corynebacterium
ASV708	Bacteria	Bacillota	Clostridia	Lachnospirales	Lachnospiraceae	Mediterraneibacter
ASV709	Bacteria	Campylobacterota	Campylobacteria	Campylobacterales	Campylobacteraceae	Campylobacter
ASV710	Bacteria	Bacillota	Clostridia	Peptostreptococcales-Tissierellales	Family XI	Anaerococcus
ASV711	Bacteria	Actinomycetota	Coriobacteriia	Coriobacteriales	Coriobacteriaceae	Collinsella
ASV712	Bacteria	Bacillota	Clostridia	Oscillospirales	Ruminococcaceae	Ruminococcus
ASV713	Bacteria	Actinomycetota	Actinobacteria	Micrococcales	Micrococcaceae	Rothia
ASV714	Bacteria	Actinomycetota	Actinobacteria	Propionibacteriales	Propionibacteriaceae	Cutibacterium
ASV715	Bacteria	Bacillota	Bacilli	Lactobacillales	Lactobacillaceae	NA
ASV716	Bacteria	Bacillota	Clostridia	Peptostreptococcales-Tissierellales	Family XI	NA
ASV717	Bacteria	Bacillota	Clostridia	Peptostreptococcales-Tissierellales	Family XI	Anaerococcus
ASV718	Bacteria	Pseudomonadota	Alphaproteobacteria	Rhodobacterales	Paracoccaceae	Paracoccus
ASV719	Bacteria	Bacillota	Clostridia	Oscillospirales	Oscillospiraceae	Fastidiosipila
ASV720	Bacteria	Actinomycetota	Actinobacteria	Mycobacteriales	Corynebacteriaceae	Corynebacterium
ASV721	Bacteria	Bacillota	Clostridia	Lachnospirales	Lachnospiraceae	NA
ASV722	Bacteria	Actinomycetota	Actinobacteria	Mycobacteriales	Corynebacteriaceae	Corynebacterium
ASV723	Bacteria	Actinomycetota	Actinobacteria	Actinomycetales	Actinomycetaceae	Schaalia
ASV724	Archaea	Methanobacteriota	Methanobacteria	Methanobacteriales	Methanobacteriaceae	Methanobrevibacter
ASV725	Bacteria	Actinomycetota	Actinobacteria	Mycobacteriales	Corynebacteriaceae	Corynebacterium
ASV726	Bacteria	Actinomycetota	Actinobacteria	Mycobacteriales	Corynebacteriaceae	Lawsonella
ASV727	Bacteria	Bacillota	Clostridia	Christensenellales	Christensenellaceae	Christensenellaceae R-7 group
ASV728	Bacteria	Actinomycetota	Actinobacteria	Mycobacteriales	Corynebacteriaceae	Corynebacterium
ASV729	Bacteria	Bacillota	Clostridia	Peptostreptococcales-Tissierellales	Family XI	Peptoniphilus
ASV730	Bacteria	Bacillota	Clostridia	Clostridiales	Clostridiaceae	Clostridium
ASV731	Bacteria	Pseudomonadota	Alphaproteobacteria	Hyphomicrobiales	Beijerinckiaceae	Methylorubrum
ASV732	Bacteria	Actinomycetota	Actinobacteria	Micrococcales	Micrococcaceae	Rothia
ASV733	Bacteria	Bacillota	Clostridia	Clostridiales	Clostridiaceae	Clostridium
ASV734	Bacteria	Actinomycetota	Actinobacteria	Mycobacteriales	Corynebacteriaceae	Corynebacterium
ASV735	Bacteria	Bacillota	Clostridia	Oscillospirales	Ruminococcaceae	Faecalibacterium
ASV736	Bacteria	Bacillota	Clostridia	Lachnospirales	Lachnospiraceae	Blautia
ASV737	Bacteria	Bacillota	Bacilli	Lactobacillales	Lactobacillaceae	NA
ASV738	Bacteria	Bacillota	Clostridia	Peptostreptococcales-Tissierellales	Family XI	Anaerococcus
ASV740	Bacteria	Bacillota	Clostridia	Lachnospirales	Lachnospiraceae	Cellulosilyticum
ASV741	Bacteria	Bacillota	Clostridia	Peptostreptococcales-Tissierellales	Family XI	Anaerococcus
ASV742	Bacteria	Bacillota	Clostridia	Peptostreptococcales-Tissierellales	Family XI	Anaerococcus
ASV743	Bacteria	Bacillota	Clostridia	Lachnospirales	Lachnospiraceae	Mediterraneibacter
ASV744	Bacteria	Actinomycetota	Coriobacteriia	Coriobacteriales	Coriobacteriaceae	Collinsella
ASV745	Bacteria	Bacillota	Bacilli	Erysipelotrichales	Erysipelotrichaceae	Turicibacter
ASV746	Bacteria	Bacillota	Bacilli	Erysipelotrichales	Erysipelotrichaceae	Turicibacter
ASV747	Bacteria	Pseudomonadota	Alphaproteobacteria	Rhodobacterales	Paracoccaceae	Paracoccus
ASV748	Bacteria	Bacillota	Clostridia	Lachnospirales	Lachnospiraceae	[Ruminococcus] gauvreauii group
ASV749	Bacteria	Pseudomonadota	Gammaproteobacteria	Enterobacterales	Succinivibrionaceae	Succinivibrio
ASV750	Bacteria	Actinomycetota	Actinobacteria	Mycobacteriales	Corynebacteriaceae	Corynebacterium
ASV751	Bacteria	Bacillota	Bacilli	Lactobacillales	Lactobacillaceae	NA
ASV752	Bacteria	Pseudomonadota	Alphaproteobacteria	Sphingomonadales	Sphingomonadaceae	NA
ASV753	Bacteria	Bacillota	Clostridia	Clostridia vadinBB60 group	NA	NA
ASV754	Bacteria	Bacillota	Clostridia	Clostridia UCG-014	NA	NA
ASV755	Bacteria	Bacillota	Bacilli	Erysipelotrichales	Erysipelotrichaceae	Turicibacter
ASV756	Bacteria	Verrucomicrobiota	Verrucomicrobiia	Verrucomicrobiales	Akkermansiaceae	Akkermansia
ASV757	Bacteria	Actinomycetota	Actinobacteria	Mycobacteriales	Corynebacteriaceae	Corynebacterium
ASV758	Bacteria	Bacillota	Clostridia	Lachnospirales	Lachnospiraceae	Extibacter
ASV759	Bacteria	Actinomycetota	Actinobacteria	Micrococcales	Dermabacteraceae	Brachybacterium
ASV760	Bacteria	Actinomycetota	Actinobacteria	Mycobacteriales	Corynebacteriaceae	Corynebacterium
ASV761	Bacteria	Fusobacteriota	Fusobacteriia	Fusobacteriales	Fusobacteriaceae	Fusobacterium
ASV762	Bacteria	Bacillota	Clostridia	Peptostreptococcales-Tissierellales	Family XI	Anaerococcus
ASV763	Bacteria	Actinomycetota	Actinobacteria	Micrococcales	Brevibacteriaceae	Brevibacterium
ASV764	Bacteria	Actinomycetota	Actinobacteria	Mycobacteriales	Corynebacteriaceae	Corynebacterium
ASV765	Bacteria	Bacillota	Clostridia	Clostridia UCG-014	NA	NA
ASV766	Bacteria	Bacillota	Clostridia	Peptostreptococcales-Tissierellales	Peptostreptococcaceae	Intestinibacter
ASV767	Bacteria	Actinomycetota	Actinobacteria	Micrococcales	Microbacteriaceae	Microbacterium
ASV768	Bacteria	Bacillota	Clostridia	Clostridiales	Clostridiaceae	Clostridium
ASV769	Bacteria	Bacillota	Clostridia	Clostridiales	Clostridiaceae	Clostridium
ASV770	Bacteria	Bacillota	Clostridia	Oscillospirales	Ruminococcaceae	Ruminococcus
ASV771	Bacteria	Actinomycetota	Actinobacteria	Micrococcales	Micrococcaceae	Kocuria
ASV772	Bacteria	Bacillota	Bacilli	Lactobacillales	Lactobacillaceae	NA
ASV773	Bacteria	Bacillota	Clostridia	Oscillospirales	Ruminococcaceae	Gemmiger
ASV774	Bacteria	Pseudomonadota	Alphaproteobacteria	Rhodobacterales	Paracoccaceae	Paracoccus
ASV775	Bacteria	Bacillota	Clostridia	Peptostreptococcales-Tissierellales	Family XI	Ezakiella
ASV776	Bacteria	Bacillota	Clostridia	Peptostreptococcales-Tissierellales	Family XI	NA
ASV777	Bacteria	Bacillota	Clostridia	Lachnospirales	Lachnospiraceae	NA
ASV778	Bacteria	Bacillota	Clostridia	Lachnospirales	Lachnospiraceae	Anaerostipes
ASV779	Bacteria	Bacillota	Bacilli	Lactobacillales	Lactobacillaceae	NA
ASV780	Bacteria	Actinomycetota	Actinobacteria	Propionibacteriales	Propionibacteriaceae	Cutibacterium
ASV781	Bacteria	Bacillota	Clostridia	Peptostreptococcales-Tissierellales	Family XI	Anaerococcus
ASV782	Bacteria	Bacillota	Clostridia	Oscillospirales	Ruminococcaceae	NA
ASV783	Bacteria	Bacillota	Clostridia	Lachnospirales	Lachnospiraceae	Roseburia
ASV784	Bacteria	Bacillota	Clostridia	Lachnospirales	Lachnospiraceae	CHKCI001
ASV785	Bacteria	Bacillota	Clostridia	Clostridiales	Clostridiaceae	Clostridium
ASV786	Bacteria	Bacillota	Bacilli	Staphylococcales	Staphylococcaceae	NA
ASV787	Bacteria	Actinomycetota	Actinobacteria	Mycobacteriales	Corynebacteriaceae	Lawsonella
ASV788	Bacteria	Bacillota	Clostridia	Peptostreptococcales-Tissierellales	Family XI	W5053
ASV789	Bacteria	Bacillota	Clostridia	Oscillospirales	Ruminococcaceae	Negativibacillus
ASV790	Bacteria	Bacillota	Clostridia	Oscillospirales	Ruminococcaceae	Faecalibacterium
ASV791	Bacteria	Bacillota	Clostridia	Peptostreptococcales-Tissierellales	Anaerovoracaceae	Mogibacterium
ASV792	Bacteria	Bacillota	Clostridia	Peptostreptococcales-Tissierellales	Family XI	NA
ASV793	Bacteria	Bacillota	Bacilli	Lactobacillales	Lactobacillaceae	NA
ASV794	Archaea	Methanobacteriota	Methanobacteria	Methanobacteriales	Methanobacteriaceae	Methanobrevibacter
ASV795	Bacteria	Patescibacteria	Saccharimonadia	Saccharimonadales	Saccharimonadaceae	NA
ASV796	Bacteria	Bacillota	Clostridia	Peptostreptococcales-Tissierellales	Family XI	Anaerococcus
ASV797	Bacteria	Bacillota	Clostridia	Oscillospirales	Ruminococcaceae	NA
ASV798	Bacteria	Bacillota	Clostridia	Peptostreptococcales-Tissierellales	Peptostreptococcaceae	Intestinibacter
ASV799	Bacteria	Bacillota	Clostridia	Lachnospirales	Lachnospiraceae	Mediterraneibacter
ASV800	Bacteria	Actinomycetota	Actinobacteria	Mycobacteriales	Corynebacteriaceae	Corynebacterium
ASV801	Bacteria	Fusobacteriota	Fusobacteriia	Fusobacteriales	Fusobacteriaceae	Fusobacterium
ASV802	Bacteria	Actinomycetota	Actinobacteria	Mycobacteriales	Corynebacteriaceae	Corynebacterium
ASV803	Bacteria	Bacillota	Clostridia	Peptostreptococcales-Tissierellales	Family XI	Anaerococcus
ASV804	Bacteria	Actinomycetota	Actinobacteria	Micrococcales	Dermacoccaceae	Dermacoccus
ASV805	Bacteria	Bacillota	Clostridia	Oscillospirales	Oscillospiraceae	UCG-005
ASV806	Bacteria	Bacillota	Clostridia	Clostridiales	Clostridiaceae	Clostridium
ASV807	Bacteria	Bacillota	Bacilli	Erysipelotrichales	Erysipelotrichaceae	Turicibacter
ASV808	Bacteria	Actinomycetota	Actinobacteria	Mycobacteriales	Corynebacteriaceae	Corynebacterium
ASV809	Bacteria	Bacillota	Clostridia	Lachnospirales	Lachnospiraceae	Mediterraneibacter
ASV810	Bacteria	Cyanobacteriota	Cyanobacteriia	Cyanobacteriales	Chroococcidiopsaceae	Aliterella
ASV811	Bacteria	Bacillota	Clostridia	Oscillospirales	Oscillospiraceae	NK4A214 group
ASV812	Bacteria	Bacillota	Clostridia	Clostridiales	Clostridiaceae	Clostridium
ASV813	Bacteria	Bacillota	Clostridia	Peptostreptococcales-Tissierellales	Family XI	Anaerococcus
ASV814	Bacteria	Actinomycetota	Actinobacteria	Mycobacteriales	Corynebacteriaceae	Corynebacterium
ASV815	Bacteria	Bacillota	Clostridia	Peptostreptococcales-Tissierellales	Family XI	Ezakiella
ASV816	Bacteria	Bacillota	Clostridia	Peptostreptococcales-Tissierellales	Family XI	Anaerococcus
ASV817	Bacteria	Bacillota	Clostridia	Peptostreptococcales-Tissierellales	Family XI	Anaerococcus
ASV818	Bacteria	Bacillota	Clostridia	Oscillospirales	Ruminococcaceae	NA
ASV819	Bacteria	Bacillota	Clostridia	Lachnospirales	Lachnospiraceae	Mediterraneibacter
ASV820	Bacteria	Bacillota	Clostridia	Oscillospirales	Ruminococcaceae	Gemmiger
ASV821	Bacteria	Bacillota	Clostridia	Peptostreptococcales-Tissierellales	Peptostreptococcaceae	Peptostreptococcus
ASV822	Bacteria	Actinomycetota	Coriobacteriia	Coriobacteriales	Coriobacteriaceae	Collinsella
ASV823	Bacteria	Bacillota	Clostridia	Oscillospirales	Butyricicoccaceae	UCG-008
ASV824	Bacteria	Bacillota	Clostridia	Lachnospirales	Lachnospiraceae	NA
ASV825	Bacteria	Actinomycetota	Actinobacteria	Mycobacteriales	Corynebacteriaceae	Corynebacterium
ASV826	Bacteria	Actinomycetota	Actinobacteria	Micrococcales	Microbacteriaceae	Microbacterium
ASV827	Bacteria	Actinomycetota	Actinobacteria	Mycobacteriales	Corynebacteriaceae	Corynebacterium
ASV828	Bacteria	Actinomycetota	Actinobacteria	Micrococcales	Dermabacteraceae	Brachybacterium
ASV829	Bacteria	Actinomycetota	Actinobacteria	Mycobacteriales	Corynebacteriaceae	Corynebacterium
ASV830	Bacteria	Bacillota	Bacilli	Staphylococcales	Staphylococcaceae	NA
ASV831	Bacteria	Bacillota	Bacilli	Staphylococcales	Staphylococcaceae	NA
ASV832	Bacteria	Actinomycetota	Actinobacteria	Actinomycetales	Actinomycetaceae	Winkia
ASV833	Bacteria	Bacillota	Clostridia	Oscillospirales	Oscillospiraceae	Colidextribacter
ASV834	Bacteria	Deinococcota	Deinococci	Deinococcales	Deinococcaceae	Deinococcus
ASV835	Bacteria	Actinomycetota	Actinobacteria	Mycobacteriales	Corynebacteriaceae	Corynebacterium
ASV836	Bacteria	Bacillota	Clostridia	Oscillospirales	Ruminococcaceae	Faecalibacterium
ASV837	Bacteria	Bacillota	Clostridia	Oscillospirales	Oscillospiraceae	NK4A214 group
ASV838	Bacteria	Bacillota	Clostridia	Lachnospirales	Lachnospiraceae	Mediterraneibacter
ASV839	Bacteria	Bacillota	Clostridia	Clostridiales	Clostridiaceae	Clostridium
ASV840	Bacteria	Bacillota	Bacilli	Erysipelotrichales	Erysipelotrichaceae	Turicibacter
ASV841	Bacteria	Pseudomonadota	Alphaproteobacteria	Rhodobacterales	Paracoccaceae	Paracoccus
ASV842	Bacteria	Bacillota	Clostridia	Oscillospirales	Oscillospiraceae	UCG-005
ASV843	Bacteria	Bacillota	Clostridia	Clostridiales	Clostridiaceae	Clostridium
ASV844	Bacteria	Bacillota	Clostridia	Lachnospirales	Lachnospiraceae	CHKCI001
ASV845	Bacteria	Bacillota	Clostridia	Oscillospirales	Oscillospiraceae	UCG-005
ASV846	Bacteria	Bacillota	Clostridia	Lachnospirales	Lachnospiraceae	CAG-56
ASV847	Bacteria	Bacillota	Clostridia	Lachnospirales	Lachnospiraceae	NA
ASV848	Bacteria	Actinomycetota	Actinobacteria	Micrococcales	Brevibacteriaceae	Brevibacterium
ASV849	Bacteria	Bacillota	Clostridia	Lachnospirales	Lachnospiraceae	Cellulosilyticum
ASV850	Bacteria	Bacillota	Bacilli	Lactobacillales	Lactobacillaceae	NA
ASV851	Bacteria	Actinomycetota	Actinobacteria	Micrococcales	Micrococcaceae	Rothia
ASV852	Bacteria	Bacillota	Clostridia	Lachnospirales	Lachnospiraceae	Mediterraneibacter
ASV853	Bacteria	Bacillota	Clostridia	Lachnospirales	Lachnospiraceae	NA
ASV854	Bacteria	Bacillota	Bacilli	Staphylococcales	Staphylococcaceae	NA
ASV855	Bacteria	Actinomycetota	Actinobacteria	Micrococcales	Micrococcaceae	Specibacter
ASV856	Bacteria	Actinomycetota	Actinobacteria	Micrococcales	NA	NA
ASV857	Bacteria	Bacillota	Clostridia	Oscillospirales	Ruminococcaceae	NA
ASV858	Bacteria	Bacillota	Clostridia	Oscillospirales	Oscillospiraceae	NK4A214 group
ASV859	Bacteria	Bacillota	Clostridia	Oscillospirales	Oscillospiraceae	UCG-005
ASV860	Bacteria	Bacillota	Clostridia	Oscillospirales	Oscillospiraceae	NK4A214 group
ASV861	Bacteria	Bacillota	Clostridia	Peptostreptococcales-Tissierellales	Family XI	Peptoniphilus
ASV862	Bacteria	Actinomycetota	Actinobacteria	Micrococcales	Micrococcaceae	Kocuria
ASV863	Bacteria	Cyanobacteriota	Cyanobacteriia	Chloroplast	NA	NA
ASV864	Bacteria	Bacillota	Clostridia	Clostridiales	Clostridiaceae	Clostridium
ASV865	Bacteria	Bacillota	Bacilli	Staphylococcales	Staphylococcaceae	NA
ASV866	Bacteria	Bacillota	Clostridia	Lachnospirales	Lachnospiraceae	NA
ASV867	Bacteria	Pseudomonadota	Alphaproteobacteria	Sphingomonadales	Sphingomonadaceae	NA
ASV868	Bacteria	Actinomycetota	Actinobacteria	Mycobacteriales	Corynebacteriaceae	Corynebacterium
ASV869	Bacteria	Bacillota	Clostridia	Peptostreptococcales-Tissierellales	Family XI	Peptoniphilus
ASV870	Bacteria	Bacillota	Clostridia	Oscillospirales	Ruminococcaceae	Ruminococcus
ASV871	Bacteria	Bacillota	Clostridia	Lachnospirales	Lachnospiraceae	Mediterraneibacter
ASV872	Bacteria	Bacillota	Bacilli	Erysipelotrichales	Erysipelotrichaceae	Turicibacter
ASV873	Bacteria	Bacillota	Bacilli	Staphylococcales	Staphylococcaceae	NA
ASV874	Bacteria	Actinomycetota	Actinobacteria	Mycobacteriales	Corynebacteriaceae	Corynebacterium
ASV875	Bacteria	Actinomycetota	Actinobacteria	Mycobacteriales	NA	NA
ASV876	Bacteria	Bacillota	Clostridia	Peptostreptococcales-Tissierellales	Family XI	Anaerococcus
ASV877	Bacteria	Bacillota	Clostridia	Lachnospirales	Lachnospiraceae	Mediterraneibacter
ASV878	Bacteria	Bacillota	Clostridia	Peptostreptococcales-Tissierellales	Anaerovoracaceae	Family XIII AD3011 group
ASV879	Bacteria	Bacillota	Clostridia	Lachnospirales	Lachnospiraceae	Mediterraneibacter
ASV880	Bacteria	Bacillota	Bacilli	Staphylococcales	Staphylococcaceae	NA
ASV881	Bacteria	Bacillota	Clostridia	Oscillospirales	Oscillospiraceae	Intestinimonas
ASV882	Bacteria	Actinomycetota	Actinobacteria	Mycobacteriales	Corynebacteriaceae	Corynebacterium
ASV883	Bacteria	Bacillota	Clostridia	Oscillospirales	Butyricicoccaceae	UCG-008
ASV884	Bacteria	Actinomycetota	Actinobacteria	Mycobacteriales	Corynebacteriaceae	Corynebacterium
ASV885	Bacteria	Bacillota	Clostridia	Christensenellales	Christensenellaceae	Christensenellaceae R-7 group
ASV886	Bacteria	Bacillota	Clostridia	Peptostreptococcales-Tissierellales	Peptostreptococcaceae	Terrisporobacter
ASV887	Bacteria	Bacillota	Bacilli	Lactobacillales	Lactobacillaceae	NA
ASV888	Bacteria	Bacillota	Clostridia	Peptostreptococcales-Tissierellales	Peptostreptococcaceae	Terrisporobacter
ASV889	Bacteria	Bacillota	Clostridia	Oscillospirales	Oscillospiraceae	UCG-005
ASV890	Bacteria	Pseudomonadota	Alphaproteobacteria	Rhodobacterales	Paracoccaceae	Paracoccus
ASV891	Bacteria	Bacillota	Clostridia	Oscillospirales	Oscillospiraceae	UCG-005
ASV892	Bacteria	Bacillota	Clostridia	Oscillospirales	Oscillospiraceae	UCG-002
ASV893	Bacteria	Bacillota	Clostridia	Oscillospirales	Butyricicoccaceae	UCG-008
ASV894	Bacteria	Bacillota	Clostridia	Peptostreptococcales-Tissierellales	Family XI	Anaerococcus
ASV895	Bacteria	Bacillota	Clostridia	Clostridiales	Clostridiaceae	Clostridium
ASV896	Bacteria	Bacillota	Clostridia	Peptostreptococcales-Tissierellales	Peptostreptococcaceae	Romboutsia
ASV897	Bacteria	Bacillota	Bacilli	Staphylococcales	Staphylococcaceae	NA
ASV898	Bacteria	Bacillota	Bacilli	Erysipelotrichales	Erysipelotrichaceae	Turicibacter
ASV899	Bacteria	Bacillota	Clostridia	Peptostreptococcales-Tissierellales	Family XI	Peptoniphilus
ASV900	Bacteria	Bacillota	Clostridia	Peptostreptococcales-Tissierellales	Family XI	Anaerococcus
ASV901	Bacteria	Bacillota	Clostridia	Clostridia UCG-014	NA	NA
ASV902	Bacteria	Bacillota	Clostridia	Clostridia vadinBB60 group	NA	NA
ASV903	Bacteria	Bacillota	Clostridia	Peptostreptococcales-Tissierellales	Natronincolaceae	Alkaliphilus
ASV904	Bacteria	Bacillota	Clostridia	Oscillospirales	Oscillospiraceae	UCG-005
ASV905	Bacteria	Bacillota	Bacilli	Lactobacillales	Aerococcaceae	NA
ASV906	Bacteria	Verrucomicrobiota	Verrucomicrobiia	Verrucomicrobiales	Akkermansiaceae	Akkermansia
ASV907	Bacteria	Bacillota	Clostridia	Peptostreptococcales-Tissierellales	Family XI	Anaerococcus
ASV908	Bacteria	Bacillota	Clostridia	Lachnospirales	Lachnospiraceae	Shuttleworthia
ASV909	Bacteria	Actinomycetota	Actinobacteria	Mycobacteriales	Corynebacteriaceae	Corynebacterium
ASV910	Bacteria	Bacillota	Bacilli	Staphylococcales	Staphylococcaceae	NA
ASV911	Bacteria	Bacillota	Clostridia	Clostridia UCG-014	NA	NA
ASV912	Bacteria	Bacillota	Clostridia	Clostridia UCG-014	NA	NA
ASV913	Bacteria	Bacillota	Clostridia	Oscillospirales	Ruminococcaceae	Negativibacillus
ASV914	Bacteria	Bacillota	Clostridia	Lachnospirales	Lachnospiraceae	Catenibacillus
ASV915	Bacteria	Bacillota	Clostridia	Lachnospirales	Lachnospiraceae	Anaerobutyricum
ASV916	Bacteria	Actinomycetota	Actinobacteria	Mycobacteriales	Corynebacteriaceae	Corynebacterium
ASV917	Bacteria	Pseudomonadota	Alphaproteobacteria	Rhodobacterales	Paracoccaceae	Paracoccus
ASV918	Bacteria	Pseudomonadota	Alphaproteobacteria	Rhodobacterales	Paracoccaceae	Paracoccus
ASV919	Bacteria	Pseudomonadota	Alphaproteobacteria	Rhodobacterales	Paracoccaceae	Paracoccus
ASV920	Bacteria	Actinomycetota	Actinobacteria	Mycobacteriales	Corynebacteriaceae	Corynebacterium
ASV921	Bacteria	Bacillota	Clostridia	Oscillospirales	Oscillospiraceae	UCG-002
ASV922	Bacteria	Bacillota	Clostridia	Clostridia UCG-014	NA	NA
ASV923	Bacteria	Bacillota	Clostridia	Peptostreptococcales-Tissierellales	Peptostreptococcaceae	Peptostreptococcus
ASV924	Bacteria	Actinomycetota	Actinobacteria	Bifidobacteriales	Bifidobacteriaceae	Bifidobacterium
ASV925	Bacteria	Bacillota	Clostridia	Peptostreptococcales-Tissierellales	Anaerovoracaceae	S5-A14a
ASV926	Bacteria	Bacillota	Clostridia	Lachnospirales	Lachnospiraceae	Lachnospiraceae UCG-010
ASV927	Bacteria	Bacillota	Clostridia	Lachnospirales	Lachnospiraceae	Fusicatenibacter
ASV928	Bacteria	Pseudomonadota	Alphaproteobacteria	Sphingomonadales	Sphingomonadaceae	NA
ASV929	Bacteria	Bacillota	Clostridia	Peptostreptococcales-Tissierellales	Peptostreptococcaceae	NA
ASV930	Bacteria	Bacillota	Clostridia	Clostridiales	Clostridiaceae	Clostridium
ASV931	Bacteria	Actinomycetota	Actinobacteria	Micrococcales	Micrococcaceae	NA
ASV932	Bacteria	Actinomycetota	Actinobacteria	Mycobacteriales	Corynebacteriaceae	Corynebacterium
ASV933	Bacteria	Actinomycetota	Actinobacteria	Mycobacteriales	Dietziaceae	Dietzia
ASV934	Bacteria	Cyanobacteriota	Cyanobacteriia	Chloroplast	NA	NA
ASV935	Bacteria	Bacillota	Clostridia	Peptostreptococcales-Tissierellales	Family XI	Helcococcus
ASV936	Bacteria	Bacillota	Clostridia	Lachnospirales	Lachnospiraceae	Mediterraneibacter
ASV937	Bacteria	Bacillota	Clostridia	Oscillospirales	Ruminococcaceae	NA
ASV938	Bacteria	Bacillota	Clostridia	Oscillospirales	Oscillospiraceae	NA
ASV939	Bacteria	Bacillota	Clostridia	Peptostreptococcales-Tissierellales	Family XI	W5053
ASV940	Bacteria	Bacillota	Clostridia	Peptostreptococcales-Tissierellales	Family XI	Anaerococcus
ASV941	Bacteria	Actinomycetota	Actinobacteria	Mycobacteriales	Corynebacteriaceae	Corynebacterium
ASV942	Bacteria	Bacillota	Clostridia	Peptostreptococcales-Tissierellales	Family XI	Fenollaria
ASV943	Bacteria	Bacillota	Clostridia	Oscillospirales	Ruminococcaceae	NA
ASV944	Bacteria	Bacillota	Clostridia	Clostridiales	Clostridiaceae	Clostridium
ASV945	Bacteria	Bacillota	Clostridia	Oscillospirales	Butyricicoccaceae	UCG-008
ASV946	Bacteria	Bacillota	Clostridia	Oscillospirales	Ruminococcaceae	NA
ASV947	Bacteria	Bacillota	Clostridia	Peptostreptococcales-Tissierellales	Peptostreptococcaceae	Terrisporobacter
ASV948	Bacteria	Actinomycetota	Actinobacteria	Micrococcales	Dermacoccaceae	Dermacoccus
ASV949	Bacteria	Bacillota	Clostridia	Peptostreptococcales-Tissierellales	Peptostreptococcaceae	Terrisporobacter
ASV950	Bacteria	Actinomycetota	Actinobacteria	Micrococcales	Micrococcaceae	Rothia
ASV951	Bacteria	Fusobacteriota	Fusobacteriia	Fusobacteriales	Fusobacteriaceae	Fusobacterium
ASV952	Bacteria	Bacillota	Clostridia	Oscillospirales	Oscillospiraceae	UCG-005
ASV953	Bacteria	Actinomycetota	Actinobacteria	Mycobacteriales	Corynebacteriaceae	Corynebacterium
ASV954	Bacteria	Bacillota	Clostridia	Lachnospirales	Lachnospiraceae	NA
ASV955	Bacteria	Bacillota	Clostridia	Lachnospirales	Lachnospiraceae	Anaerobutyricum
ASV956	Bacteria	Bacillota	Clostridia	Oscillospirales	Ruminococcaceae	Negativibacillus
ASV957	Bacteria	Bacillota	Clostridia	Oscillospirales	Oscillospiraceae	Oscillospira
ASV958	Bacteria	Bacillota	Clostridia	Lachnospirales	Lachnospiraceae	Eisenbergiella
ASV959	Bacteria	Bacillota	Clostridia	Oscillospirales	Oscillospiraceae	UCG-002
ASV960	Bacteria	Bacillota	Clostridia	Oscillospirales	Oscillospiraceae	Mageeibacillus
ASV961	Bacteria	Bacillota	Bacilli	Lactobacillales	Lactobacillaceae	NA
ASV962	Bacteria	Bacillota	Bacilli	Lactobacillales	Lactobacillaceae	NA
ASV963	Bacteria	Actinomycetota	Actinobacteria	Micrococcales	Micrococcaceae	Enteractinococcus
ASV964	Bacteria	Bacillota	Clostridia	Peptostreptococcales-Tissierellales	Family XI	Anaerococcus
ASV965	Bacteria	Deinococcota	Deinococci	Deinococcales	Deinococcaceae	Deinococcus
ASV966	Bacteria	Bacillota	Clostridia	Peptostreptococcales-Tissierellales	Peptostreptococcaceae	Intestinibacter
ASV967	Bacteria	Bacillota	Clostridia	Oscillospirales	Oscillospiraceae	UCG-005
ASV968	Bacteria	Bacillota	Clostridia	Lachnospirales	Lachnospiraceae	NA
ASV969	Bacteria	Bacillota	Bacilli	Lactobacillales	Lactobacillaceae	NA
ASV970	Bacteria	Bacillota	Clostridia	Peptostreptococcales-Tissierellales	Family XI	Anaerococcus
ASV971	Bacteria	Actinomycetota	Actinobacteria	Mycobacteriales	Corynebacteriaceae	Corynebacterium
ASV972	Bacteria	Bacillota	Clostridia	Lachnospirales	Lachnospiraceae	Sellimonas
ASV973	Bacteria	Bacillota	Bacilli	Staphylococcales	Staphylococcaceae	NA
ASV974	Bacteria	Bacillota	Clostridia	Oscillospirales	Ruminococcaceae	Ruminococcus
ASV975	Bacteria	Bacillota	Clostridia	Oscillospirales	Oscillospiraceae	UCG-002
ASV976	Bacteria	Bacillota	Clostridia	Peptostreptococcales-Tissierellales	Family XI	Anaerococcus
ASV977	Bacteria	Bacillota	Clostridia	Lachnospirales	Lachnospiraceae	NA
ASV978	Bacteria	Bacillota	Clostridia	Peptostreptococcales-Tissierellales	Peptostreptococcaceae	Terrisporobacter
ASV979	Bacteria	Actinomycetota	Actinobacteria	Mycobacteriales	Corynebacteriaceae	Corynebacterium
ASV980	Bacteria	Fusobacteriota	Fusobacteriia	Fusobacteriales	Fusobacteriaceae	Fusobacterium
ASV981	Bacteria	Bacillota	Clostridia	Oscillospirales	Ruminococcaceae	Faecalibacterium
ASV982	Bacteria	Bacillota	Bacilli	Staphylococcales	Staphylococcaceae	NA
ASV983	Bacteria	Bacillota	Clostridia	Peptostreptococcales-Tissierellales	Family XI	Anaerococcus
ASV984	Bacteria	Bacillota	Clostridia	Oscillospirales	Butyricicoccaceae	Agathobaculum
ASV985	Bacteria	Actinomycetota	Actinobacteria	Bifidobacteriales	Bifidobacteriaceae	Bifidobacterium
ASV986	Bacteria	Bacillota	Clostridia	Clostridiales	Clostridiaceae	Clostridium
ASV987	Bacteria	Bacillota	Bacilli	Staphylococcales	Staphylococcaceae	NA
ASV988	Bacteria	Bacillota	Clostridia	Lachnospirales	Lachnospiraceae	Lachnospiraceae UCG-010
ASV989	Bacteria	Bacillota	Clostridia	Peptostreptococcales-Tissierellales	Anaerovoracaceae	Mogibacterium
ASV990	Bacteria	Bacillota	Clostridia	Clostridia UCG-014	NA	NA
ASV991	Bacteria	Bacillota	Clostridia	Peptostreptococcales-Tissierellales	Natronincolaceae	Alkaliphilus
ASV992	Bacteria	Bacillota	Clostridia	Oscillospirales	Butyricicoccaceae	UCG-008
ASV993	Bacteria	Bacillota	Clostridia	Oscillospirales	Oscillospiraceae	NA
ASV994	Bacteria	Bacillota	Clostridia	Clostridia UCG-014	NA	NA
ASV995	Bacteria	Actinomycetota	Actinobacteria	Mycobacteriales	Corynebacteriaceae	Corynebacterium
ASV996	Bacteria	Actinomycetota	Actinobacteria	Mycobacteriales	Corynebacteriaceae	Corynebacterium
ASV997	Bacteria	Actinomycetota	Actinobacteria	Micrococcales	Micrococcaceae	Pseudarthrobacter
ASV998	Bacteria	Bacillota	Clostridia	Lachnospirales	Lachnospiraceae	Sellimonas
ASV999	Bacteria	Bacillota	Clostridia	Clostridiales	Clostridiaceae	Clostridium
ASV1000	Bacteria	Bacillota	Clostridia	Clostridia UCG-014	NA	NA
ASV1001	Bacteria	Bacillota	Clostridia	Peptostreptococcales-Tissierellales	Natronincolaceae	Alkaliphilus
ASV1002	Bacteria	Bacillota	Clostridia	Peptostreptococcales-Tissierellales	Natronincolaceae	Alkaliphilus
ASV1003	Bacteria	Bacillota	Clostridia	Oscillospirales	[Eubacterium] coprostanoligenes group	NA
ASV1004	Bacteria	Actinomycetota	Actinobacteria	Bifidobacteriales	Bifidobacteriaceae	Bifidobacterium
ASV1005	Bacteria	Bacillota	Clostridia	Oscillospirales	Ruminococcaceae	Ruminococcus
ASV1006	Bacteria	Bacillota	Clostridia	Peptostreptococcales-Tissierellales	Family XI	Anaerococcus
ASV1007	Bacteria	Bacillota	Clostridia	Oscillospirales	Oscillospiraceae	Mageeibacillus
ASV1008	Bacteria	Actinomycetota	Actinobacteria	Mycobacteriales	Corynebacteriaceae	Corynebacterium
ASV1009	Bacteria	Bacillota	Bacilli	Lactobacillales	Lactobacillaceae	NA
ASV1010	Bacteria	Actinomycetota	Actinobacteria	Micrococcales	NA	NA
ASV1011	Bacteria	Bacillota	Clostridia	Peptostreptococcales-Tissierellales	Family XI	Ezakiella
ASV1012	Bacteria	Bacillota	Clostridia	Clostridia UCG-014	NA	NA
ASV1013	Bacteria	Bacillota	Clostridia	Lachnospirales	Lachnospiraceae	Oribacterium
ASV1014	Bacteria	Bacillota	Clostridia	Peptostreptococcales-Tissierellales	Family XI	Anaerococcus
ASV1015	Bacteria	Pseudomonadota	Alphaproteobacteria	Rhodobacterales	Paracoccaceae	Paracoccus
ASV1016	Bacteria	Actinomycetota	Actinobacteria	Frankiales	Geodermatophilaceae	Blastococcus
ASV1017	Bacteria	Bacillota	Clostridia	Lachnospirales	Lachnospiraceae	Cellulosilyticum
ASV1018	Bacteria	Bacillota	Clostridia	Oscillospirales	Ruminococcaceae	Faecalibacterium
ASV1019	Bacteria	Bacillota	Clostridia	Peptostreptococcales-Tissierellales	Natronincolaceae	Alkaliphilus
ASV1020	Bacteria	Bacillota	Clostridia	Oscillospirales	Oscillospiraceae	Oscillibacter
ASV1021	Bacteria	Bacillota	Clostridia	Lachnospirales	Lachnospiraceae	NA
ASV1022	Bacteria	Actinomycetota	Actinobacteria	Micrococcales	Micrococcaceae	Micrococcus
ASV1023	Bacteria	Actinomycetota	Actinobacteria	Mycobacteriales	Corynebacteriaceae	Corynebacterium
ASV1024	Bacteria	Verrucomicrobiota	Verrucomicrobiia	Verrucomicrobiales	Akkermansiaceae	Akkermansia
ASV1025	Bacteria	Actinomycetota	Actinobacteria	Mycobacteriales	Corynebacteriaceae	Corynebacterium
ASV1026	Bacteria	Bacillota	Clostridia	Clostridiales	Clostridiaceae	Clostridium
ASV1027	Bacteria	Pseudomonadota	Alphaproteobacteria	Rhodobacterales	Paracoccaceae	Paracoccus
ASV1028	Bacteria	Bacillota	Clostridia	Peptostreptococcales-Tissierellales	Family XI	Anaerococcus
ASV1029	Bacteria	Actinomycetota	Actinobacteria	Mycobacteriales	Corynebacteriaceae	Corynebacterium
ASV1030	Bacteria	Bacillota	Clostridia	Lachnospirales	Lachnospiraceae	Cellulosilyticum
ASV1031	Bacteria	Bacillota	Clostridia	Oscillospirales	Ruminococcaceae	NA
ASV1032	Bacteria	Actinomycetota	Actinobacteria	Micrococcales	Micrococcaceae	Kocuria
ASV1033	Bacteria	Bacillota	Clostridia	Clostridia vadinBB60 group	NA	NA
ASV1034	Bacteria	Actinomycetota	Actinobacteria	Mycobacteriales	Corynebacteriaceae	Corynebacterium
ASV1035	Bacteria	Bacillota	Clostridia	Lachnospirales	Lachnospiraceae	Lachnospiraceae AC2044 group
ASV1036	Bacteria	Bacillota	Clostridia	Clostridiales	Clostridiaceae	Clostridium
ASV1037	Bacteria	Pseudomonadota	Alphaproteobacteria	Rhodobacterales	Paracoccaceae	Paracoccus
ASV1038	Bacteria	Bacillota	Clostridia	Oscillospirales	Butyricicoccaceae	UCG-008
ASV1039	Bacteria	Actinomycetota	Actinobacteria	Micrococcales	Micrococcaceae	NA
ASV1040	Bacteria	Actinomycetota	Actinobacteria	Micrococcales	Microbacteriaceae	Cryobacterium
ASV1041	Bacteria	Bacillota	Clostridia	Clostridiales	Clostridiaceae	Clostridium
ASV1042	Bacteria	Bacillota	Bacilli	Erysipelotrichales	Erysipelotrichaceae	Turicibacter
ASV1043	Bacteria	Bacillota	Clostridia	Lachnospirales	Lachnospiraceae	Mediterraneibacter
ASV1044	Bacteria	Bacillota	Clostridia	Christensenellales	Christensenellaceae	NA
ASV1045	Bacteria	Bacillota	Clostridia	Oscillospirales	Ruminococcaceae	NA
ASV1046	Bacteria	Bacillota	Clostridia	Peptostreptococcales-Tissierellales	Natronincolaceae	Alkaliphilus
ASV1047	Bacteria	Bacillota	Clostridia	Peptostreptococcales-Tissierellales	Natronincolaceae	Alkaliphilus
ASV1048	Bacteria	Actinomycetota	Actinobacteria	Mycobacteriales	Corynebacteriaceae	Corynebacterium
ASV1049	Bacteria	Bacillota	Clostridia	Peptostreptococcales-Tissierellales	Family XI	Peptoniphilus
ASV1050	Bacteria	Actinomycetota	Actinobacteria	Micrococcales	Microbacteriaceae	Microbacterium
ASV1051	Bacteria	Bacillota	Bacilli	Staphylococcales	Staphylococcaceae	NA
ASV1052	Bacteria	Campylobacterota	Campylobacteria	Campylobacterales	Campylobacteraceae	Campylobacter
ASV1053	Bacteria	Bacillota	Clostridia	Clostridiales	Clostridiaceae	Clostridium
ASV1054	Bacteria	Bacillota	Clostridia	Peptostreptococcales-Tissierellales	Peptostreptococcaceae	Romboutsia
ASV1055	Bacteria	Pseudomonadota	Alphaproteobacteria	Rhodobacterales	Paracoccaceae	Paracoccus
ASV1056	Bacteria	Actinomycetota	Actinobacteria	Mycobacteriales	Corynebacteriaceae	Corynebacterium
ASV1057	Bacteria	Bacillota	Clostridia	Oscillospirales	Butyricicoccaceae	Butyricicoccus
ASV1058	Bacteria	Bacillota	Clostridia	Oscillospirales	Ruminococcaceae	Fournierella
ASV1059	Bacteria	Bacillota	Clostridia	Oscillospirales	Ruminococcaceae	Faecalibacterium
ASV1060	Bacteria	Bacillota	Clostridia	Christensenellales	Christensenellaceae	Christensenellaceae R-7 group
ASV1061	Bacteria	Bacillota	Clostridia	Peptostreptococcales-Tissierellales	Family XI	Anaerococcus
ASV1062	Bacteria	Bacillota	Clostridia	Peptostreptococcales-Tissierellales	Family XI	Anaerococcus
ASV1063	Bacteria	Bacillota	Clostridia	Peptostreptococcales-Tissierellales	Peptostreptococcaceae	Terrisporobacter
ASV1064	Bacteria	Bacillota	Clostridia	Oscillospirales	Oscillospiraceae	UCG-005
ASV1065	Bacteria	Actinomycetota	Actinobacteria	Propionibacteriales	Nocardioidaceae	Nocardioides
ASV1066	Bacteria	Bacillota	Clostridia	Peptostreptococcales-Tissierellales	Family XI	Anaerococcus
ASV1067	Bacteria	Bacillota	Bacilli	Erysipelotrichales	Erysipelotrichaceae	Turicibacter
ASV1068	Bacteria	Bacillota	Clostridia	Lachnospirales	Lachnospiraceae	Extibacter
ASV1069	Bacteria	Bacillota	Clostridia	Peptostreptococcales-Tissierellales	Family XI	Anaerococcus
ASV1070	Bacteria	Bacillota	Bacilli	Lactobacillales	Lactobacillaceae	NA
ASV1071	Bacteria	Verrucomicrobiota	Verrucomicrobiia	Verrucomicrobiales	Akkermansiaceae	Akkermansia
ASV1072	Bacteria	Verrucomicrobiota	Verrucomicrobiia	Verrucomicrobiales	Akkermansiaceae	Akkermansia
ASV1073	Bacteria	Bacillota	Clostridia	Peptostreptococcales-Tissierellales	Family XI	Anaerococcus
ASV1074	Bacteria	Bacillota	Bacilli	Staphylococcales	Staphylococcaceae	NA
ASV1075	Bacteria	Actinomycetota	Actinobacteria	Bifidobacteriales	Bifidobacteriaceae	Bifidobacterium
ASV1076	Bacteria	Bacillota	Clostridia	Oscillospirales	Oscillospiraceae	UCG-005
ASV1077	Bacteria	Actinomycetota	Actinobacteria	Mycobacteriales	Corynebacteriaceae	Corynebacterium
ASV1078	Bacteria	Pseudomonadota	Alphaproteobacteria	Hyphomicrobiales	Beijerinckiaceae	Methylobacterium
ASV1079	Bacteria	Bacillota	Clostridia	Oscillospirales	Oscillospiraceae	UCG-005
ASV1080	Bacteria	Acidobacteriota	Blastocatellia	Blastocatellales	Blastocatellaceae	Blastocatella
ASV1081	Bacteria	Bacillota	Clostridia	Oscillospirales	Butyricicoccaceae	Agathobaculum
ASV1082	Bacteria	Bacillota	Bacilli	Erysipelotrichales	Erysipelotrichaceae	Turicibacter
ASV1083	Bacteria	Bacillota	Clostridia	Lachnospirales	Lachnospiraceae	Mediterraneibacter
ASV1084	Bacteria	Bacillota	Clostridia	Lachnospirales	Lachnospiraceae	Lachnospiraceae AC2044 group
ASV1085	Bacteria	Bacillota	Clostridia	Oscillospirales	Ruminococcaceae	NA
ASV1086	Bacteria	Bacillota	Clostridia	Clostridia UCG-014	NA	NA
ASV1087	Bacteria	Bacillota	Clostridia	Oscillospirales	Ruminococcaceae	Faecalibacterium
ASV1088	Bacteria	Bacillota	Clostridia	Lachnospirales	Lachnospiraceae	Blautia
ASV1089	Bacteria	Actinomycetota	Actinobacteria	Mycobacteriales	Corynebacteriaceae	Corynebacterium
ASV1090	Bacteria	Bacillota	Bacilli	Lactobacillales	Lactobacillaceae	NA
ASV1091	Bacteria	Fusobacteriota	Fusobacteriia	Fusobacteriales	Leptotrichiaceae	NA
ASV1092	Bacteria	Bacillota	Clostridia	Peptostreptococcales-Tissierellales	Family XI	Anaerococcus
ASV1093	Bacteria	Pseudomonadota	Alphaproteobacteria	Rickettsiales	Mitochondria	NA
ASV1094	Bacteria	Bacillota	Clostridia	Clostridiales	Clostridiaceae	Clostridium
ASV1095	Bacteria	Bacillota	Clostridia	Oscillospirales	Ruminococcaceae	Faecalibacterium
ASV1096	Bacteria	Bacillota	Clostridia	Oscillospirales	Ruminococcaceae	Ruthenibacterium
ASV1097	Bacteria	Bacillota	Clostridia	Lachnospirales	Lachnospiraceae	Anaerobutyricum
ASV1098	Bacteria	Bacillota	Clostridia	Oscillospirales	Ruminococcaceae	Gemmiger
ASV1099	Bacteria	Bacillota	Bacilli	Lactobacillales	Aerococcaceae	NA
ASV1100	Bacteria	Bacillota	Clostridia	Lachnospirales	Lachnospiraceae	Cellulosilyticum
ASV1101	Bacteria	Fusobacteriota	Fusobacteriia	Fusobacteriales	Fusobacteriaceae	Fusobacterium
ASV1102	Bacteria	Bacillota	Clostridia	Clostridiales	Clostridiaceae	Clostridium
ASV1103	Bacteria	Actinomycetota	Actinobacteria	Propionibacteriales	Nocardioidaceae	Nocardioides
ASV1104	Bacteria	Bacillota	Clostridia	Peptostreptococcales-Tissierellales	Family XI	Anaerococcus
ASV1105	Bacteria	Actinomycetota	Actinobacteria	Micrococcales	Micrococcaceae	Kocuria
ASV1106	Bacteria	Bacillota	Clostridia	Oscillospirales	Oscillospiraceae	NK4A214 group
ASV1107	Bacteria	Bacillota	Clostridia	Oscillospirales	Ruminococcaceae	Ruminococcus
ASV1108	Bacteria	Bacillota	Clostridia	Clostridia UCG-014	NA	NA
ASV1109	Bacteria	Bacillota	Clostridia	Lachnospirales	Lachnospiraceae	NA
ASV1110	Archaea	Methanobacteriota	Methanobacteria	Methanobacteriales	Methanobacteriaceae	Methanobrevibacter
ASV1111	Bacteria	Bacillota	Clostridia	Clostridiales	Clostridiaceae	Clostridium
ASV1112	Bacteria	Bacillota	Clostridia	Oscillospirales	Butyricicoccaceae	UCG-008
ASV1113	Bacteria	Actinomycetota	Actinobacteria	Mycobacteriales	Corynebacteriaceae	Corynebacterium
ASV1114	Bacteria	Actinomycetota	Actinobacteria	Mycobacteriales	Corynebacteriaceae	Corynebacterium
ASV1115	Bacteria	Pseudomonadota	Alphaproteobacteria	Sphingomonadales	Sphingomonadaceae	Sphingomonas
ASV1116	Bacteria	Bacillota	Clostridia	Lachnospirales	Lachnospiraceae	Sellimonas
ASV1117	Bacteria	Bacillota	Clostridia	Lachnospirales	Lachnospiraceae	CHKCI001
ASV1118	Bacteria	Patescibacteria	Saccharimonadia	Saccharimonadales	Saccharimonadaceae	TM7a
ASV1119	Bacteria	Bacillota	Clostridia	Oscillospirales	Oscillospiraceae	UCG-005
ASV1120	Bacteria	Bacillota	Clostridia	Peptostreptococcales-Tissierellales	Family XI	Helcococcus
ASV1121	Bacteria	Bacillota	Clostridia	Oscillospirales	Ruminococcaceae	Candidatus Soleaferrea
ASV1122	Bacteria	Bacillota	Clostridia	Lachnospirales	Lachnospiraceae	NA
ASV1123	Bacteria	Bacillota	Clostridia	Oscillospirales	Oscillospiraceae	UCG-005
ASV1124	Bacteria	Bacillota	Clostridia	Oscillospirales	Ruminococcaceae	Gemmiger
ASV1125	Bacteria	Bacillota	Clostridia	Peptostreptococcales-Tissierellales	Family XI	Anaerococcus
ASV1126	Bacteria	Bacillota	Clostridia	Oscillospirales	Ruminococcaceae	Acutalibacter
ASV1127	Bacteria	Bacillota	Clostridia	Lachnospirales	Lachnospiraceae	Blautia
ASV1128	Bacteria	Bacillota	Clostridia	Peptostreptococcales-Tissierellales	Family XI	Anaerococcus
ASV1129	Bacteria	Bacillota	Bacilli	Staphylococcales	Staphylococcaceae	NA
ASV1130	Bacteria	Bacillota	Bacilli	Staphylococcales	Staphylococcaceae	NA
ASV1131	Bacteria	Bacillota	Clostridia	Peptostreptococcales-Tissierellales	Peptostreptococcaceae	Intestinibacter
ASV1132	Bacteria	Actinomycetota	Actinobacteria	Micrococcales	Dermatophilaceae	Mobilicoccus
ASV1133	Bacteria	Bacillota	Clostridia	Peptostreptococcales-Tissierellales	Family XI	Anaerococcus
ASV1134	Bacteria	Bacillota	Clostridia	Lachnospirales	Lachnospiraceae	Blautia
ASV1135	Bacteria	Actinomycetota	Actinobacteria	Mycobacteriales	Corynebacteriaceae	Corynebacterium
ASV1136	Bacteria	Actinomycetota	Actinobacteria	Micrococcales	Intrasporangiaceae	NA
ASV1137	Bacteria	Bacillota	Bacilli	Erysipelotrichales	Erysipelotrichaceae	Turicibacter
ASV1138	Bacteria	Actinomycetota	Actinobacteria	Frankiales	Geodermatophilaceae	Klenkia
ASV1139	Bacteria	Bacillota	Clostridia	Peptostreptococcales-Tissierellales	Natronincolaceae	Alkaliphilus
ASV1140	Bacteria	Bacillota	Clostridia	Oscillospirales	Ruminococcaceae	Faecalibacterium
ASV1141	Bacteria	Bacillota	Clostridia	Clostridia UCG-014	NA	NA
ASV1142	Bacteria	Actinomycetota	Actinobacteria	Bifidobacteriales	Bifidobacteriaceae	Bifidobacterium
ASV1143	Bacteria	Bacillota	Clostridia	Oscillospirales	Butyricicoccaceae	Butyricicoccus
ASV1144	Bacteria	Bacillota	Clostridia	Clostridia vadinBB60 group	NA	NA
ASV1145	Bacteria	Bacillota	Clostridia	Christensenellales	Christensenellaceae	Christensenellaceae R-7 group
ASV1146	Bacteria	Bacillota	Clostridia	Oscillospirales	Ruminococcaceae	NA
ASV1147	Bacteria	Bacillota	Clostridia	Oscillospirales	Oscillospiraceae	UCG-005
ASV1148	Bacteria	Actinomycetota	Actinobacteria	Propionibacteriales	Propionibacteriaceae	Luteococcus
ASV1149	Bacteria	Actinomycetota	Actinobacteria	Mycobacteriales	Corynebacteriaceae	Corynebacterium
ASV1150	Bacteria	Bacillota	Clostridia	Lachnospirales	Lachnospiraceae	Cellulosilyticum
ASV1151	Bacteria	Actinomycetota	Actinobacteria	Micrococcales	Micrococcaceae	Kocuria
ASV1152	Bacteria	Bacillota	Clostridia	Lachnospirales	Lachnospiraceae	Lachnospiraceae XPB1014 group
ASV1153	Bacteria	Bacillota	Clostridia	Lachnospirales	Lachnospiraceae	NA
ASV1154	Bacteria	Bacillota	Bacilli	NA	NA	NA
ASV1155	Bacteria	Actinomycetota	Actinobacteria	Micrococcales	Dermabacteraceae	Dermabacter
ASV1156	Bacteria	Bacillota	Clostridia	Lachnospirales	Lachnospiraceae	Blautia
ASV1157	Bacteria	Actinomycetota	Actinobacteria	Micrococcales	Intrasporangiaceae	NA
ASV1158	Bacteria	Actinomycetota	Actinobacteria	Micrococcales	Dermatophilaceae	NA
ASV1159	Bacteria	Bacillota	Clostridia	Peptostreptococcales-Tissierellales	Family XI	Anaerococcus
ASV1160	Bacteria	Bacillota	Clostridia	Oscillospirales	Ruminococcaceae	Ruminococcus
ASV1161	Bacteria	Bacillota	Clostridia	Lachnospirales	Lachnospiraceae	NA
ASV1162	Bacteria	Bacillota	Clostridia	Oscillospirales	Ruminococcaceae	Ruminococcus
ASV1163	Bacteria	Actinomycetota	Actinobacteria	Mycobacteriales	Dietziaceae	Dietzia
ASV1164	Bacteria	Actinomycetota	Actinobacteria	Micrococcales	Microbacteriaceae	NA
ASV1165	Bacteria	Actinomycetota	Actinobacteria	Mycobacteriales	Corynebacteriaceae	Corynebacterium
ASV1166	Bacteria	Bacillota	Clostridia	Oscillospirales	Oscillospiraceae	Fastidiosipila
ASV1167	Bacteria	Bacillota	Clostridia	Oscillospirales	Ruminococcaceae	NA
ASV1168	Bacteria	Bacillota	Clostridia	Christensenellales	Christensenellaceae	Christensenellaceae R-7 group
ASV1169	Bacteria	Bacillota	Clostridia	Lachnospirales	Lachnospiraceae	Frisingicoccus
ASV1170	Bacteria	Actinomycetota	Actinobacteria	Mycobacteriales	Corynebacteriaceae	Corynebacterium
ASV1171	Bacteria	Bacillota	NA	NA	NA	NA
ASV1172	Bacteria	Bacillota	Clostridia	Lachnospirales	Lachnospiraceae	Faecalimonas
ASV1173	Bacteria	Bacillota	Clostridia	Lachnospirales	Lachnospiraceae	[Ruminococcus] gnavus group
ASV1174	Bacteria	Bacillota	Clostridia	Peptostreptococcales-Tissierellales	Family XI	Anaerococcus
ASV1175	Bacteria	Bacillota	Clostridia	Peptostreptococcales-Tissierellales	Family XI	Peptoniphilus
ASV1176	Bacteria	Bacillota	Clostridia	Peptostreptococcales-Tissierellales	Family XI	Anaerococcus
ASV1177	Bacteria	Bacillota	Clostridia	Peptostreptococcales-Tissierellales	Family XI	Anaerococcus
ASV1178	Bacteria	Actinomycetota	Actinobacteria	Mycobacteriales	NA	NA
ASV1179	Bacteria	Pseudomonadota	Alphaproteobacteria	Sphingomonadales	Sphingomonadaceae	Sphingomonas
ASV1180	Bacteria	Pseudomonadota	Alphaproteobacteria	Rhodobacterales	Paracoccaceae	NA
ASV1181	Bacteria	Bacillota	Clostridia	Clostridia UCG-014	NA	NA
ASV1182	Bacteria	Actinomycetota	Actinobacteria	Mycobacteriales	Corynebacteriaceae	Corynebacterium
ASV1183	Bacteria	Bacillota	Clostridia	Lachnospirales	Lachnospiraceae	Mediterraneibacter
ASV1184	Bacteria	Bacillota	Clostridia	Oscillospirales	Oscillospiraceae	NK4A214 group
ASV1185	Bacteria	Bacillota	Clostridia	Clostridiales	Clostridiaceae	Clostridium
ASV1186	Bacteria	Bacillota	Clostridia	Peptostreptococcales-Tissierellales	Peptostreptococcaceae	Intestinibacter
ASV1187	Bacteria	Actinomycetota	Actinobacteria	Propionibacteriales	Propionibacteriaceae	Propioniciclava
ASV1188	Bacteria	Bacillota	Clostridia	Monoglobales	Monoglobaceae	Monoglobus
ASV1189	Bacteria	Bacillota	Clostridia	Oscillospirales	Ruminococcaceae	Faecalibacterium
ASV1190	Bacteria	Verrucomicrobiota	Verrucomicrobiia	Verrucomicrobiales	Akkermansiaceae	Akkermansia
ASV1191	Bacteria	Bacillota	Bacilli	Lactobacillales	Lactobacillaceae	NA
ASV1192	Bacteria	Actinomycetota	Actinobacteria	Propionibacteriales	Nocardioidaceae	Nocardioides
ASV1193	Bacteria	Bacillota	Bacilli	Staphylococcales	Staphylococcaceae	NA
ASV1194	Bacteria	Bacillota	Bacilli	Staphylococcales	Staphylococcaceae	NA
ASV1195	Bacteria	Actinomycetota	Actinobacteria	Mycobacteriales	Corynebacteriaceae	Corynebacterium
ASV1196	Bacteria	Bacillota	Clostridia	Clostridiales	Clostridiaceae	Clostridium
ASV1197	Bacteria	Bacillota	Clostridia	Oscillospirales	Oscillospiraceae	UCG-005
ASV1198	Bacteria	Bacillota	Clostridia	Oscillospirales	Ruminococcaceae	Negativibacillus
ASV1199	Bacteria	Bacillota	Clostridia	Lachnospirales	Lachnospiraceae	Sellimonas
ASV1200	Bacteria	Actinomycetota	Actinobacteria	Propionibacteriales	Propionibacteriaceae	Propioniciclava
ASV1201	Bacteria	Bacillota	Clostridia	Peptostreptococcales-Tissierellales	Family XI	W5053
ASV1202	Bacteria	Bacillota	Bacilli	Lactobacillales	Aerococcaceae	NA
ASV1203	Bacteria	Verrucomicrobiota	Verrucomicrobiia	Verrucomicrobiales	Akkermansiaceae	Akkermansia
ASV1204	Bacteria	Bacillota	Bacilli	Staphylococcales	Staphylococcaceae	NA
ASV1205	Bacteria	Actinomycetota	Actinobacteria	Mycobacteriales	Corynebacteriaceae	Corynebacterium
ASV1206	Bacteria	Bacillota	Clostridia	Peptostreptococcales-Tissierellales	Peptostreptococcaceae	Intestinibacter
ASV1207	Bacteria	Bacillota	Clostridia	Peptostreptococcales-Tissierellales	Peptostreptococcaceae	Asaccharospora
ASV1208	Bacteria	Bacillota	Bacilli	Erysipelotrichales	Erysipelotrichaceae	Turicibacter
ASV1209	Bacteria	Bacillota	Clostridia	Oscillospirales	Ruminococcaceae	NA
ASV1210	Bacteria	Bacillota	Clostridia	Oscillospirales	Ruminococcaceae	Acutalibacter
ASV1211	Bacteria	Bacillota	Clostridia	Oscillospirales	Ruminococcaceae	Faecalibacterium
ASV1212	Bacteria	Bacillota	Clostridia	Oscillospirales	Ruminococcaceae	NA
ASV1213	Bacteria	Bacillota	Clostridia	Peptostreptococcales-Tissierellales	Family XI	Anaerococcus
ASV1214	Bacteria	Pseudomonadota	Alphaproteobacteria	Rhodobacterales	Paracoccaceae	Paracoccus
ASV1215	Bacteria	Deinococcota	Deinococci	Deinococcales	Deinococcaceae	Deinococcus
ASV1216	Bacteria	Bacillota	Bacilli	Staphylococcales	Staphylococcaceae	NA
ASV1217	Bacteria	Bacillota	Clostridia	Peptostreptococcales-Tissierellales	Family XI	Anaerococcus
ASV1218	Bacteria	Bacillota	Clostridia	Lachnospirales	Lachnospiraceae	Eisenbergiella
ASV1219	Bacteria	Bacillota	Clostridia	Oscillospirales	[Eubacterium] coprostanoligenes group	NA
ASV1220	Bacteria	Bacillota	Clostridia	Lachnospirales	Lachnospiraceae	Lachnospiraceae NK4A136 group
ASV1221	Bacteria	Bacillota	Clostridia	Lachnospirales	Lachnospiraceae	NA
ASV1222	Bacteria	Bacillota	Clostridia	Lachnospirales	Lachnospiraceae	Anaerotignum
ASV1223	Bacteria	Bacillota	Clostridia	Clostridiales	Clostridiaceae	Clostridium
ASV1224	Bacteria	Actinomycetota	Actinobacteria	Mycobacteriales	Corynebacteriaceae	Corynebacterium
ASV1225	Bacteria	Actinomycetota	Actinobacteria	Micrococcales	Micrococcaceae	Specibacter
ASV1226	Bacteria	Bacillota	Clostridia	Peptostreptococcales-Tissierellales	Natronincolaceae	Alkaliphilus
ASV1227	Bacteria	Bacillota	Clostridia	Oscillospirales	Ruminococcaceae	Faecalibacterium
ASV1228	Bacteria	Bacillota	Clostridia	Lachnospirales	Lachnospiraceae	Mediterraneibacter
ASV1229	Bacteria	Actinomycetota	Actinobacteria	Micrococcales	Micrococcaceae	Kocuria
ASV1230	Bacteria	Bacillota	Clostridia	Peptostreptococcales-Tissierellales	Family XI	Anaerococcus
ASV1231	Bacteria	Actinomycetota	Actinobacteria	Mycobacteriales	Corynebacteriaceae	Corynebacterium
ASV1232	Bacteria	Actinomycetota	Actinobacteria	Mycobacteriales	Corynebacteriaceae	Corynebacterium
ASV1233	Bacteria	Bacillota	Clostridia	Peptostreptococcales-Tissierellales	Family XI	Helcococcus
ASV1234	Bacteria	Bacillota	Bacilli	Staphylococcales	Staphylococcaceae	NA
ASV1235	Bacteria	Bacillota	Clostridia	Oscillospirales	Oscillospiraceae	V9D2013 group
ASV1236	Bacteria	Bacillota	Clostridia	Clostridiales	Clostridiaceae	Clostridium
ASV1237	Bacteria	Actinomycetota	Actinobacteria	Mycobacteriales	Corynebacteriaceae	Corynebacterium
ASV1238	Bacteria	Pseudomonadota	Alphaproteobacteria	Rhodobacterales	Paracoccaceae	Paracoccus
ASV1239	Bacteria	Bacillota	Clostridia	Oscillospirales	Ruminococcaceae	Faecalibacterium
ASV1240	Bacteria	Bacillota	Clostridia	Oscillospirales	Oscillospiraceae	NA
ASV1241	Bacteria	Bacillota	Clostridia	Lachnospirales	Lachnospiraceae	Frisingicoccus
ASV1242	Bacteria	Bacillota	Bacilli	Staphylococcales	Staphylococcaceae	NA
ASV1243	Bacteria	Pseudomonadota	Alphaproteobacteria	Rhodobacterales	Paracoccaceae	Paracoccus
ASV1244	Bacteria	Bacillota	Clostridia	Christensenellales	Christensenellaceae	Christensenellaceae R-7 group
ASV1245	Bacteria	Bacillota	Clostridia	Oscillospirales	Ruminococcaceae	NA
ASV1246	Bacteria	Bacillota	Clostridia	Clostridia UCG-014	NA	NA
ASV1247	Bacteria	Bacillota	Clostridia	Christensenellales	Christensenellaceae	Christensenellaceae R-7 group
ASV1248	Bacteria	Bacillota	Clostridia	Lachnospirales	Lachnospiraceae	Cellulosilyticum
ASV1249	Bacteria	Bacillota	Bacilli	Staphylococcales	Staphylococcaceae	NA
ASV1250	Bacteria	Bacillota	Clostridia	Lachnospirales	Lachnospiraceae	Mediterraneibacter
ASV1251	Bacteria	Bacillota	Bacilli	Staphylococcales	Staphylococcaceae	NA
ASV1252	Bacteria	Bacillota	Clostridia	Lachnospirales	Lachnospiraceae	Blautia
ASV1253	Bacteria	Bacillota	Clostridia	Peptostreptococcales-Tissierellales	Family XI	Anaerococcus
ASV1254	Bacteria	Cyanobacteriota	Cyanobacteriia	Chloroplast	NA	NA
ASV1255	Bacteria	Bacillota	Clostridia	Peptostreptococcales-Tissierellales	Family XI	Anaerococcus
ASV1256	Bacteria	Actinomycetota	Actinobacteria	Micrococcales	Intrasporangiaceae	Tetrasphaera
ASV1257	Bacteria	Bacillota	Clostridia	Oscillospirales	Butyricicoccaceae	Butyricicoccus
ASV1258	Bacteria	Bacillota	Clostridia	Clostridia vadinBB60 group	NA	NA
ASV1259	Bacteria	Actinomycetota	Actinobacteria	Bifidobacteriales	Bifidobacteriaceae	Bifidobacterium
ASV1261	Bacteria	Bacillota	Clostridia	Oscillospirales	Oscillospiraceae	NA
ASV1262	Bacteria	Bacillota	Clostridia	Christensenellales	Christensenellaceae	Christensenellaceae R-7 group
ASV1263	Bacteria	Pseudomonadota	Alphaproteobacteria	Rhodobacterales	Paracoccaceae	Rubellimicrobium
ASV1264	Bacteria	Bacillota	Clostridia	Oscillospirales	Oscillospiraceae	Flavonifractor
ASV1265	Bacteria	Bacillota	Clostridia	Lachnospirales	Lachnospiraceae	Lachnospiraceae XPB1014 group
ASV1266	Bacteria	Bacillota	Clostridia	Lachnospirales	Lachnospiraceae	Lachnospiraceae NK4A136 group
ASV1267	Bacteria	Bacillota	Clostridia	Lachnospirales	Lachnospiraceae	Lachnospiraceae UCG-009
ASV1268	Bacteria	Actinomycetota	Actinobacteria	Bifidobacteriales	Bifidobacteriaceae	Bifidobacterium
ASV1269	Bacteria	Bacillota	Bacilli	Staphylococcales	Staphylococcaceae	NA
ASV1270	Bacteria	Actinomycetota	Actinobacteria	Mycobacteriales	Corynebacteriaceae	Corynebacterium
ASV1271	Bacteria	Bacillota	Clostridia	Oscillospirales	Butyricicoccaceae	UCG-008
ASV1272	Bacteria	Bacillota	Clostridia	Peptostreptococcales-Tissierellales	Family XI	Anaerococcus
ASV1273	Bacteria	Bacillota	Clostridia	Peptostreptococcales-Tissierellales	Family XI	Anaerococcus
ASV1274	Bacteria	Actinomycetota	Actinobacteria	Micrococcales	Brevibacteriaceae	Brevibacterium
ASV1275	Bacteria	Pseudomonadota	Alphaproteobacteria	Sphingomonadales	Sphingomonadaceae	Qipengyuania
ASV1276	Bacteria	Bacillota	Clostridia	Peptostreptococcales-Tissierellales	Family XI	Anaerococcus
ASV1277	Bacteria	Bacillota	Clostridia	Clostridiales	Clostridiaceae	Clostridium
ASV1278	Bacteria	Bacillota	Clostridia	Christensenellales	Christensenellaceae	Christensenellaceae R-7 group
ASV1279	Bacteria	Bacillota	Clostridia	Clostridia UCG-014	NA	NA
ASV1280	Bacteria	Pseudomonadota	Alphaproteobacteria	Hyphomicrobiales	Xanthobacteraceae	Bradyrhizobium
ASV1281	Bacteria	Bacillota	Clostridia	Oscillospirales	Ruminococcaceae	NA
ASV1282	Bacteria	Bacillota	Clostridia	Clostridia vadinBB60 group	NA	NA
ASV1283	Bacteria	Bacillota	Clostridia	Peptostreptococcales-Tissierellales	Peptostreptococcaceae	Terrisporobacter
ASV1284	Bacteria	Bacillota	Clostridia	Oscillospirales	Ruminococcaceae	Acutalibacter
ASV1285	Bacteria	Bacillota	Clostridia	Oscillospirales	[Eubacterium] coprostanoligenes group	NA
ASV1286	Bacteria	Bacillota	Clostridia	Oscillospirales	Oscillospiraceae	Intestinimonas
ASV1287	Bacteria	Bacillota	Clostridia	Clostridiales	Clostridiaceae	Clostridium
ASV1288	Bacteria	Actinomycetota	Coriobacteriia	Coriobacteriales	Eggerthellaceae	Paraeggerthella
ASV1289	Bacteria	Bacillota	Bacilli	NA	NA	NA
ASV1290	Bacteria	Bacillota	Clostridia	Lachnospirales	Lachnospiraceae	Lachnospiraceae XPB1014 group
ASV1291	Bacteria	Bacillota	Clostridia	Peptostreptococcales-Tissierellales	Family XI	Anaerococcus
ASV1292	Bacteria	Bacillota	Clostridia	Oscillospirales	Ruminococcaceae	Gemmiger
ASV1293	Bacteria	Bacillota	Clostridia	Oscillospirales	Ruminococcaceae	Gemmiger
ASV1294	Bacteria	Bacillota	Clostridia	Clostridia UCG-014	NA	NA
ASV1295	Bacteria	Bacillota	Clostridia	Peptostreptococcales-Tissierellales	Anaerovoracaceae	Family XIII AD3011 group
ASV1296	Bacteria	Bacillota	Clostridia	Oscillospirales	Ruminococcaceae	Negativibacillus
ASV1297	Bacteria	Bacillota	Clostridia	Lachnospirales	Lachnospiraceae	Frisingicoccus
ASV1298	Bacteria	Bacillota	Clostridia	Lachnospirales	Lachnospiraceae	Lachnospiraceae XPB1014 group
ASV1299	Bacteria	Bacillota	Bacilli	Lactobacillales	Aerococcaceae	NA
ASV1300	Bacteria	Bacillota	Clostridia	Peptostreptococcales-Tissierellales	Family XI	Anaerococcus
ASV1301	Bacteria	Actinomycetota	Actinobacteria	Micrococcales	Dermatophilaceae	Mobilicoccus
ASV1302	Bacteria	Bacillota	Clostridia	Clostridia UCG-014	NA	NA
ASV1303	Bacteria	Pseudomonadota	Alphaproteobacteria	Sphingomonadales	Sphingomonadaceae	Croceibacterium
ASV1304	Bacteria	Actinomycetota	Actinobacteria	Frankiales	Geodermatophilaceae	Modestobacter
ASV1305	Bacteria	Bacillota	Clostridia	Oscillospirales	Oscillospiraceae	UCG-002
ASV1306	Bacteria	Bacillota	Clostridia	Oscillospirales	Oscillospiraceae	NK4A214 group
ASV1307	Bacteria	Bacillota	Bacilli	Lactobacillales	Aerococcaceae	NA
ASV1308	Bacteria	Actinomycetota	Actinobacteria	Mycobacteriales	Corynebacteriaceae	Corynebacterium
ASV1309	Bacteria	Bacillota	Clostridia	Clostridia UCG-014	NA	NA
ASV1310	Bacteria	Bacillota	Bacilli	Staphylococcales	Staphylococcaceae	NA
ASV1311	Bacteria	Actinomycetota	Actinobacteria	Micrococcales	Dermabacteraceae	Brachybacterium
ASV1312	Bacteria	Actinomycetota	Actinobacteria	Micrococcales	Intrasporangiaceae	Knoellia
ASV1313	Bacteria	Bacillota	Clostridia	Clostridia UCG-014	NA	NA
ASV1314	Bacteria	Bacillota	Clostridia	Peptostreptococcales-Tissierellales	Family XI	Anaerococcus
ASV1315	Bacteria	Bacillota	Clostridia	Monoglobales	Monoglobaceae	Monoglobus
ASV1316	Bacteria	Actinomycetota	Actinobacteria	Propionibacteriales	Propionibacteriaceae	Luteococcus
ASV1317	Bacteria	Bacillota	Clostridia	Lachnospirales	Lachnospiraceae	Mediterraneibacter
ASV1318	Bacteria	Actinomycetota	Actinobacteria	Micrococcales	Micrococcaceae	Kocuria
ASV1319	Bacteria	Bacillota	Clostridia	Peptostreptococcales-Tissierellales	Natronincolaceae	Alkaliphilus
ASV1320	Bacteria	Actinomycetota	Actinobacteria	Micrococcales	Brevibacteriaceae	Brevibacterium
ASV1321	Bacteria	Bacillota	Clostridia	Lachnospirales	Lachnospiraceae	NA
ASV1322	Bacteria	Bacillota	Clostridia	Lachnospirales	Lachnospiraceae	Dorea
ASV1323	Bacteria	Bacillota	Clostridia	Lachnospirales	Lachnospiraceae	Anaerobutyricum
ASV1324	Bacteria	Bacillota	Clostridia	Christensenellales	Christensenellaceae	Christensenellaceae R-7 group
ASV1325	Bacteria	Bacillota	Clostridia	Oscillospirales	Ruminococcaceae	Negativibacillus
ASV1326	Bacteria	Bacillota	Bacilli	Lactobacillales	Lactobacillaceae	HT002
ASV1327	Bacteria	Bacillota	Clostridia	Peptostreptococcales-Tissierellales	Family XI	Anaerococcus
ASV1328	Bacteria	Bacillota	Clostridia	Peptostreptococcales-Tissierellales	Family XI	Anaerococcus
ASV1329	Bacteria	Bacillota	Clostridia	Peptostreptococcales-Tissierellales	Peptostreptococcaceae	NA
ASV1330	Bacteria	Pseudomonadota	Alphaproteobacteria	Rhodobacterales	Paracoccaceae	Paracoccus
ASV1331	Bacteria	Bacillota	Clostridia	Clostridiales	Clostridiaceae	Clostridium
ASV1332	Bacteria	Bacillota	Clostridia	Christensenellales	Christensenellaceae	Christensenellaceae R-7 group
ASV1333	Bacteria	Bacillota	Clostridia	Lachnospirales	Lachnospiraceae	CHKCI001
ASV1334	Bacteria	Actinomycetota	Actinobacteria	Mycobacteriales	Nocardiaceae	Gordonia
ASV1335	Bacteria	Bacillota	Clostridia	Peptostreptococcales-Tissierellales	Peptostreptococcaceae	Terrisporobacter
ASV1336	Bacteria	Bacillota	Clostridia	Peptostreptococcales-Tissierellales	Natronincolaceae	Alkaliphilus
ASV1337	Bacteria	Bacillota	Clostridia	Lachnospirales	Lachnospiraceae	Extibacter
ASV1338	Bacteria	Bacillota	Clostridia	Clostridia UCG-014	NA	NA
ASV1339	Bacteria	Bacillota	Clostridia	Oscillospirales	Ruminococcaceae	NA
ASV1340	Bacteria	Bacillota	Bacilli	Lactobacillales	Aerococcaceae	NA
ASV1341	Bacteria	Actinomycetota	Actinobacteria	Mycobacteriales	Corynebacteriaceae	Corynebacterium
ASV1342	Bacteria	Bacillota	Bacilli	Lactobacillales	NA	NA
ASV1343	Bacteria	Bacillota	Clostridia	Clostridiales	Clostridiaceae	Clostridium
ASV1344	Bacteria	Bacillota	Clostridia	Oscillospirales	Oscillospiraceae	UCG-005
ASV1345	Bacteria	Bacillota	Clostridia	Peptostreptococcales-Tissierellales	Family XI	Ezakiella
ASV1346	Bacteria	Actinomycetota	Actinobacteria	Micrococcales	Micrococcaceae	Kocuria
ASV1347	Bacteria	Bacillota	Clostridia	Peptostreptococcales-Tissierellales	Anaerovoracaceae	[Eubacterium] brachy group
ASV1348	Bacteria	Bacillota	Clostridia	Lachnospirales	Lachnospiraceae	Anaerobutyricum
ASV1349	Bacteria	Bacillota	Clostridia	Lachnospirales	Lachnospiraceae	Mediterraneibacter
ASV1350	Bacteria	Bacillota	Clostridia	Peptostreptococcales-Tissierellales	Peptostreptococcaceae	Romboutsia
ASV1351	Bacteria	Bacillota	Clostridia	Lachnospirales	Lachnospiraceae	Anaerobutyricum
ASV1352	Bacteria	Bacillota	Clostridia	Clostridia UCG-014	NA	NA
ASV1353	Bacteria	Actinomycetota	Actinobacteria	Micrococcales	Micrococcaceae	Rothia
ASV1354	Bacteria	Bacillota	Clostridia	Lachnospirales	Lachnospiraceae	Anaerobutyricum
ASV1355	Bacteria	Bacillota	Clostridia	Lachnospirales	Lachnospiraceae	Blautia
ASV1356	Bacteria	Bacillota	Clostridia	Peptostreptococcales-Tissierellales	Family XI	Helcococcus
ASV1357	Bacteria	Bacillota	Clostridia	Oscillospirales	Ruminococcaceae	Candidatus Soleaferrea
ASV1358	Bacteria	Bacillota	Clostridia	Oscillospirales	Ruminococcaceae	[Eubacterium] siraeum group
ASV1359	Bacteria	Bacillota	Clostridia	Lachnospirales	Lachnospiraceae	Cellulosilyticum
ASV1360	Bacteria	Bacillota	Clostridia	Lachnospirales	Lachnospiraceae	Lachnospiraceae AC2044 group
ASV1361	Bacteria	Bacillota	Clostridia	Oscillospirales	Oscillospiraceae	NK4A214 group
ASV1362	Bacteria	Bacillota	Clostridia	Lachnospirales	Lachnospiraceae	NA
ASV1363	Bacteria	Bacillota	Bacilli	Lactobacillales	Lactobacillaceae	HT002
ASV1364	Bacteria	Bacillota	Clostridia	Peptostreptococcales-Tissierellales	Anaerovoracaceae	S5-A14a
ASV1365	Bacteria	Bacillota	Bacilli	Staphylococcales	Staphylococcaceae	NA
ASV1366	Bacteria	Bacillota	Clostridia	Peptostreptococcales-Tissierellales	Family XI	Anaerococcus
ASV1367	Bacteria	Deinococcota	Deinococci	Deinococcales	Deinococcaceae	Deinococcus
ASV1368	Bacteria	Actinomycetota	Actinobacteria	Mycobacteriales	Corynebacteriaceae	Corynebacterium
ASV1369	Bacteria	Bacillota	Clostridia	Oscillospirales	Oscillospiraceae	NK4A214 group
ASV1370	Bacteria	Bacillota	Clostridia	Oscillospirales	Oscillospiraceae	UCG-002
ASV1371	Bacteria	Pseudomonadota	Alphaproteobacteria	Rhodobacterales	Paracoccaceae	Rubellimicrobium
ASV1372	Bacteria	Actinomycetota	Actinobacteria	Propionibacteriales	Propionibacteriaceae	Luteococcus
ASV1373	Bacteria	Bacillota	Clostridia	Oscillospirales	Ruminococcaceae	Acutalibacter
ASV1374	Bacteria	Bacillota	Clostridia	Oscillospirales	Ruminococcaceae	CAG-352
ASV1375	Bacteria	Bacillota	Clostridia	Oscillospirales	Ruminococcaceae	Gemmiger
ASV1376	Bacteria	Bacillota	Clostridia	Oscillospirales	Oscillospiraceae	NK4A214 group
ASV1377	Bacteria	Actinomycetota	Actinobacteria	Mycobacteriales	Corynebacteriaceae	Corynebacterium
ASV1378	Bacteria	Fusobacteriota	Fusobacteriia	Fusobacteriales	Leptotrichiaceae	NA
ASV1379	Bacteria	Bacillota	Clostridia	Oscillospirales	UCG-010	NA
ASV1380	Bacteria	Pseudomonadota	Alphaproteobacteria	Hyphomicrobiales	Beijerinckiaceae	NA
ASV1381	Bacteria	Bacillota	Clostridia	Oscillospirales	Ruminococcaceae	Ruminococcus
ASV1382	Bacteria	Bacillota	Bacilli	Lactobacillales	Aerococcaceae	NA
ASV1383	Bacteria	Bacillota	Clostridia	Peptostreptococcales-Tissierellales	Family XI	Anaerococcus
ASV1384	Bacteria	Actinomycetota	Actinobacteria	Micrococcales	Micrococcaceae	Rothia
ASV1385	Bacteria	Bacillota	Clostridia	Lachnospirales	Lachnospiraceae	Lachnospiraceae UCG-007
ASV1386	Bacteria	Bacillota	Clostridia	Lachnospirales	Lachnospiraceae	Blautia
ASV1387	Bacteria	Actinomycetota	Actinobacteria	Micrococcales	Micrococcaceae	Kocuria
ASV1388	Bacteria	Bacillota	Clostridia	Peptostreptococcales-Tissierellales	Family XI	Anaerococcus
ASV1389	Bacteria	Deinococcota	Deinococci	Deinococcales	Deinococcaceae	Deinococcus
ASV1390	Bacteria	Bacillota	Bacilli	Staphylococcales	Staphylococcaceae	NA
ASV1391	Bacteria	Actinomycetota	Actinobacteria	Mycobacteriales	Corynebacteriaceae	Corynebacterium
ASV1392	Bacteria	Bacillota	Clostridia	Peptostreptococcales-Tissierellales	Family XI	Anaerococcus
ASV1393	Bacteria	Bacillota	Clostridia	Lachnospirales	Lachnospiraceae	Lachnospiraceae XPB1014 group
ASV1394	Bacteria	Actinomycetota	Actinobacteria	Mycobacteriales	Corynebacteriaceae	Corynebacterium
ASV1395	Bacteria	Bacillota	Clostridia	Oscillospirales	Ruminococcaceae	Anaerofilum
ASV1396	Bacteria	Bacillota	Clostridia	Oscillospirales	Oscillospiraceae	Flavonifractor
ASV1397	Bacteria	Bacillota	Clostridia	Clostridia vadinBB60 group	NA	NA
ASV1398	Bacteria	Actinomycetota	Actinobacteria	Micrococcales	Microbacteriaceae	Leucobacter
ASV1399	Bacteria	Bacillota	Clostridia	Oscillospirales	Ruminococcaceae	NA
ASV1400	Bacteria	Bacillota	Clostridia	Lachnospirales	Lachnospiraceae	Mediterraneibacter
ASV1401	Bacteria	Bacillota	Clostridia	Oscillospirales	Butyricicoccaceae	NA
ASV1402	Bacteria	Bacillota	Clostridia	Lachnospirales	Lachnospiraceae	Lachnospiraceae UCG-010
ASV1403	Bacteria	Bacillota	Clostridia	Lachnospirales	Lachnospiraceae	Cellulosilyticum
ASV1404	Bacteria	Bacillota	Clostridia	Lachnospirales	Lachnospiraceae	Acetitomaculum
ASV1405	Bacteria	Bacillota	Clostridia	Oscillospirales	Ruminococcaceae	Ruminococcus
ASV1406	Bacteria	Actinomycetota	Actinobacteria	Micrococcales	Dermabacteraceae	Brachybacterium
ASV1407	Bacteria	Bacillota	NA	NA	NA	NA
ASV1408	Bacteria	Actinomycetota	Actinobacteria	Micrococcales	Micrococcaceae	NA
ASV1409	Bacteria	Bacillota	Clostridia	Lachnospirales	Lachnospiraceae	[Ruminococcus] gnavus group
ASV1410	Bacteria	Bacillota	Clostridia	Peptostreptococcales-Tissierellales	Peptostreptococcaceae	NA
ASV1411	Bacteria	Actinomycetota	Actinobacteria	Mycobacteriales	Corynebacteriaceae	Corynebacterium
ASV1412	Bacteria	Actinomycetota	Actinobacteria	Micrococcales	Dermatophilaceae	NA
ASV1413	Bacteria	Actinomycetota	Actinobacteria	Micrococcales	Micrococcaceae	Rothia
ASV1414	Bacteria	Actinomycetota	Actinobacteria	Micrococcales	Dermabacteraceae	Brachybacterium
ASV1415	Bacteria	Bacillota	Clostridia	Clostridia vadinBB60 group	NA	NA
ASV1416	Bacteria	Actinomycetota	Actinobacteria	Propionibacteriales	Propionibacteriaceae	Brooklawnia
ASV1417	Bacteria	Bacillota	Clostridia	Peptostreptococcales-Tissierellales	Family XI	NA
ASV1418	Bacteria	Bacillota	Clostridia	Peptostreptococcales-Tissierellales	Anaerovoracaceae	[Eubacterium] brachy group
ASV1419	Bacteria	Bacillota	Clostridia	Lachnospirales	Lachnospiraceae	Coprococcus
ASV1420	Bacteria	Bacillota	Clostridia	Lachnospirales	Lachnospiraceae	CHKCI001
ASV1421	Bacteria	Bacillota	Clostridia	Oscillospirales	Ruminococcaceae	Acutalibacter
ASV1422	Bacteria	Actinomycetota	Actinobacteria	Mycobacteriales	Nocardiaceae	Rhodococcus
ASV1423	Bacteria	Bacillota	Clostridia	Oscillospirales	Oscillospiraceae	NK4A214 group
ASV1424	Bacteria	Actinomycetota	Actinobacteria	Mycobacteriales	Corynebacteriaceae	Corynebacterium
ASV1425	Bacteria	Bacillota	Bacilli	Lactobacillales	Aerococcaceae	NA
ASV1426	Bacteria	Actinomycetota	Actinobacteria	Mycobacteriales	Corynebacteriaceae	Corynebacterium
ASV1427	Bacteria	Actinomycetota	Actinobacteria	Mycobacteriales	Corynebacteriaceae	Corynebacterium
ASV1428	Bacteria	Bacillota	Bacilli	Lactobacillales	Lactobacillaceae	Lactobacillus
ASV1429	Bacteria	Bacillota	Clostridia	Peptostreptococcales-Tissierellales	Family XI	Anaerococcus
ASV1430	Bacteria	Bacillota	Clostridia	Peptostreptococcales-Tissierellales	Family XI	Anaerococcus
ASV1431	Bacteria	Pseudomonadota	Alphaproteobacteria	Sphingomonadales	Sphingomonadaceae	Sphingomonas
ASV1432	Bacteria	Bacillota	Clostridia	Clostridiales	Clostridiaceae	Clostridium
ASV1433	Bacteria	Actinomycetota	Actinobacteria	Mycobacteriales	Corynebacteriaceae	Corynebacterium
ASV1434	Bacteria	Fusobacteriota	Fusobacteriia	Fusobacteriales	Fusobacteriaceae	Fusobacterium
ASV1435	Bacteria	Bacillota	Clostridia	Clostridiales	Clostridiaceae	Clostridium
ASV1436	Bacteria	Pseudomonadota	Alphaproteobacteria	Rhodobacterales	Paracoccaceae	Paracoccus
ASV1437	Bacteria	Bacillota	Clostridia	Oscillospirales	Oscillospiraceae	NA
ASV1438	Bacteria	Bacillota	Clostridia	Peptostreptococcales-Tissierellales	Family XI	Peptoniphilus
ASV1439	Bacteria	Bacillota	Clostridia	Lachnospirales	Lachnospiraceae	NA
ASV1440	Bacteria	Bacillota	Clostridia	Lachnospirales	Lachnospiraceae	Marvinbryantia
ASV1441	Bacteria	Bacillota	Clostridia	Clostridiales	Clostridiaceae	Clostridium
ASV1442	Bacteria	Pseudomonadota	Alphaproteobacteria	Rhodospirillales	NA	NA
ASV1443	Bacteria	Actinomycetota	Actinobacteria	Micrococcales	Microbacteriaceae	Cryobacterium
ASV1444	Bacteria	Bacillota	Clostridia	Peptostreptococcales-Tissierellales	Peptostreptococcaceae	Terrisporobacter
ASV1445	Bacteria	Bacillota	Clostridia	Oscillospirales	Ruminococcaceae	Faecalibacterium
ASV1446	Bacteria	Bacillota	Clostridia	Lachnospirales	Lachnospiraceae	Fusicatenibacter
ASV1447	Bacteria	Bacillota	Clostridia	Christensenellales	Christensenellaceae	NA
ASV1448	Bacteria	Bacillota	Clostridia	Clostridia UCG-014	NA	NA
ASV1449	Bacteria	Actinomycetota	Actinobacteria	Mycobacteriales	Corynebacteriaceae	Corynebacterium
ASV1450	Bacteria	Bacillota	Clostridia	Lachnospirales	Lachnospiraceae	Cellulosilyticum
ASV1451	Bacteria	Bacillota	Clostridia	Peptostreptococcales-Tissierellales	Family XI	Anaerococcus
ASV1452	Bacteria	Pseudomonadota	Alphaproteobacteria	Sphingomonadales	Sphingomonadaceae	Sphingomonas
ASV1453	Bacteria	Bacillota	Clostridia	Oscillospirales	Butyricicoccaceae	Butyricicoccus
ASV1454	Bacteria	Bacillota	Clostridia	Lachnospirales	Lachnospiraceae	Cellulosilyticum
ASV1455	Bacteria	Bacillota	Clostridia	Peptostreptococcales-Tissierellales	Family XI	Anaerococcus
ASV1456	Bacteria	Bacillota	Clostridia	Christensenellales	Christensenellaceae	Christensenellaceae R-7 group
ASV1457	Bacteria	Bacillota	Clostridia	Peptostreptococcales-Tissierellales	Family XI	Anaerococcus
ASV1458	Bacteria	Actinomycetota	Actinobacteria	Propionibacteriales	Propionibacteriaceae	Propioniciclava
ASV1459	Bacteria	Bacillota	Clostridia	Lachnospirales	Lachnospiraceae	Blautia
ASV1460	Bacteria	Bacillota	Clostridia	Clostridiales	Clostridiaceae	Clostridium
ASV1461	Bacteria	Bacillota	Bacilli	Erysipelotrichales	Erysipelotrichaceae	Turicibacter
ASV1462	Bacteria	Actinomycetota	Actinobacteria	Actinomycetales	Actinomycetaceae	Schaalia
ASV1463	Bacteria	Bacillota	Clostridia	Peptostreptococcales-Tissierellales	Peptostreptococcaceae	Terrisporobacter
ASV1464	Bacteria	Bacillota	Clostridia	Monoglobales	Monoglobaceae	Monoglobus
ASV1465	Bacteria	Bacillota	Clostridia	Lachnospirales	Lachnospiraceae	Cellulosilyticum
ASV1466	Bacteria	Bacillota	Clostridia	Oscillospirales	[Eubacterium] coprostanoligenes group	NA
ASV1467	Bacteria	Actinomycetota	Actinobacteria	Mycobacteriales	Corynebacteriaceae	Corynebacterium
ASV1468	Bacteria	Bacillota	Clostridia	Lachnospirales	Lachnospiraceae	Cellulosilyticum
ASV1470	Bacteria	Bacillota	Bacilli	Lactobacillales	Lactobacillaceae	NA
ASV1471	Bacteria	Actinomycetota	Actinobacteria	Micrococcales	Micrococcaceae	NA
ASV1472	Bacteria	Bacillota	Clostridia	Lachnospirales	Lachnospiraceae	[Ruminococcus] gnavus group
ASV1473	Bacteria	Bacillota	Clostridia	Peptostreptococcales-Tissierellales	Anaerovoracaceae	Hornefia
ASV1474	Bacteria	Bacillota	Clostridia	Peptostreptococcales-Tissierellales	Family XI	Anaerococcus
ASV1475	Bacteria	Campylobacterota	Campylobacteria	Campylobacterales	Campylobacteraceae	Campylobacter
ASV1476	Bacteria	Bacillota	Bacilli	Staphylococcales	Staphylococcaceae	Staphylococcus
ASV1477	Bacteria	Actinomycetota	Actinobacteria	Micrococcales	Micrococcaceae	Micrococcus
ASV1478	Bacteria	Bacillota	Clostridia	Clostridia UCG-014	NA	NA
ASV1479	Bacteria	Bacillota	Clostridia	Peptostreptococcales-Tissierellales	Family XI	Anaerococcus
ASV1480	Bacteria	Bacillota	Clostridia	Oscillospirales	Ruminococcaceae	Acutalibacter
ASV1481	Bacteria	Bacillota	Clostridia	Clostridia vadinBB60 group	NA	NA
ASV1482	Bacteria	Actinomycetota	Actinobacteria	Mycobacteriales	Corynebacteriaceae	Corynebacterium
ASV1483	Bacteria	Bacillota	Clostridia	Lachnospirales	Lachnospiraceae	Anaerobutyricum
ASV1484	Bacteria	Bacillota	Clostridia	Oscillospirales	Oscillospiraceae	NK4A214 group
ASV1485	Bacteria	Actinomycetota	Actinobacteria	Micrococcales	Dermabacteraceae	Brachybacterium
ASV1486	Bacteria	Bacillota	Bacilli	Lactobacillales	Aerococcaceae	NA
ASV1487	Bacteria	Actinomycetota	Actinobacteria	Actinomycetales	Actinomycetaceae	Trueperella
ASV1488	Bacteria	Actinomycetota	Actinobacteria	Micrococcales	Micrococcaceae	Kocuria
ASV1489	Bacteria	Actinomycetota	Actinobacteria	Bifidobacteriales	Bifidobacteriaceae	Bifidobacterium
ASV1490	Bacteria	Bacillota	Clostridia	Peptostreptococcales-Tissierellales	Family XI	Helcococcus
ASV1491	Bacteria	Bacillota	Bacilli	Staphylococcales	Staphylococcaceae	NA
ASV1492	Bacteria	Bacillota	Clostridia	Christensenellales	Christensenellaceae	Christensenellaceae R-7 group
ASV1493	Bacteria	Deinococcota	Deinococci	Deinococcales	Deinococcaceae	Deinococcus
ASV1494	Bacteria	Bacillota	Clostridia	Peptostreptococcales-Tissierellales	Family XI	Anaerococcus
ASV1495	Bacteria	Actinomycetota	Actinobacteria	Micrococcales	Micrococcaceae	Kocuria
ASV1496	Bacteria	Bacillota	Clostridia	Clostridiales	Clostridiaceae	Clostridium
ASV1497	Bacteria	Bacillota	Clostridia	Clostridiales	Clostridiaceae	Clostridium
ASV1498	Bacteria	Bacillota	Clostridia	Clostridia vadinBB60 group	NA	NA
ASV1499	Bacteria	Acidobacteriota	Blastocatellia	Blastocatellales	Blastocatellaceae	NA
ASV1500	Bacteria	Bacillota	Clostridia	Clostridia UCG-014	NA	NA
ASV1501	Bacteria	Bacillota	Clostridia	Clostridiales	Clostridiaceae	Clostridium
ASV1502	Bacteria	Actinomycetota	Actinobacteria	Propionibacteriales	Propionibacteriaceae	Cutibacterium
ASV1503	Bacteria	Bacillota	Clostridia	Clostridia vadinBB60 group	NA	NA
ASV1504	Bacteria	Bacillota	Clostridia	Oscillospirales	Ruminococcaceae	NA
ASV1505	Bacteria	Pseudomonadota	Alphaproteobacteria	Rhodobacterales	Paracoccaceae	Paracoccus
ASV1506	Bacteria	Bacillota	Clostridia	Lachnospirales	Lachnospiraceae	Dorea
ASV1507	Bacteria	Deinococcota	Deinococci	Deinococcales	Trueperaceae	Truepera
ASV1508	Bacteria	Bacillota	Clostridia	Lachnospirales	Lachnospiraceae	Anaerobutyricum
ASV1509	Bacteria	Bacillota	Clostridia	Lachnospirales	Lachnospiraceae	Lachnospiraceae NK4A136 group
ASV1510	Bacteria	Bacillota	Clostridia	Oscillospirales	Oscillospiraceae	NK4A214 group
ASV1511	Bacteria	Campylobacterota	Campylobacteria	Campylobacterales	Helicobacteraceae	Helicobacter
ASV1512	Bacteria	Bacillota	Bacilli	Lactobacillales	Aerococcaceae	NA
ASV1513	Bacteria	Bacillota	Clostridia	Oscillospirales	NA	NA
ASV1514	Bacteria	Bacillota	Clostridia	Lachnospirales	Lachnospiraceae	Coprococcus
ASV1515	Bacteria	Bacillota	Clostridia	Peptostreptococcales-Tissierellales	Family XI	Anaerococcus
ASV1516	Bacteria	Actinomycetota	Actinobacteria	Micrococcales	Dermacoccaceae	Kytococcus
ASV1517	Bacteria	Actinomycetota	Actinobacteria	Micrococcales	Intrasporangiaceae	NA
ASV1518	Bacteria	Actinomycetota	Actinobacteria	Micrococcales	Micrococcaceae	Kocuria
ASV1519	Bacteria	Bacillota	Clostridia	Peptostreptococcales-Tissierellales	Family XI	Peptoniphilus
ASV1520	Bacteria	Bacillota	Clostridia	Clostridiales	Clostridiaceae	Clostridium
ASV1521	Bacteria	Bacillota	Clostridia	Lachnospirales	Lachnospiraceae	Enterocloster
ASV1522	Bacteria	Pseudomonadota	Alphaproteobacteria	Caulobacterales	Caulobacteraceae	Brevundimonas
ASV1523	Bacteria	Bacillota	Clostridia	Peptostreptococcales-Tissierellales	Anaerovoracaceae	Family XIII AD3011 group
ASV1524	Bacteria	Bacillota	Clostridia	Peptostreptococcales-Tissierellales	Peptostreptococcaceae	Terrisporobacter
ASV1525	Bacteria	Actinomycetota	Actinobacteria	Micrococcales	Micrococcaceae	Kocuria
ASV1526	Bacteria	Bacillota	Clostridia	Lachnospirales	Lachnospiraceae	NA
ASV1527	Bacteria	Bacillota	Clostridia	Peptostreptococcales-Tissierellales	Family XI	Parvimonas
ASV1528	Bacteria	Bacillota	Clostridia	Peptostreptococcales-Tissierellales	Family XI	Peptoniphilus
ASV1529	Bacteria	Bacillota	Clostridia	Peptostreptococcales-Tissierellales	Family XI	NA
ASV1530	Bacteria	Bacillota	Clostridia	Oscillospirales	Oscillospiraceae	UCG-002
ASV1531	Bacteria	Bacillota	Clostridia	Peptostreptococcales-Tissierellales	Family XI	Anaerococcus
ASV1532	Bacteria	Pseudomonadota	Alphaproteobacteria	Sphingomonadales	Sphingomonadaceae	NA
ASV1533	Bacteria	Bacillota	Clostridia	Peptostreptococcales-Tissierellales	Family XI	Anaerococcus
ASV1534	Bacteria	Actinomycetota	Actinobacteria	Micrococcales	Micrococcaceae	Micrococcus
ASV1535	Bacteria	Actinomycetota	Actinobacteria	Mycobacteriales	Corynebacteriaceae	Corynebacterium
ASV1536	Bacteria	Bacillota	Clostridia	Peptostreptococcales-Tissierellales	Peptostreptococcaceae	Intestinibacter
ASV1537	Bacteria	Bacillota	Clostridia	Christensenellales	Christensenellaceae	Christensenellaceae R-7 group
ASV1538	Bacteria	Bacillota	Clostridia	Oscillospirales	Ruminococcaceae	Faecalibacterium
ASV1539	Bacteria	Bacillota	Clostridia	Clostridia UCG-014	NA	NA
ASV1540	Bacteria	Bacillota	Clostridia	Clostridia UCG-014	NA	NA
ASV1541	Bacteria	Bacillota	Clostridia	Lachnospirales	Lachnospiraceae	Lachnospiraceae XPB1014 group
ASV1542	Bacteria	Bacillota	Clostridia	Clostridia UCG-014	NA	NA
ASV1543	Bacteria	Bacillota	Clostridia	Peptostreptococcales-Tissierellales	Peptostreptococcaceae	Terrisporobacter
ASV1544	Bacteria	Bacillota	Clostridia	Christensenellales	Christensenellaceae	Christensenellaceae R-7 group
ASV1545	Bacteria	Bacillota	Clostridia	Clostridia UCG-014	NA	NA
ASV1546	Bacteria	Bacillota	Clostridia	Oscillospirales	Ruminococcaceae	Ruminococcus
ASV1547	Bacteria	Bacillota	Clostridia	Christensenellales	Christensenellaceae	Christensenellaceae R-7 group
ASV1548	Bacteria	Bacillota	Clostridia	Peptostreptococcales-Tissierellales	Peptostreptococcaceae	Intestinibacter
ASV1549	Bacteria	Bacillota	Clostridia	Lachnospirales	Lachnospiraceae	Lachnospiraceae ND3007 group
ASV1550	Bacteria	Bacillota	Bacilli	Lactobacillales	Aerococcaceae	NA
ASV1551	Bacteria	Bacillota	Clostridia	Peptostreptococcales-Tissierellales	Family XI	Helcococcus
ASV1552	Bacteria	Actinomycetota	Actinobacteria	Mycobacteriales	Corynebacteriaceae	Corynebacterium
ASV1553	Bacteria	Actinomycetota	Actinobacteria	Mycobacteriales	Corynebacteriaceae	Corynebacterium
ASV1554	Bacteria	Bacillota	Clostridia	Peptostreptococcales-Tissierellales	Peptostreptococcaceae	Intestinibacter
ASV1555	Bacteria	Bacillota	Clostridia	Oscillospirales	Ruminococcaceae	Fournierella
ASV1556	Bacteria	Bacillota	Clostridia	Lachnospirales	Lachnospiraceae	Blautia
ASV1557	Bacteria	Bacillota	Clostridia	Clostridiales	Clostridiaceae	Clostridium
ASV1558	Bacteria	Bacillota	Clostridia	Oscillospirales	Butyricicoccaceae	Butyricicoccus
ASV1559	Bacteria	Bacillota	Clostridia	Oscillospirales	Ruminococcaceae	Paludicola
ASV1560	Bacteria	Bacillota	Bacilli	Erysipelotrichales	Erysipelotrichaceae	Turicibacter
ASV1561	Bacteria	Bacillota	Clostridia	Clostridiales	Clostridiaceae	Clostridium
ASV1562	Bacteria	Bacillota	Bacilli	Staphylococcales	Staphylococcaceae	NA
ASV1563	Bacteria	Bacillota	Clostridia	Oscillospirales	Oscillospiraceae	NK4A214 group
ASV1564	Bacteria	Bacillota	Clostridia	Lachnospirales	Lachnospiraceae	Anaerobutyricum
ASV1565	Bacteria	Bacillota	Clostridia	Peptostreptococcales-Tissierellales	Peptostreptococcaceae	Terrisporobacter
ASV1566	Bacteria	Bacillota	Clostridia	Christensenellales	Christensenellaceae	Christensenellaceae R-7 group
ASV1567	Bacteria	Bacillota	Clostridia	Clostridia UCG-014	NA	NA
ASV1568	Bacteria	Bacillota	Clostridia	Lachnospirales	Lachnospiraceae	Butyribacter
ASV1569	Bacteria	Bacillota	Bacilli	Staphylococcales	Staphylococcaceae	NA
ASV1570	Bacteria	Actinomycetota	Actinobacteria	Mycobacteriales	Corynebacteriaceae	Corynebacterium
ASV1571	Bacteria	Bacillota	Clostridia	Clostridiales	Clostridiaceae	Clostridium
ASV1572	Bacteria	Actinomycetota	Actinobacteria	Actinomycetales	Actinomycetaceae	Trueperella
ASV1573	Bacteria	Actinomycetota	Coriobacteriia	Coriobacteriales	Coriobacteriaceae	Collinsella
ASV1574	Bacteria	Actinomycetota	Actinobacteria	Micrococcales	Micrococcaceae	NA
ASV1575	Bacteria	NA	NA	NA	NA	NA
ASV1576	Bacteria	Actinomycetota	Actinobacteria	Propionibacteriales	Propionibacteriaceae	Cutibacterium
ASV1577	Bacteria	Actinomycetota	Actinobacteria	Micrococcales	Dermabacteraceae	Brachybacterium
ASV1578	Bacteria	Actinomycetota	Actinobacteria	Micrococcales	Dermabacteraceae	Brachybacterium
ASV1579	Bacteria	Fusobacteriota	Fusobacteriia	Fusobacteriales	Fusobacteriaceae	Fusobacterium
ASV1580	Bacteria	Bacillota	Clostridia	Peptostreptococcales-Tissierellales	Family XI	Fenollaria
ASV1581	Bacteria	Bacillota	Clostridia	Lachnospirales	Lachnospiraceae	Catenibacillus
ASV1582	Bacteria	Pseudomonadota	Alphaproteobacteria	Rhodobacterales	Paracoccaceae	Paracoccus
ASV1583	Bacteria	Bacillota	Clostridia	Clostridia UCG-014	NA	NA
ASV1584	Bacteria	Bacillota	Clostridia	Peptostreptococcales-Tissierellales	Family XI	Anaerococcus
ASV1585	Bacteria	Bacillota	Bacilli	Acholeplasmatales	Acholeplasmataceae	Anaeroplasma
ASV1586	Bacteria	Bacillota	Clostridia	Lachnospirales	Lachnospiraceae	Coprococcus
ASV1587	Bacteria	Bacillota	Clostridia	Clostridia UCG-014	NA	NA
ASV1588	Bacteria	Bacillota	Clostridia	Oscillospirales	Oscillospiraceae	NA
ASV1589	Bacteria	Bacillota	Clostridia	Clostridia UCG-014	NA	NA
ASV1590	Bacteria	Bacillota	Clostridia	Oscillospirales	Ruminococcaceae	Anaerotruncus
ASV1591	Bacteria	Bacillota	Clostridia	Oscillospirales	Butyricicoccaceae	Agathobaculum
ASV1592	Bacteria	Bacillota	Clostridia	Oscillospirales	Ruminococcaceae	NA
ASV1593	Bacteria	Bacillota	Clostridia	Lachnospirales	Lachnospiraceae	Coprococcus
ASV1594	Bacteria	Bacillota	Clostridia	Peptostreptococcales-Tissierellales	Anaerovoracaceae	Family XIII AD3011 group
ASV1595	Bacteria	Bacillota	Bacilli	Lactobacillales	Lactobacillaceae	NA
ASV1596	Bacteria	Bacillota	Clostridia	Peptostreptococcales-Tissierellales	Family XI	Anaerococcus
ASV1597	Bacteria	Bacillota	Clostridia	Oscillospirales	Oscillospiraceae	NK4A214 group
ASV1598	Bacteria	Bacillota	Clostridia	Peptostreptococcales-Tissierellales	Family XI	Anaerococcus
ASV1599	Bacteria	Bacillota	Clostridia	Peptostreptococcales-Tissierellales	Family XI	Anaerococcus
ASV1600	Bacteria	Bacillota	Clostridia	Clostridiales	Clostridiaceae	Clostridium
ASV1601	Bacteria	Actinomycetota	Actinobacteria	Micrococcales	Micrococcaceae	Citricoccus
ASV1602	Bacteria	Pseudomonadota	Alphaproteobacteria	Rhodobacterales	Paracoccaceae	Paracoccus
ASV1603	Bacteria	Bacillota	Clostridia	Peptostreptococcales-Tissierellales	Family XI	Anaerococcus
ASV1604	Bacteria	Bacillota	Clostridia	Oscillospirales	Ruminococcaceae	Gemmiger
ASV1605	Bacteria	Bacillota	Clostridia	Clostridia UCG-014	NA	NA
ASV1606	Bacteria	Bacillota	Clostridia	Oscillospirales	Ruminococcaceae	Fournierella
ASV1607	Bacteria	Bacillota	Clostridia	Lachnospirales	Lachnospiraceae	Lachnoclostridium
ASV1608	Bacteria	Bacillota	Clostridia	Lachnospirales	Lachnospiraceae	Agathobacter
ASV1609	Bacteria	Actinomycetota	Actinobacteria	Propionibacteriales	Nocardioidaceae	Nocardioides
ASV1610	Bacteria	Bacillota	Clostridia	Peptostreptococcales-Tissierellales	Peptostreptococcaceae	Terrisporobacter
ASV1611	Bacteria	Bacillota	Clostridia	Lachnospirales	Lachnospiraceae	GCA-900066575
ASV1612	Bacteria	Bacillota	Clostridia	Oscillospirales	Ruminococcaceae	NA
ASV1613	Bacteria	Bacillota	Clostridia	Oscillospirales	Ruminococcaceae	NA
ASV1614	Bacteria	Bacillota	Clostridia	Peptostreptococcales-Tissierellales	Anaerovoracaceae	Family XIII AD3011 group
ASV1615	Bacteria	Bacillota	Bacilli	Lactobacillales	Aerococcaceae	NA
ASV1616	Bacteria	Actinomycetota	Actinobacteria	Micrococcales	Micrococcaceae	NA
ASV1617	Bacteria	Actinomycetota	Actinobacteria	Bifidobacteriales	Bifidobacteriaceae	Bifidobacterium
ASV1618	Bacteria	Bacillota	Clostridia	Oscillospirales	Butyricicoccaceae	UCG-008
ASV1619	Bacteria	Bacillota	Clostridia	Christensenellales	Christensenellaceae	Christensenellaceae R-7 group
ASV1620	Bacteria	Pseudomonadota	Alphaproteobacteria	Sphingomonadales	Sphingomonadaceae	Sphingomonas
ASV1621	Bacteria	Bacillota	Clostridia	Lachnospirales	Lachnospiraceae	Mediterraneibacter
ASV1622	Bacteria	Bacillota	Clostridia	Peptostreptococcales-Tissierellales	Family XI	Peptoniphilus
ASV1623	Bacteria	Actinomycetota	Actinobacteria	Mycobacteriales	Corynebacteriaceae	Corynebacterium
ASV1624	Bacteria	Bacillota	Clostridia	Peptostreptococcales-Tissierellales	Family XI	Anaerococcus
ASV1625	Bacteria	Bacillota	Clostridia	Clostridiales	Clostridiaceae	Clostridium
ASV1626	Bacteria	Bacillota	Clostridia	Oscillospirales	Oscillospiraceae	Intestinimonas
ASV1627	Bacteria	Acidobacteriota	Blastocatellia	11-24	NA	NA
ASV1628	Bacteria	Bacillota	Clostridia	Clostridia vadinBB60 group	NA	NA
ASV1629	Bacteria	Bacillota	Clostridia	Clostridia UCG-014	NA	NA
ASV1630	Bacteria	Bacillota	Clostridia	Clostridia UCG-014	NA	NA
ASV1631	Bacteria	Bacillota	Clostridia	Oscillospirales	UCG-010	NA
ASV1632	Bacteria	Bacillota	Clostridia	Lachnospirales	Lachnospiraceae	Shuttleworthia
ASV1633	Bacteria	Bacillota	Clostridia	Lachnospirales	Lachnospiraceae	NA
ASV1634	Bacteria	Bacillota	Clostridia	Lachnospirales	Lachnospiraceae	Anaerotignum
ASV1635	Bacteria	Bacillota	Clostridia	Peptostreptococcales-Tissierellales	Peptostreptococcaceae	Asaccharospora
ASV1636	Bacteria	Bacillota	Clostridia	Clostridia UCG-014	NA	NA
ASV1637	Bacteria	Bacillota	Clostridia	Oscillospirales	Ruminococcaceae	Acutalibacter
ASV1638	Bacteria	Bacillota	Clostridia	Clostridia UCG-014	NA	NA
ASV1639	Bacteria	Bacillota	Clostridia	Lachnospirales	Lachnospiraceae	NA
ASV1640	Bacteria	Bacillota	Clostridia	Oscillospirales	Oscillospiraceae	NK4A214 group
ASV1641	Bacteria	Bacillota	Clostridia	Oscillospirales	Ruminococcaceae	Paludicola
ASV1642	Bacteria	Bacillota	Clostridia	Oscillospirales	Oscillospiraceae	Flavonifractor
ASV1643	Bacteria	Bacillota	Clostridia	Oscillospirales	[Eubacterium] coprostanoligenes group	NA
ASV1644	Bacteria	Bacillota	Clostridia	Oscillospirales	Ruminococcaceae	NA
ASV1645	Bacteria	Pseudomonadota	Alphaproteobacteria	Sphingomonadales	Sphingomonadaceae	Sphingomonas
ASV1646	Bacteria	Synergistota	Synergistia	Synergistales	Synergistaceae	Fretibacterium
ASV1647	Bacteria	Bacillota	Clostridia	Peptostreptococcales-Tissierellales	Family XI	Helcococcus
ASV1648	Bacteria	Bacillota	Bacilli	Lactobacillales	Aerococcaceae	NA
ASV1649	Bacteria	Bacillota	Clostridia	Lachnospirales	Lachnospiraceae	Cellulosilyticum
ASV1650	Bacteria	Bacillota	Bacilli	Lactobacillales	Lactobacillaceae	HT002
ASV1651	Bacteria	Pseudomonadota	Alphaproteobacteria	Hyphomicrobiales	Rhizobiaceae	Aureimonas
ASV1652	Bacteria	Actinomycetota	Actinobacteria	Pseudonocardiales	Pseudonocardiaceae	Actinophytocola
ASV1653	Bacteria	Actinomycetota	Actinobacteria	Propionibacteriales	Nocardioidaceae	Nocardioides
ASV1654	Bacteria	Actinomycetota	Actinobacteria	Mycobacteriales	Corynebacteriaceae	Corynebacterium
ASV1655	Bacteria	Campylobacterota	Campylobacteria	Campylobacterales	Campylobacteraceae	Campylobacter
ASV1656	Bacteria	Bacillota	Clostridia	Oscillospirales	Ruminococcaceae	Faecalibacterium
ASV1657	Bacteria	Actinomycetota	Actinobacteria	Micrococcales	Micrococcaceae	Kocuria
ASV1658	Bacteria	Bacillota	Clostridia	Oscillospirales	Ruminococcaceae	NA
ASV1659	Bacteria	Pseudomonadota	Alphaproteobacteria	Rhodobacterales	Paracoccaceae	Paracoccus
ASV1660	Bacteria	Fusobacteriota	Fusobacteriia	Fusobacteriales	Fusobacteriaceae	Fusobacterium
ASV1661	Bacteria	Bacillota	Clostridia	Clostridia UCG-014	NA	NA
ASV1662	Bacteria	Bacillota	Clostridia	Clostridia UCG-014	NA	NA
ASV1663	Bacteria	Pseudomonadota	Alphaproteobacteria	Hyphomicrobiales	Rhizobiaceae	Pseudaminobacter
ASV1664	Bacteria	Bacillota	Clostridia	Lachnospirales	Lachnospiraceae	NA
ASV1665	Bacteria	Bacillota	Clostridia	Lachnospirales	Lachnospiraceae	NA
ASV1666	Bacteria	Pseudomonadota	Alphaproteobacteria	Caulobacterales	Caulobacteraceae	Brevundimonas
ASV1667	Bacteria	Bacillota	Clostridia	Peptostreptococcales-Tissierellales	Anaerovoracaceae	[Eubacterium] brachy group
ASV1668	Bacteria	Bacillota	Clostridia	Peptostreptococcales-Tissierellales	Peptostreptococcaceae	Terrisporobacter
ASV1669	Bacteria	Bacillota	Clostridia	Peptostreptococcales-Tissierellales	Family XI	W5053
ASV1670	Bacteria	Bacillota	Clostridia	Oscillospirales	[Eubacterium] coprostanoligenes group	NA
ASV1671	Bacteria	Bacillota	Clostridia	Lachnospirales	Lachnospiraceae	NA
ASV1672	Bacteria	Bacillota	Clostridia	Clostridia UCG-014	NA	NA
ASV1673	Bacteria	Actinomycetota	Actinobacteria	Mycobacteriales	Corynebacteriaceae	Corynebacterium
ASV1674	Bacteria	Actinomycetota	Actinobacteria	Bifidobacteriales	Bifidobacteriaceae	Bifidobacterium
ASV1675	Bacteria	Bacillota	Clostridia	Lachnospirales	Lachnospiraceae	Shuttleworthia
ASV1676	Bacteria	Bacillota	Clostridia	Clostridiales	Clostridiaceae	Clostridium
ASV1677	Bacteria	Actinomycetota	Actinobacteria	Micrococcales	Microbacteriaceae	NA
ASV1678	Bacteria	Bacillota	Clostridia	Lachnospirales	Lachnospiraceae	Blautia
ASV1679	Bacteria	Bacillota	Clostridia	Lachnospirales	Lachnospiraceae	Cellulosilyticum
ASV1680	Bacteria	Actinomycetota	Actinobacteria	Propionibacteriales	Propionibacteriaceae	Cutibacterium
ASV1681	Bacteria	Bacillota	Clostridia	Peptostreptococcales-Tissierellales	Family XI	Anaerococcus
ASV1682	Bacteria	Bacillota	Clostridia	Monoglobales	Monoglobaceae	Monoglobus
ASV1683	Bacteria	Pseudomonadota	Alphaproteobacteria	Caulobacterales	Caulobacteraceae	Brevundimonas
ASV1684	Bacteria	Bacillota	Clostridia	Oscillospirales	Oscillospiraceae	UCG-005
ASV1685	Bacteria	Patescibacteria	Saccharimonadia	Saccharimonadales	Saccharimonadaceae	Candidatus Saccharimonas
ASV1686	Bacteria	Bacillota	Clostridia	Lachnospirales	Lachnospiraceae	Shuttleworthia
ASV1687	Bacteria	Bacillota	Clostridia	Oscillospirales	Oscillospiraceae	Oscillibacter
ASV1688	Bacteria	Bacillota	Clostridia	Monoglobales	Monoglobaceae	Monoglobus
ASV1689	Bacteria	Bacillota	Clostridia	Lachnospirales	Lachnospiraceae	Blautia
ASV1690	Bacteria	Bacillota	Clostridia	Oscillospirales	Oscillospiraceae	UCG-005
ASV1691	Bacteria	Bacillota	Clostridia	Oscillospirales	Oscillospiraceae	Intestinimonas
ASV1692	Bacteria	Bacillota	Clostridia	Oscillospirales	Ruminococcaceae	Gemmiger
ASV1693	Bacteria	Bacillota	Bacilli	Staphylococcales	Staphylococcaceae	NA
ASV1694	Bacteria	Actinomycetota	Actinobacteria	Mycobacteriales	Corynebacteriaceae	Corynebacterium
ASV1695	Bacteria	Actinomycetota	Actinobacteria	Mycobacteriales	Corynebacteriaceae	Corynebacterium
ASV1696	Bacteria	Bacillota	Clostridia	Oscillospirales	Butyricicoccaceae	UCG-008
ASV1697	Bacteria	Bacillota	Clostridia	Lachnospirales	Lachnospiraceae	NA
ASV1698	Bacteria	Bacillota	Clostridia	Clostridiales	Clostridiaceae	Clostridium
ASV1699	Bacteria	Bacillota	Bacilli	Lactobacillales	Lactobacillaceae	HT002
ASV1700	Bacteria	Bacillota	Clostridia	Oscillospirales	Butyricicoccaceae	UCG-008
ASV1701	Bacteria	Bacillota	Clostridia	Lachnospirales	Lachnospiraceae	Mediterraneibacter
ASV1702	Bacteria	Bacillota	Clostridia	Oscillospirales	Ruminococcaceae	Ruminococcus
ASV1703	Bacteria	Actinomycetota	Actinobacteria	Mycobacteriales	Corynebacteriaceae	Corynebacterium
ASV1704	Bacteria	Actinomycetota	Actinobacteria	Mycobacteriales	Corynebacteriaceae	Corynebacterium
ASV1705	Bacteria	Actinomycetota	Actinobacteria	Mycobacteriales	Corynebacteriaceae	Corynebacterium
ASV1706	Bacteria	Actinomycetota	Actinobacteria	Micrococcales	Dermabacteraceae	Brachybacterium
ASV1707	Bacteria	Bacillota	Clostridia	Oscillospirales	Oscillospiraceae	NK4A214 group
ASV1708	Bacteria	Actinomycetota	Actinobacteria	Mycobacteriales	Corynebacteriaceae	Corynebacterium
ASV1709	Bacteria	Bacillota	Clostridia	Lachnospirales	Lachnospiraceae	NA
ASV1710	Bacteria	Pseudomonadota	Alphaproteobacteria	Acetobacterales	Acetobacteraceae	Dankookia
ASV1711	Bacteria	Bacillota	Clostridia	Peptostreptococcales-Tissierellales	Family XI	Peptoniphilus
ASV1712	Bacteria	Pseudomonadota	Alphaproteobacteria	Acetobacterales	Acetobacteraceae	Roseomonas
ASV1713	Bacteria	Bacillota	Clostridia	Clostridiales	Clostridiaceae	Clostridium
ASV1714	Bacteria	Bacillota	Clostridia	Lachnospirales	Lachnospiraceae	Marvinbryantia
ASV1715	Bacteria	Bacillota	Clostridia	Lachnospirales	Lachnospiraceae	Agathobacter
ASV1716	Bacteria	Bacillota	Clostridia	Lachnospirales	Lachnospiraceae	Frisingicoccus
ASV1717	Bacteria	Actinomycetota	Actinobacteria	Micrococcales	Dermatophilaceae	Piscicoccus
ASV1718	Bacteria	Bacillota	Clostridia	Peptostreptococcales-Tissierellales	Peptostreptococcaceae	Terrisporobacter
ASV1719	Bacteria	Actinomycetota	Actinobacteria	Frankiales	NA	NA
ASV1720	Bacteria	Bacillota	Clostridia	Clostridia UCG-014	NA	NA
ASV1721	Bacteria	Bacillota	Clostridia	Lachnospirales	Lachnospiraceae	Blautia
ASV1722	Bacteria	Bacillota	Clostridia	Oscillospirales	Ruminococcaceae	[Eubacterium] siraeum group
ASV1723	Bacteria	Bacillota	Clostridia	Oscillospirales	Ruminococcaceae	NA
ASV1724	Bacteria	Bacillota	Clostridia	Peptostreptococcales-Tissierellales	Family XI	Anaerococcus
ASV1725	Bacteria	Bacillota	Clostridia	Lachnospirales	Lachnospiraceae	Acetitomaculum
ASV1726	Bacteria	Bacillota	Clostridia	Oscillospirales	Oscillospiraceae	NK4A214 group
ASV1727	Bacteria	Actinomycetota	Actinobacteria	Mycobacteriales	Corynebacteriaceae	Corynebacterium
ASV1728	Bacteria	Bacillota	Clostridia	Lachnospirales	Lachnospiraceae	Cellulosilyticum
ASV1729	Bacteria	Pseudomonadota	Alphaproteobacteria	Rickettsiales	Mitochondria	NA
ASV1730	Bacteria	Fusobacteriota	Fusobacteriia	Fusobacteriales	Fusobacteriaceae	Fusobacterium
ASV1731	Bacteria	Actinomycetota	Actinobacteria	Mycobacteriales	Corynebacteriaceae	Corynebacterium
ASV1732	Bacteria	Bacillota	Clostridia	Peptostreptococcales-Tissierellales	Family XI	Anaerococcus
ASV1733	Bacteria	Bacillota	Clostridia	Peptostreptococcales-Tissierellales	Family XI	Anaerococcus
ASV1734	Bacteria	Bacillota	Clostridia	Lachnospirales	Lachnospiraceae	Sellimonas
ASV1735	Bacteria	Actinomycetota	Actinobacteria	Mycobacteriales	Corynebacteriaceae	Corynebacterium
ASV1736	Bacteria	Pseudomonadota	Alphaproteobacteria	Rhodobacterales	Paracoccaceae	Paracoccus
ASV1737	Bacteria	Bacillota	Clostridia	Oscillospirales	Oscillospiraceae	NK4A214 group
ASV1738	Bacteria	Bacillota	Clostridia	Clostridia UCG-014	NA	NA
ASV1739	Bacteria	Bacillota	Clostridia	Clostridiales	Clostridiaceae	Clostridium
ASV1740	Bacteria	Bacillota	Clostridia	Lachnospirales	Lachnospiraceae	Coprococcus
ASV1741	Bacteria	Bacillota	Clostridia	Oscillospirales	[Eubacterium] coprostanoligenes group	NA
ASV1742	Bacteria	Bacillota	Clostridia	Christensenellales	Christensenellaceae	Christensenellaceae R-7 group
ASV1743	Bacteria	Bacillota	Clostridia	Clostridia vadinBB60 group	NA	NA
ASV1744	Bacteria	Bacillota	Clostridia	Oscillospirales	Ruminococcaceae	Faecalibacterium
ASV1745	Bacteria	Bacillota	Bacilli	Staphylococcales	Staphylococcaceae	NA
ASV1746	Bacteria	Bacillota	Clostridia	Oscillospirales	Oscillospiraceae	Mageeibacillus
ASV1747	Bacteria	Bacillota	Clostridia	Lachnospirales	Lachnospiraceae	Frisingicoccus
ASV1748	Bacteria	Bacillota	Clostridia	Peptostreptococcales-Tissierellales	Anaerovoracaceae	Family XIII AD3011 group
ASV1749	Bacteria	Bacillota	Clostridia	Christensenellales	Christensenellaceae	NA
ASV1750	Bacteria	Bacillota	Clostridia	Lachnospirales	Lachnospiraceae	Coprococcus
ASV1751	Bacteria	Bacillota	Clostridia	Clostridia UCG-014	NA	NA
ASV1752	Bacteria	Deinococcota	Deinococci	Deinococcales	Trueperaceae	Truepera
ASV1753	Bacteria	Bacillota	Clostridia	Oscillospirales	Ruminococcaceae	Faecalibacterium
ASV1754	Bacteria	Cyanobacteriota	Cyanobacteriia	Chloroplast	NA	NA
ASV1755	Bacteria	Actinomycetota	Actinobacteria	Mycobacteriales	Corynebacteriaceae	Corynebacterium
ASV1756	Bacteria	Actinomycetota	Actinobacteria	Micrococcales	Microbacteriaceae	Leucobacter
ASV1757	Bacteria	Bacillota	Clostridia	Peptostreptococcales-Tissierellales	Peptostreptococcaceae	Terrisporobacter
ASV1758	Bacteria	Bacillota	Clostridia	Lachnospirales	Lachnospiraceae	Agathobacter
ASV1759	Bacteria	Bacillota	Clostridia	Lachnospirales	Lachnospiraceae	Mediterraneibacter
ASV1760	Bacteria	Cyanobacteriota	Vampirivibrionia	Gastranaerophilales	Gastranaerophilaceae	NA
ASV1761	Bacteria	Actinomycetota	Actinobacteria	Micrococcales	Sanguibacteraceae	Flavimobilis
ASV1762	Bacteria	Bacillota	Clostridia	Oscillospirales	Oscillospiraceae	Flavonifractor
ASV1763	Bacteria	Bacillota	Clostridia	Oscillospirales	Ruminococcaceae	Faecalibacterium
ASV1764	Bacteria	Bacillota	Clostridia	Oscillospirales	Butyricicoccaceae	Agathobaculum
ASV1765	Bacteria	Bacillota	Clostridia	Clostridia UCG-014	NA	NA
ASV1766	Bacteria	Bacillota	Clostridia	Oscillospirales	Ruminococcaceae	Subdoligranulum
ASV1767	Bacteria	Bacillota	Clostridia	Lachnospirales	Lachnospiraceae	Anaerobutyricum
ASV1768	Bacteria	Bacillota	Clostridia	Oscillospirales	Oscillospiraceae	UCG-005
ASV1769	Bacteria	Bacillota	Clostridia	Lachnospirales	Lachnospiraceae	NA
ASV1770	Bacteria	Bacillota	Clostridia	Clostridia vadinBB60 group	NA	NA
ASV1771	Bacteria	Bacillota	Clostridia	Clostridia vadinBB60 group	NA	NA
ASV1772	Bacteria	Actinomycetota	Actinobacteria	Micrococcales	Micrococcaceae	Micrococcus
ASV1773	Bacteria	Bacillota	Clostridia	Oscillospirales	UCG-010	NA
ASV1775	Bacteria	Bacillota	NA	NA	NA	NA
ASV1776	Bacteria	Bacillota	Clostridia	Lachnospirales	Lachnospiraceae	Blautia
ASV1777	Bacteria	Bacillota	Bacilli	Lactobacillales	Lactobacillaceae	HT002
ASV1778	Bacteria	Bacillota	Clostridia	Oscillospirales	Ruminococcaceae	Ruthenibacterium
ASV1779	Bacteria	Bacillota	Clostridia	Oscillospirales	Oscillospiraceae	Intestinimonas
ASV1780	Bacteria	Pseudomonadota	Alphaproteobacteria	Caulobacterales	Caulobacteraceae	Brevundimonas
ASV1781	Bacteria	Actinomycetota	Actinobacteria	Mycobacteriales	Corynebacteriaceae	Corynebacterium
ASV1782	Bacteria	Bacillota	Clostridia	Oscillospirales	Oscillospiraceae	UCG-002
ASV1783	Bacteria	Actinomycetota	Actinobacteria	Micrococcales	Dermabacteraceae	Dermabacter
ASV1784	Bacteria	Patescibacteria	Saccharimonadia	Saccharimonadales	Saccharimonadaceae	NA
ASV1785	Bacteria	Bacillota	Clostridia	Peptostreptococcales-Tissierellales	Family XI	Ezakiella
ASV1786	Bacteria	Bacillota	Clostridia	Peptostreptococcales-Tissierellales	Family XI	Anaerococcus
ASV1787	Bacteria	Actinomycetota	Actinobacteria	Bifidobacteriales	Bifidobacteriaceae	Bifidobacterium
ASV1788	Bacteria	Actinomycetota	Actinobacteria	Micrococcales	Intrasporangiaceae	Knoellia
ASV1789	Bacteria	Actinomycetota	Actinobacteria	Mycobacteriales	Corynebacteriaceae	Corynebacterium
ASV1790	Bacteria	Actinomycetota	Actinobacteria	Propionibacteriales	Propionibacteriaceae	Tessaracoccus
ASV1791	Bacteria	Bacillota	Clostridia	Lachnospirales	Lachnospiraceae	Anaerobutyricum
ASV1792	Bacteria	Actinomycetota	Actinobacteria	Mycobacteriales	Corynebacteriaceae	Corynebacterium
ASV1793	Bacteria	Bacillota	Clostridia	Clostridia UCG-014	NA	NA
ASV1794	Bacteria	Bacillota	Clostridia	Oscillospirales	Oscillospiraceae	NA
ASV1795	Bacteria	Bacillota	Clostridia	Oscillospirales	Ruminococcaceae	Pygmaiobacter
ASV1796	Bacteria	Bacillota	Clostridia	Clostridia UCG-014	NA	NA
ASV1797	Bacteria	Actinomycetota	Actinobacteria	Mycobacteriales	Corynebacteriaceae	Corynebacterium
ASV1798	Bacteria	Bacillota	Clostridia	Oscillospirales	Oscillospiraceae	Flavonifractor
ASV1799	Bacteria	Gemmatimonadota	Gemmatimonadia	Gemmatimonadales	Gemmatimonadaceae	NA
ASV1800	Bacteria	Bacillota	Clostridia	Lachnospirales	Lachnospiraceae	Roseburia
ASV1801	Bacteria	Bacillota	Clostridia	Oscillospirales	Butyricicoccaceae	NA
ASV1802	Bacteria	Bacillota	Clostridia	Oscillospirales	Oscillospiraceae	NA
ASV1803	Bacteria	Bacillota	Clostridia	Lachnospirales	Lachnospiraceae	Agathobacter
ASV1804	Bacteria	Bacillota	Clostridia	Lachnospirales	Lachnospiraceae	Extibacter
ASV1805	Bacteria	Bacillota	Clostridia	Lachnospirales	Lachnospiraceae	Oribacterium
ASV1806	Bacteria	Bacillota	Bacilli	Lactobacillales	Aerococcaceae	Aerococcus
ASV1807	Bacteria	Bacillota	Clostridia	Peptostreptococcales-Tissierellales	Family XI	Helcococcus
ASV1808	Bacteria	Bacillota	Clostridia	Peptostreptococcales-Tissierellales	Peptostreptococcaceae	Terrisporobacter
ASV1809	Bacteria	Bacillota	Clostridia	Lachnospirales	Lachnospiraceae	Faecalimonas
ASV1810	Bacteria	Fusobacteriota	Fusobacteriia	Fusobacteriales	Leptotrichiaceae	NA
ASV1811	Bacteria	Bacillota	Clostridia	Peptostreptococcales-Tissierellales	Family XI	Peptoniphilus
ASV1812	Bacteria	Actinomycetota	Actinobacteria	Micrococcales	Dermabacteraceae	Brachybacterium
ASV1813	Bacteria	Cyanobacteriota	Cyanobacteriia	Chloroplast	NA	NA
ASV1814	Bacteria	Bacillota	Clostridia	Lachnospirales	Lachnospiraceae	NA
ASV1815	Bacteria	Actinomycetota	Actinobacteria	Micrococcales	Microbacteriaceae	Pseudoclavibacter
ASV1816	Bacteria	Bacillota	Clostridia	Oscillospirales	Oscillospiraceae	UCG-005
ASV1817	Bacteria	Bacillota	Clostridia	Oscillospirales	Oscillospiraceae	UCG-005
ASV1818	Bacteria	Bacillota	Clostridia	Lachnospirales	Lachnospiraceae	Lachnospiraceae XPB1014 group
ASV1819	Bacteria	Actinomycetota	Actinobacteria	Mycobacteriales	Corynebacteriaceae	Corynebacterium
ASV1820	Bacteria	Bacillota	Clostridia	Oscillospirales	Ruminococcaceae	Ruminococcus
ASV1821	Bacteria	Bacillota	Clostridia	Lachnospirales	Lachnospiraceae	Agathobacter
ASV1822	Bacteria	Bacillota	Clostridia	Lachnospirales	Lachnospiraceae	Lachnospiraceae UCG-010
ASV1823	Bacteria	Bacillota	Clostridia	Clostridia UCG-014	NA	NA
ASV1824	Bacteria	Bacillota	Clostridia	Peptostreptococcales-Tissierellales	Family XI	Peptoniphilus
ASV1825	Bacteria	Actinomycetota	Actinobacteria	Mycobacteriales	Corynebacteriaceae	Corynebacterium
ASV1826	Bacteria	Bacillota	Clostridia	Lachnospirales	Lachnospiraceae	Mediterraneibacter
ASV1827	Bacteria	Bacillota	Clostridia	Oscillospirales	Butyricicoccaceae	Butyricicoccus
ASV1828	Bacteria	Acidobacteriota	Acidobacteriae	Solibacterales	Solibacteraceae	Candidatus Solibacter
ASV1829	Bacteria	Bacillota	Clostridia	Lachnospirales	Lachnospiraceae	Anaerostipes
ASV1830	Bacteria	Bacillota	Clostridia	Lachnospirales	Lachnospiraceae	Lachnospiraceae AC2044 group
ASV1831	Bacteria	Actinomycetota	Actinobacteria	Bifidobacteriales	Bifidobacteriaceae	Bifidobacterium
ASV1832	Bacteria	Bacillota	Clostridia	Lachnospirales	Lachnospiraceae	Dorea
ASV1833	Bacteria	Bacillota	Clostridia	Lachnospirales	Lachnospiraceae	Blautia
ASV1834	Bacteria	Bacillota	Clostridia	Oscillospirales	Ruminococcaceae	Faecalibacterium
ASV1835	Bacteria	Bacillota	Clostridia	Clostridia UCG-014	NA	NA
ASV1836	Bacteria	Deinococcota	Deinococci	Deinococcales	Deinococcaceae	Deinococcus
ASV1837	Bacteria	Actinomycetota	Actinobacteria	Mycobacteriales	Corynebacteriaceae	Corynebacterium
ASV1838	Bacteria	Bacillota	Clostridia	Peptostreptococcales-Tissierellales	Family XI	Anaerococcus
ASV1839	Bacteria	Actinomycetota	Actinobacteria	Mycobacteriales	Nocardiaceae	Rhodococcus
ASV1840	Bacteria	Bacillota	Clostridia	Oscillospirales	Oscillospiraceae	NK4A214 group
ASV1841	Bacteria	Pseudomonadota	Alphaproteobacteria	Rhodobacterales	Paracoccaceae	Tabrizicola
ASV1842	Bacteria	Actinomycetota	Actinobacteria	Mycobacteriales	Corynebacteriaceae	Corynebacterium
ASV1843	Bacteria	Actinomycetota	Actinobacteria	Mycobacteriales	Corynebacteriaceae	Corynebacterium
ASV1844	Bacteria	Actinomycetota	Actinobacteria	Mycobacteriales	Corynebacteriaceae	Corynebacterium
ASV1845	Bacteria	Bacillota	Clostridia	Lachnospirales	Lachnospiraceae	NA
ASV1846	Bacteria	Pseudomonadota	Alphaproteobacteria	Rhodobacterales	Paracoccaceae	Paracoccus
ASV1847	Bacteria	Deinococcota	Deinococci	Deinococcales	Deinococcaceae	Deinococcus
ASV1848	Bacteria	Bacillota	Clostridia	Peptostreptococcales-Tissierellales	Family XI	Anaerococcus
ASV1849	Bacteria	Bacillota	Clostridia	Peptostreptococcales-Tissierellales	Family XI	Anaerococcus
ASV1850	Bacteria	Bacillota	Clostridia	Peptostreptococcales-Tissierellales	Family XI	Anaerococcus
ASV1851	Bacteria	Actinomycetota	Actinobacteria	Micrococcales	Dermabacteraceae	Brachybacterium
ASV1852	Bacteria	Actinomycetota	Actinobacteria	Propionibacteriales	Nocardioidaceae	Nocardioides
ASV1853	Bacteria	Bacillota	Clostridia	Clostridia UCG-014	NA	NA
ASV1854	Bacteria	Bacillota	Clostridia	Lachnospirales	Lachnospiraceae	NA
ASV1855	Bacteria	Actinomycetota	Coriobacteriia	Coriobacteriales	Coriobacteriaceae	Collinsella
ASV1856	Bacteria	Bacillota	Clostridia	Lachnospirales	Lachnospiraceae	Anaerotignum
ASV1857	Bacteria	Bacillota	Clostridia	Christensenellales	Christensenellaceae	Christensenellaceae R-7 group
ASV1858	Bacteria	Bacillota	Clostridia	Christensenellales	Christensenellaceae	Christensenellaceae R-7 group
ASV1859	Bacteria	Bacillota	Clostridia	Lachnospirales	Lachnospiraceae	Lachnospiraceae UCG-010
ASV1860	Bacteria	Bacillota	Clostridia	Clostridiales	Clostridiaceae	Clostridium
ASV1861	Bacteria	Actinomycetota	Actinobacteria	Mycobacteriales	Corynebacteriaceae	Corynebacterium
ASV1862	Bacteria	Actinomycetota	Actinobacteria	Micrococcales	Micrococcaceae	Rothia
ASV1863	Bacteria	Bacillota	Clostridia	Lachnospirales	Lachnospiraceae	Anaerostipes
ASV1864	Bacteria	Bacillota	Clostridia	Oscillospirales	Ruminococcaceae	Faecalibacterium
ASV1865	Bacteria	Pseudomonadota	Alphaproteobacteria	Sphingomonadales	Sphingomonadaceae	NA
ASV1866	Bacteria	Bacillota	Clostridia	Lachnospirales	Lachnospiraceae	Mediterraneibacter
ASV1867	Bacteria	Actinomycetota	Actinobacteria	Mycobacteriales	Corynebacteriaceae	Corynebacterium
ASV1868	Bacteria	Bacillota	Clostridia	Lachnospirales	Lachnospiraceae	Coprococcus
ASV1869	Bacteria	Bacillota	Clostridia	Peptostreptococcales-Tissierellales	Family XI	Anaerococcus
ASV1870	Bacteria	Pseudomonadota	Alphaproteobacteria	Rickettsiales	Mitochondria	NA
ASV1871	Bacteria	Bacillota	Clostridia	Peptostreptococcales-Tissierellales	Family XI	Anaerococcus
ASV1872	Bacteria	Pseudomonadota	Alphaproteobacteria	Rhodobacterales	Paracoccaceae	Paracoccus
ASV1873	Bacteria	Pseudomonadota	Alphaproteobacteria	Sphingomonadales	Sphingomonadaceae	Sphingomonas
ASV1874	Bacteria	Bacillota	Clostridia	Oscillospirales	Ruminococcaceae	NA
ASV1875	Bacteria	Actinomycetota	Actinobacteria	Micrococcales	Micrococcaceae	Kocuria
ASV1876	Bacteria	Actinomycetota	Actinobacteria	Mycobacteriales	Corynebacteriaceae	Corynebacterium
ASV1877	Bacteria	Bacillota	Clostridia	Lachnospirales	Lachnospiraceae	Blautia
ASV1878	Bacteria	Actinomycetota	Actinobacteria	Micrococcales	Micrococcaceae	Kocuria
ASV1879	Bacteria	Bacillota	Clostridia	Oscillospirales	Ruminococcaceae	Paludicola
ASV1880	Bacteria	Bacillota	Clostridia	Peptostreptococcales-Tissierellales	Family XI	Anaerococcus
ASV1881	Bacteria	Actinomycetota	Actinobacteria	Bifidobacteriales	Bifidobacteriaceae	Bifidobacterium
ASV1882	Bacteria	Bacillota	Clostridia	Lachnospirales	Lachnospiraceae	Mediterraneibacter
ASV1883	Bacteria	Actinomycetota	Actinobacteria	Bifidobacteriales	Bifidobacteriaceae	Bifidobacterium
ASV1884	Bacteria	Bacillota	Clostridia	Oscillospirales	UCG-010	NA
ASV1885	Bacteria	Bacillota	Clostridia	Lachnospirales	Lachnospiraceae	Agathobacter
ASV1886	Bacteria	Bacillota	Clostridia	Lachnospirales	Lachnospiraceae	Sellimonas
ASV1887	Bacteria	Bacillota	Clostridia	Clostridia UCG-014	NA	NA
ASV1888	Bacteria	Bacillota	Clostridia	Lachnospirales	Lachnospiraceae	Cellulosilyticum
ASV1889	Bacteria	Bacillota	Clostridia	Clostridiales	Clostridiaceae	Clostridium
ASV1890	Bacteria	Bacillota	NA	NA	NA	NA
ASV1891	Bacteria	Bacillota	Clostridia	Oscillospirales	Ruminococcaceae	Ruminococcus
ASV1892	Bacteria	Bacillota	Clostridia	Lachnospirales	Lachnospiraceae	Cellulosilyticum
ASV1893	Bacteria	Actinomycetota	Actinobacteria	Mycobacteriales	Corynebacteriaceae	Corynebacterium
ASV1894	Bacteria	Actinomycetota	Actinobacteria	Bifidobacteriales	Bifidobacteriaceae	Bifidobacterium
ASV1895	Bacteria	Actinomycetota	Actinobacteria	Frankiales	Geodermatophilaceae	Blastococcus
ASV1896	Bacteria	Bacillota	Clostridia	Clostridiales	Clostridiaceae	Clostridium
ASV1897	Bacteria	Patescibacteria	Saccharimonadia	Saccharimonadales	LWQ8	NA
ASV1898	Bacteria	Pseudomonadota	Alphaproteobacteria	Rhodobacterales	Paracoccaceae	Paracoccus
ASV1899	Bacteria	Actinomycetota	Actinobacteria	Micrococcales	Dermabacteraceae	Brachybacterium
ASV1900	Bacteria	Actinomycetota	Actinobacteria	Micrococcales	Micrococcaceae	Micrococcus
ASV1901	Bacteria	Bacillota	Clostridia	Peptostreptococcales-Tissierellales	Family XI	Anaerococcus
ASV1902	Bacteria	Bacillota	Clostridia	Oscillospirales	Butyricicoccaceae	UCG-008
ASV1903	Bacteria	Deinococcota	Deinococci	Deinococcales	Deinococcaceae	Deinococcus
ASV1904	Bacteria	Bacillota	Clostridia	Oscillospirales	Oscillospiraceae	NA
ASV1905	Bacteria	Pseudomonadota	Alphaproteobacteria	Hyphomicrobiales	Rhizobiaceae	Shinella
ASV1906	Bacteria	Bacillota	Clostridia	Oscillospirales	Oscillospiraceae	NA
ASV1907	Bacteria	Bacillota	Clostridia	Lachnospirales	Lachnospiraceae	Mediterraneibacter
ASV1908	Bacteria	Bacillota	Clostridia	Oscillospirales	Ruminococcaceae	NA
ASV1909	Bacteria	Actinomycetota	Actinobacteria	Micrococcales	Micrococcaceae	Pseudarthrobacter
ASV1910	Bacteria	Bacillota	Clostridia	Lachnospirales	Lachnospiraceae	Marvinbryantia
ASV1911	Bacteria	Bacillota	Clostridia	Oscillospirales	Oscillospiraceae	UCG-005
ASV1912	Bacteria	Pseudomonadota	Gammaproteobacteria	Enterobacterales	Succinivibrionaceae	Succinivibrio
ASV1913	Bacteria	Actinomycetota	Actinobacteria	Micrococcales	Micrococcaceae	Rothia
ASV1914	Archaea	Methanobacteriota	Methanobacteria	Methanobacteriales	Methanobacteriaceae	Methanobrevibacter
ASV1915	Bacteria	Bacillota	Clostridia	Peptostreptococcales-Tissierellales	Family XI	Anaerococcus
ASV1916	Bacteria	Bacillota	Clostridia	Lachnospirales	Lachnospiraceae	Coprococcus
ASV1917	Bacteria	Actinomycetota	Actinobacteria	Mycobacteriales	Corynebacteriaceae	Corynebacterium
ASV1918	Bacteria	Actinomycetota	Actinobacteria	Mycobacteriales	Corynebacteriaceae	Corynebacterium
ASV1919	Bacteria	Pseudomonadota	Alphaproteobacteria	Rickettsiales	Mitochondria	NA
ASV1920	Bacteria	Actinomycetota	Coriobacteriia	Coriobacteriales	Eggerthellaceae	NA
ASV1921	Bacteria	Chloroflexota	Chloroflexia	Thermomicrobiales	JG30-KF-CM45	NA
ASV1922	Bacteria	Actinomycetota	Actinobacteria	Mycobacteriales	Corynebacteriaceae	Corynebacterium
ASV1923	Bacteria	Actinomycetota	Actinobacteria	Mycobacteriales	Corynebacteriaceae	Corynebacterium
ASV1924	Bacteria	Bacillota	Clostridia	Oscillospirales	Ruminococcaceae	Ruminococcus
ASV1925	Bacteria	Bacillota	Clostridia	Oscillospirales	Ruminococcaceae	Ruminococcus
ASV1926	Bacteria	Bacillota	Clostridia	Oscillospirales	Oscillospiraceae	UCG-002
ASV1927	Bacteria	Actinomycetota	Actinobacteria	Mycobacteriales	Corynebacteriaceae	Corynebacterium
ASV1928	Bacteria	Bacillota	Clostridia	Lachnospirales	Lachnospiraceae	Lachnospiraceae AC2044 group
ASV1929	Bacteria	Bacillota	Clostridia	Clostridia UCG-014	NA	NA
ASV1930	Bacteria	Bacillota	Clostridia	Clostridia UCG-014	NA	NA
ASV1931	Bacteria	Actinomycetota	Actinobacteria	Propionibacteriales	Nocardioidaceae	Marmoricola
ASV1932	Bacteria	Bacillota	Clostridia	Clostridiales	Clostridiaceae	Clostridium
ASV1933	Bacteria	Bacillota	Clostridia	Oscillospirales	Ruminococcaceae	Gemmiger
ASV1934	Bacteria	Bacillota	Clostridia	Oscillospirales	Ruminococcaceae	Ruminococcus
ASV1935	Bacteria	Bacillota	Clostridia	Oscillospirales	UCG-010	NA
ASV1936	Bacteria	Bacillota	Clostridia	Christensenellales	Christensenellaceae	Christensenellaceae R-7 group
ASV1937	Bacteria	Bacillota	Clostridia	Oscillospirales	Ruminococcaceae	NA
ASV1938	Bacteria	Bacillota	Clostridia	Oscillospirales	Ruminococcaceae	Anaerotruncus
ASV1939	Bacteria	Bacillota	Clostridia	Clostridia vadinBB60 group	NA	NA
ASV1940	Bacteria	Bacillota	Clostridia	Clostridia UCG-014	NA	NA
ASV1941	Bacteria	Pseudomonadota	Alphaproteobacteria	Rhodobacterales	Paracoccaceae	Rubellimicrobium
ASV1942	Bacteria	Bacillota	Clostridia	Oscillospirales	[Eubacterium] coprostanoligenes group	NA
ASV1943	Bacteria	Bacillota	Clostridia	Lachnospirales	Lachnospiraceae	Agathobacter
ASV1944	Bacteria	Bacillota	Clostridia	Oscillospirales	Oscillospiraceae	Flavonifractor
ASV1945	Bacteria	Bacillota	Clostridia	Oscillospirales	Oscillospiraceae	Flavonifractor
ASV1946	Bacteria	Bacillota	Clostridia	Lachnospirales	Lachnospiraceae	Cellulosilyticum
ASV1947	Bacteria	Bacillota	Bacilli	Staphylococcales	Staphylococcaceae	Nosocomiicoccus
ASV1948	Bacteria	Bacillota	Bacilli	Lactobacillales	Aerococcaceae	Aerococcus
ASV1949	Bacteria	Bacillota	Clostridia	Lachnospirales	Lachnospiraceae	Cellulosilyticum
ASV1950	Bacteria	Actinomycetota	Coriobacteriia	Coriobacteriales	Coriobacteriaceae	Collinsella
ASV1951	Bacteria	Bacillota	Clostridia	Clostridia vadinBB60 group	NA	NA
ASV1952	Bacteria	Deinococcota	Deinococci	Deinococcales	Deinococcaceae	Deinococcus
ASV1953	Bacteria	Actinomycetota	Actinobacteria	Mycobacteriales	Corynebacteriaceae	Corynebacterium
ASV1954	Bacteria	Actinomycetota	Actinobacteria	Mycobacteriales	Corynebacteriaceae	Corynebacterium
ASV1955	Bacteria	Bacillota	Clostridia	Peptostreptococcales-Tissierellales	Family XI	Anaerococcus
ASV1956	Bacteria	Actinomycetota	Actinobacteria	Micrococcales	NA	NA
ASV1957	Bacteria	Actinomycetota	Actinobacteria	Mycobacteriales	Corynebacteriaceae	Corynebacterium
ASV1958	Bacteria	Pseudomonadota	Alphaproteobacteria	Hyphomicrobiales	Devosiaceae	Devosia
ASV1959	Bacteria	Bacillota	Clostridia	Clostridia UCG-014	NA	NA
ASV1960	Bacteria	Actinomycetota	Actinobacteria	Mycobacteriales	Corynebacteriaceae	Corynebacterium
ASV1961	Bacteria	Bacillota	Clostridia	Peptostreptococcales-Tissierellales	Family XI	Gallicola
ASV1962	Bacteria	Bacillota	Clostridia	Oscillospirales	Oscillospiraceae	UCG-005
ASV1963	Bacteria	Bacillota	Clostridia	Oscillospirales	Butyricicoccaceae	UCG-009
ASV1964	Bacteria	Bacillota	Clostridia	Lachnospirales	Lachnospiraceae	Lachnospiraceae FCS020 group
ASV1965	Bacteria	Bacillota	Clostridia	Oscillospirales	Oscillospiraceae	NA
ASV1966	Bacteria	Actinomycetota	Actinobacteria	Mycobacteriales	Corynebacteriaceae	Corynebacterium
ASV1967	Bacteria	Bacillota	Clostridia	Christensenellales	Christensenellaceae	Christensenellaceae R-7 group
ASV1968	Bacteria	Bacillota	Clostridia	Lachnospirales	Lachnospiraceae	NA
ASV1969	Bacteria	Bacillota	Clostridia	Oscillospirales	Ruminococcaceae	Fournierella
ASV1970	Bacteria	Bacillota	Clostridia	Christensenellales	Christensenellaceae	Christensenellaceae R-7 group
ASV1972	Bacteria	Bacillota	Clostridia	Lachnospirales	Lachnospiraceae	NA
ASV1973	Bacteria	Actinomycetota	Actinobacteria	Mycobacteriales	Corynebacteriaceae	Corynebacterium
ASV1974	Bacteria	Bacillota	Bacilli	Lactobacillales	Lactobacillaceae	HT002
ASV1975	Bacteria	Bacillota	Bacilli	Lactobacillales	Lactobacillaceae	NA
ASV1976	Bacteria	Bacillota	Bacilli	Lactobacillales	Lactobacillaceae	NA
ASV1977	Bacteria	Fusobacteriota	Fusobacteriia	Fusobacteriales	Fusobacteriaceae	Fusobacterium
ASV1978	Bacteria	Bacillota	Clostridia	Christensenellales	Christensenellaceae	Christensenellaceae R-7 group
ASV1979	Bacteria	Actinomycetota	Actinobacteria	Mycobacteriales	Corynebacteriaceae	Corynebacterium
ASV1980	Bacteria	Bacillota	Clostridia	Lachnospirales	Lachnospiraceae	Coprococcus
ASV1981	Bacteria	Bacillota	Clostridia	Lachnospirales	Lachnospiraceae	Coprococcus
ASV1982	Bacteria	Actinomycetota	Actinobacteria	Mycobacteriales	Corynebacteriaceae	Corynebacterium
ASV1983	Bacteria	Actinomycetota	Actinobacteria	Mycobacteriales	Corynebacteriaceae	Corynebacterium
ASV1984	Bacteria	Bacillota	Clostridia	Peptostreptococcales-Tissierellales	Family XI	Anaerococcus
ASV1985	Bacteria	Actinomycetota	Actinobacteria	Mycobacteriales	Corynebacteriaceae	Corynebacterium
ASV1986	Bacteria	Bacillota	Clostridia	Lachnospirales	Lachnospiraceae	Lachnospiraceae AC2044 group
ASV1987	Bacteria	Bacillota	Clostridia	Lachnospirales	Lachnospiraceae	Extibacter
ASV1988	Bacteria	Bacillota	Clostridia	Clostridia UCG-014	NA	NA
ASV1989	Bacteria	Bacillota	Clostridia	Clostridia UCG-014	NA	NA
ASV1990	Bacteria	Bacillota	Clostridia	Clostridia UCG-014	NA	NA
ASV1991	Bacteria	Chloroflexota	KD4-96	NA	NA	NA
ASV1992	Bacteria	Bacillota	Clostridia	Lachnospirales	Lachnospiraceae	Cellulosilyticum
ASV1993	Bacteria	Bacillota	Clostridia	Clostridiales	Clostridiaceae	Clostridium
ASV1994	Bacteria	Bacillota	Clostridia	Clostridiales	Clostridiaceae	Clostridium
ASV1995	Bacteria	Cyanobacteriota	Cyanobacteriia	Chloroplast	NA	NA
ASV1996	Bacteria	Actinomycetota	Actinobacteria	Mycobacteriales	Corynebacteriaceae	Corynebacterium
ASV1997	Bacteria	Bacillota	Clostridia	Peptostreptococcales-Tissierellales	Peptostreptococcaceae	Terrisporobacter
ASV1998	Bacteria	Bacillota	Clostridia	Oscillospirales	Ruminococcaceae	Acutalibacter
ASV1999	Bacteria	Bacillota	Clostridia	Lachnospirales	Lachnospiraceae	NA
ASV2000	Bacteria	Synergistota	Synergistia	Synergistales	Synergistaceae	NA
ASV2001	Bacteria	Bacillota	Clostridia	Lachnospirales	Lachnospiraceae	Agathobacter
ASV2002	Bacteria	Bacillota	Clostridia	NA	NA	NA
ASV2003	Bacteria	Actinomycetota	Actinobacteria	Mycobacteriales	Corynebacteriaceae	Corynebacterium
ASV2004	Bacteria	Bacillota	Clostridia	Oscillospirales	Oscillospiraceae	Intestinimonas
ASV2005	Bacteria	Bacillota	Clostridia	Monoglobales	Monoglobaceae	Monoglobus
ASV2006	Bacteria	Bacillota	Clostridia	Clostridia vadinBB60 group	NA	NA
[truncated: 4,841 more rows]
