# Supplementary material for: Reducing skin microbiome exposure impacts through swine farm biosecurity
Source: Gigascience. 2025 Jul 26;14:giaf062. doi: 10.1093/gigascience/giaf062 (PMC12810053; doi:10.1093/gigascience/giaf062)
Supplement: giaf062_Supplemental_Files [file giaf062_supplemental_files.zip › Supplementary_datafiles-20250714T163912Z-1-001/Supplementary_datafiles/Supplementary_datafile_4_DESeq_results_microbiome.csv]

Collection phase contrast (reference-comparator)	ASV	Phylum name	Genus name	Mean abundance	LogFold change	Wald's fdr adjusted p
Workday start-Workday end	ASV926	Bacillota	Lachnospiraceae UCG-010	4.090757808	20.41143088	0.01934734
Workday start-Workday end	ASV1608	Bacillota	Agathobacter	5.438350441	24.93937133	0.00736426
Workday start-Workday end	ASV1057	Bacillota	Butyricicoccus	5.880368853	22.28735805	0.00736426
Workday start-Workday end	ASV612	Actinomycetota	NA	5.932469072	25.42343397	0.00736426
Workday start-Workday end	ASV358	Methanobacteriota	Methanobrevibacter	18.04044334	12.33702734	0.016686177
Workday end-Post-shower	ASV1121	Bacillota	Candidatus Soleaferrea	1.47979298	30	2.38E-05
Workday end-Post-shower	ASV1608	Bacillota	Agathobacter	5.109228342	30	9.62E-07
Workday end-Post-shower	ASV409	Actinomycetota	Corynebacterium	11.32555137	13.37039159	0.007628573
Workday end-Post-shower	ASV338	Bacillota	UCG-005	26.35232684	7.287485657	0.020384179
Workday end-Post-shower	ASV415	Bacillota	NA	36.26201572	4.753977362	0.034324647
Workday start-Post-shower	ASV1428	Bacillota	Lactobacillus	0.794405593	22.96861699	0.002409999
Workday start-Post-shower	ASV1121	Bacillota	Candidatus Soleaferrea	1.204597756	30	1.83E-05
Workday start-Post-shower	ASV358	Fusobacteriota	Fusobacterium	2.051531362	20.38281024	0.008136962
Workday start-Post-shower	ASV1035	Bacillota	Lachnospiraceae AC2044 group	2.083101427	20.80982791	0.007192013
Workday start-Post-shower	ASV719	Bacillota	Fastidiosipila	3.701579859	29.73431801	6.09E-06
Workday start-Post-shower	ASV3246	Bacillota	Corticicoccus	5.343411785	17.01658694	0.010665495
Workday start-Post-shower	ASV1522	Pseudomonadota	Brevundimonas	7.845547091	29.98897035	7.73E-11
Workday start-Post-shower	ASV612	Actinomycetota	NA	9.115250897	23.37946121	6.09E-06
Workday start-Post-shower	ASV933	Actinomycetota	Dietzia	11.89323829	19.79276936	8.55E-05
Workday start-Post-shower	ASV304	Bacillota	NA	201.5377315	6.108754767	0.024096336
Swine-Workday-end	ASV471	Bacillota	Family XIII AD3011 group	10.87495438	2.275637576	0.011433738
Swine-Workday-end	ASV1947	Bacillota	Nosocomiicoccus	16.44472717	3.885490469	0.040908315
Swine-Workday-end	ASV643	Bacillota	Clostridium	22.94210105	-1.859214496	0.015986983
Swine-Workday-end	ASV274	Bacillota	Cellulosilyticum	148.7778142	0.995635863	0.037437808
