# Supplementary material for: Reducing skin microbiome exposure impacts through swine farm biosecurity
Source: Gigascience. 2025 Jul 26;14:giaf062. doi: 10.1093/gigascience/giaf062 (PMC12810053; doi:10.1093/gigascience/giaf062)
Supplement: giaf062_Supplemental_Files [file giaf062_supplemental_files.zip › Supplementary_datafiles-20250714T163912Z-1-001/Supplementary_datafiles/Supplementary_datafile_5_resistome.data.file.counts.csv]

Genes	R1_6	R1_21	R2_12	R2_17	R1_9	R2_3	R1_11	R1_17	R1_1	R2_9	R1_15	R1_22	R2_10	R1_16	R2_14	R1_20	R1_18	R1_19	R1_4	R1_2	R1_10	R1_12	R2_16	R2_13	R1_5	R1_7	R2_15	R2_18	R2_5	R2_1	R1_14	R2_2	R2_6	R1_3	R2_7	R2_8	R1_24	R1_8	R2_4	R1_23	R1_13	R2_11
MEG_293|Drugs|Aminoglycosides|Aminoglycoside_N-acetyltransferases|AAC6-PRIME	236	144	25	0	357	298	92	142	136	0	160	294	28	371	0	561	107	0	65	153	453	250	6	13	503	171	0	0	314	1213	382	647	95	33	25	0	109	110	220	324	33	18
MEG_7628|Drugs|MLS|Streptogramin_A_O-acetyltransferase|VATE	0	51	15	221	0	74	42	62	50	19	0	52	69	71	0	79	30	0	28	39	0	0	0	40	0	118	0	115	82	58	80	104	0	0	16	0	0	0	0	0	0	72
MEG_2689|Metals|Multi-metal_resistance|Multi-metal_resistance_protein|DSBB	64	352	5425	0	162	286	700	335	210	3033	518	252	411	926	161	855	266	0	82	95	318	375	60	239	624	146	187	0	83	451	364	538	0	0	746	39441	91	96	91	73	94	247
MEG_7024|Drugs|Tetracyclines|Tetracycline_resistance_MFS_efflux_pumps|TETA	576	580	2018	276	636	959	742	854	574	912	621	612	379	1212	537	1383	237	0	136	407	453	710	725	782	287	447	378	572	804	1123	840	986	0	171	544	309	191	296	310	408	132	803
MEG_5856|Multi-compound|Drug_and_biocide_resistance|Drug_and_biocide_MFS_efflux_regulator|QACR	14406	1245	4	201	805	4728	43	1735	3070	0	458	73934	0	2021	0	561	40101	0	56676	19723	21146	309	0	16	116298	35989	0	1311	3269	41705	26050	62898	46767	64709	0	52	45330	18816	292777	184399	60284	0
MEG_7415|Drugs|Glycopeptides|VanB-type_resistance_protein|VANHB	0	0	0	0	0	0	0	0	0	0	0	0	0	0	0	0	0	0	0	0	0	0	0	41	0	0	0	0	0	0	0	0	0	0	0	0	0	0	0	0	0	0
MEG_914|Drugs|Aminoglycosides|Aminoglycoside_O-nucleotidyltransferases|ANT3-DPRIME	0	0	0	0	35	0	0	0	0	0	0	0	0	0	0	107	0	0	0	0	0	0	0	0	0	0	0	0	0	0	0	0	0	0	0	0	0	35	0	0	0	0
MEG_5978|Drugs|Fluoroquinolones|Quinolone_resistance_protein_Qnr|QNRB	0	0	0	0	0	0	0	0	0	0	0	0	0	0	0	0	0	0	0	0	0	0	0	0	0	0	0	0	0	0	0	0	0	0	0	677	0	0	0	0	0	0
MEG_1395|Drugs|betalactams|Class_A_betalactamases|BLAZ	129	138	13	0	51	0	0	0	225	0	0	745	177	101	0	0	104	0	168	122	175	0	13	36	0	120	15	88	42	67	70	1991	0	16	0	0	116	0	593	57	23	0
MEG_391|Drugs|betalactams|Class_C_betalactamases|ACC	0	0	0	0	0	0	0	0	38	0	0	0	0	0	0	0	0	0	0	0	0	0	0	0	0	0	0	0	0	0	0	0	0	0	0	0	0	0	0	0	0	0
MEG_2452|Metals|Multi-metal_resistance|Multi-metal_RND_efflux_regulator|CUSR	355	1031	14979	221	382	809	1964	931	696	8991	1496	839	924	2192	459	2720	635	0	276	335	1188	1187	150	603	1099	414	647	414	535	1111	891	1694	0	0	1439	131106	365	353	110	258	383	662
MEG_7236|Drugs|Tetracyclines|Tetracycline_resistance_ribosomal_protection_proteins|TETW	1818	8976	3043	53643	3964	9377	9215	16098	5067	7448	7458	6894	4657	9076	5900	14528	7292	0	1161	3129	4124	6831	2009	11456	2941	4539	3232	25140	8709	5204	8270	5730	1679	394	7244	9031	1454	1345	1019	1415	1978	7119
MEG_83|Drugs|Aminoglycosides|Aminoglycoside_N-acetyltransferases|AAC6-PRIME	0	0	183	0	0	0	0	0	0	13	0	0	13	0	0	0	0	0	0	0	0	0	0	0	0	0	0	0	0	0	0	0	0	0	0	11	0	0	0	0	0	5
MEG_3930|Multi-compound|Drug_and_biocide_resistance|Drug_and_biocide_RND_efflux_regulator|MEXR	0	0	0	0	0	0	0	0	0	0	0	0	0	0	0	12	0	0	0	0	0	0	0	0	0	0	0	0	0	0	0	0	0	0	0	0	0	0	0	0	0	0
MEG_7247|Drugs|Tetracyclines|Tetracycline_resistance_MFS_efflux_pumps|TETZ	7087	8669	22749	20238	16810	31532	11280	42668	10276	12685	12120	16314	23349	25369	142049	22262	7142	0	1917	11549	5872	17119	105191	80221	3556	18002	27195	25327	17588	14773	25378	11526	2163	584	26074	9751	4634	3843	2978	4464	3195	83441
MEG_4100|Drugs|Multi-drug_resistance|Multi-drug_RND_efflux_pumps|MUXA	0	0	0	0	0	0	0	0	0	0	0	0	0	0	0	398	0	0	0	0	0	0	0	0	0	0	0	0	0	0	0	0	0	0	0	0	0	0	0	0	0	0
MEG_2450|Metals|Multi-metal_resistance|Multi-metal_RND_efflux_pumps|CUSC	120	477	7667	0	185	419	981	374	322	4470	636	331	578	959	209	1302	297	0	109	148	0	577	59	333	290	146	299	0	224	363	501	504	0	0	478	73618	163	85	100	106	187	347
MEG_4998|Drugs|betalactams|Class_D_betalactamases|OXA	0	45	0	0	56	24	0	0	0	0	0	0	0	0	0	420	0	0	0	0	0	0	0	0	39	100	0	0	171	200	154	255	0	39	0	0	0	0	42	75	0	0
MEG_4203|Biocides|Paraquat_resistance|Paraquat_resistance_protein|NMPC	265	0	233	0	0	0	98	0	0	65	0	0	0	0	0	0	0	0	0	0	0	0	0	0	0	0	0	0	0	0	0	0	0	0	0	0	0	0	0	0	0	0
MEG_6997|Drugs|Tetracyclines|Tetracycline_resistance_ribosomal_protection_proteins|TET44	4009	21888	4483	104283	12777	25700	12353	41591	10701	13411	19968	22356	7554	26743	33895	28505	17068	0	6804	8312	10544	9088	17177	59530	12368	28689	14444	49834	28117	40378	37557	40771	30660	129	10105	13642	6487	3200	5837	2532	2221	36581
MEG_5171|Drugs|betalactams|Class_D_betalactamases|OXA	98	50	0	0	65	204	29	96	52	26	22	1057	147	142	0	216	12	0	23	145	0	198	0	0	59	62	0	0	96	430	107	202	0	22	0	34	72	17	57	104	0	18
MEG_7032|Drugs|Tetracyclines|Tetracycline_resistance_MFS_efflux_pumps|TETA	159	229	914	160	299	348	329	372	288	434	250	262	238	526	268	535	98	0	46	110	0	349	418	308	114	162	154	334	293	458	282	311	0	51	218	150	69	112	116	172	79	435
MEG_3091|Drugs|betalactams|Class_A_betalactamases|GES	0	0	0	0	0	0	0	0	0	0	0	0	0	0	0	0	0	0	0	0	0	167	0	0	0	0	0	0	0	0	0	0	0	0	0	0	0	0	0	0	0	0
MEG_2567|Drugs|Trimethoprim|Dihydrofolate_reductase|DFRB	0	0	0	0	33	0	3	12	0	0	5	0	0	0	0	10	0	0	0	0	0	0	0	0	0	0	0	0	0	0	0	0	0	0	0	0	0	0	0	0	0	0
MEG_1148|Metals|Multi-metal_resistance|Multi-metal_resistance_protein|ARSBM	130	183	3746	0	0	174	303	193	239	2779	280	131	228	447	131	474	126	0	0	172	0	341	0	194	0	0	214	0	0	0	228	0	0	0	0	32740	0	0	0	0	0	363
MEG_949|Drugs|Aminoglycosides|Aminoglycoside_O-nucleotidyltransferases|ANT3-DPRIME	3277	2978	15586	766	2935	5516	2642	3218	1871	9148	2148	11474	5550	5628	967	9929	1001	0	852	1906	1272	4884	4513	872	4736	1952	11984	2243	4735	16380	4463	9897	2598	1322	1649	13784	1914	1393	2623	5179	1058	7101
MEG_5772|Biocides|Peroxide_resistance|peroxide_resistance_regulator|PERR	16	8	20	0	19	14	0	7	0	23	0	177	34	0	41	11	0	0	83	41	266	0	45	43	236	565	21	0	0	0	31	36	44	0	10	44	71	18	0	1304	536	0
MEG_7121|Drugs|Tetracyclines|Tetracycline_resistance_ribosomal_protection_proteins|TETM	2169	1360	4381	14316	1969	3804	782	4310	1394	1626	1110	2487	4133	2011	7891	1744	844	0	2856	939	1838	507	13557	13638	682	5051	7465	7513	3354	2797	4219	2986	4157	514	1534	1599	2621	2278	5507	931	192	7710
MEG_2702|Biocides|Acid_resistance|Acid_resistance_protein|EEFX	6	0	46	0	44	0	8	2	0	0	0	0	27	2	0	11	0	0	0	0	0	0	3	0	2	0	2	0	0	0	0	0	0	0	17	0	0	2	0	0	0	0
MEG_7856|Metals|Zinc_resistance|Zinc_resistance_protein|ZNUA	158	446	7840	187	182	305	859	428	339	4499	718	413	397	1149	244	1388	304	0	185	155	665	382	87	381	680	334	307	0	195	880	482	824	0	22	633	62045	152	106	74	130	190	450
MEG_2493|Drugs|Trimethoprim|Dihydrofolate_reductase|DFRA	90	99	1706	54	98	63	52	61	35	823	48	63	132	133	0	167	13	0	16	0	25	25	384	25	254	57	1173	97	274	610	178	907	80	7	0	133	24	28	66	255	0	327
MEG_2742|Drugs|MLS|Macrolide_esterases|EREA	0	0	0	0	51	46	0	0	0	0	0	0	0	56	0	71	0	0	0	0	0	0	0	0	0	0	0	0	0	179	134	0	0	0	0	0	0	0	0	68	0	0
MEG_4985|Drugs|betalactams|Class_D_betalactamases|OXA	134	0	0	0	0	0	0	0	0	0	0	22	0	0	0	108	0	0	0	107	0	0	0	0	0	0	0	0	0	0	0	0	0	0	0	0	0	55	0	0	0	0
MEG_3434|Drugs|Rifampin|Monooxygenase|IRI	0	0	0	0	0	0	0	0	111	0	0	0	0	0	0	177	0	0	0	161	0	0	0	0	0	0	0	0	0	0	112	0	0	0	0	0	0	210	0	0	0	0
MEG_4042|Drugs|MLS|Macrolide_phosphotransferases|MPHE	12427	7736	100224	4154	10709	7882	7372	4219	4320	50942	4759	6729	3422	13852	465	27865	1469	0	3951	3343	19570	4390	13901	1062	30437	7833	47709	13508	24831	51890	14150	105651	34297	3606	6364	9754	4939	4354	9215	21078	1480	58274
MEG_4955|Drugs|betalactams|Class_D_betalactamases|OXA	0	0	0	0	0	0	0	0	0	0	0	0	0	0	0	0	0	0	0	0	0	0	0	0	0	0	0	0	0	0	0	0	0	0	0	0	0	0	0	8	0	0
MEG_1682|Drugs|Multi-drug_resistance|MDR_23S_ribosomal_RNA_methyltransferase|CFRA	76	87	0	0	254	90	18	46	23	24	21	80	0	48	0	118	0	0	0	32	0	0	20	0	94	428	0	0	284	588	0	1129	996	19	0	0	29	132	115	139	0	43
MEG_6509|Metals|Multi-metal_resistance|Multi-metal_RND_efflux_regulator|SILS	5556	291	9985	206	1065	381	500	471	404	2793	723	370	589	941	127	1597	381	0	531	429	3723	283	48	205	2133	914	531	0	542	2865	381	482	0	1780	414	55407	335	131	110	201	195	235
MEG_761|Drugs|Aminoglycosides|Aminoglycoside_O-nucleotidyltransferases|ANT3-DPRIME	210	159	0	0	195	225	67	103	81	0	101	404	0	372	0	403	49	0	92	86	0	3558	0	0	236	193	0	0	249	845	236	386	0	0	0	0	1090	120	216	195	0	0
MEG_6734|Drugs|betalactams|Class_A_betalactamases|TEM	0	0	30	0	0	0	0	0	0	7	0	0	0	0	0	0	0	0	0	0	0	0	0	0	0	0	0	0	0	0	0	0	0	0	0	0	0	0	0	0	0	0
MEG_5225|Drugs|betalactams|Class_D_betalactamases|OXA	0	0	0	0	0	0	0	0	0	0	0	0	0	0	0	113	0	0	0	0	0	0	0	0	0	0	0	0	0	160	0	229	0	0	0	0	0	0	0	105	0	0
MEG_933|Drugs|Aminoglycosides|Aminoglycoside_O-nucleotidyltransferases|ANT3-DPRIME	255	309	1674	0	200	316	360	239	232	1227	373	861	1976	609	81	897	202	0	89	188	224	525	342	98	0	0	1004	0	378	1088	408	770	0	0	439	1473	161	74	233	309	124	540
MEG_830|Drugs|Aminoglycosides|Aminoglycoside_O-nucleotidyltransferases|ANT3-DPRIME	102	104	0	0	228	292	43	179	47	0	99	520	17	210	0	410	64	0	27	99	185	295	0	0	122	143	17	0	232	571	249	384	0	52	0	0	99	45	147	178	75	0
MEG_2430|Drugs|betalactams|Class_A_betalactamases|CTX	4661	609	6328	158	1237	481	1412	586	453	3103	652	366	1007	1155	387	1683	481	0	543	306	694	562	136	1818	2231	883	438	657	432	3158	424	725	0	2085	731	287	264	129	111	265	213	549
MEG_1645|Drugs|betalactams|Class_A_betalactamases|CEPA	0	20	32	0	0	0	0	0	0	24	0	0	0	0	0	146	0	0	0	0	0	0	0	0	0	0	0	0	0	0	0	0	0	0	0	105	0	0	0	0	0	0
MEG_6140|Biocides|Multi-biocide_resistance|Multi-biocide_resistance_regulator|RPOS	0	0	2677	0	0	0	0	209	0	1526	0	0	0	0	0	0	0	0	0	0	0	0	0	0	0	0	0	0	0	0	170	0	0	0	0	26713	0	0	0	0	0	0
MEG_1440|Drugs|betalactams|Class_A_betalactamases|BLAZ	43	23	0	0	13	43	0	0	42	0	0	1323	0	0	0	0	247	0	194	248	82	0	0	0	876	163	0	0	39	516	275	117	246	590	0	0	221	84	1769	3102	1598	0
MEG_6621|Drugs|Sulfonamides|Sulfonamide-resistant_dihydropteroate_synthases|SULII	692	1133	10747	1343	725	1030	1953	1157	758	7549	1390	867	2893	2323	2731	2966	670	0	250	580	578	2718	15162	828	794	354	33144	2332	1163	1632	1633	2801	0	247	11556	3027	295	401	412	1180	330	9050
MEG_1190|Drugs|Bacitracin|Undecaprenyl_pyrophosphate_phosphatase|BACA	79	652	11875	248	240	460	1077	578	575	6939	1038	375	944	1680	348	1461	420	0	110	226	259	585	136	517	724	154	548	0	397	758	731	353	0	0	703	46331	282	234	123	119	216	482
MEG_5758|Drugs|betalactams|Class_A_betalactamases|PER	0	0	0	0	12	0	0	0	0	0	0	0	0	0	0	0	0	0	0	0	0	0	0	0	0	0	0	0	0	0	0	0	0	0	0	0	0	0	0	0	0	0
MEG_7078|Drugs|Tetracyclines|Tetracycline_resistance_MFS_efflux_pumps|TETG	1168	1535	139	0	1556	2862	470	1405	662	117	690	2221	104	3069	68	3450	279	0	260	716	0	3793	205	200	1878	1247	579	0	3019	10706	1943	5341	630	234	214	49	1122	848	2009	2824	187	179
MEG_900|Drugs|Aminoglycosides|Aminoglycoside_O-nucleotidyltransferases|ANT3-DPRIME	0	0	0	0	0	0	0	37	29	0	0	0	11	42	31	0	0	0	0	0	0	34	0	0	0	0	0	0	0	0	42	0	0	0	0	0	0	0	0	0	0	0
MEG_1119|Drugs|Multi-drug_resistance|MDR_regulator|ARLS	42	0	64	0	0	0	0	0	0	58	0	88	71	0	0	0	0	0	319	0	377	0	55	54	0	608	0	0	0	0	0	249	0	0	0	81	0	0	0	0	0	0
MEG_7166|Drugs|Tetracyclines|Tetracycline_resistance_ribosomal_protection_proteins|TETO	2592	11118	6711	57192	7093	14268	10232	21149	7805	11009	9001	12230	7589	14296	16497	22358	10140	0	2401	4821	7163	6758	8045	32063	6082	10537	6723	32088	16480	13013	14025	14073	7242	143	11012	17480	3122	2922	2599	1565	1263	17583
MEG_1920|Drugs|betalactams|Class_C_betalactamases|CMY	0	0	0	0	0	0	0	0	0	41	0	0	0	0	0	37	0	0	0	0	0	0	0	0	0	0	0	0	0	0	0	0	0	0	0	2234	0	0	0	0	0	0
MEG_4176|Metals|Nickel_resistance|Nickel_ABC_efflux_regulator|NIKR	8	10	433	0	8	3	18	19	8	211	31	10	7	21	3	19	2	0	2	0	0	12	5	22	11	0	9	2	6	34	7	0	0	0	12	43	4	0	8	0	1	6
MEG_7042|Drugs|Tetracyclines|Tetracycline_resistance_MFS_efflux_pumps|TETB	61	518	2919	141	151	222	798	248	346	1922	801	453	1216	911	103	1431	350	0	182	135	354	569	91	161	551	159	159	0	175	709	418	926	0	0	529	32370	189	77	84	163	184	271
MEG_1889|Drugs|betalactams|Class_C_betalactamases|CMY	0	0	0	0	0	0	31	0	0	83	29	0	0	0	0	0	0	0	0	0	0	0	0	0	0	0	0	0	0	0	0	0	0	0	19	3598	0	0	0	0	0	0
MEG_2561|Drugs|Trimethoprim|Dihydrofolate_reductase|DFRB	0	10	0	0	45	42	0	9	43	0	11	8	0	9	0	40	0	0	0	2	0	0	0	0	19	0	0	0	28	0	0	0	0	11	0	0	2	0	14	3	0	0
MEG_1838|Drugs|betalactams|Class_C_betalactamases|CMY	26	0	0	0	0	0	0	24	0	83	0	0	0	0	0	56	0	0	0	0	0	0	0	0	0	0	0	0	0	0	0	0	0	0	0	4214	0	0	0	0	0	0
MEG_7245|Drugs|Tetracyclines|Tetracycline_resistance_MFS_efflux_pumps|TETY	869	2547	29458	1812	1108	2412	2900	2671	2350	21534	2853	2651	24602	4616	3378	7947	2734	0	511	1077	418	6581	28843	1830	1586	1069	62939	2015	2492	4480	3814	4971	558	228	5957	3309	999	667	705	1593	849	5515
MEG_4128|Metals|Nickel_resistance|Nickel_MFS_efflux_regulator|NCRYN	0	0	0	0	0	0	0	0	0	0	0	0	0	0	0	0	0	0	0	15	0	0	0	0	0	112	0	0	0	0	0	0	0	4	0	0	0	0	0	0	0	0
MEG_4103|Multi-compound|Drug_and_biocide_resistance|Drug_and_biocide_SMR_efflux_pumps|MVRC	39	129	1717	105	75	49	158	62	106	928	245	93	98	350	42	389	57	0	5	54	79	90	44	66	183	21	50	0	40	298	81	602	0	6	291	23151	31	46	38	13	21	202
MEG_346|Drugs|Aminoglycosides|Aminoglycoside_N-acetyltransferases|AAC6-PRIME	106	114	0	0	205	209	56	102	92	23	99	212	0	154	0	366	65	0	25	57	102	232	0	10	278	127	0	0	155	657	235	290	66	0	0	0	96	54	162	220	26	0
MEG_808|Drugs|Aminoglycosides|Aminoglycoside_O-nucleotidyltransferases|ANT3-DPRIME	83	124	575	0	94	132	147	112	78	446	136	676	761	287	104	344	0	0	0	124	71	240	171	107	100	118	426	0	164	389	155	314	61	0	355	462	74	58	60	106	44	256
MEG_35|Drugs|Aminoglycosides|Aminoglycoside_N-acetyltransferases|AAC3	0	0	0	0	0	0	0	0	0	26	0	0	0	0	0	0	0	0	6	0	0	12	0	0	0	0	0	0	0	0	0	0	0	0	0	0	0	0	0	8	0	5
MEG_6679|Drugs|betalactams|Class_A_betalactamases|TEM	0	0	15	0	0	0	0	0	0	0	0	0	0	0	0	0	0	0	0	0	0	0	0	0	0	0	0	0	0	0	0	0	0	0	0	0	0	0	0	0	0	0
MEG_1155|Metals|Arsenic_resistance|Arsenic_resistance_protein|ARSC	280	1598	324	228	430	765	157	492	805	175	185	4647	423	513	1060	451	450	0	1522	1477	1713	267	1406	1268	1543	2367	2397	1054	632	2007	1297	878	887	225	446	304	1561	754	1625	822	491	1003
MEG_699|Multi-compound|Drug_and_biocide_resistance|Drug_and_biocide_RND_efflux_regulator|ADEL	0	0	0	0	0	0	0	0	0	0	0	0	0	0	0	155	0	0	0	0	0	0	0	0	0	0	0	0	0	0	0	0	0	0	0	0	0	0	0	0	0	0
MEG_4073|Drugs|MLS|MLS_resistance_ABC_efflux_pumps|MSRD	2569	1803	885	3387	2219	1950	1452	1841	9482	2255	1497	2493	1311	2156	2426	3124	1354	0	1634	4367	11557	1178	2869	3648	4210	8273	1378	12436	1877	3728	1874	3446	14210	2889	552	955	669	77743	2209	1211	284	2415
MEG_7012|Drugs|Tetracyclines|Tetracycline_resistance_MFS_efflux_pumps|TET59	83	29	0	0	0	73	0	0	0	0	23	69	0	0	0	82	0	0	74	63	0	0	0	0	947	0	0	0	0	2393	0	0	0	1210	0	0	115	124	0	1141	0	0
MEG_4036|Drugs|MLS|Macrolide_phosphotransferases|MPHC	0	0	14	0	0	0	0	17	0	0	0	29	0	25	0	41	0	0	0	0	0	0	91	0	0	0	22	0	0	0	72	0	0	0	0	55	0	0	0	0	0	0
MEG_2683|Metals|Multi-metal_resistance|Multi-metal_resistance_protein|DSBA	0	34	292	0	0	0	50	30	16	194	32	0	23	67	0	51	0	0	0	0	0	0	0	10	39	0	21	0	26	0	22	0	0	0	27	3153	0	7	0	0	0	27
MEG_7854|Metals|Zinc_resistance|Zinc_resistance_regulator|ZNTR	288	938	15300	290	408	746	1768	698	654	11406	1596	519	811	2224	493	2553	645	0	244	224	775	976	175	645	1894	659	931	363	480	2032	818	1896	0	27	1085	153877	319	146	152	179	445	872
MEG_3699|Drugs|Lipopeptides|Colistin_phosphoethanolamine_transferase|MCR	0	0	34	0	0	0	0	0	0	0	0	0	0	0	0	0	0	0	0	0	0	0	0	0	0	0	0	0	0	0	0	0	0	0	0	0	0	0	0	0	0	0
MEG_5937|Drugs|Fluoroquinolones|Quinolone_resistance_protein_Qnr|QNRB	240	0	0	0	0	0	0	0	0	0	0	25	0	0	0	0	0	0	0	0	0	0	0	0	0	0	0	0	0	0	0	0	0	0	0	0	0	0	0	0	0	0
MEG_26|Drugs|Aminoglycosides|Aminoglycoside_N-acetyltransferases|AAC3	0	0	0	0	0	0	0	0	0	0	0	0	0	0	0	0	0	0	0	0	0	0	0	0	0	0	0	0	0	0	0	0	0	0	0	0	23	0	0	0	0	0
MEG_1680|Drugs|MLS|23S_rRNA_methyltransferases|CFR	424	631	213	8331	536	2705	969	1691	282	1756	585	614	286	640	300	1213	298	0	203	130	3036	799	246	423	219	738	264	4094	1813	596	672	847	0	0	1523	613	179	102	112	289	190	787
MEG_2830|Drugs|MLS|23S_rRNA_methyltransferases|ERMF	196	1440	203	4367	1371	1340	2556	2041	870	2636	1475	1579	171	1826	285	5090	1415	0	250	552	1118	1574	150	1321	939	1017	193	1406	2114	2184	1667	2591	2381	0	1656	9954	532	320	533	268	315	1122
MEG_2916|Drugs|Phenicol|Phenicol_resistance_MFS_efflux_pumps|FLOR	245	393	2912	72	451	428	256	289	180	1832	339	282	99	727	407	704	80	0	0	92	74	456	2121	62	466	150	5178	165	631	1514	341	1603	0	78	0	304	123	182	244	769	90	631
MEG_367|Drugs|Aminoglycosides|Aminoglycoside_N-acetyltransferases|AAC6-PRIME	155	82	0	0	146	165	0	55	85	0	94	121	24	140	0	346	43	0	37	40	0	165	0	0	303	106	0	0	184	599	187	375	0	0	12	0	94	0	125	152	0	0
MEG_1029|Drugs|Aminoglycosides|Aminoglycoside_O-phosphotransferases|APH3-DPRIME	3635	7482	32220	6243	6770	9673	3681	9708	3929	7779	3108	32079	9547	9194	32708	10311	2105	0	1422	7621	2649	4748	89304	20571	3934	10920	78615	9370	9349	15187	9064	11650	3755	9866	12033	9241	2884	1702	1822	45916	14881	57051
MEG_2656|Multi-compound|Biocide_and_metal_resistance|Biocide_and_metal_resistance_protein|DPR	0	28	92	0	0	28	0	18	17	112	44	0	103	48	0	44	0	0	15	0	0	14	0	19	15	19	0	0	0	48	21	22	0	0	61	299	0	0	0	0	0	0
MEG_406|Multi-compound|Drug_and_biocide_and_metal_resistance|Drug_and_biocide_and_metal_RND_efflux_pumps|ACRD	311	1279	20815	333	429	789	1908	819	882	12262	1531	663	1044	2297	533	2565	626	0	254	433	734	1487	237	726	795	311	743	441	456	1108	928	1178	0	0	1660	187788	299	268	151	199	370	823
MEG_6639|Drugs|Sulfonamides|Sulfonamide-resistant_dihydropteroate_synthases|SULIII	0	58	42	0	30	16	69	17	0	157	59	53	25	90	0	82	28	0	0	12	0	82	0	0	124	0	0	0	0	0	59	176	0	0	59	51	0	0	0	0	16	32
MEG_1519|Drugs|betalactams|Class_A_betalactamases|CARB	0	0	0	0	27	0	0	0	0	0	0	0	0	0	0	32	0	0	0	0	0	0	0	0	0	0	0	0	0	29	0	0	0	0	0	0	0	0	0	0	0	0
MEG_32|Drugs|Aminoglycosides|Aminoglycoside_N-acetyltransferases|AAC3	5487	8328	79286	7034	6533	14892	7300	15083	6652	16183	5142	14596	24287	12257	94883	15315	3246	0	1261	7908	1145	7256	188468	38918	3646	6886	185807	18349	8778	12200	11031	7102	2491	548	21318	22976	3119	2703	1723	4223	1421	112982
MEG_4293|Drugs|Multi-drug_resistance|Multi-drug_RND_efflux_pumps|OPMD	289	0	0	0	0	0	0	0	0	0	0	0	0	0	0	454	0	0	0	0	0	0	0	0	0	0	0	0	0	0	0	0	0	0	0	0	0	0	0	0	0	0
MEG_7214|Drugs|Tetracyclines|Tetracycline_resistance_ribosomal_protection_proteins|TETW	4243	20607	5255	35107	6148	12865	19359	20837	12732	19312	15415	17452	6909	19838	12986	30255	17599	0	1665	7189	7760	15046	2971	25069	6162	5840	4083	23888	10641	11414	15996	10241	2337	1286	15573	21354	2849	2742	2179	5050	4547	15427
MEG_5400|Drugs|betalactams|Penicillin_binding_protein|PBP2	466	2708	45898	797	847	1550	4262	1924	2000	27843	3954	1403	2345	5090	1011	6153	1400	0	596	773	1575	2553	397	1628	2111	816	1732	1457	1431	2310	2097	3643	0	75	4178	407683	631	573	380	517	840	1942
MEG_2988|Drugs|Fosfomycin|Fosfomycin_thiol_transferases|FOSA	0	0	0	38	0	0	0	0	0	0	0	8	0	0	0	84	0	0	0	0	0	0	0	0	8	0	20	0	0	0	0	0	0	0	0	29020	0	0	0	0	0	0
MEG_2122|Multi-compound|Drug_and_biocide_resistance|Drug_and_biocide_RND_efflux_regulator|CPXAR	45	500	10504	120	195	334	757	344	421	7549	682	367	474	1056	279	1239	304	0	118	113	168	435	93	358	572	313	483	0	290	533	366	530	0	0	702	71903	140	107	37	111	139	367
MEG_3662|Multi-compound|Drug_and_biocide_resistance|Drug_and_biocide_RND_efflux_regulator|MARA	126	338	4516	41	165	304	418	180	223	2131	367	183	197	619	149	754	177	0	82	67	117	232	26	190	447	211	155	202	164	504	223	592	0	7	310	31055	92	96	73	51	48	186
MEG_6967|Drugs|Tetracyclines|Tetracycline_resistance_MFS_efflux_pumps|TET31	280	312	8582	471	326	941	747	842	205	2109	479	354	658	964	3381	1053	128	0	184	165	0	633	22879	724	99	220	41139	980	615	527	869	1461	0	0	178	1332	156	202	115	304	92	14300
MEG_1044|Drugs|Aminoglycosides|Aminoglycoside_O-phosphotransferases|APH3-DPRIME	8885	6147	30687	2825	4284	3689	2066	3097	3374	9062	1958	22493	4347	4884	14046	5759	760	0	1641	6687	3630	2403	43000	6873	6866	4361	44982	4221	6183	21119	5301	13624	3712	12785	3895	5025	3775	1665	1821	53662	18125	25565
MEG_1923|Drugs|betalactams|Class_C_betalactamases|CMY	0	0	0	0	0	0	0	0	0	0	0	0	0	0	0	0	0	0	0	0	0	0	0	0	0	0	0	0	0	0	0	0	0	0	0	1386	0	0	0	0	0	0
MEG_6630|Drugs|Sulfonamides|Sulfonamide-resistant_dihydropteroate_synthases|SULII	802	1273	11392	1203	820	1190	2118	1312	825	7902	1435	972	3560	2593	2933	3349	704	0	199	651	589	2759	15220	908	931	410	34452	2591	1327	1675	1714	3136	369	334	11944	3088	383	472	484	1410	429	9482
MEG_1061|Drugs|Aminoglycosides|Aminoglycoside_O-phosphotransferases|APH3-PRIME	931	1316	5918	909	1260	1764	672	1754	739	1721	741	5625	1368	1743	3922	1811	354	0	382	1641	821	834	13088	2654	805	2103	13118	1449	1846	3594	1668	3013	885	1622	1664	1880	575	335	420	8532	2363	8964
MEG_1888|Drugs|betalactams|Class_C_betalactamases|CMY	22	0	0	0	0	0	0	0	0	47	0	12	0	16	0	42	0	0	0	0	0	0	0	0	0	0	0	0	0	0	0	0	0	0	0	3059	0	0	0	0	0	0
MEG_888|Drugs|Aminoglycosides|Aminoglycoside_O-nucleotidyltransferases|ANT3-DPRIME	269	366	1426	90	270	554	280	298	252	1013	280	908	1826	726	63	1071	199	0	106	216	70	657	334	87	398	179	962	105	333	1237	406	852	226	104	332	1277	214	122	234	336	105	567
MEG_1739|Multi-compound|Drug_and_biocide_and_metal_resistance|Drug_and_biocide_and_metal_RND_efflux_pumps|CMEB	0	105	0	0	0	0	0	0	0	0	0	0	0	0	0	0	0	0	0	0	0	0	0	0	0	0	0	0	0	0	0	0	0	0	0	0	0	0	0	0	0	0
MEG_5817|Metals|Arsenic_resistance|Arsenic_resistance_protein|PSTS	364	627	9576	0	193	379	1067	375	428	6512	834	292	510	1271	259	1421	307	0	180	188	436	477	140	397	577	202	568	0	361	713	467	942	0	0	976	92760	161	141	0	82	152	430
MEG_5424|Metals|Copper_resistance|Copper_resistance_regulator|PCOR	3836	131	3436	68	246	225	421	319	197	2041	364	208	411	585	83	864	277	0	95	143	2622	148	36	105	176	362	268	0	219	986	194	656	0	1088	240	42176	83	89	53	89	140	164
MEG_1410|Drugs|betalactams|Class_A_betalactamases|BLAZ	0	0	0	0	0	0	0	0	26	0	0	101	0	44	0	0	135	0	130	0	95	0	0	0	97	121	0	0	24	441	82	467	93	51	0	0	121	49	778	108	30	0
MEG_4084|Multi-compound|Drug_and_biocide_resistance|Drug_and_biocide_RND_efflux_pumps|MTRE	0	0	0	0	0	0	0	0	555	0	0	0	0	0	0	0	0	0	0	0	0	0	0	0	0	0	0	0	0	0	0	0	0	0	0	0	0	0	0	0	0	0
MEG_5976|Drugs|Fluoroquinolones|Quinolone_resistance_protein_Qnr|QNRB	0	0	0	0	0	0	0	0	0	0	0	0	0	0	0	0	0	0	0	0	0	0	0	0	0	0	0	0	0	0	0	0	0	0	0	1361	0	0	0	0	0	0
MEG_2767|Drugs|MLS|23S_rRNA_methyltransferases|ERM	0	0	0	0	0	0	110	0	0	0	0	26	0	82	0	0	0	0	0	0	0	0	0	0	0	0	229	0	0	0	0	0	0	0	0	0	0	0	0	0	0	104
MEG_6617|Drugs|Sulfonamides|Sulfonamide-resistant_dihydropteroate_synthases|SULII	852	1501	14368	1875	932	1382	2233	1466	1070	9265	1615	1156	3671	2885	3354	3744	809	0	251	715	619	3223	20299	980	969	442	42483	3226	1496	2093	1908	3305	326	322	13979	3530	379	497	477	1464	396	11238
MEG_6803|Drugs|betalactams|Class_A_betalactamases|TEM	0	0	0	0	0	0	0	0	0	18	0	0	0	0	0	0	0	0	0	0	28	0	0	0	0	0	0	84	0	0	0	0	104	0	0	0	0	0	0	0	0	0
MEG_466|Drugs|betalactams|Class_C_betalactamases|ACT	0	0	0	0	0	0	0	0	0	0	0	0	0	0	0	0	0	0	0	0	0	0	0	0	0	0	0	0	0	0	0	0	0	0	168	0	0	0	0	0	0	0
MEG_7623|Drugs|MLS|Streptogramin_A_O-acetyltransferase|VATC	0	0	0	0	0	0	0	0	0	0	0	0	0	0	0	0	0	0	0	0	0	0	0	0	0	0	0	0	0	0	0	0	0	0	0	0	0	0	0	0	0	19
MEG_3789|Drugs|betalactams|Penicillin_binding_protein|MECA	0	0	0	0	0	0	0	0	0	0	0	921	0	0	0	0	0	0	0	0	0	0	0	0	0	0	0	0	0	409	0	0	0	0	0	0	0	0	0	2387	747	0
MEG_2566|Drugs|Trimethoprim|Dihydrofolate_reductase|DFRB	0	0	0	0	0	0	0	0	0	0	0	0	0	0	0	0	0	0	0	6	0	0	0	0	0	0	0	0	0	0	0	0	0	0	0	0	0	0	0	0	0	0
MEG_1284|Drugs|betalactams|Class_C_betalactamases|BLAEC	0	46	0	0	0	0	0	0	0	0	0	0	0	0	0	0	0	0	0	0	0	0	0	0	0	0	0	0	0	0	0	0	0	0	0	0	0	0	0	0	0	0
MEG_3109|Drugs|betalactams|Class_A_betalactamases|GES	0	0	0	0	0	0	0	0	0	0	0	0	0	0	0	0	0	0	0	0	0	59	0	0	0	0	0	0	0	0	0	0	0	0	0	0	0	0	0	0	0	0
MEG_7181|Drugs|Tetracyclines|Tetracycline_resistance_ribosomal_protection_proteins|TETQ	5400	32705	4243	68318	15580	21198	40013	33503	20072	16058	40518	21746	2375	32300	6775	67702	17145	0	3183	11079	17791	26748	1166	20300	18514	13957	1739	24521	29719	38269	22638	39427	15351	256	24700	45021	8125	4464	6726	4593	4993	17581
MEG_4060|Metals|Multi-metal_resistance|Multi-metal_resistance_protein|MREA	0	0	0	0	0	0	0	0	48	0	0	0	0	0	0	0	0	0	0	0	0	0	0	0	0	0	0	0	0	32	0	0	0	0	0	0	0	0	0	0	0	0
MEG_7394|Drugs|Glycopeptides|VanG-type_resistance_protein|VANG	0	0	0	0	0	0	0	0	0	0	0	0	0	0	0	0	0	0	0	0	0	0	0	35	0	0	0	0	0	0	0	0	0	0	0	0	0	0	0	0	0	0
MEG_4051|Drugs|MLS|Macrolide_phosphotransferases|MPHN	609	740	730	19789	829	1984	705	2066	820	1678	789	1076	970	1305	6704	6482	1099	0	503	433	624	641	9766	10167	963	2191	3566	7009	2115	2414	2677	2747	3571	293	519	622	589	622	935	358	196	9072
MEG_6882|Drugs|betalactams|Class_A_betalactamases|TEM	0	0	76	0	0	0	0	0	0	0	0	0	0	0	0	0	0	0	0	0	0	0	0	0	0	0	0	43	0	0	0	0	0	0	0	0	0	0	0	0	0	0
MEG_5797|Multi-compound|Drug_and_biocide_resistance|Drug_and_biocide_MFS_efflux_pumps|PMRA	73	0	0	0	86	0	0	0	295	0	0	0	0	40	0	0	0	0	0	123	293	0	0	0	0	333	0	665	0	0	0	0	0	0	0	0	0	1422	33	0	0	0
MEG_2524|Drugs|Trimethoprim|Dihydrofolate_reductase|DFRA	0	27	75	0	54	33	41	32	39	0	52	39	0	73	0	120	0	0	0	0	0	39	0	0	77	54	0	0	53	123	84	148	0	0	29	7	42	31	0	39	0	6
MEG_1545|Drugs|betalactams|Class_A_betalactamases|CARB	1549	1286	21939	3085	832	2076	1844	1803	753	3078	1181	1293	2064	3332	8395	2586	405	0	558	857	565	992	37509	1792	1005	945	41125	6994	1805	3010	2231	4892	1142	241	563	5349	851	916	376	891	188	28201
MEG_2050|Metals|Copper_resistance|Copper_resistance_protein|COPC	210	199	25	0	161	146	113	96	230	0	83	185	0	530	27	159	44	0	27	282	272	1588	15	0	40	45	0	111	164	493	133	378	0	89	41	34	716	403	143	123	20	63
MEG_2772|Drugs|MLS|23S_rRNA_methyltransferases|ERM	0	47	102	241	0	58	96	117	67	20	77	91	0	162	78	142	94	0	0	43	186	40	0	128	206	63	0	0	110	108	141	121	84	0	0	0	38	0	0	0	0	0
MEG_3911|Multi-compound|Drug_and_biocide_resistance|Drug_and_biocide_RND_efflux_pumps|MEXF	1519	0	0	0	593	572	586	456	1728	0	395	300	0	466	0	929	0	0	451	1186	1880	1461	0	0	0	0	0	1082	0	0	430	0	0	684	1434	0	0	1275	0	0	0	0
MEG_7500|Drugs|Glycopeptides|VanC-type_regulator|VANSC	70	0	34	0	0	0	0	0	0	0	0	0	0	0	0	0	0	0	0	0	0	0	0	0	0	0	0	0	0	0	0	0	0	0	0	0	0	0	0	0	0	0
MEG_7159|Drugs|Tetracyclines|Tetracycline_resistance_ribosomal_protection_proteins|TETO	3304	12243	21327	36767	6851	12216	11218	16388	8969	11512	10219	12083	15038	15000	10854	23571	9437	0	3185	5421	8053	7331	6524	24660	7236	10394	4665	25073	15334	14752	13219	18021	8171	157	11115	20117	3808	2940	2737	1916	1390	11986
MEG_1429|Drugs|betalactams|Class_A_betalactamases|BLAZ	49	31	0	0	22	0	0	0	34	0	0	1694	0	29	0	0	287	0	247	268	112	0	0	0	1061	227	8	0	45	771	456	178	330	901	0	0	444	85	2478	4444	2013	0
MEG_1215|Drugs|Bacitracin|Bacitracin_ABC_transporter|BCRC	0	0	135	0	22	34	0	25	0	46	13	42	19	40	0	23	33	0	0	21	0	58	15	46	0	0	12	0	0	0	26	0	0	0	108	38	0	0	0	0	0	57
MEG_6837|Drugs|betalactams|Class_A_betalactamases|TEM	0	0	38	0	22	0	0	0	0	0	0	0	0	0	0	0	0	0	0	0	0	0	0	0	0	0	0	0	0	0	0	0	0	0	0	0	0	16	0	0	0	0
MEG_3784|Drugs|betalactams|Penicillin_binding_protein|MECA	594	790	70	0	136	155	51	39	473	47	177	36651	298	1281	0	64	4527	0	8774	4197	692	246	25	53	13223	577	0	51	442	16965	9016	15285	854	17653	60	98	13896	1248	13456	109056	27148	0
MEG_6579|Drugs|Sulfonamides|Sulfonamide-resistant_dihydropteroate_synthases|SULI	737	611	345	132	548	1244	669	810	324	286	505	1285	564	1458	825	1370	285	0	150	768	286	1594	459	552	487	388	229	198	680	1799	709	1201	366	487	783	209	356	278	347	1201	1354	677
MEG_4174|Metals|Nickel_resistance|Nickel_ABC_efflux_pumps|NIKE	0	264	4861	0	0	0	492	0	0	3062	353	0	253	0	167	719	164	0	0	89	0	327	0	0	0	149	199	0	0	0	190	348	0	0	362	42470	0	0	0	0	0	0
MEG_1016|Drugs|Aminoglycosides|Aminoglycoside_O-phosphotransferases|APH2-DPRIME	10727	67449	25272	117149	21751	28811	26701	43635	26175	30218	25422	38499	22941	35191	30340	55434	21066	43	5504	13884	14934	16843	21325	43822	14341	21182	13067	60316	40480	35268	32311	38545	12107	4335	25284	37546	7226	5431	5857	12049	5123	33841
MEG_5853|Multi-compound|Drug_and_biocide_resistance|Drug_and_biocide_SMR_efflux_pumps|QACL	36	0	0	0	50	43	13	26	43	0	17	63	0	83	0	164	19	0	13	34	63	97	0	0	119	43	0	0	83	241	73	146	0	0	0	0	83	25	37	60	0	0
MEG_1783|Drugs|Phenicol|Phenicol_resistance_MFS_efflux_pumps|CMX	7966	6412	5489	3158	6901	10117	5150	11187	7346	2475	4921	29000	7428	10123	30179	8710	2781	0	1689	14604	4010	8754	41131	18410	3804	7943	8290	6905	6881	12915	8923	8336	1999	17426	7744	2519	3919	3115	1913	53030	30284	23003
MEG_4677|Drugs|betalactams|Class_D_betalactamases|OXA	185	0	0	0	14	0	23	0	0	75	7	170	0	0	0	0	0	0	0	97	0	0	0	0	33	0	0	0	0	0	0	0	0	0	0	0	43	36	0	0	0	0
MEG_1169|Metals|Arsenic_resistance|Arsenic_resistance_protein|ARSM	0	0	0	0	0	0	0	0	0	0	0	0	0	0	0	0	0	0	0	305	0	382	0	0	0	0	0	0	0	0	0	0	0	0	0	0	0	435	0	0	0	0
MEG_5815|Metals|Arsenic_resistance|Arsenic_resistance_protein|PSTC	953	1710	28899	353	584	1121	3087	1296	1159	21960	2507	811	1772	3263	883	4441	922	0	388	577	1376	1815	488	1314	1884	358	2417	1116	709	1650	1308	1878	0	169	2778	313916	431	367	179	318	576	1348
MEG_882|Drugs|Aminoglycosides|Aminoglycoside_O-nucleotidyltransferases|ANT3-DPRIME	240	371	5199	0	140	380	97	172	276	496	205	410	7929	680	50	588	110	0	172	176	788	369	106	62	260	149	67	0	362	1257	486	708	0	0	181	334	1172	129	244	279	56	80
MEG_1349|Drugs|betalactams|Class_A_betalactamases|BLAZ	0	28	0	0	15	40	0	0	53	0	0	1343	0	25	0	0	201	0	174	210	88	0	0	11	774	155	0	0	0	515	311	151	285	598	0	0	255	96	1651	2847	1403	0
MEG_1450|Drugs|betalactams|Class_A_betalactamases|BLAZ	0	0	0	0	0	0	0	0	0	0	0	0	0	0	0	0	0	0	0	0	0	0	0	0	0	0	0	0	0	0	0	0	151	0	0	0	0	0	654	0	0	0
MEG_7683|Drugs|Multi-drug_resistance|Multi-drug_ABC_efflux_pumps|VGA	0	187	547	14249	291	657	143	1048	143	0	118	280	410	243	321	394	145	0	85	212	4043	122	324	864	0	1064	1066	6523	492	364	384	292	1201	85	97	150	65	70	0	111	0	492
MEG_3757|Multi-compound|Drug_and_biocide_resistance|Drug_and_biocide_SMR_efflux_pumps|MDTJ	116	543	8684	115	235	420	918	470	583	5279	915	512	525	1291	297	1667	380	0	214	170	662	508	103	343	559	261	327	223	322	890	559	1450	0	0	951	76968	164	169	120	102	155	452
MEG_859|Drugs|Aminoglycosides|Aminoglycoside_O-nucleotidyltransferases|ANT3-DPRIME	396	345	583	75	387	634	293	424	299	568	280	3842	721	819	794	1049	195	0	89	474	446	778	369	466	457	464	151	95	586	1477	522	1139	274	34	1699	453	251	123	287	368	123	463
MEG_360|Drugs|Aminoglycosides|Aminoglycoside_N-acetyltransferases|AAC6-PRIME	26	21	0	0	36	38	0	14	17	0	9	58	8	41	0	83	25	0	0	0	0	48	0	0	67	20	0	0	62	108	64	68	0	0	0	0	25	0	24	46	0	0
MEG_3280|Drugs|betalactams|Class_A_betalactamases|HUGA	0	0	0	0	0	0	22	0	0	0	0	0	0	0	0	0	0	0	0	0	0	0	0	0	0	0	0	0	0	0	0	0	0	0	0	0	0	0	0	0	0	0
MEG_1008|Drugs|Aminoglycosides|Aminoglycoside_O-phosphotransferases|APH2-DPRIME	95	320	57	1282	120	76	180	127	151	770	168	203	50	219	107	551	119	0	48	99	397	116	0	287	214	179	0	1442	331	638	223	518	887	0	463	5639	94	56	86	43	0	31
MEG_863|Drugs|Aminoglycosides|Aminoglycoside_O-nucleotidyltransferases|ANT3-DPRIME	461	378	616	78	499	671	367	470	323	681	330	3128	979	885	871	1168	229	0	109	478	299	806	434	703	439	495	187	100	509	1539	616	1047	264	30	2147	541	305	156	211	354	110	672
MEG_3013|Drugs|Fosfomycin|Fosfomycin_thiol_transferases|FOSB	5012	8	0	0	0	0	0	0	0	0	0	16	0	21	0	0	0	0	50	0	0	0	0	0	0	0	0	0	0	0	15	267	0	38	0	92	256	0	0	337	87	0
MEG_4745|Drugs|betalactams|Class_D_betalactamases|OXA	13	0	0	0	0	0	0	0	0	0	0	0	0	0	0	0	0	0	0	0	0	0	0	0	0	0	0	0	0	0	0	0	0	0	0	0	0	0	0	0	0	0
MEG_7629|Drugs|MLS|Streptogramin_A_O-acetyltransferase|VATE	56	42	33	348	30	127	72	86	80	28	62	82	85	98	45	132	54	0	30	24	100	49	22	81	68	96	16	126	104	76	80	165	0	0	19	35	27	0	0	0	15	109
MEG_2860|Drugs|MLS|23S_rRNA_methyltransferases|ERMX	4016	11852	20439	27955	14780	32100	7967	34719	9548	15967	8248	121675	21077	13468	115331	16786	5299	0	1783	45156	4957	12450	56408	48772	2132	20496	22784	28154	14592	7482	17851	6573	3683	15911	34319	10559	3309	2719	1392	54173	22373	66847
MEG_6720|Drugs|betalactams|Class_A_betalactamases|TEM	0	0	14	0	0	0	0	0	0	0	0	0	0	0	0	0	0	0	0	0	0	0	0	0	0	0	0	85	0	0	0	0	72	0	0	14	0	0	0	0	0	0
MEG_379|Multi-compound|Drug_and_biocide_resistance|Drug_and_biocide_SMR_efflux_pumps|ABES	0	0	0	0	0	0	0	0	0	0	0	0	0	0	0	8	0	0	0	0	0	0	0	0	0	0	0	0	0	0	0	0	0	0	0	0	0	0	0	0	0	0
MEG_6952|Drugs|betalactams|Class_A_betalactamases|TEM	0	0	14	0	0	0	0	0	0	0	0	0	0	0	0	0	0	0	0	0	32	0	0	0	0	0	0	49	0	0	0	0	0	0	0	0	0	0	0	0	0	0
MEG_1593|Drugs|Phenicol|Chloramphenicol_acetyltransferases|CATA	28	0	366	53	0	0	39	13	15	11	17	20	13	66	0	33	10	0	0	9	67	14	64	42	0	0	174	449	30	49	26	248	68	0	0	43	0	11	0	14	0	505
MEG_2867|Biocides|Acid_resistance|Acid_resistance_regulator|EVGA	192	584	8990	201	245	661	821	350	415	4794	873	356	383	1264	195	1761	334	0	293	179	294	417	101	298	1051	442	383	438	493	1491	632	1919	0	0	875	82053	270	151	173	154	121	381
MEG_2810|Drugs|MLS|23S_rRNA_methyltransferases|ERMC	313	129	129	1481	186	495	90	388	124	47	100	314	110	121	817	200	33	0	561	352	292	50	487	434	185	924	403	471	304	884	356	341	520	0	0	46	274	77	52	110	41	600
MEG_47|Drugs|Aminoglycosides|Aminoglycoside_N-acetyltransferases|AAC3	0	0	42	0	9	26	0	13	8	31	0	0	44	0	23	11	0	0	20	0	335	6	23	25	0	678	6	0	0	0	17	0	0	0	6	58	0	7	0	0	0	8
MEG_2792|Drugs|MLS|23S_rRNA_methyltransferases|ERMB	178	289	668	3119	285	446	229	544	322	542	328	459	632	436	360	549	245	0	0	181	594	201	1018	1775	208	355	974	1487	448	629	490	893	625	0	376	573	160	87	71	56	0	1022
MEG_1300|Drugs|betalactams|Penicillin_binding_protein_regulator|BLAR	9644	1656	0	0	9306	4015	213	3774	4401	0	467	15560	0	11895	0	1492	116062	0	99810	7402	21647	0	0	0	31939	35541	0	1175	7679	32979	29222	190991	30539	40239	0	0	51267	44566	555240	70317	17806	0
MEG_3597|Drugs|Multi-drug_resistance|Multi-drug_ABC_efflux_pumps|LMRD	233	181	782	0	976	362	124	346	2766	288	154	666	0	205	630	364	0	0	227	3008	0	69	330	790	415	992	192	0	255	213	233	0	0	20	510	403	68	467	0	0	0	341
MEG_3801|Drugs|betalactams|Penicillin_binding_protein|MECD	0	121	1113	0	0	0	102	0	101	525	0	175	210	125	817	161	132	0	0	0	0	54	1249	1171	0	0	180	0	0	137	151	422	0	0	1222	106	0	0	0	0	0	878
MEG_5045|Drugs|betalactams|Class_D_betalactamases|OXA	381	0	0	0	0	0	0	0	0	177	0	14	0	0	0	0	0	0	48	51	0	0	0	0	0	0	0	0	0	342	0	0	0	0	0	0	0	111	0	0	0	0
MEG_1765|Drugs|Phenicol|Phenicol_resistance_MFS_efflux_pumps|CMLA	0	0	0	0	0	40	0	0	0	101	0	0	66	0	0	0	0	0	0	0	0	0	165	78	0	0	0	0	0	30	0	0	0	0	0	0	0	0	0	0	0	158
MEG_7834|Multi-compound|Biocide_and_metal_resistance|Biocide_and_metal_resistance_protein|YHCN	0	192	572	0	31	95	330	136	64	578	245	67	62	233	22	302	87	0	15	27	0	219	7	53	59	49	43	0	47	79	106	0	0	0	228	5933	49	17	6	10	54	98
MEG_4747|Drugs|betalactams|Class_D_betalactamases|OXA	0	0	0	0	0	0	0	0	0	0	0	0	0	0	0	125	0	0	0	0	0	0	0	0	0	0	0	0	0	0	32	0	0	0	0	0	0	0	0	0	0	0
MEG_1943|Drugs|betalactams|Class_C_betalactamases|CMY	0	0	0	0	0	0	0	0	0	57	0	0	0	0	0	46	0	0	0	0	0	0	0	0	0	0	0	0	0	0	0	0	0	0	0	3823	0	0	0	0	0	0
MEG_217|Drugs|Aminoglycosides|Aminoglycoside_N-acetyltransferases|AAC6-PRIME	0	45	0	0	0	59	0	0	0	0	0	0	0	0	0	114	0	0	0	0	0	76	0	0	0	0	0	0	0	153	86	0	0	0	0	0	0	25	0	0	0	0
MEG_1282|Drugs|betalactams|Class_C_betalactamases|BLAEC	0	62	1637	16	26	59	82	31	70	758	75	33	101	132	29	191	34	0	16	0	0	63	0	36	158	0	59	0	0	100	56	0	0	0	0	10180	0	0	0	0	0	43
MEG_3671|Drugs|Lipopeptides|Colistin_phosphoethanolamine_transferase|MCR	0	0	23	0	0	0	0	0	0	0	0	0	0	0	0	0	0	0	0	0	0	0	0	0	0	0	0	0	0	0	0	0	0	0	0	0	0	0	0	0	0	0
MEG_1092|Drugs|Aminoglycosides|Aminoglycoside_O-phosphotransferases|APH6	36	132	5542	100	87	188	205	192	97	7227	142	83	45	169	153	357	88	0	0	104	0	219	1831	257	89	68	6179	0	129	147	152	0	0	0	107	178	0	136	0	144	96	393
MEG_1281|Drugs|betalactams|Class_C_betalactamases|BLAEC	0	73	1428	0	0	58	89	45	55	746	114	40	67	126	0	145	29	0	0	0	0	0	0	37	106	0	58	0	58	67	62	0	0	0	21	10816	0	0	0	0	0	0
MEG_6677|Drugs|betalactams|Class_A_betalactamases|TEM	0	0	9	0	0	0	0	0	0	0	0	0	0	0	0	0	0	0	0	0	0	0	0	0	0	0	0	0	0	0	0	0	0	0	0	0	0	0	0	0	0	0
MEG_6531|Biocides|Multi-biocide_resistance|Multi-biocide_MFS_efflux_pump|SMFY	0	0	0	0	0	0	0	0	0	0	0	0	0	0	0	0	0	0	0	0	0	0	0	0	0	0	0	0	0	0	189	0	0	0	0	0	0	0	0	0	0	0
MEG_1424|Drugs|betalactams|Class_A_betalactamases|BLAZ	0	0	0	0	0	0	0	0	0	0	0	225	0	0	0	0	38	0	0	0	0	0	0	0	138	0	0	0	0	134	47	0	0	102	0	0	50	0	302	589	250	0
MEG_7110|Drugs|Tetracyclines|Tetracycline_resistance_ribosomal_protection_proteins|TETM	1522	4921	3711	10386	1700	4272	1235	4453	1842	3568	1230	2691	6030	1918	11753	2109	625	0	2072	788	1798	1397	14136	12993	634	4301	6902	6754	3019	2641	3100	2396	2828	0	947	1901	1714	1339	1802	1143	310	8885
MEG_1587|Drugs|Phenicol|Chloramphenicol_acetyltransferases|CATA	0	0	90	0	0	0	0	0	16	0	0	0	0	16	0	0	0	0	0	0	0	14	30	26	0	0	60	0	0	0	0	0	0	0	0	20	0	0	0	0	0	163
MEG_1038|Drugs|Aminoglycosides|Aminoglycoside_O-phosphotransferases|APH3-DPRIME	2038	13597	6035	29143	4046	5281	4372	7743	5353	6322	4460	8071	4904	6329	6403	9807	3779	0	1117	2411	2880	2911	5113	8869	2999	4533	2830	13338	8138	7024	6327	7446	3205	832	5066	7261	1392	899	1219	2338	793	7260
MEG_4168|Metals|Nickel_resistance|Nickel_ABC_efflux_pumps|NIKB	126	834	14141	174	277	442	1286	640	572	10533	1094	432	742	1681	413	1723	505	0	162	247	504	800	178	617	533	158	632	479	290	943	580	1068	0	55	1075	152744	157	265	118	188	173	605
MEG_5277|Drugs|betalactams|Class_D_betalactamases|OXA	81	36	0	0	46	130	0	60	30	19	17	652	132	93	0	155	0	0	0	94	0	144	0	0	50	57	0	0	59	305	82	137	0	0	0	26	44	21	38	78	0	0
MEG_2078|Metals|Copper_resistance|Copper_resistance_regulator|COPS	0	0	0	0	0	0	0	0	153	0	0	0	0	0	0	165	0	0	0	0	0	0	0	0	0	0	0	0	0	0	0	0	0	0	0	0	0	0	0	0	0	0
MEG_4828|Drugs|betalactams|Class_D_betalactamases|OXA	0	143	177	0	0	37	0	0	196	638	30	0	0	140	0	366	0	0	49	0	0	0	0	0	0	111	66	0	266	547	107	958	0	15	132	0	0	48	107	337	0	0
MEG_963|Drugs|Aminoglycosides|Aminoglycoside_O-nucleotidyltransferases|ANT3-DPRIME	428	448	2252	128	352	787	473	405	314	1799	482	1398	2789	979	104	1373	274	0	130	285	223	765	476	120	513	254	1668	196	539	2161	655	1341	291	177	499	1979	297	199	338	563	117	841
MEG_3644|Drugs|MLS|MLS_resistance_ABC_efflux_pumps|LSA	0	40	864	0	0	0	0	0	390	172	0	0	130	0	0	0	0	0	0	0	0	0	0	46	0	0	0	0	0	559	0	0	0	0	0	37	0	0	0	0	0	0
MEG_6042|Drugs|betalactams|Class_A_betalactamases|RAHN	0	0	0	0	0	0	0	0	0	0	0	0	0	0	0	0	0	0	0	0	973	0	0	0	0	0	0	0	0	0	0	0	0	0	0	0	0	0	0	0	0	0
MEG_6889|Drugs|betalactams|Class_A_betalactamases|TEM	0	0	142	0	0	0	0	0	0	50	15	0	0	0	0	20	0	0	0	0	0	15	0	0	0	0	0	0	28	31	0	0	0	0	0	0	0	0	0	0	0	0
MEG_1041|Drugs|Aminoglycosides|Aminoglycoside_O-phosphotransferases|APH3-DPRIME	763	1217	4722	878	1061	1652	543	1625	692	1416	606	5079	1336	1507	3558	1549	320	0	295	1384	630	763	11401	2315	676	1924	11397	1342	1737	3131	1524	2686	886	1321	1578	1490	527	354	314	7388	2174	7772
MEG_856|Drugs|Aminoglycosides|Aminoglycoside_O-nucleotidyltransferases|ANT3-DPRIME	358	263	400	64	243	475	207	278	201	374	191	2037	502	513	396	766	146	0	67	332	329	541	207	374	312	376	97	0	397	947	348	794	195	0	1133	292	211	94	220	200	93	318
MEG_841|Drugs|Aminoglycosides|Aminoglycoside_O-nucleotidyltransferases|ANT3-DPRIME	0	0	0	0	0	288	0	197	0	0	144	754	418	278	0	448	0	0	0	149	0	307	0	0	0	0	0	0	165	0	0	0	0	0	0	0	96	0	117	0	0	268
MEG_7139|Drugs|Tetracyclines|Tetracycline_resistance_ribosomal_protection_proteins|TETM	674	2005	4736	7699	810	2303	1016	2311	1061	3444	724	2232	7943	1266	3850	1130	294	0	963	677	1030	1477	5552	5406	445	1963	3084	3993	1607	2361	1526	1376	1658	100	410	2209	548	949	537	791	166	4088
MEG_771|Drugs|Aminoglycosides|Aminoglycoside_O-nucleotidyltransferases|ANT3-DPRIME	1104	681	1197	222	725	1463	589	775	586	1079	519	10237	1054	1781	1755	2162	400	0	167	1177	1112	1808	791	734	1070	871	314	186	1140	3773	1154	2332	375	51	2672	673	558	394	640	1049	262	994
MEG_3516|Multi-compound|Drug_and_biocide_resistance|Drug_and_biocide_SMR_efflux_pumps|KPNO	893	172	1911	0	286	66	222	151	0	1261	228	137	272	315	0	523	83	0	108	94	0	147	0	0	0	205	117	0	0	542	122	238	0	358	359	21324	0	58	0	53	98	87
MEG_3087|Drugs|betalactams|Class_A_betalactamases|GES	0	0	0	0	0	0	0	0	0	0	0	0	0	0	0	0	0	0	0	0	0	209	0	0	0	0	0	0	0	0	0	0	0	0	0	0	0	0	0	0	0	0
MEG_7559|Drugs|Glycopeptides|VanB-type_resistance_protein|VANXB	0	0	0	0	0	0	0	0	0	10	0	0	0	0	0	10	0	0	0	0	0	0	0	0	0	0	0	0	0	0	14	0	0	0	0	0	0	0	0	0	0	0
MEG_765|Drugs|Aminoglycosides|Aminoglycoside_O-nucleotidyltransferases|ANT3-DPRIME	5801	3196	1743	988	3338	6958	2738	5189	2173	1032	2503	6356	1834	9589	7171	8035	1667	0	999	2473	1210	6463	6204	5474	3951	4201	2217	1314	4688	13057	5353	10251	2496	297	3303	983	2834	1743	2408	2745	1140	6976
MEG_779|Drugs|Aminoglycosides|Aminoglycoside_O-nucleotidyltransferases|ANT3-DPRIME	498	307	662	82	389	653	300	404	298	543	253	4269	710	873	832	1064	221	0	106	461	395	758	388	502	425	465	148	72	543	1587	504	957	228	37	1684	425	265	155	290	400	103	521
MEG_7561|Drugs|Glycopeptides|VanB-type_resistance_protein|VANXB	0	0	0	0	0	0	0	0	0	0	0	0	0	0	0	0	0	0	0	0	0	0	0	22	0	0	0	0	0	0	0	0	0	0	0	0	0	0	0	0	0	0
MEG_1430|Drugs|betalactams|Class_A_betalactamases|BLAZ	41	19	0	0	10	26	0	0	31	0	0	787	0	18	0	0	119	0	105	146	64	0	0	0	505	101	0	33	0	344	110	90	141	393	0	0	91	49	1168	1934	781	0
MEG_5418|Metals|Copper_resistance|Copper_resistance_protein|PCOB	3098	101	3124	46	206	235	357	239	139	1579	404	166	291	410	49	616	206	0	169	209	2142	126	29	112	0	563	225	0	179	795	262	0	0	863	226	36536	80	87	0	87	86	135
MEG_5821|Multi-compound|Drug_and_biocide_resistance|Drug_and_biocide_MFS_efflux_pumps|QACAB	13179	3414	0	173	2276	11050	109	7927	3397	0	1638	136364	0	3550	0	1438	172962	0	78707	18559	13700	992	0	0	140468	38643	0	2800	4035	105918	78662	41246	21713	117858	0	224	150651	45252	565222	480264	159268	0
MEG_5847|Multi-compound|Drug_and_biocide_resistance|Drug_and_biocide_SMR_efflux_pumps|QACH	0	0	0	0	0	0	0	0	9	0	0	0	0	0	0	10	0	0	3	0	0	0	0	0	0	0	0	0	0	20	0	9	0	0	0	0	0	0	0	0	0	20
MEG_1179|Drugs|Multi-drug_resistance|Multi-drug_RND_efflux_regulator|ASMA	0	0	261	0	748	0	177	0	0	0	134	0	175	0	0	312	0	0	0	0	0	0	0	0	0	0	0	0	0	0	0	0	0	0	178	0	0	0	0	0	0	0
MEG_6151|Drugs|betalactams|Class_A_betalactamases|RTG	1268	1074	18741	3136	815	1857	1943	1816	804	2954	1302	1060	1549	3106	5818	2057	382	0	529	958	387	1422	34303	1263	848	789	38265	4996	1625	2003	2191	5346	369	66	702	4306	505	591	369	585	237	24851
MEG_7019|Drugs|Tetracyclines|Tetracycline_resistance_MFS_efflux_pumps|TETA	169	202	815	0	253	0	269	294	208	399	212	212	202	407	260	493	105	0	48	132	187	294	364	356	86	136	142	0	266	405	318	0	0	0	213	112	63	116	80	186	0	341
MEG_6975|Drugs|Tetracyclines|Tetracycline_resistance_MFS_efflux_pumps|TET33	7631	17625	13992	9679	16654	21554	8381	23800	13403	8937	7662	127581	24105	24579	101700	19937	5196	0	2035	37823	6279	21858	66337	52504	4339	14696	14591	10194	16374	24552	14917	15227	3065	56211	41737	17266	6150	3727	3630	170304	64283	51290
MEG_5060|Drugs|betalactams|Class_D_betalactamases|OXA	212	220	0	0	873	205	106	36	44	28	73	177	0	119	0	1541	13	0	70	38	0	0	0	0	1061	379	0	0	716	2616	584	1157	1072	502	0	0	333	146	494	403	43	0
MEG_7112|Drugs|Tetracyclines|Tetracycline_resistance_ribosomal_protection_proteins|TETM	710	2084	5245	5584	823	2094	1116	1958	1058	3628	730	2443	9161	1337	3575	1235	281	0	826	509	1062	1570	5040	4453	493	1968	2629	3550	1426	2593	1485	1237	1562	89	386	2434	562	1077	564	1103	199	3320
MEG_783|Drugs|Aminoglycosides|Aminoglycoside_O-nucleotidyltransferases|ANT3-DPRIME	0	0	0	0	0	166	0	0	0	0	31	409	0	0	0	450	0	0	0	0	0	0	0	0	0	0	0	0	0	0	212	0	0	0	0	0	0	0	0	0	0	0
MEG_7684|Drugs|Multi-drug_resistance|Multi-drug_ABC_efflux_pumps|VGA	658	96	0	191	121	244	0	77	168	25	82	154	0	0	50	90	465	0	852	327	8572	0	100	86	3339	814	0	3288	130	8645	852	1391	1292	1074	41	33	912	166	4006	4084	1876	0
MEG_7113|Drugs|Tetracyclines|Tetracycline_resistance_ribosomal_protection_proteins|TETM	667	2109	3499	18808	1180	3505	1056	3417	1023	3365	894	2162	6770	1499	3969	1666	282	0	760	437	2021	1421	5174	5011	590	3103	5172	8296	2318	2142	1861	1177	1882	84	252	1857	511	907	387	900	207	4187
MEG_6598|Drugs|Sulfonamides|Sulfonamide-resistant_dihydropteroate_synthases|SULI	1068	884	606	241	902	1890	856	1365	631	592	770	2711	1034	2333	1486	2173	427	0	203	1044	552	2213	967	1137	892	708	439	397	1163	2949	1130	1992	481	786	1350	304	551	473	586	2281	1810	1184
MEG_2560|Drugs|Trimethoprim|Dihydrofolate_reductase|DFRB	0	0	0	0	0	0	0	0	16	0	0	0	0	0	0	0	0	0	0	0	0	0	0	0	0	0	0	0	0	0	0	0	0	0	0	0	0	0	0	0	0	0
MEG_952|Drugs|Aminoglycosides|Aminoglycoside_O-nucleotidyltransferases|ANT3-DPRIME	13356	13630	27930	2820	15125	27072	9297	17150	11091	19811	10389	136454	40494	35078	34026	38535	7737	0	3330	14490	7526	22469	24637	29795	13057	15001	8497	5845	21235	68663	23251	36683	5420	4295	51239	19568	11168	5618	10581	23330	7015	29963
MEG_1339|Drugs|betalactams|Class_A_betalactamases|BLAZ	55	0	0	0	0	45	0	17	27	0	7	1337	0	20	0	0	192	0	219	222	106	0	0	0	879	198	0	36	0	641	315	152	297	671	0	0	262	91	1963	3502	1672	0
MEG_1685|Drugs|Multi-drug_resistance|MDR_23S_ribosomal_RNA_methyltransferase|CFRC	0	0	0	0	0	0	0	24	0	69	0	0	0	0	0	0	0	0	0	0	0	0	0	0	0	0	16	0	0	0	0	0	0	0	0	0	0	0	0	0	0	0
MEG_2714|Biocides|Quaternary_Ammonium_Compounds_(QACs)_resistance|QAC_efflux_pump|EMEA	0	63	789	0	61	36	0	0	404	178	0	0	116	0	0	0	0	0	0	0	0	0	18	79	0	0	0	0	0	543	29	0	0	0	0	0	0	0	0	0	0	0
MEG_3618|Drugs|MLS|Lincosamide_nucleotidyltransferases|LNUF	43	90	342	0	71	250	193	324	29	1267	84	155	97	93	182	147	22	0	0	0	0	312	403	130	0	79	571	124	57	95	134	0	0	0	0	60	0	50	20	78	32	467
MEG_796|Drugs|Aminoglycosides|Aminoglycoside_O-nucleotidyltransferases|ANT3-DPRIME	371	452	2933	128	330	514	576	356	293	2128	447	1661	3203	970	110	1289	308	0	136	356	203	704	722	139	559	180	2040	294	438	1891	533	1156	317	170	596	2818	269	150	252	557	169	1027
MEG_1277|Drugs|betalactams|Class_C_betalactamases|BLAEC	0	0	486	0	0	0	0	0	0	0	0	0	0	74	0	81	0	0	0	0	0	0	0	0	0	0	0	0	0	0	0	0	0	0	79	0	0	0	0	0	0	0
MEG_6942|Drugs|betalactams|Class_A_betalactamases|TEM	0	0	0	0	39	0	0	0	0	0	0	0	0	0	0	0	0	0	0	0	0	0	0	0	0	0	0	0	0	0	0	0	0	0	0	0	0	0	0	0	0	0
MEG_3666|Drugs|Lipopeptides|Colistin_phosphoethanolamine_transferase|MCR	363	2273	7104	510	366	701	1927	1086	1916	12979	2928	2454	26964	3424	517	3931	2452	0	776	789	0	1855	804	1334	868	412	1184	0	779	2345	2644	3330	0	54	5715	7880	856	138	242	358	714	1219
MEG_884|Drugs|Aminoglycosides|Aminoglycoside_O-nucleotidyltransferases|ANT3-DPRIME	302	334	1525	69	319	598	287	357	217	1118	292	925	1740	777	72	1017	196	0	102	189	95	528	349	99	418	183	969	0	386	1670	448	981	240	117	310	1335	216	104	251	375	119	532
MEG_1371|Drugs|betalactams|Class_A_betalactamases|BLAZ	0	0	0	0	0	0	0	0	0	0	0	0	0	0	0	0	0	0	106	0	0	0	0	0	0	0	0	0	0	0	0	240	0	0	0	0	0	0	0	0	0	0
MEG_6162|Drugs|Nucleosides|Streptothricin_acetyltransferase|SAT	222	285	6810	278	177	231	277	265	180	3252	241	212	524	612	261	702	87	0	55	83	172	210	2515	118	479	107	5414	505	371	2225	266	1334	213	58	307	4765	61	62	109	591	63	3392
MEG_767|Drugs|Aminoglycosides|Aminoglycoside_O-nucleotidyltransferases|ANT3-DPRIME	343	562	2849	119	338	562	602	427	379	2027	495	1570	3778	1064	136	1416	325	0	176	325	329	805	650	141	508	221	1958	320	539	1951	677	1280	379	164	613	2705	316	168	285	605	148	996
MEG_6867|Drugs|betalactams|Class_A_betalactamases|TEM	0	0	7357	569	0	0	0	0	0	3144	726	0	0	1364	0	850	0	0	0	0	0	0	0	0	0	0	0	1857	0	1686	0	2466	2212	0	0	988	0	311	0	0	0	0
MEG_3665|Metals|Multi-metal_resistance|Multi-metal_resistance_protein|MCO	900	1066	2612	1392	585	1903	483	1699	1442	323	447	4982	1167	971	1463	1334	2184	0	1087	1444	1416	692	3362	4716	1836	3037	7042	1537	1332	1637	2700	1510	2775	898	1364	600	1314	750	9046	7436	1794	1511
MEG_324|Drugs|Aminoglycosides|Aminoglycoside_N-acetyltransferases|AAC6-PRIME	0	0	161	0	0	0	0	0	0	0	0	0	0	0	0	0	0	0	0	0	0	0	0	0	0	0	0	0	0	0	0	0	0	0	0	6	0	0	0	0	0	0
MEG_6581|Drugs|Sulfonamides|Sulfonamide-resistant_dihydropteroate_synthases|SULI	1190	1041	728	249	937	2004	1084	1388	627	612	821	3286	1133	2679	1712	2392	528	0	199	1108	648	2363	1052	1285	911	707	476	440	1485	3403	1375	2175	481	889	1429	384	682	479	643	2715	2123	1315
MEG_6721|Drugs|betalactams|Class_A_betalactamases|TEM	0	0	9	0	0	0	0	0	0	0	0	0	0	0	0	0	0	0	0	0	0	0	0	0	0	0	0	0	0	0	0	0	0	0	0	0	0	0	0	0	0	0
MEG_2502|Drugs|Trimethoprim|Dihydrofolate_reductase|DFRA	98	73	1810	49	57	77	30	44	39	752	53	42	114	153	29	203	8	0	15	17	51	25	410	23	280	45	1116	290	197	597	227	816	315	28	27	120	35	16	93	200	0	367
MEG_1566|Drugs|Phenicol|Chloramphenicol_acetyltransferases|CATA	0	0	0	0	0	0	0	27	0	22	18	20	0	0	0	0	0	0	0	0	0	0	0	0	0	0	0	0	0	0	43	0	0	0	27	0	0	0	0	20	0	0
MEG_1863|Drugs|betalactams|Class_C_betalactamases|CMY	0	0	0	0	0	0	0	0	0	34	0	0	0	0	0	0	0	0	0	0	0	0	0	0	0	0	0	0	0	0	0	0	0	0	0	1706	0	0	0	0	0	0
MEG_1432|Drugs|betalactams|Class_A_betalactamases|BLAZ	53	12	0	0	0	0	0	0	64	0	0	1301	0	18	0	0	227	0	167	218	65	10	0	0	745	161	0	80	31	485	349	113	199	649	0	0	269	89	1687	3006	1365	0
MEG_1875|Drugs|betalactams|Class_C_betalactamases|CMY	0	0	0	0	0	0	0	0	0	0	0	0	0	0	0	27	0	0	0	0	0	0	0	0	0	0	0	0	0	0	0	0	0	0	0	1786	0	0	0	0	0	0
MEG_1027|Drugs|Aminoglycosides|Aminoglycoside_O-phosphotransferases|APH3-DPRIME	1091	3437	15068	2463	1600	2616	2789	2546	2777	10548	2966	6524	20588	4255	6822	8033	1999	0	881	1753	1291	3080	21369	3912	1331	2593	20617	2441	2288	4869	3422	4783	1352	1889	26420	6456	1269	426	599	6449	2478	13097
MEG_200|Drugs|Aminoglycosides|Aminoglycoside_N-acetyltransferases|AAC6-PRIME	0	0	0	0	0	0	0	0	0	0	0	0	0	0	0	0	0	0	0	0	0	0	0	0	0	0	0	0	0	0	0	72	0	0	0	0	0	0	0	0	0	0
MEG_526|Drugs|betalactams|Class_C_betalactamases|ADC	0	0	0	0	0	0	0	0	0	0	0	0	0	0	0	182	0	0	0	0	0	0	0	0	0	0	0	0	0	0	0	0	0	0	0	0	0	0	0	0	0	0
MEG_2896|Metals|Multi-metal_resistance|Multi-metal_ABC_efflux_pumps|FECE	155	339	4932	0	105	242	484	161	270	1522	474	185	433	542	199	1026	154	0	0	138	0	438	82	277	350	0	238	0	98	356	278	319	0	0	259	130409	82	159	0	104	143	248
MEG_2081|Metals|Copper_resistance|Copper_resistance_regulator|COPZ	27	9	54	0	12	31	15	11	5	32	2	12	51	6	57	0	27	0	18	0	73	11	89	58	0	423	38	0	0	15	6	160	0	0	9	55	11	12	0	4	0	0
MEG_6635|Drugs|Sulfonamides|Sulfonamide-resistant_dihydropteroate_synthases|SULII	1077	1168	793	371	1061	2203	1050	1515	735	730	879	4017	1180	2631	1894	2647	596	0	270	1245	754	2518	1232	1293	1020	873	555	575	1561	3973	1498	2455	525	942	1674	420	618	628	798	3242	2171	1494
MEG_6742|Drugs|betalactams|Class_A_betalactamases|TEM	0	0	25	0	0	0	0	0	0	0	0	0	0	0	0	0	0	0	0	0	0	0	0	0	0	0	0	0	0	0	0	0	0	0	0	0	0	0	0	0	0	0
MEG_5814|Metals|Arsenic_resistance|Arsenic_resistance_protein|PSTB	1546	2165	25714	676	3422	1437	3421	1806	2392	21106	2864	1148	1777	4297	1267	4359	1262	0	804	1148	2399	2496	552	1609	2478	1700	1760	1619	6417	3341	1596	2619	0	480	3263	297423	737	1281	618	945	765	1801
MEG_4019|Drugs|betalactams|Class_C_betalactamases|MOX	0	0	0	0	0	0	0	0	0	0	0	0	0	0	0	92	0	0	0	0	0	0	0	0	0	0	0	0	0	0	0	0	0	0	0	0	0	0	0	0	0	0
MEG_3875|Metals|Mercury_resistance|Mercury_resistance_protein|MERP	0	0	0	0	0	0	0	0	0	0	0	0	0	0	0	0	0	0	0	0	0	0	0	0	0	0	0	0	0	0	37	0	0	0	0	0	0	70	0	0	0	0
MEG_3292|Drugs|Lipopeptides|Colistin_phosphoethanolamine_transferase|ICR	0	0	0	0	0	0	0	0	0	0	0	0	0	0	0	0	0	0	0	0	0	0	0	0	0	0	0	0	0	0	0	0	0	0	0	0	0	87	0	0	0	0
MEG_4171|Metals|Nickel_resistance|Nickel_ABC_efflux_pumps|NIKD	90	574	11329	178	196	339	1014	385	573	6723	763	278	639	1107	287	1344	330	0	94	219	401	604	82	373	329	213	455	551	169	390	452	636	0	0	744	93553	120	117	58	56	209	379
MEG_306|Drugs|Aminoglycosides|Aminoglycoside_N-acetyltransferases|AAC6-PRIME	0	0	0	0	0	0	0	0	0	0	0	0	0	0	0	0	0	0	0	0	0	0	0	0	0	0	0	0	0	0	29	0	0	0	0	0	0	0	0	0	0	0
MEG_4926|Drugs|betalactams|Class_D_betalactamases|OXA	102	44	0	0	57	198	19	86	49	0	26	1003	165	159	0	251	27	0	21	106	0	205	0	0	78	47	34	0	115	473	106	207	0	0	13	43	68	20	79	115	0	0
MEG_6796|Drugs|betalactams|Class_A_betalactamases|TEM	0	0	18	0	0	0	0	0	0	0	0	0	0	0	0	0	0	0	0	0	0	0	0	0	0	0	0	0	0	0	0	0	0	0	0	0	0	0	0	0	0	0
MEG_823|Drugs|Aminoglycosides|Aminoglycoside_O-nucleotidyltransferases|ANT3-DPRIME	596	375	44	0	511	1681	227	571	149	60	300	895	188	1134	13	1208	168	0	79	243	0	357	0	0	727	697	37	0	887	2644	722	1807	0	905	371	58	269	151	431	572	114	55
MEG_1485|Metals|Multi-metal_resistance|Multi-metal_resistance_regulator|CADC	3839	2658	557	274	289	397	149	344	968	515	223	4689	107	376	198	884	3511	0	154	1695	4557	220	980	386	279	1478	645	1748	388	403	901	1789	3715	107	117	521	300	2841	18007	85	78	432
MEG_3007|Drugs|Fosfomycin|Fosfomycin_thiol_transferases|FOSB	881	1561	0	0	8042	911	0	368	1905	7	127	8453	0	333	7	44	37037	0	213422	1547	1410	57	0	33	3059	4717	41	3989	4931	6231	84557	2666	602	7485	0	265	239849	8882	188400	21824	5656	14
MEG_4843|Drugs|betalactams|Class_D_betalactamases|OXA	0	0	23	0	0	17	34	0	20	21	14	18	22	18	0	54	0	0	0	10	156	10	0	0	20	0	0	0	0	0	37	0	139	0	49	0	7	0	0	0	0	0
MEG_1654|Drugs|betalactams|Class_C_betalactamases|CEPS	0	0	0	0	0	0	78	0	0	0	0	0	0	0	0	0	0	0	0	0	0	0	0	0	0	0	0	0	0	0	0	0	0	0	0	0	0	0	0	0	0	0
MEG_3912|Multi-compound|Drug_and_biocide_resistance|Drug_and_biocide_RND_efflux_pumps|MEXF	2683	1376	0	0	1439	1152	953	1179	2112	0	663	723	0	1472	0	2212	0	0	550	2759	2285	1476	0	0	983	0	324	0	852	3143	908	2164	0	1042	967	0	896	3179	0	635	0	0
MEG_473|Drugs|betalactams|Class_C_betalactamases|ACT	0	0	0	0	0	0	0	0	0	80	0	0	0	0	0	0	0	0	0	0	0	0	0	0	0	0	0	0	0	0	0	0	0	0	0	0	0	0	0	0	0	0
MEG_2895|Metals|Multi-metal_resistance|Multi-metal_ABC_efflux_pumps|FECD	0	86	1496	0	0	0	223	57	78	447	0	0	185	148	0	316	86	0	0	42	0	142	0	0	0	0	0	0	0	114	0	0	0	0	81	45806	0	0	0	0	0	0
MEG_3598|Drugs|Multi-drug_resistance|Multi-drug_MFS_efflux_pumps|LMRP	0	159	11755	0	0	101	0	164	194	110	0	130	8415	451	706	289	0	0	193	0	0	0	370	423	268	212	379	0	0	0	229	0	0	0	215	360	147	0	0	0	0	112
MEG_3771|Drugs|betalactams|Penicillin_binding_protein|MECA	321	524	0	0	0	85	0	0	318	0	116	20110	151	754	0	0	2616	0	4396	2099	0	0	0	0	6424	254	0	0	187	9516	5062	7047	0	9617	0	0	7578	671	6676	60308	16013	0
MEG_3795|Drugs|betalactams|Penicillin_binding_protein|MECB	0	0	80	0	0	0	0	0	0	48	0	0	0	0	231	0	0	0	0	0	0	0	235	133	0	0	0	0	0	0	0	0	0	0	110	0	0	0	0	0	0	286
MEG_6829|Drugs|betalactams|Class_A_betalactamases|TEM	0	0	22	0	18	0	0	0	0	16	0	0	0	0	0	0	0	0	0	0	0	0	0	0	0	0	0	0	0	0	0	0	0	0	0	0	0	0	0	0	0	0
MEG_1151|Metals|Multi-metal_resistance|Multi-metal_resistance_protein|ARSBM	2153	258	3132	0	159	316	1570	479	206	2249	490	408	239	888	108	1168	152	0	147	157	637	348	61	207	0	350	276	0	0	1223	218	485	0	696	250	34219	0	0	0	155	84	315
MEG_1468|Biocides|Multi-biocide_resistance|Multi-biocide_resistance_regulator|BLTR	0	0	57	0	0	19	0	26	0	14	9	13	0	20	0	73	21	0	0	0	0	0	0	21	95	0	0	0	0	57	14	0	0	0	26	15	0	0	0	0	0	0
MEG_6602|Drugs|Sulfonamides|Sulfonamide-resistant_dihydropteroate_synthases|SULI	0	0	0	0	0	0	0	0	0	0	0	0	35	0	0	0	0	0	0	0	0	0	0	0	0	0	0	0	0	0	0	0	0	0	0	0	0	0	0	0	0	0
MEG_3603|Drugs|MLS|Lincosamide_nucleotidyltransferases|LNUA	5527	147989	5132	396	7282	4406	706	1908	112191	1030	806	43391	2808	1539	1983	2599	639	0	6311	14524	4743	821	2186	4492	6371	25647	2930	1305	6070	3326	6660	4730	5376	908	2165	1850	10767	5368	1878	2089	694	1961
MEG_5988|Drugs|Fluoroquinolones|Quinolone_resistance_protein_Qnr|QNRB	0	0	0	0	0	0	0	0	0	0	0	0	0	0	0	0	0	0	0	0	0	0	0	0	0	0	0	0	0	0	0	0	0	0	0	703	0	0	0	0	0	0
MEG_680|Multi-compound|Drug_and_biocide_resistance|Drug_and_biocide_RND_efflux_pumps|ADED	0	0	0	0	0	0	0	0	0	0	0	0	0	0	0	0	0	0	0	0	0	0	0	0	0	0	0	0	0	0	0	0	0	0	0	0	0	0	0	45	0	0
MEG_1001|Drugs|Aminoglycosides|Aminoglycoside_O-nucleotidyltransferases|ANT6	966	118	257	270	226	1179	0	629	106	69	110	476	43	241	105	349	92	0	158	178	523	82	301	206	188	4833	525	247	269	438	697	1546	1124	0	92	179	160	85	91	0	0	204
MEG_240|Drugs|Aminoglycosides|Aminoglycoside_N-acetyltransferases|AAC6-PRIME	17	0	0	0	4	0	0	0	0	0	0	0	0	0	0	0	0	0	0	0	0	0	0	0	0	5	0	0	0	19	9	9	0	0	0	0	0	0	0	0	0	0
MEG_1359|Drugs|betalactams|Class_A_betalactamases|BLAZ	0	0	0	0	0	0	0	0	0	0	0	0	0	0	0	0	0	0	0	0	0	0	0	0	0	77	0	0	0	140	0	0	0	0	0	0	91	41	0	0	0	0
MEG_1478|Drugs|Glycopeptides|Bleomycin_resistance_protein|BRP	11865	2829	5022	15053	3332	10949	2712	7893	3201	3757	3410	50316	3086	4733	18413	8986	108668	0	16324	5429	5600	2711	22585	20547	10720	12840	12132	9732	5771	7267	21743	8622	5261	880	1758	2998	30824	28154	291961	4909	4294	35942
MEG_1147|Metals|Arsenic_resistance|Arsenic_resistance_protein|ARSB	0	0	233	0	0	52	0	74	60	86	27	61	30	129	78	316	61	0	0	0	0	0	29	101	491	251	21	0	0	0	55	0	0	0	210	139	0	0	0	0	11	97
MEG_1704|Multi-compound|Biocide_and_metal_resistance|Biocide_and_metal_resistance_protein|CHR	96	0	0	0	0	0	0	28	95	0	0	0	0	0	0	0	0	0	0	0	0	0	0	0	0	0	0	0	0	0	0	0	0	0	46	0	0	0	0	0	0	44
MEG_2858|Drugs|MLS|23S_rRNA_methyltransferases|ERMX	5542	1247	84	231	3838	915	250	655	3601	120	306	31910	149	794	438	435	343	0	1335	8182	2346	997	338	357	1868	2541	0	1440	1780	2863	2240	3604	0	15035	0	88	1956	1507	1364	47243	10499	467
MEG_5398|Drugs|Fluoroquinolones|Fluoroquinolone_ABC_efflux_pump|PATB	794	181	0	91	602	462	86	187	4178	0	0	201	0	285	0	173	111	0	477	1413	3685	0	0	0	1080	3566	0	5508	232	831	0	381	822	417	0	0	0	17874	375	251	0	0
MEG_6027|Drugs|Fluoroquinolones|Quinolone_resistance_protein_Qnr|QNRS	0	0	9	0	0	0	0	0	0	0	0	0	0	0	0	0	0	0	0	0	0	0	0	0	0	0	0	0	0	0	0	0	0	0	0	0	0	0	0	0	0	0
MEG_1407|Drugs|betalactams|Class_A_betalactamases|BLAZ	54	37	0	0	0	26	0	0	38	0	0	1113	0	23	0	0	149	0	372	236	122	0	0	0	997	334	0	0	54	819	423	110	283	564	0	0	382	34	2006	3574	1162	0
MEG_814|Drugs|Aminoglycosides|Aminoglycoside_O-nucleotidyltransferases|ANT3-DPRIME	426	305	659	0	345	605	226	334	308	449	248	3343	964	759	592	883	177	0	91	467	390	696	357	425	356	424	111	0	465	1347	552	1000	344	24	1436	396	263	146	248	333	119	458
MEG_1058|Drugs|Aminoglycosides|Aminoglycoside_O-phosphotransferases|APH3-DPRIME	2871	2478	19684	2339	2685	3593	2789	3462	1805	10330	2169	4481	5132	5010	7362	5603	982	0	588	2970	3451	4681	33341	3496	2308	1817	35981	4713	3413	7392	3315	5620	1503	2450	12348	5237	1139	1032	1063	11005	4164	18888
MEG_1337|Drugs|betalactams|Class_A_betalactamases|BLAZ	0	0	0	0	18	0	0	0	0	0	0	673	0	0	0	0	116	0	507	153	88	0	0	0	1230	243	0	0	25	995	614	157	406	794	0	0	773	0	640	4270	1896	0
MEG_2688|Metals|Multi-metal_resistance|Multi-metal_resistance_protein|DSBA	35	194	2926	30	66	134	204	111	165	1957	262	130	159	355	81	396	101	0	40	44	49	133	32	112	221	66	148	0	77	305	139	380	184	0	145	30599	79	53	19	39	27	104
MEG_6542|Biocides|Peroxide_resistance|peroxide_resistance_protein|SODA	115	135	2829	33	73	115	255	121	167	1493	149	89	105	299	65	444	74	0	45	80	93	116	31	101	123	96	116	0	56	283	113	380	0	45	199	19711	67	54	38	37	39	87
MEG_3783|Drugs|betalactams|Penicillin_binding_protein|MECA	1030	1593	119	41	201	210	0	68	730	61	212	45491	252	1543	0	83	5196	0	10451	5549	837	238	0	27	16119	703	0	96	543	21565	10890	18657	1189	21250	58	105	16970	1544	15595	127066	31572	0
MEG_1070|Drugs|Aminoglycosides|Aminoglycoside_O-phosphotransferases|APH3-PRIME	128	0	0	0	0	39	0	0	0	0	23	37	0	0	0	69	0	0	0	35	0	0	0	0	407	0	0	0	0	450	0	0	0	1129	0	0	75	72	0	432	28	0
MEG_5415|Biocides|Multi-biocide_resistance|Multi-biocide_resistance_regulator|PCM	154	96	0	0	0	139	0	104	208	0	66	0	0	0	0	208	0	0	0	180	0	285	0	0	0	0	0	0	0	425	0	0	0	136	98	63	54	242	0	82	0	0
MEG_938|Drugs|Aminoglycosides|Aminoglycoside_O-nucleotidyltransferases|ANT3-DPRIME	141	180	1068	51	110	224	191	128	121	797	212	551	944	339	47	510	90	0	72	103	189	289	189	53	0	99	676	0	188	738	240	461	0	0	218	799	111	85	114	191	62	400
MEG_2918|Drugs|Phenicol|Phenicol_resistance_MFS_efflux_pumps|FLOR	291	401	2892	44	440	403	183	267	154	1785	374	290	101	764	393	833	75	0	0	144	88	574	2032	50	560	169	5347	162	668	1578	397	2041	0	61	63	400	129	215	284	876	92	639
MEG_6169|Drugs|Nucleosides|Streptothricin_acetyltransferase|SAT	3765	18507	9014	34660	4705	6720	5729	8582	7950	7587	5155	11547	7207	7409	9292	12966	4443	0	1673	3244	3580	3612	8323	10823	3962	6897	4485	16410	9073	9040	7877	10918	5929	2685	5902	9083	2015	1133	1464	4514	1753	10461
MEG_7200|Drugs|Tetracyclines|Tetracycline_resistance_ribosomal_protection_proteins|TETS	419	405	3146	1061	1062	1623	356	1887	3442	1235	657	492	1125	1705	1974	1006	192	0	479	303	189	255	4167	3719	384	3425	2542	619	1698	1468	2038	1367	578	0	602	683	246	202	195	145	0	2840
MEG_3094|Drugs|betalactams|Class_A_betalactamases|GES	0	0	0	0	0	0	0	0	0	0	0	0	0	0	0	0	0	0	0	0	0	200	0	0	0	0	0	0	0	0	0	0	0	0	0	0	0	0	0	0	0	0
MEG_4327|Multi-compound|Drug_and_biocide_resistance|Drug_and_biocide_RND_efflux_pumps|OQXA	0	0	0	0	0	0	0	0	0	0	0	0	0	0	0	41	0	0	0	0	0	0	0	0	0	0	0	0	0	0	0	0	0	0	0	0	0	0	0	0	0	0
MEG_2679|Metals|Multi-metal_resistance|Multi-metal_resistance_protein|DSBA	0	19	300	0	11	20	46	22	13	171	32	23	18	47	0	91	0	0	0	12	0	0	0	15	35	0	30	0	0	27	22	0	0	0	0	3062	0	0	0	0	0	21
MEG_1379|Drugs|betalactams|Class_A_betalactamases|BLAZ	0	0	0	0	0	0	0	0	0	0	0	0	0	0	0	0	0	0	96	0	0	0	0	0	0	0	0	0	0	0	47	187	0	0	0	0	75	0	381	0	0	0
MEG_6150|Drugs|betalactams|Class_A_betalactamases|RTG	599	489	6904	890	275	715	661	575	240	1025	363	379	525	994	2265	758	108	0	184	318	213	351	11037	579	371	322	12110	1481	587	1458	594	1315	510	102	196	1443	325	310	193	269	82	8316
MEG_2457|Metals|Copper_resistance|Copper_resistance_protein|CUTE	374	1968	34121	517	666	1220	3219	1251	1348	19874	2575	1207	1814	3671	800	4964	959	0	445	646	1133	1991	369	1214	1657	739	1167	1073	982	2361	1353	2265	0	0	2310	253961	535	437	312	328	643	1338
MEG_2529|Drugs|Trimethoprim|Dihydrofolate_reductase|DFRA	126	83	2058	69	96	81	52	46	38	920	57	44	147	136	36	225	8	0	18	19	31	23	478	25	345	74	1438	188	200	615	223	1230	264	0	37	158	24	24	101	257	0	419
MEG_6627|Drugs|Sulfonamides|Sulfonamide-resistant_dihydropteroate_synthases|SULII	807	1301	12912	1762	898	1212	2158	1522	1005	8802	1537	1117	4047	2668	3068	3676	786	0	232	760	582	2996	17675	1062	981	420	38582	3144	1407	1999	1962	3281	349	357	13175	3375	406	458	477	1501	463	10286
MEG_2080|Metals|Copper_resistance|Copper_resistance_regulator|COPY	68	157	8647	0	30	107	0	44	67	750	23	178	89	57	227	68	0	0	707	135	0	24	74	73	0	141	27	0	50	0	326	356	0	0	14	22	0	8	0	0	0	231
MEG_1636|Drugs|betalactams|Class_A_betalactamases|CBLA	0	1013	0	148	43	27	47	0	22	0	58	45	12	60	0	104	20	0	0	75	0	38	0	0	25	0	0	762	42	126	32	130	0	0	29	4877	17	31	24	25	0	0
MEG_128|Drugs|Aminoglycosides|Aminoglycoside_N-acetyltransferases|AAC6-PRIME	0	0	0	0	0	0	0	0	0	0	0	0	0	0	0	0	0	0	0	0	0	0	0	0	0	0	0	0	0	186	9	0	0	358	0	0	0	0	0	181	0	0
MEG_2439|Metals|Multi-metal_resistance|Multi-metal_resistance_protein|CUEA	0	0	0	0	0	0	0	0	833	0	0	0	0	0	0	0	0	0	0	0	0	0	0	0	0	0	0	0	0	0	0	0	0	296	0	0	0	1361	0	0	0	0
MEG_2038|Metals|Copper_resistance|Copper_resistance_protein|COPB	466	318	0	0	170	119	117	194	599	202	191	208	51	272	262	384	123	0	0	283	0	569	51	130	0	0	50	0	148	1052	313	0	0	496	244	105	435	437	94	173	0	112
MEG_1652|Biocides|Biguanide_resistance|Biguanide_cation_efflux|CEPAB	0	0	76	0	82	0	89	0	0	0	0	0	63	0	0	116	0	0	0	0	0	0	0	0	0	0	0	0	0	0	0	0	0	0	86	0	0	0	0	0	0	0
MEG_1425|Drugs|betalactams|Class_A_betalactamases|BLAZ	50	29	0	0	0	0	0	0	0	0	0	1247	0	0	0	0	189	0	139	235	64	0	0	0	777	157	0	0	52	454	292	153	258	613	0	0	219	72	1509	2750	1401	0
MEG_2579|Drugs|Trimethoprim|Dihydrofolate_reductase|DFRG	879	372	4353	549	444	2890	431	1242	694	1774	438	13028	896	701	431	618	141	0	1328	1963	569	355	1639	2799	1618	7525	3838	599	700	2901	1154	2252	1634	3087	594	841	736	151	123	6101	1919	10213
MEG_3864|Metals|Mercury_resistance|Mercury_resistance_regulator|MERD	0	0	0	0	0	0	0	0	0	0	0	0	0	0	0	0	0	0	0	0	0	0	0	0	0	0	0	0	0	0	125	0	0	0	0	0	0	0	0	0	0	0
MEG_3773|Drugs|betalactams|Penicillin_binding_protein|MECA	771	1093	100	0	216	203	0	76	651	0	262	43365	158	1699	0	77	6141	0	11489	4790	531	240	0	30	18261	667	0	145	509	22478	12164	19281	1014	23695	45	0	18094	1825	16870	135992	36309	0
MEG_3948|Metals|Multi-metal_resistance|Multi-metal_resistance_regulator|MGTA	479	2144	38035	507	742	1354	3162	1415	1685	23402	2787	1278	1806	4319	944	5125	941	0	498	659	1719	1860	346	1465	1900	642	1725	1462	952	2433	1517	2898	0	91	2579	334071	491	497	261	477	614	1544
MEG_715|Metals|Arsenic_resistance|Arsenite_oxidase_regulator|AIOR	90	0	0	0	0	0	0	0	0	0	0	0	0	0	0	0	0	0	0	82	0	123	0	0	0	0	0	0	0	0	0	0	0	0	0	0	0	0	0	0	0	0
MEG_75|Drugs|Aminoglycosides|Aminoglycoside_N-acetyltransferases|AAC6-PRIME	5786	414	937	582	439	1084	131	512	589	242	344	23640	334	1808	1471	443	99	0	12479	4198	1284	204	1338	1095	33689	3236	874	430	1086	19450	9078	36217	4550	15316	202	301	12439	218	202	44880	15185	2516
MEG_733|Multi-compound|Drug_and_biocide_resistance|Drug_and_biocide_MFS_efflux_pumps|AMVA	0	0	0	0	292	0	0	0	0	0	0	0	0	0	0	474	0	0	0	0	0	0	0	0	0	0	0	0	0	0	0	0	0	0	0	0	0	0	0	0	0	0
MEG_2929|Drugs|Phenicol|Phenicol_resistance_MFS_efflux_pumps|FLOR	0	0	0	0	0	0	0	0	0	0	0	0	0	0	0	0	0	0	0	0	0	0	611	0	0	0	1590	0	269	609	0	0	0	0	0	0	0	0	0	0	0	0
MEG_839|Drugs|Aminoglycosides|Aminoglycoside_O-nucleotidyltransferases|ANT3-DPRIME	245	246	381	0	253	394	228	277	137	370	196	1293	605	513	470	599	133	0	58	222	192	423	290	394	241	267	114	65	241	875	304	491	126	15	1186	350	173	96	121	234	73	369
MEG_2695|Drugs|betalactams|Class_B_betalactamases|EBR	148	0	0	0	0	0	0	0	0	0	0	0	0	0	0	0	0	0	0	0	0	0	0	0	0	1088	0	0	0	0	0	182	0	0	0	0	0	0	0	0	0	0
MEG_1386|Drugs|betalactams|Class_A_betalactamases|BLAZ	202	0	0	0	0	0	0	0	0	0	0	861	154	123	0	0	0	0	310	154	0	0	0	0	0	86	0	0	0	276	131	2452	201	0	0	0	269	0	1317	149	0	0
MEG_3705|Drugs|Lipopeptides|Colistin_phosphoethanolamine_transferase|MCR	0	0	0	0	0	0	0	0	0	0	0	0	0	0	0	0	0	0	0	0	0	0	0	0	0	0	0	0	0	0	0	0	0	0	0	0	0	52	0	0	0	0
MEG_4732|Drugs|betalactams|Class_D_betalactamases|OXA	0	0	0	0	0	0	0	0	0	0	15	0	0	0	0	0	0	0	0	0	0	0	0	0	0	0	0	0	0	0	0	0	0	0	0	0	0	0	0	0	0	0
MEG_6722|Drugs|betalactams|Class_A_betalactamases|TEM	0	0	29	0	0	0	0	0	0	0	0	0	0	0	0	0	0	0	0	0	0	0	0	0	0	0	0	0	0	0	0	0	0	0	0	0	0	0	0	0	0	0
MEG_1418|Drugs|betalactams|Class_A_betalactamases|BLAZ	89	51	0	0	56	81	0	20	59	0	0	1950	48	0	0	0	319	0	1160	407	155	0	7	12	2495	507	0	0	85	2163	1201	217	672	1900	0	0	1491	128	2645	10185	3952	0
MEG_1116|Drugs|Multi-drug_resistance|MDR_regulator|ARLR	0	0	0	0	0	0	0	0	0	0	0	0	0	0	0	0	0	0	0	0	0	0	0	31	0	90	0	0	0	0	0	0	0	0	0	0	0	0	0	0	0	0
MEG_332|Drugs|Aminoglycosides|Aminoglycoside_N-acetyltransferases|AAC6-PRIME	0	0	21	0	0	0	0	0	0	0	0	0	0	0	0	0	0	0	0	0	0	0	0	0	0	0	0	0	0	0	0	0	0	0	0	0	0	0	0	0	0	0
MEG_7206|Drugs|Tetracyclines|Tetracycline_resistance_ribosomal_protection_proteins|TETW	771	6997	1412	15403	2305	4984	7891	9355	3238	4872	5909	4133	1733	6209	4587	11035	5679	0	650	2023	2358	6131	1155	9187	1772	2765	1467	8593	4488	3333	5268	2893	1042	0	6109	6045	928	833	637	630	1508	6419
MEG_924|Drugs|Aminoglycosides|Aminoglycoside_O-nucleotidyltransferases|ANT3-DPRIME	9294	5728	3315	2129	6226	11692	4084	8984	4258	1896	4529	12791	3386	16881	14560	14043	2972	0	1664	4465	2219	9982	13044	11069	6908	7646	4448	3241	8591	24860	10113	18044	4041	431	6084	1887	5252	2954	4557	5327	1679	13889
MEG_1302|Drugs|betalactams|Penicillin_binding_protein_regulator|BLAR	9245	1366	513	544	1786	1371	128	662	3188	216	398	38556	9528	3597	676	1050	5610	0	11076	8296	8842	295	1022	1830	24970	11634	717	590	2104	29036	6213	67255	14006	10047	373	317	12935	4371	32441	35618	9140	369
MEG_7145|Drugs|Tetracyclines|Tetracycline_resistance_ribosomal_protection_proteins|TETM	1447	1943	4227	16784	2052	4120	763	4639	1441	2398	1141	3085	6326	2087	13293	1898	702	0	12908	862	1643	616	24175	23132	711	4347	10340	7839	3465	3085	12073	3552	4133	463	1506	2129	15492	1012	1838	1158	225	12126
MEG_6616|Drugs|Sulfonamides|Sulfonamide-resistant_dihydropteroate_synthases|SULI	4075	4108	3873	1392	4412	8216	2991	5206	3041	2838	2735	18091	5547	8450	7606	10419	2096	0	791	4272	2531	7151	5751	5779	3670	3279	2213	2698	5684	13776	5742	8358	1918	1694	6849	2012	2337	2026	2650	6488	3024	5747
MEG_1879|Drugs|betalactams|Class_C_betalactamases|CMY	0	20	0	0	0	0	39	0	0	78	0	0	0	0	0	40	0	0	0	0	0	0	0	0	0	0	0	0	0	0	0	0	0	0	0	4557	0	0	0	0	0	0
MEG_3868|Metals|Mercury_resistance|Mercury_resistance_protein|MERE	421	145	209	59	315	115	126	107	308	195	102	163	65	235	13	457	33	0	190	672	2288	452	15	22	639	131	64	393	182	1366	265	242	307	859	46	26	299	163	110	222	74	83
MEG_6053|Metals|Multi-metal_resistance|Multi-metal_resistance_protein|RECGM	839	913	282	0	802	998	1055	689	1012	614	514	628	0	1019	0	1456	0	0	0	1928	971	1286	0	0	0	0	0	0	709	2355	571	1225	0	366	714	1127	530	1444	0	579	0	0
MEG_2677|Metals|Multi-metal_resistance|Multi-metal_resistance_protein|DSBA	0	0	245	17	10	22	42	14	11	184	30	8	14	45	0	61	0	0	0	0	0	0	5	0	38	0	0	0	16	0	26	34	0	0	0	3125	0	0	0	0	0	18
MEG_3323|Drugs|betalactams|Class_B_betalactamases|IMP	0	0	0	0	0	0	12	0	0	11	0	0	0	0	0	0	0	0	0	0	0	0	0	0	0	0	0	0	0	0	29	0	0	0	0	0	0	0	0	0	0	0
MEG_979|Drugs|Aminoglycosides|Aminoglycoside_O-nucleotidyltransferases|ANT4-PRIME	3018	1127	4379	8754	1378	2846	870	2500	1184	1607	1229	22991	1904	2737	13287	2281	20175	0	3647	2592	1440	788	20421	16992	15218	4083	6442	3807	2704	16387	7573	10712	2442	12455	1194	1500	8809	5739	66251	59850	20024	19396
MEG_287|Drugs|Aminoglycosides|Aminoglycoside_N-acetyltransferases|AAC6-PRIME	0	0	0	0	0	0	0	0	0	0	0	0	0	0	0	0	0	0	0	0	0	0	0	0	109	0	0	0	0	0	0	0	0	0	0	0	0	0	0	0	0	0
MEG_6972|Drugs|Tetracyclines|Tetracycline_resistance_MFS_efflux_pumps|TET33	4601	12087	9230	6383	10246	13756	5311	15141	8513	5556	4632	90141	15470	13068	60824	12139	3166	0	1153	28493	4495	15150	36842	32685	2646	9910	8135	5444	9781	13315	9280	8531	2140	41899	28064	8964	3711	2243	1978	130048	51681	32117
MEG_3940|Multi-compound|Drug_and_biocide_resistance|Drug_and_biocide_RND_efflux_pumps|MEXY	360	0	0	0	0	0	0	0	0	0	0	0	0	0	0	512	0	0	0	0	0	0	0	0	0	0	0	0	0	0	0	0	0	0	0	0	0	0	0	0	0	0
MEG_2462|Metals|Multi-metal_resistance|Multi-metal_RND_efflux_pumps|CZCA	0	0	0	0	0	0	0	0	0	0	0	0	0	0	0	0	0	0	0	0	0	0	0	0	0	0	0	0	0	0	0	0	0	0	0	0	0	255	0	0	0	0
MEG_2482|Drugs|Trimethoprim|Dihydrofolate_reductase|DFRA	145	87	1561	29	86	67	50	53	44	892	76	65	158	136	22	178	0	0	0	0	0	32	424	0	311	72	1456	161	158	656	185	1072	0	22	33	150	42	30	102	290	16	369
MEG_2736|Multi-compound|Drug_and_biocide_resistance|Drug_and_biocide_MFS_efflux_pumps|EMRY	84	714	13438	210	277	487	863	454	670	7669	911	554	579	1465	273	1937	354	0	169	164	892	426	161	388	932	375	488	0	478	1099	587	1874	0	0	755	109190	253	180	123	135	133	511
MEG_1580|Drugs|Phenicol|Chloramphenicol_acetyltransferases|CATA	0	0	80	0	0	0	0	0	0	0	0	0	0	0	0	12	0	0	0	0	0	0	40	26	0	0	53	0	0	0	0	0	0	0	0	0	0	0	0	0	0	144
MEG_5768|Drugs|betalactams|Class_A_betalactamases|PER	0	0	0	0	85	0	0	0	0	0	0	0	0	0	0	0	0	0	0	0	0	0	0	0	0	0	0	0	0	0	0	0	0	0	0	0	0	0	0	0	0	0
MEG_1974|Drugs|betalactams|Class_C_betalactamases|CMY	77	37	25	0	0	0	58	0	0	228	0	48	0	37	0	118	0	0	0	0	0	34	0	0	0	0	0	0	0	0	30	0	0	0	0	13719	0	0	0	0	0	0
MEG_6585|Drugs|Sulfonamides|Sulfonamide-resistant_dihydropteroate_synthases|SULI	82	0	0	0	0	1860	0	47	0	0	63	238	0	0	0	186	0	0	26	99	0	78	0	0	288	94	0	0	0	548	0	0	0	697	0	0	83	65	40	317	0	0
MEG_2868|Multi-compound|Drug_and_biocide_resistance|Drug_and_biocide_MFS_efflux_regulator|EVGS	0	396	3245	0	179	0	365	202	211	1788	441	0	0	779	0	792	0	0	0	0	0	198	0	153	0	0	0	0	0	497	0	921	0	0	804	32037	0	0	0	0	0	254
MEG_1977|Drugs|betalactams|Class_C_betalactamases|CMY	0	0	0	0	0	0	0	0	0	0	0	0	0	0	0	0	0	0	0	0	0	0	0	0	0	0	0	0	0	0	0	0	0	0	0	8725	0	0	0	0	0	0
MEG_4334|Multi-compound|Drug_and_biocide_resistance|Drug_and_biocide_RND_efflux_pumps|OQXA	0	0	0	0	64	0	0	0	0	0	0	0	0	0	0	79	0	0	0	0	0	0	0	0	0	0	0	0	0	0	0	0	0	0	0	0	0	0	0	0	0	0
MEG_3935|Biocides|Multi-biocide_resistance|Multi-biocide_RND_efflux_pump|MEXV	313	0	0	0	0	0	0	0	0	0	102	0	0	0	0	236	0	0	0	0	0	0	0	0	0	0	0	0	0	0	0	0	0	0	0	0	0	312	0	0	0	0
MEG_6018|Drugs|Fluoroquinolones|Quinolone_resistance_protein_Qnr|QNRS	0	0	106	0	0	0	0	0	0	0	0	0	0	0	0	0	0	0	0	0	0	0	0	0	0	0	0	0	0	0	0	0	0	0	0	28	0	0	0	0	0	0
MEG_5217|Drugs|betalactams|Class_D_betalactamases|OXA	0	0	0	0	0	0	0	0	0	0	0	0	0	0	0	0	0	0	0	0	0	0	0	0	0	0	0	0	0	0	11	0	0	0	0	0	0	0	0	0	0	0
MEG_2530|Drugs|Trimethoprim|Dihydrofolate_reductase|DFRA	338	0	73	0	0	0	0	0	0	46	0	0	0	0	0	0	0	0	0	0	0	0	0	0	0	0	0	0	0	0	0	0	0	0	0	0	0	0	0	0	0	0
MEG_3753|Multi-compound|Drug_and_biocide_resistance|Drug_and_biocide_MFS_efflux_pumps|MDTG	84	900	13994	138	263	553	1193	638	680	8464	1185	386	719	1650	390	1885	456	0	255	295	617	742	111	503	1047	203	547	0	323	1165	674	1454	0	0	1060	114256	221	232	114	165	225	632
MEG_4594|Drugs|betalactams|Class_D_betalactamases|OXA	0	0	0	0	0	0	0	0	0	0	0	0	0	0	0	0	0	0	0	0	0	0	0	0	323	0	0	0	0	0	0	0	0	0	0	0	0	0	0	0	0	0
MEG_226|Drugs|Aminoglycosides|Aminoglycoside_N-acetyltransferases|AAC6-PRIME	0	24	0	0	38	26	0	17	26	0	24	25	0	26	0	81	0	0	0	0	25	23	0	0	33	29	0	0	39	118	71	66	0	0	0	0	15	0	35	24	0	0
MEG_3844|Metals|Mercury_resistance|Mercury_resistance_protein|MERA	449	127	1417	0	141	719	253	670	299	361	222	135	354	318	0	408	0	0	0	151	0	413	234	0	0	0	551	0	0	178	265	0	0	0	0	315	0	0	0	0	0	2866
MEG_6502|Metals|Multi-metal_resistance|Multi-metal_RND_efflux_pumps|SILC	832	0	764	0	155	52	214	36	72	263	113	0	31	109	0	146	45	0	636	0	632	45	0	49	2299	0	0	0	0	2686	86	170	0	138	0	3963	365	0	0	32	0	0
MEG_1932|Drugs|betalactams|Class_C_betalactamases|CMY	0	0	0	0	0	0	98	0	0	0	0	0	0	0	0	0	0	0	0	0	0	0	0	0	0	0	0	0	0	0	0	0	0	0	0	34	0	0	0	0	0	0
MEG_6959|Metals|Tellurium_resistance|Tellurium_resistance_protein|TERE	0	0	0	0	168	0	0	0	0	0	0	0	0	0	0	0	0	0	0	0	0	0	0	0	0	0	0	0	0	0	0	0	0	0	0	0	0	0	0	0	0	0
MEG_2813|Drugs|MLS|23S_rRNA_methyltransferases|ERMC	458	1849	111	206	125	157	27	74	930	0	63	14135	54	218	41	35	0	0	2615	3164	382	76	116	199	1563	369	114	583	215	1700	2589	829	738	2300	17	18	2762	35	42	14338	2753	51
MEG_857|Drugs|Aminoglycosides|Aminoglycoside_O-nucleotidyltransferases|ANT3-DPRIME	0	212	424	51	0	396	161	237	164	349	160	2436	360	498	371	725	169	0	0	322	0	494	213	0	0	286	94	0	325	909	331	726	0	0	859	256	180	118	174	0	92	236
MEG_7172|Drugs|Tetracyclines|Tetracycline_resistance_ribosomal_protection_proteins|TETO	2057	7937	4772	111232	5959	13762	8703	25475	5263	7870	7296	6759	8019	9917	6785	15880	7223	0	1415	3216	5122	6546	3654	12567	3097	7663	5744	49144	15402	5953	9558	6313	2592	357	6921	10458	1835	1519	1173	1379	2060	8332
MEG_7223|Drugs|Tetracyclines|Tetracycline_resistance_ribosomal_protection_proteins|TETW	4355	19219	4432	28924	5701	10887	17946	17238	10381	16679	14509	14971	5632	17465	10245	27333	15715	0	1564	6277	7866	13291	2640	23612	5475	5014	3238	23641	9373	10429	13854	10454	2461	1336	14933	25192	2458	2867	1946	5705	4395	14155
MEG_1141|Metals|Arsenic_resistance|Arsenic_resistance_protein|ARRB	0	0	0	0	0	0	0	0	0	0	0	0	0	0	0	34	0	0	0	0	0	0	0	0	0	0	0	0	45	0	0	0	0	0	0	0	0	0	0	0	0	0
MEG_1893|Drugs|betalactams|Class_C_betalactamases|CMY	0	0	0	0	0	0	0	0	0	68	0	0	0	0	0	49	0	0	0	0	0	25	0	0	0	0	0	0	0	0	15	0	0	0	0	3775	0	0	0	0	0	0
MEG_4012|Metals|Multi-metal_resistance|Multi-metal_ABC_efflux_pumps|MODC	121	844	11715	200	301	521	1427	537	568	6268	995	464	721	1553	273	2116	447	0	216	371	697	810	96	408	1077	276	435	284	334	844	762	1384	0	0	1076	97779	241	202	138	138	181	490
MEG_6175|Multi-compound|Drug_and_biocide_resistance|Drug_and_biocide_RND_efflux_pumps|SDEY	865	0	0	0	0	0	0	0	0	304	0	399	0	0	0	856	0	0	0	0	0	0	0	0	0	0	0	0	0	0	358	0	0	0	0	0	0	0	0	0	0	0
MEG_5776|Drugs|Lipopeptides|Lipid_A_phosphatase|PGBB	0	0	0	0	0	0	0	0	52	0	0	0	0	0	0	0	0	0	0	97	0	0	0	0	0	0	0	0	0	0	0	0	0	0	0	0	0	0	0	0	0	0
MEG_7067|Drugs|Tetracyclines|Tetracycline_resistance_MFS_efflux_pumps|TETC	123	146	41	0	280	252	178	219	144	236	249	185	1273	486	0	892	0	0	46	107	0	521	13	49	254	102	61	691	298	796	406	357	587	0	93	95	53	77	173	194	99	72
MEG_1827|Drugs|betalactams|Class_C_betalactamases|CMY	0	0	0	0	0	0	0	0	0	56	0	0	0	0	0	29	0	0	0	0	0	0	0	0	0	0	0	0	0	0	0	0	0	0	0	2406	0	0	0	0	0	0
MEG_5977|Drugs|Fluoroquinolones|Quinolone_resistance_protein_Qnr|QNRB	0	0	1494	0	44	22	43	28	28	75	41	22	0	82	0	75	6	0	0	0	206	22	0	0	0	0	91	0	46	102	19	0	0	0	67	66499	0	18	0	14	18	0
MEG_3619|Drugs|MLS|Lincosamide_nucleotidyltransferases|LNUF	61	121	479	122	80	367	246	463	33	1697	134	221	111	147	252	186	22	0	0	0	0	391	644	147	0	98	806	443	137	101	220	0	0	0	0	73	0	29	0	112	52	728
MEG_1216|Multi-compound|Drug_and_biocide_resistance|Drug_and_biocide_SMR_efflux_pumps|BCRCM	395	1248	933	50	4150	879	267	342	1486	661	291	756	890	486	24	4030	135	0	221	472	2211	91	266	101	2596	3336	575	0	5366	7566	860	7853	21059	327	42	342	660	965	1182	3986	493	307
MEG_3670|Drugs|Lipopeptides|Colistin_phosphoethanolamine_transferase|MCR	0	0	29	0	0	0	0	0	0	0	0	0	0	0	0	0	0	0	0	0	0	0	0	0	0	0	0	0	0	0	0	0	0	0	0	0	0	0	0	0	0	0
MEG_408|Multi-compound|Drug_and_biocide_resistance|Drug_and_biocide_RND_efflux_pumps|ACRE	266	2079	34875	444	761	1574	3834	1497	1536	21967	3236	1200	2114	4247	931	5611	1267	0	473	768	1442	2181	309	1317	1709	648	1510	0	1192	2175	1712	1954	0	38	3524	350293	588	411	261	370	816	1608
MEG_4679|Drugs|betalactams|Class_D_betalactamases|OXA	39	177	0	0	35	22	0	0	675	0	26	76	0	0	0	240	25	0	212	202	984	0	0	0	700	0	15	0	159	122	44	159	0	87	0	0	0	315	55	106	13	0
MEG_6930|Drugs|betalactams|Class_A_betalactamases|TEM	0	0	95	0	0	0	0	0	0	0	0	0	0	0	0	0	0	0	0	0	0	0	0	0	0	0	0	0	0	0	0	0	0	0	0	0	0	0	0	0	0	0
MEG_1182|Biocides|Acid_resistance|Acid_resistance_protein|ASR	22	24	277	13	258	20	29	25	59	97	20	12	7	24	9	55	21	0	22	30	0	24	0	0	49	0	0	44	261	37	32	51	34	0	15	1729	0	69	12	0	11	23
MEG_6932|Drugs|betalactams|Class_A_betalactamases|TEM	0	0	162	0	0	0	0	0	0	28	0	0	0	0	0	0	0	0	0	0	0	0	0	0	0	0	0	0	0	0	0	0	0	0	0	12	0	0	0	0	0	0
MEG_2453|Metals|Multi-metal_resistance|Multi-metal_RND_efflux_regulator|CUSS	278	1770	29122	315	637	1334	3457	1616	1500	19271	3012	1096	1645	3801	864	4382	1187	0	476	542	1636	2133	333	1237	1444	711	1315	878	878	2011	1553	2229	0	36	2785	267005	541	380	146	342	665	1469
MEG_7126|Drugs|Tetracyclines|Tetracycline_resistance_ribosomal_protection_proteins|TETM	1572	2123	4792	16693	2332	4765	855	5211	1763	2492	1313	3062	11105	2471	12584	2066	1083	0	6742	1035	1726	725	22893	22409	875	5493	9172	7514	4074	3410	6415	3402	5394	803	1842	2251	6235	1946	2790	2411	281	12054
MEG_2985|Drugs|Fosfomycin|Fosfomycin_thiol_transferases|FOSA	0	0	0	0	0	0	0	0	0	0	0	0	0	0	0	0	0	0	0	0	0	0	0	0	0	0	0	0	0	0	0	0	0	0	38	0	0	0	0	0	0	0
MEG_861|Drugs|Aminoglycosides|Aminoglycoside_O-nucleotidyltransferases|ANT3-DPRIME	433	382	467	86	340	578	345	405	224	525	317	2277	827	803	713	910	187	0	110	388	260	788	390	607	415	487	137	49	392	1305	537	990	196	30	1783	474	271	157	245	326	106	523
MEG_7080|Drugs|Tetracyclines|Tetracycline_resistance_MFS_efflux_pumps|TETG	178	197	40	40	292	488	184	264	189	71	210	348	0	517	0	701	57	0	0	197	0	642	0	0	345	192	55	0	361	1434	566	563	0	0	98	101	163	163	194	320	70	64
MEG_1872|Drugs|betalactams|Class_C_betalactamases|CMY	29	18	0	0	0	0	35	0	0	40	14	0	0	0	0	36	0	0	0	0	0	20	0	0	0	0	0	0	0	0	0	0	0	0	0	2991	0	0	0	0	0	0
MEG_980|Drugs|Aminoglycosides|Aminoglycoside_O-nucleotidyltransferases|ANT4-PRIME	1283	487	1935	4123	635	1209	417	1141	538	706	554	10930	849	1102	6372	973	11463	0	1797	1228	737	387	9905	8009	6649	1806	2912	1621	1165	6615	3536	4988	1101	5214	604	652	4007	2623	37170	30388	11470	9775
MEG_3854|Metals|Mercury_resistance|Mercury_resistance_protein|MERB	0	36	56	0	0	0	81	0	76	9	18	101	0	0	0	38	0	0	0	34	0	88	0	0	0	0	0	0	0	0	0	0	0	0	0	0	0	0	0	0	0	0
MEG_7299|Biocides|Multi-biocide_resistance|Multi-biocide_RND_efflux_regulator|TTGW	0	0	0	0	0	0	0	0	0	0	0	0	52	0	0	0	0	0	0	0	0	0	0	0	0	0	0	0	0	0	0	0	0	0	0	0	0	0	0	0	0	0
MEG_1146|Metals|Arsenic_resistance|Arsenic_resistance_protein|ARSB	0	0	72	0	0	0	0	0	0	34	0	0	0	26	29	89	0	0	0	0	0	0	0	28	115	120	0	0	0	0	34	0	0	0	49	31	0	0	0	0	0	33
MEG_3658|Drugs|Multi-drug_resistance|Multi-drug_ABC_efflux_pumps|MACB	0	0	0	0	0	0	0	0	1052	0	0	0	0	0	0	0	0	0	208	678	600	0	0	0	0	0	0	0	0	0	0	0	0	0	0	0	0	1409	0	0	0	0
MEG_3105|Drugs|betalactams|Class_A_betalactamases|GES	0	0	0	0	0	0	0	0	0	0	0	0	0	0	0	0	0	0	0	0	0	203	0	0	0	0	0	0	0	0	0	0	0	0	0	0	0	0	0	0	0	0
MEG_7180|Drugs|Tetracyclines|Tetracycline_resistance_ribosomal_protection_proteins|TETQ	3513	16000	2636	39607	10878	13500	30180	23145	14087	9537	29201	14818	1438	21986	4704	45059	11757	0	1988	7182	11421	20280	727	14616	11867	8718	997	14012	19126	23549	14737	23817	7766	192	16447	28241	5410	2760	4091	2810	4043	12409
MEG_7054|Drugs|Tetracyclines|Tetracycline_resistance_ABC_efflux_pumps|TETB60	0	0	0	0	0	0	0	0	157	0	0	0	0	0	0	0	0	0	0	0	326	0	0	0	0	0	0	0	0	0	0	0	0	0	0	0	0	1755	0	0	0	0
MEG_7499|Drugs|Glycopeptides|VanC-type_regulator|VANSC	0	0	0	0	0	0	0	0	0	76	0	0	0	0	0	0	0	0	0	0	0	0	0	0	0	0	0	0	0	0	0	0	0	0	0	0	0	0	0	0	0	0
MEG_3620|Drugs|MLS|Lincosamide_nucleotidyltransferases|LNUG	5760	3341	45720	82773	5880	12911	2635	10658	2888	24872	3211	3932	11273	6111	31801	19797	1295	0	2674	1850	4156	1734	101435	21775	12093	11158	181498	33487	14146	20783	8157	37691	28588	519	1369	20745	2505	3034	5138	6821	748	32890
MEG_2692|Metals|Multi-metal_resistance|Multi-metal_resistance_protein|DSBC	194	895	12216	85	334	697	1613	777	494	8455	1214	576	881	1958	321	2190	598	0	234	230	723	916	131	566	823	160	600	443	262	588	738	1140	0	0	1107	128064	349	237	179	292	595	516
MEG_1563|Drugs|Phenicol|Chloramphenicol_acetyltransferases|CATA	0	0	47	41	0	0	0	0	0	17	6	0	0	17	0	12	0	0	18	0	0	0	0	0	746	0	0	0	0	216	5	0	0	0	0	12	10	0	0	0	0	208
MEG_301|Drugs|Aminoglycosides|Aminoglycoside_N-acetyltransferases|AAC6-PRIME	323	352	2332	0	296	364	135	209	256	271	256	467	4226	651	0	693	129	0	134	199	467	457	0	0	528	0	0	0	410	1509	570	1082	0	0	99	154	761	166	270	376	85	59
MEG_974|Drugs|Aminoglycosides|Aminoglycoside_O-nucleotidyltransferases|ANT3-DPRIME	277	250	415	59	310	438	204	288	277	448	204	2167	745	596	640	783	159	0	60	241	194	492	411	533	327	315	106	44	332	1085	422	733	173	20	1625	403	185	104	148	319	71	470
MEG_3295|Drugs|Mupirocin|Mupirocin-resistant_isoleucyl-tRNA_synthetase|ILES	0	4590	3076	1490	2398	3494	3354	3736	4045	1808	2602	3963	4912	4031	8848	4528	1719	0	0	3248	0	4656	5484	6328	0	0	0	4731	2112	0	2969	0	0	0	1464	4992	0	4149	0	0	0	5598
MEG_7298|Biocides|Multi-biocide_resistance|Multi-biocide_RND_efflux_regulator|TTGV	0	0	0	0	0	0	0	0	47	0	0	0	134	0	0	0	0	0	0	0	0	0	0	0	0	0	0	0	0	0	0	0	0	0	0	0	0	0	0	0	0	0
MEG_5850|Multi-compound|Drug_and_biocide_resistance|Drug_and_biocide_SMR_efflux_pumps|QACK	16	14	0	0	557	61	40	59	9	68	41	39	0	114	0	116	13	0	22	27	0	22	0	0	60	0	30	0	135	41	136	0	17	0	28	0	0	39	100	36	0	0
MEG_5319|Drugs|betalactams|Class_A_betalactamases|OXY	0	0	0	0	0	0	0	0	0	0	0	0	0	0	0	0	0	0	0	0	0	0	0	0	0	0	0	0	0	0	0	0	0	58	0	0	0	0	0	0	0	0
MEG_2798|Drugs|MLS|23S_rRNA_methyltransferases|ERMB	0	0	0	35	0	30	0	61	0	0	0	0	0	0	227	12	0	0	0	0	0	0	77	52	0	55	91	0	17	0	40	0	0	0	0	0	0	0	0	0	0	114
MEG_7357|Drugs|Glycopeptides|VanC-type_resistance_protein|VANC	52	0	0	0	0	0	0	0	0	0	0	0	0	0	0	0	0	0	0	0	0	0	0	0	0	0	0	0	0	0	0	0	0	0	0	0	0	0	0	0	0	0
MEG_7015|Drugs|Tetracyclines|Tetracycline_resistance_MFS_efflux_pumps|TETA	106	175	666	121	207	238	259	271	199	260	163	176	116	344	190	391	86	0	0	99	0	235	258	217	105	126	117	151	246	329	232	226	0	43	156	93	66	81	72	122	47	245
MEG_836|Drugs|Aminoglycosides|Aminoglycoside_O-nucleotidyltransferases|ANT3-DPRIME	0	0	41	0	0	0	0	0	0	0	0	0	0	0	0	0	0	0	0	0	0	0	0	0	0	0	0	0	0	0	0	0	0	0	0	0	0	96	0	0	0	0
MEG_7377|Drugs|Glycopeptides|VanC-type_resistance_protein|VANC	0	0	0	0	0	0	0	0	0	0	0	0	0	0	0	0	0	0	0	0	0	0	0	0	0	0	0	0	0	0	0	0	0	31	0	0	0	0	0	0	0	0
MEG_982|Drugs|Aminoglycosides|Aminoglycoside_O-nucleotidyltransferases|ANT4-PRIME	0	0	0	0	0	0	0	0	0	0	0	0	0	0	0	0	0	0	0	0	0	0	0	0	0	0	0	0	0	0	0	0	0	0	0	0	0	0	0	46	0	0
MEG_896|Drugs|Aminoglycosides|Aminoglycoside_O-nucleotidyltransferases|ANT3-DPRIME	376	254	369	67	328	541	201	300	232	440	222	2328	600	601	572	768	148	0	0	343	215	635	290	401	378	324	101	0	376	1106	408	704	198	0	1319	370	214	156	188	314	97	427
MEG_68|Drugs|Aminoglycosides|Aminoglycoside_N-acetyltransferases|AAC3-PRIME	54	10	0	0	0	0	0	0	0	0	0	46	0	91	0	10	0	0	0	0	0	1373	0	0	0	0	0	0	0	0	0	0	0	0	0	0	0	0	0	0	0	0
MEG_6640|Drugs|Sulfonamides|Sulfonamide-resistant_dihydropteroate_synthases|SULIV	42	0	0	0	0	1897	0	49	40	0	47	214	0	79	0	196	0	0	0	0	0	0	0	0	170	78	0	0	193	506	0	0	0	567	0	0	0	66	0	333	0	0
MEG_368|Drugs|Aminoglycosides|Aminoglycoside_N-acetyltransferases|AAC6-PRIME	838	2987	6319	6287	3547	2486	3949	2752	1350	8592	3058	2056	1851	2925	2985	6259	1633	0	588	819	3175	1944	1591	2450	1922	2208	801	5263	4358	3673	2963	4181	2797	3741	10473	12910	836	1038	609	2872	1532	2388
MEG_6161|Drugs|Nucleosides|Streptothricin_acetyltransferase|SAT	126	146	3727	116	87	155	178	105	86	1848	170	107	275	340	126	335	35	0	47	52	0	117	1331	74	216	70	3028	0	216	1144	145	739	150	35	157	2399	48	48	64	317	0	1889
MEG_2831|Drugs|MLS|23S_rRNA_methyltransferases|ERMF	665	2401	250	12114	1901	2054	3248	3072	3190	2815	2593	3507	282	3228	345	6377	1907	0	381	1398	2514	2574	136	1672	1715	1288	388	3954	3055	4440	2364	4362	5405	72	3454	3832	1119	1109	845	678	455	1409
MEG_4889|Drugs|betalactams|Class_D_betalactamases|OXA	132	57	11	0	72	189	21	94	46	25	24	1134	182	184	0	261	29	0	0	135	0	238	0	0	90	56	0	0	102	551	115	205	0	0	0	36	68	29	79	101	10	0
MEG_1177|Metals|Multi-metal_resistance|Multi-metal_resistance_protein|ARSRM	142	13	619	0	0	14	26	22	55	267	33	20	33	62	9	51	13	0	0	0	0	21	0	17	0	0	43	0	0	50	22	0	0	0	26	9	14	0	0	0	10	154
MEG_1865|Drugs|betalactams|Class_C_betalactamases|CMY	0	0	0	0	0	0	0	0	0	35	19	0	0	0	0	33	0	0	0	0	0	0	0	0	0	0	0	0	0	0	0	0	0	0	0	2926	0	0	0	0	0	0
MEG_1280|Drugs|betalactams|Class_C_betalactamases|BLAEC	0	38	1206	0	0	36	89	0	69	610	80	0	69	73	0	149	27	0	0	0	0	0	14	29	0	0	58	0	21	41	50	0	0	0	42	9553	0	0	0	0	0	0
MEG_7814|Metals|Copper_resistance|Copper_resistance_protein|YCNJ	0	0	63	0	0	0	0	61	0	75	0	0	0	0	0	143	43	0	0	0	0	0	0	43	0	0	0	0	0	0	0	0	0	0	56	39	0	0	0	0	0	0
MEG_7584|Drugs|Glycopeptides|VanC-type_resistance_protein|VANXYC	103	21	130	0	0	0	0	0	0	213	0	0	27	0	92	0	0	0	0	0	0	0	19	94	0	0	0	0	0	0	0	0	0	0	0	0	0	0	0	0	0	61
MEG_4215|Drugs|Aminoglycosides|16S_rRNA_methyltransferases|NPMA	0	47	0	0	205	0	69	23	31	231	18	52	26	28	0	116	34	0	0	0	0	30	0	33	0	0	0	0	68	0	21	0	0	0	145	70	0	21	18	0	0	0
MEG_1195|Multi-compound|Drug_and_biocide_and_metal_resistance|Drug_and_biocide_and_metal_RND_efflux_regulator|BAES	263	1088	14906	246	331	653	2046	731	675	9644	1544	652	974	2024	468	2607	683	0	204	278	0	1098	110	614	1032	401	575	700	412	1005	861	1015	0	0	1018	130476	353	233	151	182	431	738
MEG_2073|Metals|Copper_resistance|Copper_resistance_regulator|COPR	0	0	0	0	0	0	0	0	0	0	0	0	0	0	0	0	0	0	0	0	0	0	0	0	51	0	0	0	0	0	0	0	0	0	0	0	0	0	0	0	0	0
MEG_3735|Biocides|Multi-biocide_resistance|Multi-biocide_resistance_protein|MDEA	0	0	78	0	0	0	201	154	209	0	0	0	148	0	0	176	0	0	0	0	0	315	0	0	0	0	0	0	0	0	116	0	0	0	0	0	0	0	0	0	0	0
MEG_2489|Drugs|Trimethoprim|Dihydrofolate_reductase|DFRA	0	0	0	0	0	0	0	0	0	0	0	0	32	0	0	0	0	0	0	0	0	0	0	0	0	0	0	0	0	0	0	0	0	0	0	0	0	0	0	0	0	0
MEG_7016|Drugs|Tetracyclines|Tetracycline_resistance_MFS_efflux_pumps|TETA	420	1090	6911	1166	1020	1438	708	1320	910	3321	579	3212	1779	1520	4242	1833	292	0	168	1180	0	867	11461	2624	491	846	15226	1541	1293	1448	1266	1604	0	1337	2231	1347	301	311	366	4570	1372	5455
MEG_6577|Biocides|Multi-biocide_resistance|Multi-biocide_SMR_efflux_pump|SUGE	0	220	3384	0	50	108	324	127	117	2367	255	115	142	325	59	443	89	0	60	61	0	170	38	111	192	66	144	0	98	192	134	445	0	0	201	36455	40	45	41	29	44	98
MEG_3515|Multi-compound|Drug_and_biocide_resistance|Drug_and_biocide_SMR_efflux_pumps|KPNF	27	0	82	0	101	0	0	0	0	0	24	0	37	0	0	78	0	0	0	0	0	0	0	0	0	0	0	0	0	0	36	0	0	0	35	0	0	0	0	0	0	0
MEG_2820|Drugs|MLS|23S_rRNA_methyltransferases|ERMC	568	2634	128	238	158	206	40	110	1328	0	77	21018	80	306	65	76	34	0	4216	4074	543	84	192	283	2754	652	189	815	278	2750	4014	1086	841	3220	21	25	4391	72	73	20822	4322	75
MEG_7685|Drugs|Multi-drug_resistance|Multi-drug_ABC_efflux_pumps|VGA	2748	584	0	68	237	412	49	145	1013	42	410	1673	52	400	55	147	951	0	7512	888	2510	28	88	162	19519	4408	111	1753	529	13102	4307	4623	2204	4472	49	35	15219	1848	9711	10917	4126	61
MEG_6170|Drugs|Nucleosides|Streptothricin_acetyltransferase|SAT	226	271	206	0	167	492	440	430	579	289	305	452	500	1146	523	966	182	0	59	233	0	1459	873	526	220	248	245	0	538	787	834	739	0	0	802	200	260	125	94	294	180	1291
MEG_7246|Drugs|Tetracyclines|Tetracycline_resistance_MFS_efflux_pumps|TETY	0	0	0	0	0	0	0	0	0	0	0	0	0	570	0	0	0	0	0	0	0	0	0	0	0	0	0	0	0	0	0	0	0	0	0	0	0	0	0	0	0	0
MEG_4009|Metals|Multi-metal_resistance|Multi-metal_ABC_efflux_pumps|MODC	77	379	6872	49	100	332	746	336	259	3983	536	249	396	853	178	995	274	0	128	121	0	467	75	293	329	169	222	0	194	398	342	545	0	0	496	52123	107	103	48	80	171	290
MEG_3804|Drugs|betalactams|Penicillin_binding_protein_regulator|MECI	278	319	14	6	72	72	0	18	348	0	115	20110	97	93	0	45	15	0	8257	2353	342	60	6	17	14837	337	6	11	246	8156	7552	766	1091	12828	17	33	9311	41	46	52180	16225	0
MEG_4059|Metals|Multi-metal_resistance|Multi-metal_resistance_protein|MREA	22	25	0	0	0	0	0	4	129	0	0	0	0	8	0	60	0	0	0	26	0	0	0	0	0	0	0	0	0	50	0	0	0	0	0	0	2	13	0	12	0	0
MEG_353|Drugs|Aminoglycosides|Aminoglycoside_N-acetyltransferases|AAC6-PRIME	28	52	0	0	71	83	19	32	27	0	33	69	0	69	0	128	32	0	26	0	0	73	0	0	165	64	0	0	65	294	128	285	0	0	0	0	44	34	67	60	0	0
MEG_748|Drugs|Aminoglycosides|Aminoglycoside_O-nucleotidyltransferases|ANT2-DPRIME	0	0	0	0	0	0	0	0	0	0	0	230	0	0	0	0	0	0	0	0	0	0	0	0	0	0	0	0	0	0	0	0	0	0	0	0	0	0	0	0	0	0
MEG_923|Drugs|Aminoglycosides|Aminoglycoside_O-nucleotidyltransferases|ANT3-DPRIME	897	613	886	178	683	1328	564	695	491	950	506	8353	882	1586	1473	2008	298	0	155	939	1140	1858	610	487	1016	752	268	171	965	3714	891	2004	386	70	2016	523	489	246	528	1044	252	902
MEG_6646|Biocides|Multi-biocide_resistance|Multi-biocide_RND_efflux_pump|TBTB	0	0	0	0	0	0	0	0	0	0	0	0	0	0	0	0	0	0	0	0	0	0	0	0	0	0	546	0	0	0	455	0	0	0	0	0	0	0	0	0	0	0
MEG_4750|Drugs|betalactams|Class_D_betalactamases|OXA	890	1977	407	145	266	571	2596	401	1200	6920	1620	2389	219	1725	84	4321	3049	0	188	798	325	2128	70	336	1789	421	164	229	570	3210	3193	4932	5438	0	8578	369	812	197	917	506	253	150
MEG_7068|Drugs|Tetracyclines|Tetracycline_resistance_MFS_efflux_pumps|TETD	0	0	30	0	0	0	0	0	0	0	0	15	21	0	0	0	0	0	0	0	0	0	0	0	0	0	0	0	0	0	0	0	0	0	0	0	0	0	0	0	0	0
MEG_3083|Multi-compound|Drug_and_biocide_resistance|Drug_and_biocide_RND_efflux_regulator|GADX	173	832	17330	196	352	698	1417	778	624	10219	1360	680	656	2334	475	2270	676	0	353	258	578	695	202	624	1480	633	1182	0	522	2222	778	3053	0	0	1098	136210	401	224	182	209	305	756
MEG_5294|Drugs|betalactams|Class_A_betalactamases|OXY	0	0	0	0	0	0	0	0	0	0	0	0	0	0	0	0	0	0	0	0	0	0	0	0	0	0	0	0	0	0	0	0	0	85	0	0	0	0	0	0	0	0
MEG_926|Drugs|Aminoglycosides|Aminoglycoside_O-nucleotidyltransferases|ANT3-DPRIME	121	51	0	0	102	248	67	81	0	20	83	148	26	208	0	216	16	0	36	33	0	88	0	0	161	79	0	0	131	359	126	624	0	145	87	49	39	50	88	81	36	0
MEG_903|Drugs|Aminoglycosides|Aminoglycoside_O-nucleotidyltransferases|ANT3-DPRIME	68	107	0	0	190	282	55	156	36	0	79	521	11	205	16	384	50	0	32	102	165	332	16	17	104	93	14	0	216	555	231	362	0	59	0	11	120	63	132	151	78	22
MEG_3081|Multi-compound|Drug_and_biocide_resistance|Drug_and_biocide_RND_efflux_regulator|GADW	80	702	12411	161	253	521	1056	508	582	9291	985	471	491	1528	326	1538	394	0	259	183	859	633	205	445	842	393	843	177	522	1255	625	1348	246	0	479	132974	299	185	144	114	187	566
MEG_7074|Drugs|Tetracyclines|Tetracycline_resistance_MFS_efflux_pumps|TETE	0	0	0	0	0	0	0	0	0	0	0	0	0	0	0	37	0	0	0	0	0	0	0	0	0	0	0	0	0	0	0	0	0	0	0	0	0	0	0	0	0	0
MEG_2000|Drugs|betalactams|Class_C_betalactamases|CMY	18	16	0	0	0	0	38	0	0	90	0	0	0	0	0	38	0	0	0	0	0	0	0	0	0	0	0	0	0	0	0	0	0	0	0	5026	0	0	0	0	0	0
MEG_7128|Drugs|Tetracyclines|Tetracycline_resistance_ribosomal_protection_proteins|TETM	916	1592	5246	7769	1120	2486	499	2679	1109	1477	703	1479	8451	1451	5870	1370	500	0	2900	502	1663	414	9549	9429	511	2549	4285	3883	1835	2181	2925	1874	2308	554	750	2197	2620	789	1244	958	234	5560
MEG_1311|Drugs|betalactams|Class_A_betalactamases|BLASGM	0	0	0	0	0	0	0	0	0	0	0	0	0	0	0	0	0	0	0	0	0	0	0	0	0	0	0	0	696	0	0	0	0	0	0	0	0	0	0	0	0	0
MEG_6079|Drugs|betalactams|Class_A_betalactamases|ROB	75	785	3105	246	172	318	826	347	918	2633	981	763	5508	1176	142	2096	715	0	278	305	310	777	235	379	438	215	537	179	231	1004	908	1077	503	0	6675	1198	372	103	173	92	283	170
MEG_2833|Drugs|MLS|23S_rRNA_methyltransferases|ERMF	989	2327	152	3795	1173	1495	1997	1610	3130	2592	1291	6240	242	2640	163	2937	807	0	302	987	1023	4070	95	668	1698	974	674	1743	2132	5645	1730	4989	4832	28	1046	1217	651	571	813	1516	428	645
MEG_3738|Multi-compound|Drug_and_biocide_resistance|Drug_and_biocide_MFS_efflux_pumps|MDFA	51	335	6285	74	142	248	624	285	314	4273	495	214	328	682	158	979	228	0	82	103	717	338	79	264	264	144	251	0	217	365	269	486	0	0	588	53227	98	58	62	68	96	296
MEG_3600|Drugs|MLS|Lincosamide_nucleotidyltransferases|LNUA	4164	1415	990	469	1666	2198	178	1555	3639	616	561	10192	572	972	753	1152	291	0	14915	3910	4813	181	1192	2022	22589	11599	1263	873	2578	11030	8268	9373	5726	15681	563	302	11089	3163	1139	35475	10054	1202
MEG_5939|Drugs|Fluoroquinolones|Quinolone_resistance_protein_Qnr|QNRB	86	0	0	0	0	0	0	0	0	0	0	0	0	0	0	0	0	0	0	0	0	0	0	0	0	0	0	0	0	0	0	0	0	0	0	0	0	0	0	0	0	0
MEG_7131|Drugs|Tetracyclines|Tetracycline_resistance_ribosomal_protection_proteins|TETM	731	18554	2579	9018	1179	2658	514	3114	4221	1410	682	1162	3569	1285	7663	1215	410	0	1771	423	899	425	12578	12105	420	2684	5448	4457	1966	1565	2504	1700	1714	155	714	1183	1674	572	874	432	133	6867
MEG_2119|Multi-compound|Drug_and_biocide_resistance|Drug_and_biocide_RND_efflux_regulator|CPXAR	0	802	9446	0	197	452	1081	451	567	6667	860	390	506	1387	376	1402	388	0	161	220	438	659	0	448	0	0	437	0	0	883	569	778	0	0	939	65147	0	189	0	122	0	451
MEG_1831|Drugs|betalactams|Class_C_betalactamases|CMY	0	0	0	0	0	0	40	0	0	69	0	0	0	0	0	35	0	0	0	0	0	0	0	0	0	0	0	0	0	0	0	0	0	0	0	4672	0	0	0	0	0	0
MEG_2720|Biocides|Multi-biocide_resistance|Multi-biocide_MATE_efflux_pump|EMMDR	0	0	0	0	0	0	0	0	0	103	0	0	0	0	0	0	0	0	0	0	0	0	0	0	0	0	0	0	0	0	0	0	0	0	95	0	0	0	0	0	0	0
MEG_7868|Metals|Zinc_resistance|Zinc_resistance_regulator|ZUR	78	288	4639	63	130	216	530	200	208	3583	500	273	347	578	157	725	166	0	81	83	149	333	55	196	240	52	271	92	120	364	317	231	0	0	507	47492	118	70	34	44	92	261
MEG_2904|Multi-compound|Drug_and_biocide_resistance|Drug_and_biocide_MFS_efflux_pumps|FEXA	1019	19	47	71	44	2748	66	1333	54	31	46	103	0	166	68	193	0	0	64	37	0	40	281	215	0	3762	152	0	0	93	187	514	0	0	0	50	90	60	0	0	0	148
MEG_40|Drugs|Aminoglycosides|Aminoglycoside_N-acetyltransferases|AAC3	0	0	0	0	0	0	0	0	0	0	0	0	0	0	0	0	0	0	0	0	0	178	0	0	0	0	0	0	0	0	0	0	0	0	0	0	0	237	0	0	0	0
MEG_7170|Drugs|Tetracyclines|Tetracycline_resistance_ribosomal_protection_proteins|TETO	3767	15231	4728	49161	5892	12319	16592	20630	9614	15494	12455	13551	7353	15648	10572	24797	14436	0	1468	5741	6792	12324	3073	20854	4486	5623	4545	27768	10945	7935	13290	8218	1889	1181	12506	17817	2229	2393	1645	4401	4300	12675
MEG_3525|Drugs|betalactams|Class_B_betalactamases|L1	0	0	0	0	0	0	0	0	0	0	0	0	0	0	0	197	0	0	0	131	0	0	0	0	0	0	0	0	0	241	0	0	0	0	0	0	0	0	0	0	0	0
MEG_742|Drugs|Aminoglycosides|Aminoglycoside_O-nucleotidyltransferases|ANT2-DPRIME	47	0	0	0	26	39	0	0	24	0	17	1000	0	0	0	36	0	0	0	150	84	58	62	23	0	15	21	0	0	63	0	39	0	0	137	0	17	13	0	0	0	0
MEG_2744|Drugs|MLS|Macrolide_esterases|EREA	0	0	0	0	39	105	0	0	0	0	0	0	0	0	0	64	0	0	0	0	0	0	0	0	0	0	0	0	0	585	84	0	0	0	0	0	0	0	73	123	0	0
MEG_883|Drugs|Aminoglycosides|Aminoglycoside_O-nucleotidyltransferases|ANT3-DPRIME	322	424	2414	93	297	494	543	317	274	1689	396	1295	2915	845	103	1265	300	0	122	281	298	690	526	119	495	260	1584	326	407	1693	535	1064	278	125	566	2141	280	164	285	453	160	852
MEG_6986|Drugs|Tetracyclines|Tetracycline_resistance_MFS_efflux_pumps|TET38	0	0	0	0	0	0	0	0	0	0	0	0	55	0	0	0	0	0	0	0	0	0	0	0	0	222	0	0	0	0	0	0	0	0	0	45	0	0	0	0	0	0
MEG_1214|Drugs|Bacitracin|Bacitracin_ABC_transporter|BCRB	0	17	164	0	0	40	0	76	0	65	11	91	27	53	41	43	24	0	0	20	0	77	17	67	0	0	19	0	0	0	36	0	0	0	194	116	0	0	0	0	0	77
MEG_1834|Drugs|betalactams|Class_C_betalactamases|CMY	0	0	29	0	95	0	0	0	0	0	0	0	0	0	0	0	0	0	0	0	0	0	0	0	0	0	0	0	0	0	0	0	0	0	0	0	0	0	0	0	0	0
MEG_1159|Metals|Arsenic_resistance|Arsenic_resistance_protein|ARSC	0	0	85	0	0	36	11	14	21	33	14	19	17	53	31	116	20	0	0	24	0	21	17	59	0	0	11	0	0	0	20	0	0	0	63	50	0	0	0	0	0	40
MEG_834|Drugs|Aminoglycosides|Aminoglycoside_O-nucleotidyltransferases|ANT3-DPRIME	87	102	0	0	170	215	79	130	23	0	78	382	0	228	0	279	0	0	0	97	147	592	0	0	78	98	14	0	146	502	219	314	0	34	0	0	97	67	79	130	90	0
MEG_4808|Drugs|betalactams|Class_D_betalactamases|OXA	67	61	0	0	409	71	0	0	0	0	42	60	0	65	0	504	0	0	0	0	0	0	0	0	277	48	0	0	389	688	177	287	0	110	0	0	75	29	176	86	0	0
MEG_6878|Drugs|betalactams|Class_A_betalactamases|TEM	0	0	135	0	72	0	0	0	0	56	0	0	17	0	0	0	0	0	0	0	0	20	0	0	38	0	0	93	0	39	21	0	0	0	0	27	0	0	0	0	0	0
MEG_2727|Multi-compound|Drug_and_biocide_resistance|Drug_and_biocide_MFS_efflux_pumps|EMRCSM	315	319	0	0	0	0	0	0	505	0	0	172	0	0	0	523	0	0	0	473	0	1103	0	0	0	0	0	0	0	414	0	0	0	193	0	0	0	645	0	0	0	0
MEG_7850|Metals|Multi-metal_resistance|Multi-metal_resistance_protein|ZIPB	0	0	0	0	0	0	0	0	0	0	0	0	0	0	0	0	0	0	0	0	0	356	0	0	0	0	0	0	0	0	0	0	0	0	0	0	0	0	0	0	0	0
MEG_142|Drugs|Aminoglycosides|Aminoglycoside_N-acetyltransferases|AAC6-PRIME	0	0	232	0	0	0	0	0	0	0	0	0	47	0	0	0	0	0	0	0	0	0	0	0	0	0	0	0	0	0	0	0	0	0	0	40	0	0	0	0	0	0
MEG_6077|Drugs|betalactams|Class_A_betalactamases|ROB	151	1386	5922	277	226	483	1381	534	1211	5395	1829	1257	9473	1864	282	2877	1064	0	489	460	615	1259	475	587	789	430	1014	382	284	1547	1550	1708	460	36	5052	2037	577	119	195	169	583	367
MEG_1926|Drugs|betalactams|Class_C_betalactamases|CMY	0	0	0	0	0	0	0	0	0	37	0	0	0	0	0	0	0	0	0	0	0	18	0	0	0	0	0	0	0	0	21	0	0	0	0	2160	0	0	0	0	0	0
MEG_7073|Drugs|Tetracyclines|Tetracycline_resistance_MFS_efflux_pumps|TETE	0	0	0	0	40	44	103	42	0	0	36	0	0	0	0	114	0	0	61	0	0	0	0	16	0	140	0	0	0	0	0	0	0	0	0	0	0	0	0	0	0	31
MEG_37|Drugs|Aminoglycosides|Aminoglycoside_N-acetyltransferases|AAC3	0	0	0	0	0	0	0	0	0	0	0	0	0	0	0	0	0	0	0	0	0	330	0	0	0	0	0	0	0	0	0	0	0	0	0	0	0	0	0	0	0	0
MEG_7835|Multi-compound|Biocide_and_metal_resistance|Biocide_and_metal_resistance_protein|YIEF	243	1097	18262	93	350	607	2376	866	703	14513	1885	694	1331	2304	525	3170	661	0	287	349	770	1320	191	750	1021	393	1024	727	375	1046	954	1700	0	73	1638	208481	350	214	154	225	485	829
MEG_400|Multi-compound|Drug_and_biocide_resistance|Drug_and_biocide_RND_efflux_pumps|ACRA	0	0	227	0	269	0	0	0	0	0	61	0	113	0	0	276	0	0	0	0	0	0	0	0	0	0	0	0	0	0	0	0	0	0	146	0	0	0	0	0	0	0
MEG_6951|Drugs|betalactams|Class_A_betalactamases|TEM	0	0	40	0	17	0	0	0	0	18	0	0	0	0	0	0	0	0	0	0	0	0	0	0	0	0	0	0	0	0	0	0	0	0	0	0	0	11	0	0	0	0
MEG_2133|Drugs|Fluoroquinolones|Fluoroquinolone_resistance_phosphotransferase|CRPP	53	0	0	0	0	0	0	4	0	0	6	2	0	15	0	27	0	0	0	0	3	4	0	0	0	0	0	0	0	0	0	108	0	0	0	0	0	0	0	0	0	0
MEG_1949|Drugs|betalactams|Class_C_betalactamases|CMY	30	0	0	0	0	0	0	0	0	0	0	0	0	0	0	26	0	0	0	0	0	0	0	0	0	0	0	0	0	0	0	0	0	0	0	1495	0	0	0	0	0	0
MEG_3606|Drugs|MLS|Lincosamide_nucleotidyltransferases|LNUA	891	35898	3266	14902	1427	2363	4422	2926	3066	3448	4276	2220	902	3647	648	10369	1762	0	416	1868	3243	2414	160	1523	2542	1844	189	10688	3423	4973	2518	5549	3362	36	4061	31209	876	705	968	666	431	1429
MEG_1072|Drugs|Aminoglycosides|Aminoglycoside_O-phosphotransferases|APH3-PRIME	0	360	0	0	0	17	0	0	0	0	0	0	0	18	0	0	0	0	0	0	0	0	0	0	0	0	0	0	0	0	0	0	0	0	0	0	0	0	0	0	0	0
MEG_2551|Drugs|Trimethoprim|Dihydrofolate_reductase|DFRA	21	49	87	0	85	55	49	44	71	12	69	62	8	78	0	220	14	0	0	28	0	73	0	0	78	89	9	0	87	163	140	229	0	0	38	10	44	31	22	80	31	4
MEG_840|Drugs|Aminoglycosides|Aminoglycoside_O-nucleotidyltransferases|ANT3-DPRIME	267	276	466	40	317	461	249	305	201	480	227	2148	677	678	621	793	175	0	66	299	251	512	453	568	314	358	134	51	385	1219	447	694	198	18	1554	449	201	88	189	220	93	486
MEG_2814|Drugs|MLS|23S_rRNA_methyltransferases|ERMC	3451	3261	117	213	414	249	46	123	1679	12	209	19481	61	404	38	76	37	0	36550	4273	1184	109	157	253	14970	809	172	1098	443	16721	28684	4086	1343	3046	16	71	42139	132	117	20285	3963	74
MEG_41|Drugs|Aminoglycosides|Aminoglycoside_N-acetyltransferases|AAC3	538	607	13889	155	466	386	877	333	230	5023	560	328	352	1400	42	1592	125	0	68	139	0	425	1101	95	1409	198	5322	466	1075	2133	465	3159	0	233	184	1303	141	152	359	1634	173	3932
MEG_1229|Multi-compound|Drug_and_biocide_resistance|Drug_and_biocide_MATE_efflux_pumps|BEXA	0	252	0	0	0	0	207	0	165	118	231	104	46	98	0	294	56	0	0	0	0	217	0	0	0	0	0	0	0	0	123	0	0	0	0	755	35	0	0	0	137	0
MEG_2655|Multi-compound|Biocide_and_metal_resistance|Biocide_and_metal_resistance_protein|DPR	0	35	182	0	0	29	36	30	53	382	52	39	188	52	13	104	41	0	38	14	0	35	36	16	41	36	8	0	16	88	37	88	15	0	104	676	19	0	11	13	10	36
MEG_746|Drugs|Aminoglycosides|Aminoglycoside_O-nucleotidyltransferases|ANT2-DPRIME	120	106	643	63	135	127	82	69	66	490	57	1051	88	167	259	332	38	0	28	154	55	135	149	68	69	65	308	64	213	266	107	219	90	19	332	20	49	22	47	125	26	114
MEG_2057|Metals|Copper_resistance|Copper_resistance_protein|COPF	0	155	0	0	565	0	0	0	471	0	0	127	0	0	0	0	0	0	0	366	0	0	0	0	0	0	0	0	0	311	0	0	0	183	0	0	372	542	0	109	0	0
MEG_4120|Metals|Nickel_resistance|Nickel_MFS_efflux_pumps|NCRAN	0	0	0	0	0	0	0	0	0	0	0	39	0	0	0	0	0	0	0	222	0	0	0	0	0	279	0	0	0	229	0	0	0	58	0	0	0	0	0	0	0	0
MEG_1817|Drugs|betalactams|Class_C_betalactamases|CMY	0	0	0	0	0	0	36	0	0	58	22	0	0	20	0	44	0	0	0	0	0	0	0	0	0	0	0	0	0	0	0	0	0	0	0	2954	0	0	0	0	0	0
MEG_6701|Drugs|betalactams|Class_A_betalactamases|TEM	0	0	28	0	18	0	0	0	0	0	0	0	0	0	0	0	0	0	0	0	0	0	0	0	0	0	0	0	12	0	0	0	0	0	0	0	0	0	0	0	0	0
MEG_1388|Drugs|betalactams|Class_A_betalactamases|BLAZ	189	27	0	0	0	0	0	0	49	0	0	787	181	145	0	0	0	0	316	118	0	0	21	32	87	114	0	0	0	312	145	2448	218	85	0	0	227	0	0	160	0	0
MEG_3447|Multi-compound|Drug_and_biocide_resistance|Drug_and_biocide_MFS_efflux_pumps|KDEA	0	0	155	0	168	0	0	0	0	0	0	0	98	0	0	230	0	0	0	0	0	0	0	0	0	0	0	0	0	0	0	0	0	0	92	0	0	0	0	0	0	0
MEG_6838|Drugs|betalactams|Class_A_betalactamases|TEM	0	0	12	0	0	0	0	0	0	0	0	0	0	0	0	0	0	0	0	0	0	0	0	0	0	0	0	0	0	0	0	0	0	0	0	0	0	0	0	0	0	0
MEG_397|Metals|Iron_resistance|Iron_resistance_protein|ACN	0	0	0	0	8952	0	0	0	0	0	0	0	0	0	0	3030	0	0	0	0	0	0	0	0	0	0	0	4003	0	0	0	0	0	0	0	0	0	5792	0	0	0	0
MEG_4070|Drugs|MLS|MLS_resistance_ABC_efflux_pumps|MSRA	626	600	129	99	115	577	56	522	357	0	150	4739	24	277	192	199	2844	0	1181	1114	1494	83	217	176	7234	2954	482	181	249	3800	1324	4870	2067	3086	76	284	2340	1148	14919	12516	3995	183
MEG_5207|Drugs|betalactams|Class_D_betalactamases|OXA	179	78	12	0	103	263	37	136	58	39	77	1521	201	221	0	335	0	0	0	213	0	259	0	0	191	60	0	0	281	919	201	244	0	30	14	83	110	33	128	160	31	0
MEG_5852|Multi-compound|Drug_and_biocide_resistance|Drug_and_biocide_SMR_efflux_pumps|QACL	250	269	10	53	239	612	75	229	121	92	159	767	15	793	0	608	79	0	119	264	201	944	16	18	403	272	19	0	411	1705	414	1122	631	89	19	7	1289	234	413	382	26	52
MEG_881|Drugs|Aminoglycosides|Aminoglycoside_O-nucleotidyltransferases|ANT3-DPRIME	2449	3079	93	0	1944	9143	1375	5227	2902	37	1925	14828	102	8313	18	18756	1322	0	709	2368	0	2283	24	57	3290	2551	56	0	8876	16277	10025	11934	3607	866	0	0	3249	1106	3237	4873	1560	192
MEG_990|Drugs|Aminoglycosides|Aminoglycoside_O-nucleotidyltransferases|ANT6	0	9	0	0	0	35	30	0	44	8	16	0	12	0	46	83	20	0	0	0	0	32	0	41	0	0	0	0	0	0	66	0	0	0	14	0	0	0	0	0	0	48
MEG_7598|Drugs|Glycopeptides|VanD-type_accessory_protein|VANYB	0	0	0	0	0	0	0	24	0	0	0	0	0	0	0	33	0	0	0	0	0	0	0	32	0	0	0	0	0	0	0	0	0	0	0	0	0	0	0	0	0	35
MEG_7050|Drugs|Tetracyclines|Tetracycline_resistance_MFS_efflux_pumps|TETB	5273	17990	16379	127391	19341	39207	7821	60152	24071	19889	10150	29768	16808	35523	62217	36113	32374	0	10289	13640	8813	6472	41773	112547	12567	54498	23667	66749	40239	49361	49255	47520	28236	0	14895	15992	8260	4704	7463	2445	2174	74475
MEG_2869|Multi-compound|Drug_and_biocide_resistance|Drug_and_biocide_MFS_efflux_regulator|EVGS	0	377	3290	0	177	0	411	165	245	1824	409	171	199	722	0	760	141	0	0	0	0	230	0	156	0	0	0	0	265	527	267	885	0	0	877	31767	0	0	0	0	0	222
MEG_1189|Drugs|Bacitracin|Undecaprenyl_pyrophosphate_phosphatase|BACA	121	919	10864	148	267	567	1541	628	573	9142	1037	481	465	2001	318	2286	468	0	201	284	1013	831	167	553	452	230	537	0	353	1268	536	1001	0	0	1269	185601	223	183	121	155	255	761
MEG_7063|Drugs|Tetracyclines|Tetracycline_resistance_MFS_efflux_pumps|TETC	0	41	0	0	50	0	67	0	0	325	0	27	0	161	0	75	0	0	0	0	0	121	0	0	0	0	54	0	0	0	0	0	0	0	0	0	0	0	0	92	42	0
MEG_7146|Drugs|Tetracyclines|Tetracycline_resistance_ribosomal_protection_proteins|TETM	1473	1770	5356	12722	2023	3762	782	4624	1339	3389	1158	2507	5880	2437	12726	2069	857	0	6095	881	1575	556	26125	29197	758	4314	9850	6163	3317	2998	5891	3521	4154	520	2859	2273	5708	1021	1822	2473	392	14656
MEG_5310|Drugs|betalactams|Class_A_betalactamases|OXY	41	0	0	0	0	0	0	0	0	0	0	0	0	0	0	0	0	0	0	0	0	0	0	0	0	0	0	0	0	0	0	0	0	0	0	0	0	0	0	0	0	0
MEG_3863|Metals|Mercury_resistance|Mercury_resistance_regulator|MERD	431	205	75	54	280	215	134	143	346	114	148	170	48	293	24	408	26	0	128	553	596	468	6	0	408	246	39	291	263	466	166	302	113	289	47	51	1137	255	194	154	23	27
MEG_7829|Metals|Copper_resistance|Copper_resistance_regulator|YFMP	0	9	52	0	12	25	0	19	0	21	0	10	0	15	18	90	25	0	0	22	0	24	0	40	46	64	11	0	0	0	23	0	0	0	23	19	0	0	0	0	0	16
MEG_2575|Drugs|Trimethoprim|Dihydrofolate_reductase|DFRD	188	50	221	113	60	128	70	72	72	105	83	91	55	127	33	221	34	0	63	51	52	45	232	193	86	112	399	213	147	210	179	177	223	9	0	83	23	47	44	21	10	739
MEG_1793|Drugs|betalactams|Class_C_betalactamases|CMY	0	0	0	0	0	0	21	0	0	28	0	0	0	0	0	34	0	0	0	0	0	0	0	0	0	0	0	0	0	0	0	0	0	0	0	1702	0	0	0	0	0	0
MEG_1818|Drugs|betalactams|Class_C_betalactamases|CMY	26	0	0	0	0	0	35	0	0	31	0	0	0	0	0	0	0	0	0	0	0	0	0	0	0	0	0	0	0	0	0	0	0	0	0	2939	0	0	0	0	0	0
MEG_845|Drugs|Aminoglycosides|Aminoglycoside_O-nucleotidyltransferases|ANT3-DPRIME	232	221	824	55	243	465	213	229	154	632	174	587	1043	535	33	710	128	0	35	145	0	467	173	35	216	133	488	47	306	1026	256	775	188	75	184	666	142	92	216	305	84	241
MEG_4069|Drugs|MLS|MLS_resistance_ABC_efflux_pumps|MSRA	1868	2123	0	0	198	1362	0	1289	1043	0	278	15125	0	571	0	235	7093	0	3550	2965	2854	154	0	98	15955	7427	0	0	446	8547	2490	11705	5161	6753	0	0	6978	2688	33005	28387	10527	0
MEG_1518|Drugs|betalactams|Class_A_betalactamases|CARB	0	0	0	0	17	0	0	0	0	0	0	0	0	0	0	10	0	0	0	0	0	0	0	0	0	0	0	0	0	0	0	0	0	0	0	0	0	0	0	0	0	0
MEG_7211|Drugs|Tetracyclines|Tetracycline_resistance_ribosomal_protection_proteins|TETW	5875	30456	8514	43850	9364	16408	27096	25610	19795	31786	20747	31027	16397	29611	16820	42718	28540	0	2911	11437	14695	20962	4632	36178	8132	7095	5368	30761	15275	16442	22926	16484	3005	1763	22841	36288	4501	3777	2879	7100	6355	17723
MEG_6973|Drugs|Tetracyclines|Tetracycline_resistance_MFS_efflux_pumps|TET33	15702	22889	21480	14678	30470	44248	16290	50430	18485	11869	14690	94354	28691	56125	168061	43782	9787	0	3508	36103	11601	37557	121386	91996	10196	24480	28293	19521	32320	53599	32931	33532	7644	34853	31760	36972	11228	8177	8583	114953	50613	89817
MEG_7219|Drugs|Tetracyclines|Tetracycline_resistance_ribosomal_protection_proteins|TETW	2959	24680	4816	33892	6305	14555	20721	24696	11463	17025	17668	14386	5041	20121	13048	34688	16584	0	1703	5882	7913	15059	2998	31002	6480	7117	4483	36261	11410	12033	16438	11624	2704	342	19945	24025	3187	3095	2217	2481	3563	19807
MEG_7141|Drugs|Tetracyclines|Tetracycline_resistance_ribosomal_protection_proteins|TETM	867	966	3152	11525	1396	2894	496	3160	851	1429	770	1330	4099	1366	9404	1319	480	0	3523	455	1091	353	17032	15463	451	2906	7784	5526	2506	1596	3300	1945	2540	249	989	1655	3030	694	1045	614	156	9034
MEG_6877|Drugs|betalactams|Class_A_betalactamases|TEM	0	0	117	0	62	0	0	0	0	30	0	0	0	0	0	24	0	0	0	0	0	0	0	0	0	0	0	0	0	0	0	79	0	0	0	0	0	0	0	0	0	0
MEG_3253|Biocides|Acid_resistance|Acid_resistance_protein|HDEA	70	373	5478	86	160	345	634	323	326	3122	452	298	312	965	155	1200	240	0	150	145	164	340	41	240	506	287	285	403	200	756	375	864	149	9	386	53216	215	136	79	89	96	254
MEG_7244|Drugs|Tetracyclines|Tetracycline_inactivation_enzymes|TETX	3777	3093	41190	11000	3845	4445	3662	3137	2412	19931	3186	3808	2127	7936	4996	10139	1847	0	1309	1799	2408	4850	55848	1817	7234	2135	113758	8969	7598	16642	6225	22929	10269	173	7415	10020	1673	1622	2613	3477	342	28514
MEG_1538|Drugs|betalactams|Class_A_betalactamases|CARB	0	0	0	0	0	0	0	0	0	20	0	0	0	0	0	17	0	0	0	0	0	0	0	0	0	0	0	0	0	0	0	0	0	0	0	0	0	0	0	0	0	0
MEG_3117|Drugs|betalactams|Class_A_betalactamases|GES	0	0	0	0	0	0	0	0	0	0	0	0	0	0	0	0	0	0	0	0	0	132	0	0	0	0	0	0	0	0	0	0	0	0	0	0	0	0	0	0	0	0
MEG_87|Drugs|Aminoglycosides|Aminoglycoside_N-acetyltransferases|AAC6-PRIME	0	0	32	0	0	0	0	0	0	0	0	0	0	0	0	0	0	0	0	0	0	0	0	0	0	0	0	0	0	0	0	0	0	0	0	0	0	0	0	0	0	0
MEG_1005|Drugs|Aminoglycosides|Aminoglycoside_O-nucleotidyltransferases|ANT9	603	122	902	229	115	266	172	162	167	659	148	1412	179	317	399	341	69	0	108	290	256	435	653	640	326	454	946	57	218	302	310	563	215	0	274	245	51	58	100	61	32	1050
MEG_2911|Drugs|Phenicol|Phenicol_resistance_MFS_efflux_pumps|FLOR	243	340	1971	0	423	457	211	271	159	1134	313	234	104	862	354	757	100	0	58	107	176	593	1890	47	408	182	4601	157	553	1406	396	1650	0	74	46	273	138	200	305	605	95	545
MEG_4037|Drugs|MLS|Macrolide_phosphotransferases|MPHC	5505	556	95	89	524	3779	126	1231	671	18	654	25702	39	2488	209	820	37218	0	5849	3796	8618	173	223	252	55068	10031	368	1282	1142	30531	8552	39988	12537	34655	17	334	11586	12372	131572	135766	50976	251
MEG_7289|Multi-compound|Drug_and_biocide_resistance|Drug_and_biocide_RND_efflux_pumps|TTGB	1148	0	0	0	0	0	573	311	1170	0	342	0	0	0	0	657	0	0	278	0	0	0	0	0	0	0	0	0	0	0	235	0	0	505	1228	0	0	0	0	0	0	0
MEG_1053|Drugs|Aminoglycosides|Aminoglycoside_O-phosphotransferases|APH3-DPRIME	6543	6412	48013	5913	6149	8996	7183	8755	4580	23994	5615	10716	13558	13100	18592	14025	2659	0	1549	7521	4994	10789	83266	8899	5025	4304	86630	11743	8017	18049	8717	13385	3162	6102	31941	12703	2850	2473	2128	27872	10107	47714
MEG_2499|Drugs|Trimethoprim|Dihydrofolate_reductase|DFRA	152	135	2356	58	95	90	74	88	75	1174	92	71	172	203	33	253	15	0	30	27	0	0	581	21	432	77	1956	164	244	958	247	1407	261	0	38	221	51	35	135	376	0	539
MEG_7502|Drugs|Glycopeptides|VanC-type_regulator|VANSC	55	0	91	0	0	0	0	0	0	285	0	0	37	0	81	0	0	0	0	0	0	0	0	64	0	0	0	0	0	0	0	0	0	0	0	0	0	0	0	0	0	0
MEG_7862|Metals|Zinc_resistance|Zinc_resistance_regulator|ZRAR	493	2152	37185	487	628	1600	4326	1660	1785	23636	2793	1142	2138	4460	959	5564	1274	0	508	728	2081	2359	322	1400	1614	595	1612	1029	1250	2085	1753	2275	0	122	2822	337496	545	518	268	331	882	1454
MEG_366|Drugs|Aminoglycosides|Aminoglycoside_N-acetyltransferases|AAC6-PRIME	158	54	0	0	140	132	47	66	62	0	102	103	14	151	0	345	26	0	0	0	0	136	0	0	315	116	0	0	179	561	186	336	0	0	0	0	82	54	96	129	0	0
MEG_5409|Drugs|betalactams|Penicillin_binding_protein|PBP4B	300	1019	19559	265	376	765	2099	850	894	11772	1604	717	907	2456	493	2872	689	0	334	424	0	1195	173	727	1262	298	719	0	410	1235	991	1218	0	0	739	169078	285	250	170	159	410	815
MEG_172|Drugs|Aminoglycosides|Aminoglycoside_N-acetyltransferases|AAC6-PRIME	0	0	1079	0	0	0	0	0	0	88	0	0	27	0	28	0	0	0	0	0	0	0	0	0	0	0	0	0	0	0	0	0	0	0	0	0	0	0	0	0	0	28
MEG_6993|Drugs|Tetracyclines|Tetracycline_resistance_ribosomal_protection_proteins|TET40	728	6766	2658	26751	2945	5126	9260	9714	4645	7740	6770	5171	2448	7552	6418	13556	6303	0	546	2758	3012	6813	1293	15678	2201	1893	2013	10831	5483	4537	6011	3922	827	68	8364	11820	1042	697	681	831	1107	8336
MEG_2690|Metals|Multi-metal_resistance|Multi-metal_resistance_protein|DSBB	26	199	2485	0	41	114	420	188	82	1521	243	107	306	476	102	506	130	0	60	73	304	242	32	125	181	83	89	0	60	227	137	269	0	0	431	18656	58	50	57	46	83	147
MEG_1346|Drugs|betalactams|Class_A_betalactamases|BLAZ	33	202	0	0	460	0	0	0	132	0	0	655	0	0	0	0	0	0	558	118	848	0	0	0	363	141	0	0	259	1099	199	888	1433	381	0	0	365	127	2662	1183	222	0
MEG_7118|Drugs|Tetracyclines|Tetracycline_resistance_ribosomal_protection_proteins|TETM	1100	1333	21803	9074	1488	2889	830	3189	1365	4219	1140	2211	10298	2600	6532	2065	963	0	2082	759	1093	709	7878	10166	874	3799	4392	5497	2612	2573	3301	2906	2581	162	3303	2984	1671	1585	2999	457	233	5466
MEG_6834|Drugs|betalactams|Class_A_betalactamases|TEM	0	0	35	0	28	0	0	0	0	20	0	0	0	0	0	0	0	0	0	0	0	0	0	0	0	0	0	0	0	0	0	0	0	0	0	0	0	12	0	0	0	0
MEG_1107|Biocides|Multi-biocide_resistance|Multi-biocide_resistance_regulator|ARIR	48	134	2264	41	38	90	206	89	122	842	177	65	78	276	33	421	78	0	94	73	72	89	16	46	480	95	66	51	95	163	154	257	32	12	109	14799	71	16	41	27	36	100
MEG_4177|Metals|Nickel_resistance|Nickel_ABC_efflux_regulator|NIKR	257	691	12803	124	190	365	1268	575	519	8794	1075	503	693	1536	365	1513	389	0	99	254	438	797	96	534	508	207	655	256	204	695	491	1205	0	34	827	109317	151	228	108	140	272	614
MEG_7143|Drugs|Tetracyclines|Tetracycline_resistance_ribosomal_protection_proteins|TETM	1206	4358	3455	8295	1300	2752	679	3306	1755	1706	809	1841	5586	1380	6076	1301	488	0	1655	1119	1436	614	9981	9453	488	2958	4980	4655	2205	1983	2331	1961	2511	300	809	1539	1445	1051	1625	695	170	5627
MEG_770|Drugs|Aminoglycosides|Aminoglycoside_O-nucleotidyltransferases|ANT3-DPRIME	1100	718	1222	231	846	1563	561	835	597	1165	595	10905	1133	1984	1831	2325	454	0	170	1260	1173	1964	809	720	1020	916	329	186	1141	3932	1089	2633	459	65	2954	733	607	303	576	1025	276	1090
MEG_1118|Drugs|Multi-drug_resistance|MDR_regulator|ARLS	0	0	33	0	0	42	0	19	0	0	0	0	36	0	0	0	0	0	299	0	237	0	0	51	0	526	0	0	0	0	0	0	0	0	0	49	0	0	0	0	0	0
MEG_127|Drugs|Aminoglycosides|Aminoglycoside_N-acetyltransferases|AAC6-PRIME	0	0	0	0	0	11	0	0	0	0	0	0	0	0	0	0	0	0	0	0	0	0	0	0	0	0	0	0	0	219	0	0	0	347	0	0	0	0	0	183	0	0
MEG_3703|Drugs|Lipopeptides|Colistin_phosphoethanolamine_transferase|MCR	0	0	32	0	0	0	0	0	0	0	0	0	0	0	0	0	0	0	0	0	0	0	0	0	0	0	0	0	0	0	0	0	0	0	0	0	0	0	0	0	0	0
MEG_2893|Metals|Multi-metal_resistance|Multi-metal_ABC_efflux_pumps|FECD	139	201	3203	0	75	56	429	69	163	990	273	139	323	338	48	655	150	0	0	105	0	287	0	77	0	59	135	0	95	110	170	174	0	29	127	120524	37	57	0	28	56	0
MEG_702|Multi-compound|Drug_and_biocide_resistance|Drug_and_biocide_RND_efflux_regulator|ADEN	0	0	0	0	54	0	0	0	0	0	0	0	0	0	0	26	0	0	0	0	0	0	0	0	0	0	0	0	0	0	0	0	0	0	0	0	0	0	0	0	0	0
MEG_1095|Drugs|Aminoglycosides|Aminoglycoside_O-phosphotransferases|APH6	6236	5894	45595	5734	5657	8009	6376	7924	4586	24087	6390	10065	19894	12453	17146	12502	2935	0	1375	6207	5301	10943	75522	7982	4821	4316	75004	11476	6809	16178	8508	12502	2285	5903	8257	12403	2799	2110	1968	24324	10270	44854
MEG_1145|Metals|Arsenic_resistance|Arsenic_resistance_protein|ARSB	146	0	0	0	0	0	0	0	0	0	0	0	0	0	0	0	0	0	0	0	0	0	0	0	0	0	0	0	0	0	0	0	0	503	128	0	0	0	0	48	0	0
MEG_5762|Drugs|betalactams|Class_A_betalactamases|PER	0	0	0	0	36	0	0	0	0	0	0	0	0	0	0	0	0	0	0	0	0	0	0	0	0	0	0	0	0	0	0	0	0	0	0	0	0	0	0	0	0	0
MEG_2897|Metals|Multi-metal_resistance|Multi-metal_ABC_efflux_pumps|FECE	83	179	2695	0	95	212	448	130	220	790	353	161	306	414	153	666	145	0	0	147	0	377	69	217	225	0	146	0	0	242	197	217	0	0	178	70921	103	127	0	79	117	155
MEG_4213|Drugs|Multi-drug_resistance|Multi-drug_MATE_efflux_pump|NORMD	0	77	0	0	0	0	161	0	1590	0	81	0	0	0	0	0	0	0	163	252	772	0	0	0	308	0	0	0	0	188	0	0	0	0	0	0	0	1090	0	0	0	0
MEG_7234|Drugs|Tetracyclines|Tetracycline_resistance_ribosomal_protection_proteins|TETW	1975	8822	3578	66152	4512	10964	9056	18844	5186	7706	7464	6903	5398	9723	5898	15376	7149	0	1176	3117	4222	6807	2113	11349	3088	5257	3819	31701	10437	5662	8655	6005	1832	370	7360	9636	1503	1505	1123	1386	2029	7283
MEG_1063|Drugs|Aminoglycosides|Aminoglycoside_O-phosphotransferases|APH3-PRIME	0	0	353	0	0	0	0	0	0	91	0	0	0	0	0	0	0	0	0	0	0	0	0	0	0	0	84	0	0	0	0	0	0	0	0	0	0	0	0	0	0	266
MEG_4868|Drugs|betalactams|Class_D_betalactamases|OXA	0	12	102	0	0	0	0	0	0	714	0	0	0	0	0	63	0	0	0	0	0	0	24	0	0	0	99	0	0	0	14	0	0	0	0	0	52	51	0	0	0	0
MEG_1034|Drugs|Aminoglycosides|Aminoglycoside_O-phosphotransferases|APH3-DPRIME	73	0	0	0	0	0	0	0	0	0	0	0	0	0	0	0	0	0	0	0	0	0	0	0	0	0	0	0	0	0	0	0	0	0	0	0	0	0	0	0	0	0
MEG_6603|Drugs|Sulfonamides|Sulfonamide-resistant_dihydropteroate_synthases|SULI	850	835	529	211	835	1588	706	1123	497	460	602	3035	857	1835	1318	1833	411	0	140	906	559	1697	945	946	692	545	381	0	1060	2866	1034	1934	302	673	1081	322	466	398	551	2573	1257	968
MEG_2829|Drugs|MLS|23S_rRNA_methyltransferases|ERMF	1501	4396	529	20036	3628	3927	6826	6426	5961	5790	4917	6170	632	6246	692	12470	4324	0	697	2527	5723	5653	272	3404	3150	2634	553	8439	6582	8572	4835	8680	10616	132	6950	6886	2070	2156	1458	1343	889	2635
MEG_7095|Drugs|Tetracyclines|Tetracycline_resistance_MFS_efflux_pumps|TETL	8986	8438	31013	166046	14381	27315	7210	44033	7935	7171	8425	121789	24836	16485	41674	20085	121979	0	6671	18590	21040	6614	33410	34958	9407	35396	33298	77902	40991	22681	40985	31296	19254	133863	7713	17903	10511	29616	361468	663177	206000	26216
MEG_3073|Drugs|Fusidic_acid|Fusidic_acid_esterases|FUSF	0	0	0	0	0	16	0	7	0	0	0	101	0	0	36	11	0	0	0	148	204	0	29	37	0	0	40	0	0	56	0	46	0	0	0	0	59	1134	58	0	0	18
MEG_7532|Drugs|Glycopeptides|VanG-type_resistance_protein|VANTG	0	0	0	0	155	0	0	77	0	42	54	0	0	0	0	180	0	0	0	0	0	37	0	49	0	0	0	0	190	0	0	0	0	0	0	0	0	0	0	0	0	0
MEG_1686|Drugs|betalactams|Class_A_betalactamases|CFX	1415	1774	408	1982	1947	1738	3233	2727	1334	790	3988	2138	76	2312	305	5152	1729	0	390	864	1338	2095	37	781	1841	957	120	820	5410	4404	2410	4901	2467	0	1566	727	1822	278	778	284	254	731
MEG_2111|Drugs|betalactams|Class_B_betalactamases|CPHA	0	0	0	0	0	0	63	0	0	0	0	0	0	0	0	0	0	0	0	0	0	0	0	0	0	0	0	0	0	0	0	0	0	0	0	0	0	0	0	0	0	0
MEG_858|Drugs|Aminoglycosides|Aminoglycoside_O-nucleotidyltransferases|ANT3-DPRIME	177	155	235	0	177	316	183	0	110	201	0	1147	249	311	258	530	96	0	0	195	135	402	152	182	0	0	0	0	216	645	263	476	0	0	655	175	0	0	96	0	0	198
MEG_7864|Metals|Multi-metal_resistance|Multi-metal_resistance_regulator|ZRAS	174	1094	20549	174	301	567	1454	840	833	12591	1368	585	998	2011	448	1985	508	0	180	362	0	864	184	701	740	237	853	0	459	804	806	1471	0	0	1266	134505	213	216	104	147	358	756
MEG_6831|Drugs|betalactams|Class_A_betalactamases|TEM	0	0	25	0	0	0	0	0	0	0	0	0	0	0	0	0	0	0	0	0	0	0	0	0	0	0	0	0	0	0	0	0	0	0	0	0	0	0	0	0	0	0
MEG_743|Drugs|Aminoglycosides|Aminoglycoside_O-nucleotidyltransferases|ANT2-DPRIME	153	105	221	88	131	158	68	124	102	119	63	257	138	243	595	316	66	0	0	112	145	183	232	134	72	67	124	103	158	247	180	193	0	0	670	56	44	40	36	86	44	169
MEG_3851|Metals|Mercury_resistance|Mercury_resistance_protein|MERB	0	0	0	0	0	0	0	0	0	0	0	30	0	0	0	0	0	0	0	0	0	0	0	0	0	0	0	0	0	0	0	0	0	0	0	0	0	0	0	0	0	0
MEG_1891|Drugs|betalactams|Class_C_betalactamases|CMY	26	0	0	0	0	0	0	0	0	62	0	0	0	0	0	45	0	0	0	0	0	0	0	0	0	0	0	0	0	0	0	0	0	0	0	3568	0	0	0	0	0	0
MEG_3813|Drugs|MLS|MLS_resistance_MFS_efflux_pumps|MEFA	392	2496	1944	6741	1272	1888	3301	3434	1466	1869	2962	2081	3717	4181	1891	5231	2005	0	705	1083	1366	2323	1302	3525	1729	1323	787	2891	2481	4087	2622	4422	1553	49	1986	3781	1035	370	633	422	372	2420
MEG_1142|Metals|Multi-metal_resistance|Multi-metal_resistance_protein|ARSA	0	73	1761	0	0	121	104	72	104	741	119	0	0	161	0	124	0	0	0	0	0	118	0	82	0	0	194	0	0	0	80	0	0	0	0	0	0	0	0	0	0	453
MEG_5796|Multi-compound|Drug_and_biocide_resistance|Drug_and_biocide_MFS_efflux_pumps|PMRA	124	24	0	0	212	52	0	0	701	0	0	23	0	0	0	54	0	0	40	367	568	0	0	0	72	590	0	906	70	0	0	0	0	77	0	0	0	3551	66	20	0	0
MEG_1544|Drugs|betalactams|Class_A_betalactamases|CARB	0	0	0	0	0	0	0	11187	0	10568	6791	0	13206	22138	0	25339	0	0	0	0	0	0	0	0	0	0	0	0	0	0	13624	0	0	0	0	0	0	0	0	0	0	0
MEG_3764|Multi-compound|Drug_and_biocide_resistance|Drug_and_biocide_RND_efflux_pumps|MDTO	494	2952	54462	729	1160	2049	5382	2380	2350	38303	4175	1571	2591	6602	1416	7231	1617	0	855	923	2746	3256	570	2047	3213	1127	2642	1216	1195	3142	2404	2698	0	54	4191	493836	763	728	444	556	1089	2281
MEG_343|Drugs|Aminoglycosides|Aminoglycoside_N-acetyltransferases|AAC6-PRIME	33	37	0	0	43	25	0	18	23	4	0	29	10	22	0	53	18	0	29	18	0	27	0	0	47	21	0	0	44	107	57	52	0	0	9	0	34	0	20	25	0	0
MEG_865|Drugs|Aminoglycosides|Aminoglycoside_O-nucleotidyltransferases|ANT3-DPRIME	358	346	506	68	375	573	352	385	258	479	252	2401	801	754	693	919	153	0	84	382	313	724	425	557	390	429	172	66	422	1292	502	881	202	25	1665	525	223	120	179	327	122	565
MEG_4412|Drugs|betalactams|Class_D_betalactamases|OXA	0	0	0	0	0	0	0	0	0	81	0	0	0	0	0	0	0	0	0	0	0	0	10	0	0	0	0	0	0	0	0	0	0	0	0	0	0	0	0	36	0	0
MEG_3291|Biocides|Acetate_resistance|Acetate_resistance_protein|ICLR	256	817	15411	164	294	638	1455	575	598	9414	1123	654	976	1799	361	2237	464	0	177	352	659	829	122	646	872	259	676	944	534	1070	669	1282	0	26	1037	128859	258	213	81	130	267	695
MEG_6541|Biocides|Peroxide_resistance|peroxide_resistance_protein|SODA	184	0	0	0	0	0	0	0	166	0	78	0	0	198	0	221	0	0	0	172	0	0	0	0	0	0	0	0	0	0	0	0	0	0	0	0	0	290	0	0	0	0
MEG_1701|Metals|Sodium_resistance|Sodium_resistance_protein|CHAA	221	998	19112	372	450	755	1648	786	849	11302	1491	678	1145	2304	447	2800	605	0	313	266	1472	997	226	711	974	271	703	0	509	1462	820	1356	0	34	1668	150437	287	252	131	218	371	882
MEG_4071|Drugs|MLS|MLS_resistance_ABC_efflux_pumps|MSRC	0	0	2565	0	0	0	0	0	31	0	0	0	194	0	34	56	0	0	0	0	0	0	0	0	0	0	0	0	0	0	45	0	0	0	0	282	0	0	0	0	0	0
MEG_3883|Metals|Mercury_resistance|Mercury_resistance_regulator|MERR	1309	555	346	261	922	474	396	351	978	439	412	687	171	906	50	1554	116	0	405	1188	2292	1231	32	83	1104	543	82	773	996	1589	718	1111	1039	1288	133	64	1500	1442	369	554	91	108
MEG_3812|Drugs|MLS|MLS_resistance_MFS_efflux_pumps|MEFA	403	2761	2153	6765	1528	2062	3976	4027	1465	2663	4067	1902	5139	4364	2366	5959	2055	0	799	1083	1496	2794	1413	4107	1653	1428	804	2345	2505	4033	2801	4343	1435	72	2975	5225	1023	426	586	465	523	2992
MEG_5837|Multi-compound|Drug_and_biocide_resistance|Drug_and_biocide_SMR_efflux_pumps|QACF	100	112	20	0	187	153	70	143	163	0	118	179	0	383	0	569	55	0	0	0	382	764	0	0	526	224	0	0	281	894	308	477	0	0	0	16	234	80	125	248	0	28
MEG_3604|Drugs|MLS|Lincosamide_nucleotidyltransferases|LNUA	1922	3543	1770	151	1802	3595	1212	2967	2568	262	1130	3366	1093	2583	735	2241	485	0	5178	2292	1490	666	867	1674	20703	13849	1841	5706	2869	13019	3601	5554	3249	48	2693	477	5313	392	398	125	81	1105
MEG_6076|Drugs|betalactams|Class_A_betalactamases|ROB	210	1825	6444	412	273	645	1942	781	1583	7609	2461	1704	13317	2542	300	3862	1640	0	656	590	752	1787	469	762	1063	544	1183	201	444	2280	2317	2422	866	40	6810	3004	824	190	165	301	678	390
MEG_1065|Drugs|Aminoglycosides|Aminoglycoside_O-phosphotransferases|APH3-PRIME	0	0	206	0	0	0	0	17	0	51	0	0	11	0	0	0	0	0	0	0	0	0	20	0	0	0	27	0	0	0	19	0	0	0	0	0	0	0	0	0	0	170
MEG_6613|Drugs|Sulfonamides|Sulfonamide-resistant_dihydropteroate_synthases|SULI	1850	1413	1040	334	1441	2799	1451	2154	988	956	1167	4895	1569	3589	2615	3694	738	0	269	1647	1048	3874	1625	1806	1062	1111	671	542	1966	4777	2021	2844	784	1261	2155	547	778	622	861	3998	3298	1942
MEG_2054|Metals|Copper_resistance|Copper_resistance_protein|COPD	0	0	0	0	0	0	0	0	75	0	0	0	0	0	0	0	0	0	0	0	0	0	0	0	0	0	0	0	0	0	0	0	0	0	0	0	0	0	0	0	0	0
MEG_2041|Metals|Copper_resistance|Copper_resistance_protein|COPB	263	211	0	0	174	0	87	0	530	0	0	157	0	0	0	126	0	0	0	694	0	155	0	0	0	0	0	0	0	320	0	0	0	220	0	0	264	335	0	162	0	0
MEG_2832|Drugs|MLS|23S_rRNA_methyltransferases|ERMF	634	3233	361	10982	2684	2447	4852	3589	3242	5300	3036	3818	273	3711	443	9713	2457	0	452	1295	2682	3076	296	2171	1986	1758	462	4255	4239	4192	3184	4730	4981	0	4076	19225	1240	1108	1193	680	490	1859
MEG_7811|Metals|Iron_resistance|Iron_resistance_protein|YBTP	391	727	4527	0	419	422	1689	374	538	2240	887	297	646	1680	254	1292	403	0	130	365	0	762	74	412	0	271	132	0	0	635	385	719	0	82	2911	4125	198	256	0	163	178	310
MEG_6689|Drugs|betalactams|Class_A_betalactamases|TEM	0	0	24	0	0	0	0	0	0	0	0	0	0	0	0	0	0	0	0	0	0	0	0	0	0	0	0	74	0	0	0	0	0	0	0	0	0	0	0	0	0	0
MEG_2809|Drugs|MLS|23S_rRNA_methyltransferases|ERMC	289	130	88	1492	239	355	0	281	138	55	42	346	46	79	401	129	34	0	550	326	464	43	366	399	309	903	277	449	356	1316	278	324	506	0	0	53	392	43	81	67	0	459
MEG_7123|Drugs|Tetracyclines|Tetracycline_resistance_ribosomal_protection_proteins|TETM	1054	1162	2907	5296	715	1949	569	1884	1041	1471	550	2062	3885	1017	3531	1007	350	0	3839	645	1265	621	4801	5176	408	2214	2677	3059	1424	1735	2312	1343	3356	572	588	1140	2902	825	1149	944	173	3422
MEG_7093|Drugs|Tetracyclines|Tetracycline_resistance_MFS_efflux_pumps|TETL	1019	1285	5013	23037	2147	4038	1102	6260	1294	1246	1435	21674	4111	2473	8606	3101	21708	0	1022	3098	2118	1180	6562	6144	1319	4463	5853	9754	5534	3830	7149	3681	3645	19353	1353	2907	1670	4712	58417	106145	31626	4633
MEG_7859|Metals|Zinc_resistance|Zinc_resistance_protein|ZNUC	197	1027	16806	378	357	745	1505	699	750	10008	1438	678	1036	1761	508	2535	490	0	258	332	577	836	173	727	1104	314	546	799	339	1139	627	1134	0	24	1270	130585	365	272	75	165	248	842
MEG_2058|Metals|Copper_resistance|Copper_resistance_protein|COPG	222	54	0	0	52	34	66	31	215	54	63	125	29	59	65	140	71	0	0	92	0	201	0	59	0	0	0	0	0	529	106	0	0	132	62	22	206	64	26	28	13	58
MEG_703|Multi-compound|Drug_and_biocide_resistance|Drug_and_biocide_RND_efflux_regulator|ADER	0	0	0	0	26	0	0	0	0	0	0	0	0	0	0	0	0	0	0	0	0	0	0	0	0	0	0	0	0	0	0	0	0	0	0	0	0	0	0	0	0	0
MEG_829|Drugs|Aminoglycosides|Aminoglycoside_O-nucleotidyltransferases|ANT3-DPRIME	105	79	0	0	156	253	50	152	24	0	71	421	0	165	0	303	0	0	0	97	156	286	0	0	98	141	19	0	183	466	170	330	0	0	0	0	98	50	109	104	79	0
MEG_999|Drugs|Aminoglycosides|Aminoglycoside_O-nucleotidyltransferases|ANT6	0	0	0	0	0	0	0	0	0	0	0	2353	0	0	0	0	0	0	64	540	35	11	0	0	0	0	0	0	0	0	28	0	0	0	0	0	15	0	0	0	0	0
MEG_7044|Drugs|Tetracyclines|Tetracycline_resistance_MFS_efflux_pumps|TETB	23	253	1646	76	0	112	469	149	151	1048	423	199	817	479	47	997	203	0	97	89	266	334	59	97	291	71	137	0	142	323	225	394	0	0	297	46896	0	48	48	73	126	132
MEG_7039|Drugs|Tetracyclines|Tetracycline_resistance_MFS_efflux_pumps|TETB	61	698	3932	174	157	290	825	270	569	2699	1062	511	1344	1158	109	1860	424	0	337	249	488	741	106	171	903	0	204	0	321	860	620	716	0	0	744	12533	262	77	92	150	158	161
MEG_7104|Drugs|Tetracyclines|Tetracycline_resistance_ribosomal_protection_proteins|TETM	2816	2030	4853	16503	2411	4991	896	5421	1827	1945	1281	3231	4897	2463	9243	2313	1115	0	3753	1117	2440	613	15771	15419	877	6422	8905	8543	3988	3344	4965	3890	5811	598	1687	1911	3523	2780	6453	1120	258	8887
MEG_2787|Drugs|MLS|23S_rRNA_methyltransferases|ERMA	16749	30183	0	354	2136	6225	191	1332	22820	174	23	41122	8	335	16	137	1323	0	1045	10232	5717	511	13	34	1729	3901	68	1047	1610	3289	311	8574	120057	6229	0	20	479	1922	25864	4239	692	26
MEG_4167|Metals|Nickel_resistance|Nickel_ABC_efflux_pumps|NIKA	345	2377	35679	373	786	1583	4102	1739	1660	24304	3103	1225	2056	4537	919	5120	1430	0	540	684	1303	2342	358	1330	2141	706	1659	400	976	2035	1714	2604	0	117	2612	349886	524	590	313	469	754	1539
MEG_732|Multi-compound|Drug_and_biocide_resistance|Drug_and_biocide_RND_efflux_pumps|AMRB	0	0	0	0	1120	0	0	0	0	0	0	0	0	0	0	0	0	0	0	0	0	1320	0	0	0	0	0	0	0	0	0	0	0	0	0	0	0	0	0	0	0	0
MEG_6995|Drugs|Tetracyclines|Tetracycline_resistance_MFS_efflux_pumps|TET42	0	0	0	0	0	0	0	0	0	0	0	0	0	0	0	0	0	0	0	0	0	352	0	0	0	0	0	0	0	0	0	0	0	0	0	0	0	347	0	0	0	0
MEG_3142|Multi-compound|Biocide_and_metal_resistance|Biocide_and_metal_resistance_protein|GLPF	0	177	5396	31	87	168	309	153	155	3250	250	161	216	422	125	566	111	0	37	81	56	160	32	185	221	58	255	0	128	279	188	327	0	0	309	46706	105	46	29	59	34	172
MEG_222|Drugs|Aminoglycosides|Aminoglycoside_N-acetyltransferases|AAC6-PRIME	0	16	0	0	40	32	17	0	21	0	0	19	0	32	0	61	0	0	0	0	0	40	0	0	56	0	0	0	34	94	48	60	0	0	0	0	30	0	0	0	0	0
MEG_7630|Drugs|MLS|Streptogramin_A_O-acetyltransferase|VATE	42	46	13	327	46	105	40	101	78	27	52	69	95	95	39	121	50	0	43	29	126	37	40	64	68	105	15	113	95	88	74	223	115	0	32	38	32	11	6	0	0	141
MEG_4774|Drugs|betalactams|Class_D_betalactamases|OXA	119	0	0	0	52	198	28	91	41	30	37	1166	200	149	0	255	24	0	0	132	0	250	0	0	130	84	0	0	91	556	147	195	0	13	21	42	56	21	90	73	0	13
MEG_7837|Biocides|Multi-biocide_resistance|Multi-biocide_resistance_protein|YJCG	798	2006	32688	596	1521	1206	3466	1608	1546	23625	2879	884	2076	4336	941	4858	1192	0	618	833	2221	2178	352	1542	1500	722	1733	0	2077	2089	1738	2750	0	164	3043	305840	584	663	243	470	702	1612
MEG_31|Drugs|Aminoglycosides|Aminoglycoside_N-acetyltransferases|AAC3	0	79	0	0	106	148	54	139	33	0	0	82	0	113	0	276	36	0	0	129	0	135	0	0	0	0	0	0	60	120	77	95	0	0	0	0	0	0	0	86	0	0
MEG_1470|Multi-compound|Drug_and_biocide_resistance|Drug_and_biocide_MFS_efflux_regulator|BMR	0	0	77	0	0	0	0	31	0	38	0	27	0	39	31	118	30	0	0	0	0	21	0	42	156	97	0	0	0	155	16	0	0	0	69	30	0	0	0	0	0	26
MEG_7111|Drugs|Tetracyclines|Tetracycline_resistance_ribosomal_protection_proteins|TETM	656	2497	2960	15441	1274	2805	464	3331	1217	1918	630	1738	3925	1251	10476	1259	253	0	7953	569	1276	413	15845	14850	564	3283	6998	7709	2312	1889	7883	2201	1896	111	707	1176	9719	735	804	440	101	9018
MEG_3779|Drugs|betalactams|Penicillin_binding_protein|MECA	623	856	86	0	202	167	0	73	551	38	243	35653	208	1334	0	56	4779	0	9050	4198	524	198	0	0	13497	564	0	75	475	17107	8948	14772	937	18351	0	69	14311	1313	12708	105996	27782	0
MEG_1637|Drugs|betalactams|Class_A_betalactamases|CBLA	0	555	0	98	16	0	0	0	0	0	0	31	0	47	0	99	13	0	0	47	0	0	0	0	0	0	0	500	0	67	21	114	0	0	0	2459	0	25	0	0	0	0
MEG_1555|Drugs|Phenicol|Chloramphenicol_acetyltransferases|CAT	0	0	0	0	0	0	0	0	0	0	0	0	0	0	0	0	0	0	0	92	0	0	0	0	0	0	0	0	0	0	0	0	0	0	0	0	0	0	0	0	0	0
MEG_3998|Metals|Multi-metal_resistance|Multi-metal_resistance_protein|MNTH	335	1594	23964	316	460	1014	2445	1191	1071	14609	2152	813	1233	2990	750	3640	808	0	349	414	953	1426	245	1032	1717	576	873	253	715	1831	1180	2419	0	0	2107	190332	398	348	244	293	458	1097
MEG_1976|Drugs|betalactams|Class_C_betalactamases|CMY	19	0	0	0	0	0	0	0	0	73	0	0	0	0	0	27	0	0	0	0	0	0	0	0	0	0	0	0	0	0	0	0	0	0	0	2921	0	0	0	0	0	0
MEG_4101|Drugs|Multi-drug_resistance|Multi-drug_RND_efflux_pumps|MUXB	571	0	0	0	1288	0	0	0	0	0	0	0	0	513	0	900	0	0	0	942	0	0	0	0	0	0	0	0	0	0	0	0	0	0	0	0	0	1338	0	0	0	0
MEG_2794|Drugs|MLS|23S_rRNA_methyltransferases|ERMB	858	2041	3405	17940	1687	2151	1607	3108	1449	3684	2041	2599	3176	2599	2537	3572	1080	0	846	880	4432	1314	5396	8787	1441	2037	4206	7441	3151	4462	2792	4043	6595	40	2400	2843	622	367	607	492	291	5832
MEG_3698|Drugs|Lipopeptides|Colistin_phosphoethanolamine_transferase|MCR	0	0	25	0	0	0	0	0	0	0	0	0	0	0	0	0	0	0	0	0	0	0	0	0	0	0	0	0	0	0	0	0	0	0	0	0	0	0	0	0	0	0
MEG_218|Drugs|Aminoglycosides|Aminoglycoside_N-acetyltransferases|AAC6-PRIME	22	0	0	0	0	28	9	26	14	0	0	31	0	42	0	74	0	0	8	13	0	44	0	0	54	0	0	0	37	80	49	79	0	0	0	0	0	0	28	0	0	0
MEG_6154|Metals|Multi-metal_resistance|Multi-metal_resistance_protein|RUVBM	199	0	0	0	132	0	0	0	0	0	0	0	0	146	0	211	0	0	0	0	0	0	0	0	0	0	0	0	0	0	0	0	0	0	0	0	0	0	0	0	0	0
MEG_3140|Multi-compound|Biocide_and_metal_resistance|Biocide_and_metal_resistance_protein|GLPF	0	135	1008	0	0	38	70	64	67	459	80	17	237	126	0	158	53	0	0	21	0	98	0	0	0	28	51	0	0	141	42	95	0	0	261	6186	0	38	0	0	0	53
MEG_1102|Drugs|Aminoglycosides|Aminoglycoside_N-acetyltransferases|APMA	4676	29	20	0	98	338	47	389	43	0	55	0	116	2445	1294	190	24	0	37	0	380	30	1890	1205	0	214	1214	0	129	0	175	6964	0	0	0	24	0	49	0	0	0	1460
MEG_417|Drugs|betalactams|Class_C_betalactamases|ACT	252	0	0	0	0	0	0	0	0	0	0	0	0	0	0	0	0	0	0	0	0	0	0	0	0	0	0	0	0	0	0	0	0	0	0	0	0	0	0	0	0	0
MEG_6699|Drugs|betalactams|Class_A_betalactamases|TEM	0	0	25	20	0	0	0	0	0	0	0	0	0	0	0	0	0	0	0	0	26	0	0	0	0	0	0	87	0	0	0	0	58	0	0	0	0	0	0	0	0	0
MEG_6887|Drugs|betalactams|Class_A_betalactamases|TEM	0	0	590	0	0	0	0	0	0	0	0	0	0	0	0	0	0	0	0	0	0	0	0	0	0	0	0	0	0	0	0	0	0	0	0	0	0	0	0	0	0	0
MEG_7022|Drugs|Tetracyclines|Tetracycline_resistance_MFS_efflux_pumps|TETA	7214	9934	0	259	2348	1521	405	782	7951	0	0	18113	0	369	0	456	0	0	0	12947	1746	1928	0	417	399	3179	0	4395	1119	679	861	1358	0	15495	0	0	732	914	321	36853	30826	0
MEG_5854|Multi-compound|Drug_and_biocide_resistance|Drug_and_biocide_SMR_efflux_pumps|QACL	55	17	0	0	32	105	8	34	23	9	28	155	0	133	0	106	17	0	12	74	44	454	0	6	140	52	4	0	68	164	46	0	39	0	4	0	630	106	63	42	0	6
MEG_6990|Drugs|Tetracyclines|Tetracycline_resistance_MFS_efflux_pumps|TET39	2966	4731	35601	229	6651	2484	1498	1878	1371	30103	1843	2256	369	5740	149	13916	380	0	746	764	2751	725	1858	2116	17236	4157	15508	931	15899	32870	4225	48145	8170	725	5983	1339	1633	1200	3935	20181	471	1560
MEG_1367|Drugs|betalactams|Class_A_betalactamases|BLAZ	0	0	0	0	0	0	0	0	0	0	0	0	0	0	0	0	0	0	0	0	0	0	0	0	0	0	0	0	0	0	0	0	0	0	0	0	0	0	530	0	0	0
MEG_3758|Multi-compound|Drug_and_biocide_resistance|Drug_and_biocide_MATE_efflux_pumps|MDTK	0	525	8934	0	163	406	851	361	430	4900	732	294	524	976	219	1198	319	0	105	193	276	515	94	373	687	217	270	0	341	626	386	599	0	0	746	62181	150	118	0	59	189	419
MEG_493|Drugs|betalactams|Class_C_betalactamases|ACT	0	0	0	0	0	0	0	0	0	0	0	0	0	0	0	0	0	0	0	0	0	0	0	0	0	0	0	0	0	0	0	0	0	0	526	0	0	0	0	0	0	0
MEG_1351|Drugs|betalactams|Class_A_betalactamases|BLAZ	254	228	0	0	220	89	0	67	108	0	34	378	0	191	0	257	2050	0	1785	212	3993	0	0	0	1488	546	0	0	136	5131	590	3415	5917	448	0	0	1545	670	9161	788	214	0
MEG_6618|Drugs|Sulfonamides|Sulfonamide-resistant_dihydropteroate_synthases|SULII	246	500	4939	759	380	596	843	559	325	3299	545	365	1218	1112	1096	1453	291	0	108	239	206	1146	6753	341	350	179	14121	1171	570	659	695	1237	0	134	5540	1297	122	196	194	529	125	3949
MEG_1039|Drugs|Aminoglycosides|Aminoglycoside_O-phosphotransferases|APH3-DPRIME	7905	44770	16366	71127	13992	20231	17996	28225	17336	18718	16599	24238	13976	23106	18716	37916	13707	0	3758	9528	9193	11335	13250	26629	9638	15574	8359	37495	26396	20550	21343	26605	7803	3403	16571	22836	4912	3667	3944	7620	3890	21896
MEG_3778|Drugs|betalactams|Penicillin_binding_protein|MECA	1884	2406	143	183	786	753	133	309	2458	105	1018	181699	1122	5915	47	239	19283	0	56442	17738	3086	989	115	81	80267	3297	105	877	2230	93761	51489	78384	4164	115015	153	258	82572	5595	57906	593238	176399	0
MEG_4960|Drugs|betalactams|Class_D_betalactamases|OXA	251	148	182	0	245	73	53	0	199	358	24	0	0	424	0	330	0	0	0	53	0	0	0	0	258	0	53	0	432	762	90	2126	0	42	48	27	45	0	154	511	0	0
MEG_6703|Drugs|betalactams|Class_A_betalactamases|TEM	0	0	19	0	0	0	0	0	0	0	0	0	0	0	0	0	0	0	0	0	0	0	0	0	0	0	0	0	0	0	0	0	0	0	0	0	0	0	0	0	0	0
MEG_3102|Drugs|betalactams|Class_A_betalactamases|GES	0	0	0	0	0	0	0	0	0	0	0	0	0	0	0	0	0	0	0	0	0	178	0	0	0	0	0	0	0	0	0	0	0	0	0	0	0	0	0	0	0	0
MEG_1455|Drugs|betalactams|Class_A_betalactamases|BLAZ	166	134	0	0	136	23	0	15	74	0	31	614	0	77	0	141	387	0	578	201	2984	0	12	0	852	223	0	0	122	3565	190	1681	3875	136	0	0	864	183	2139	398	83	0
MEG_2117|Multi-compound|Drug_and_biocide_resistance|Drug_and_biocide_RND_efflux_regulator|CPXAR	343	0	0	0	206	0	0	0	0	0	167	131	0	231	0	345	0	0	0	266	0	386	0	0	0	0	0	0	0	0	0	0	0	0	0	0	0	422	0	0	0	0
MEG_6636|Drugs|Sulfonamides|Sulfonamide-resistant_dihydropteroate_synthases|SULII	699	1054	9012	1278	672	1035	1637	948	652	6036	1142	735	2274	1959	2158	2531	524	0	201	550	390	2265	12415	722	756	287	28907	1827	913	1368	1305	2322	246	211	9068	2305	303	369	313	868	311	7445
MEG_1930|Drugs|betalactams|Class_C_betalactamases|CMY	22	0	0	0	0	0	0	0	0	53	0	0	0	0	0	0	0	0	0	0	0	0	0	0	0	0	0	0	0	0	0	0	0	0	0	3093	0	0	0	0	0	0
MEG_238|Drugs|Aminoglycosides|Aminoglycoside_N-acetyltransferases|AAC6-PRIME	0	0	0	0	12	12	0	0	0	0	0	0	0	0	0	0	0	0	0	0	0	0	0	0	0	0	0	0	0	0	0	0	0	0	0	0	0	0	0	0	0	0
MEG_2446|Metals|Multi-metal_resistance|Multi-metal_RND_efflux_pumps|CUSA	501	3537	60444	976	1315	2303	6001	2592	2729	34471	4493	1897	3294	7029	1585	8535	2002	0	636	1231	1688	3575	713	2529	3284	1078	3144	0	1532	3381	3059	4141	0	106	4538	536353	878	771	426	541	1113	2173
MEG_6891|Drugs|betalactams|Class_A_betalactamases|TEM	0	0	133	61	0	0	0	0	0	0	35	0	0	29	0	0	0	0	0	0	126	0	0	0	0	0	0	218	0	0	0	0	126	0	0	0	0	0	0	0	0	0
MEG_350|Drugs|Aminoglycosides|Aminoglycoside_N-acetyltransferases|AAC6-PRIME	0	0	0	0	0	42	0	0	0	0	0	0	0	31	0	57	0	0	0	25	0	0	0	0	0	0	0	0	0	82	32	0	0	0	0	0	0	0	14	0	0	0
MEG_1586|Drugs|Phenicol|Chloramphenicol_acetyltransferases|CATA	0	0	0	0	0	0	0	0	0	0	0	0	0	0	0	0	0	0	0	10	0	0	0	0	0	0	0	0	0	0	0	0	0	0	0	0	0	0	0	0	0	0
MEG_373|Multi-compound|Drug_and_biocide_resistance|Drug_and_biocide_MATE_efflux_pumps|ABEM	0	0	0	0	106	0	0	0	0	0	0	0	0	0	0	126	0	0	0	0	0	0	0	0	0	0	0	0	0	0	0	0	0	0	0	0	0	0	0	0	0	0
MEG_6880|Drugs|betalactams|Class_A_betalactamases|TEM	0	0	247	79	40	0	0	0	0	52	0	0	0	0	0	0	0	0	0	0	370	0	0	0	0	0	0	408	101	85	0	90	509	0	0	42	0	0	0	0	0	0
MEG_2496|Drugs|Trimethoprim|Dihydrofolate_reductase|DFRA	53	71	1420	54	64	54	36	47	37	499	36	40	80	65	22	153	15	0	21	16	49	16	292	15	248	53	852	189	133	459	149	593	111	8	17	109	19	23	56	157	6	303
MEG_7477|Drugs|Glycopeptides|VanD-type_regulator|VANRD	0	0	0	0	0	0	0	0	0	73	0	0	0	0	0	0	0	0	0	0	0	0	0	0	0	0	0	0	0	0	0	0	0	0	76	187	0	0	0	0	0	0
MEG_2494|Drugs|Trimethoprim|Dihydrofolate_reductase|DFRA	47	40	989	64	34	43	31	21	27	350	31	32	50	60	20	99	14	0	0	0	53	0	222	0	130	0	621	87	122	224	99	367	58	0	15	54	0	26	32	81	0	192
MEG_2706|Multi-compound|Drug_and_biocide_resistance|Drug_and_biocide_ABC_efflux_pumps|EFRA	0	91	1729	0	93	0	55	0	806	337	64	0	335	114	0	107	0	0	60	0	0	0	52	243	0	0	59	0	0	1140	69	0	0	29	0	120	41	0	0	0	0	0
MEG_3745|Multi-compound|Drug_and_biocide_and_metal_resistance|Drug_and_biocide_and_metal_RND_efflux_pumps|MDTA	196	397	2714	0	948	1315	502	1957	437	1615	613	385	2125	1072	1460	1156	216	0	326	211	0	400	4007	2859	325	1955	1198	1690	1167	970	1139	926	0	0	613	833	210	78	132	131	143	1251
MEG_1897|Drugs|betalactams|Class_C_betalactamases|CMY	27	18	0	0	0	0	0	0	0	70	0	0	0	0	0	43	0	0	0	0	0	0	0	0	0	0	0	0	0	0	0	0	0	0	0	4203	0	0	0	0	0	0
MEG_786|Drugs|Aminoglycosides|Aminoglycoside_O-nucleotidyltransferases|ANT3-DPRIME	233	283	1860	63	234	368	403	203	209	1225	281	1396	1889	543	72	830	148	0	133	300	133	452	389	85	295	135	1126	100	294	1112	328	681	164	132	345	1575	154	113	171	302	114	596
MEG_7687|Drugs|Multi-drug_resistance|Multi-drug_ABC_efflux_pumps|VGA	1608	459	0	85	211	298	0	138	736	68	239	1145	80	291	64	152	280	0	8437	626	1869	0	122	230	13278	2362	110	757	313	8009	6176	2837	1349	5606	62	34	14519	1089	2651	14422	4786	49
MEG_6925|Drugs|betalactams|Class_A_betalactamases|TEM	0	23	218	0	55	0	0	20	0	39	0	0	15	32	0	0	0	0	0	0	0	20	0	0	50	0	0	0	0	156	27	85	0	0	0	26	0	28	0	0	0	0
MEG_1474|Drugs|betalactams|Class_A_betalactamases|BRO	0	0	724	0	34	51	0	0	89	268	109	63	249	0	0	171	65	0	38	56	56	0	0	0	62	0	0	0	0	138	122	165	0	0	256	72	0	0	0	0	0	32
MEG_4056|Drugs|Cationic_antimicrobial_peptides|Defensin-resistant_mprF|MPRF	0	131	3273	0	53	0	0	80	327	195	0	201	720	572	0	433	88	0	267	65	0	0	0	153	740	118	0	0	77	667	344	1166	584	0	107	806	104	0	0	39	0	0
MEG_1162|Metals|Multi-metal_resistance|Multi-metal_resistance_protein|ARSCM	1067	0	608	0	77	138	647	194	59	563	186	187	64	370	30	412	52	0	93	52	0	128	0	108	196	351	125	0	0	195	112	0	0	287	115	11298	0	63	0	38	62	91
MEG_2805|Drugs|MLS|23S_rRNA_methyltransferases|ERMB	1070	1997	4216	16034	1785	2506	1356	3355	1830	3981	2034	3319	4608	2518	3888	3048	1019	0	975	1059	3423	1265	9292	13036	1244	2670	8058	7698	2792	4572	3181	4488	4265	58	2387	3504	829	474	509	402	299	8825
MEG_1394|Drugs|betalactams|Class_A_betalactamases|BLAZ	133	13	0	8	0	18	0	0	46	0	0	658	107	54	12	0	146	0	157	104	0	0	19	29	0	59	10	37	13	155	61	1848	97	32	0	0	134	0	441	80	0	0
MEG_3893|Metals|Mercury_resistance|Mercury_resistance_protein|MERT	878	345	25	50	328	185	75	134	528	33	194	219	23	363	0	328	26	0	265	517	2867	767	0	28	298	363	0	696	344	662	302	462	0	589	30	21	823	419	230	108	64	20
MEG_3752|Multi-compound|Drug_and_biocide_resistance|Drug_and_biocide_RND_efflux_pumps|MDTF	641	4125	84489	1463	1392	2700	6727	2855	3166	57981	5299	2530	3971	8350	2092	9485	2132	0	785	1336	2154	3908	760	3066	3604	1224	4353	1560	1915	3868	2773	4761	0	0	5984	792807	1058	878	542	733	1238	3018
MEG_5842|Multi-compound|Drug_and_biocide_resistance|Drug_and_biocide_SMR_efflux_pumps|QACG	134	102	236	0	151	241	88	168	90	84	64	343	12	189	0	670	41	0	44	72	0	137	0	8	193	79	10	0	255	464	385	464	97	29	15	0	101	52	136	183	28	24
MEG_6653|Metals|Copper_resistance|Copper_resistance_protein|TCRY	1339	2525	9885	28336	3264	7490	1183	9790	1474	6175	1377	2020	8250	3059	19866	3663	777	0	1314	791	1802	710	33276	56102	1447	8965	32072	16257	5425	3015	4186	3382	3052	101	5852	3759	803	556	417	306	326	37862
MEG_380|Multi-compound|Drug_and_biocide_resistance|Drug_and_biocide_SMR_efflux_pumps|ABES	0	0	0	0	0	0	0	0	0	0	0	0	0	0	0	37	4	0	0	0	0	0	0	0	0	0	0	0	0	0	0	0	0	0	0	0	0	0	0	0	0	2
MEG_1382|Drugs|betalactams|Class_A_betalactamases|BLAZ	0	0	0	0	0	0	0	0	0	0	0	0	0	0	0	0	0	0	26	0	0	0	0	0	0	21	0	0	0	35	22	46	0	0	0	0	32	0	0	0	0	0
MEG_3130|Drugs|betalactams|Class_A_betalactamases|GES	0	0	0	0	0	0	0	0	0	0	0	0	0	0	0	0	0	0	0	0	0	109	0	0	0	0	0	0	0	0	0	0	0	0	0	0	0	0	0	0	0	0
MEG_6624|Drugs|Sulfonamides|Sulfonamide-resistant_dihydropteroate_synthases|SULII	725	1192	11478	1361	794	1120	1898	1335	805	8004	1404	850	2860	2417	2885	3235	631	0	202	570	545	2789	15953	925	903	374	34492	2407	1210	1754	1575	3001	279	271	11677	2909	345	405	417	1117	335	9330
MEG_5254|Drugs|betalactams|Class_D_betalactamases|OXA	37	179	354	0	28	59	141	76	120	402	155	129	1517	308	30	261	116	0	42	62	0	407	0	70	149	0	0	0	0	157	187	0	0	0	264	1478	0	0	0	70	0	51
MEG_6535|Biocides|Multi-biocide_resistance|Multi-biocide_ABC_efflux_pump|SMRA	580	584	0	0	718	640	491	431	758	0	388	409	0	472	0	972	0	0	0	952	0	1697	0	0	0	0	0	0	748	1524	400	0	0	685	0	474	445	1069	0	496	0	0
MEG_7460|Drugs|Glycopeptides|VanB-type_regulator|VANRB	0	0	13	0	0	0	0	0	0	18	14	0	0	0	0	0	0	0	0	0	0	0	0	16	0	0	0	0	0	0	0	0	0	0	0	0	0	0	0	0	0	0
MEG_42|Drugs|Aminoglycosides|Aminoglycoside_N-acetyltransferases|AAC3	2367	588	0	76	1927	257	88	92	1158	0	60	39321	0	468	0	97	37	0	273	5040	0	819	0	0	371	449	0	171	852	339	423	1954	0	5143	0	0	696	121	0	11507	6449	0
MEG_1743|Multi-compound|Drug_and_biocide_and_metal_resistance|Drug_and_biocide_and_metal_RND_efflux_pumps|CMED	0	63	0	0	84	36	57	30	35	45	34	35	0	32	80	190	29	0	0	0	0	30	0	42	0	91	0	0	171	128	44	538	0	0	34	100	0	36	0	0	0	77
MEG_3903|Multi-compound|Drug_and_biocide_resistance|Drug_and_biocide_RND_efflux_pumps|MEXB	1171	0	0	0	570	0	0	0	889	0	354	0	0	814	0	1206	0	0	0	956	0	0	0	0	0	0	0	0	0	0	0	0	0	531	0	0	0	1132	0	0	0	0
MEG_2859|Drugs|MLS|23S_rRNA_methyltransferases|ERMX	1750	370	0	0	1001	375	121	290	827	0	0	8168	84	261	0	186	86	0	432	2823	721	428	154	0	556	734	0	333	420	678	532	1284	0	3655	0	0	582	440	396	10892	3144	251
MEG_1052|Drugs|Aminoglycosides|Aminoglycoside_O-phosphotransferases|APH3-DPRIME	37	0	0	0	0	0	0	0	71	0	0	0	0	0	0	0	0	0	0	0	0	0	0	0	0	0	0	0	0	0	0	0	0	63	42	0	0	0	0	0	0	0
MEG_3661|Multi-compound|Drug_and_biocide_resistance|Drug_and_biocide_RND_efflux_regulator|MARA	63	163	2455	39	70	191	287	114	125	1257	274	74	120	333	67	485	92	0	57	51	94	153	21	62	229	92	91	0	130	262	157	407	0	0	145	18027	43	53	30	24	67	131
MEG_1002|Drugs|Aminoglycosides|Aminoglycoside_O-nucleotidyltransferases|ANT6	0	28	133	0	47	61	0	58	22	59	0	22	27	76	68	238	58	0	0	19	0	0	48	23	315	70	0	0	0	0	53	0	0	0	103	90	0	0	0	0	0	89
MEG_849|Drugs|Aminoglycosides|Aminoglycoside_O-nucleotidyltransferases|ANT3-DPRIME	261	320	1175	51	222	561	268	245	179	868	255	764	1408	608	49	809	149	0	69	135	94	455	236	48	313	153	696	145	354	1132	371	761	233	0	255	1034	180	101	235	377	72	365
MEG_1446|Drugs|betalactams|Class_A_betalactamases|BLAZ	0	0	0	0	0	0	0	0	0	0	0	0	0	0	0	0	0	0	0	0	109	0	0	0	51	42	0	0	0	186	53	0	167	39	0	0	103	0	829	0	0	0
MEG_5813|Metals|Arsenic_resistance|Arsenic_resistance_protein|PSTA	628	1452	25802	349	563	898	2478	1004	1154	18648	1924	821	1489	2529	629	3247	764	0	333	489	783	1446	209	1028	1022	325	1291	614	622	1927	1007	1056	0	77	2507	264091	305	287	203	272	478	886
MEG_750|Drugs|Aminoglycosides|Aminoglycoside_O-nucleotidyltransferases|ANT2-DPRIME	0	0	0	0	0	0	0	0	0	0	0	281	0	0	0	0	0	0	0	57	0	0	0	0	0	0	0	0	0	0	0	0	0	0	60	0	0	0	0	0	0	0
MEG_1473|Drugs|betalactams|Class_A_betalactamases|BRO	0	86	833	0	0	0	0	0	0	282	112	0	239	0	0	240	81	0	0	0	0	0	0	0	0	0	0	0	0	0	0	233	0	0	313	0	0	31	0	0	0	0
MEG_3605|Drugs|MLS|Lincosamide_nucleotidyltransferases|LNUA	586	120	15201	137	292	654	188	626	160	2552	226	154	298	593	670	619	95	0	230	85	102	98	225	306	492	1259	338	76	634	268	531	1442	1307	0	274	93	163	88	59	47	34	593
MEG_1060|Drugs|Aminoglycosides|Aminoglycoside_O-phosphotransferases|APH3-PRIME	670	3119	303	337	1521	429	83	296	2355	242	147	9090	349	508	304	218	5620	0	30821	1569	2579	90	667	533	3311	4235	341	1990	830	4317	12895	5485	1332	3991	72	629	43750	2040	24574	19156	6708	243
MEG_130|Drugs|Aminoglycosides|Aminoglycoside_N-acetyltransferases|AAC6-PRIME	28	62	12	0	93	67	20	46	56	0	23	85	0	64	0	167	0	0	0	32	0	112	0	0	90	40	0	0	78	259	123	88	0	0	0	0	45	34	54	65	0	0
MEG_7173|Drugs|Tetracyclines|Tetracycline_resistance_ribosomal_protection_proteins|TETO	4093	14719	4235	44340	5779	12233	16165	20402	8627	14057	11950	12717	6742	15374	9657	24054	13499	0	1608	5852	7422	11883	2747	18723	4967	6047	4180	25225	10731	8236	12510	8807	2427	1259	11469	16510	2500	2671	1699	4272	4106	11805
MEG_831|Drugs|Aminoglycosides|Aminoglycoside_O-nucleotidyltransferases|ANT3-DPRIME	115	67	0	0	180	231	66	179	0	0	82	436	17	173	0	348	58	0	0	79	235	223	0	0	107	191	15	0	146	513	207	261	0	85	0	0	118	58	138	204	117	22
MEG_3709|Drugs|Lipopeptides|Colistin_phosphoethanolamine_transferase|MCR	152	1736	6022	0	337	546	1700	746	1477	10587	2351	1991	21715	2476	369	2845	1850	0	558	605	0	1654	659	950	458	420	776	0	378	1473	2024	1745	0	0	4361	5754	551	155	0	261	643	966
MEG_497|Drugs|betalactams|Class_C_betalactamases|ACT	61	0	14	0	0	0	0	0	0	0	0	0	20	0	0	0	0	0	0	0	0	0	0	0	0	0	0	0	0	31	0	0	0	0	0	0	0	0	0	8	0	0
MEG_3290|Biocides|Acetate_resistance|Acetate_resistance_protein|ICLR	180	629	9344	100	224	438	999	448	411	6751	861	367	630	1367	294	1498	377	0	103	180	610	675	85	457	504	194	492	0	317	722	512	901	0	0	736	87134	155	106	63	90	190	452
MEG_2870|Multi-compound|Drug_and_biocide_resistance|Drug_and_biocide_MFS_efflux_regulator|EVGS	412	2332	37258	0	849	1538	3183	1576	1762	22490	3507	1650	1749	4912	724	6295	1159	0	837	699	1658	1962	393	1303	3261	1293	1493	0	1495	4714	2062	4240	0	0	2594	377968	1093	516	457	489	684	1587
MEG_2020|Metals|Copper_resistance|Copper_resistance_protein|COPA	297	1353	25192	357	424	792	2264	1094	1282	14189	1771	690	1264	2665	610	2965	773	0	234	399	772	1460	250	906	827	374	971	716	653	1222	1093	1456	0	0	1722	183695	302	319	107	281	500	945
MEG_4939|Drugs|betalactams|Class_D_betalactamases|OXA	0	0	0	0	0	0	0	0	0	21	0	0	0	0	0	0	0	0	0	36	0	0	0	0	0	0	0	0	0	202	0	0	0	0	0	0	0	0	0	0	0	0
MEG_5214|Drugs|betalactams|Class_D_betalactamases|OXA	251	112	21	0	155	462	36	223	87	45	99	2514	323	329	0	578	48	0	30	285	0	587	0	0	82	183	20	0	322	1346	280	472	158	49	25	91	154	53	187	255	30	0
MEG_6559|Biocides|Multi-biocide_resistance|Multi-biocide_RND_efflux_pump|SRPA	0	0	0	0	0	0	27	0	75	0	0	0	142	0	0	0	0	0	0	0	0	0	0	0	0	0	0	0	0	0	0	0	0	0	0	0	0	0	0	0	0	0
MEG_314|Drugs|Aminoglycosides|Aminoglycoside_N-acetyltransferases|AAC6-PRIME	126	40	7	0	92	66	22	58	47	11	31	95	0	98	0	150	19	0	0	25	0	92	0	0	106	74	0	0	71	274	103	109	0	0	0	0	45	37	64	97	18	0
MEG_7028|Drugs|Tetracyclines|Tetracycline_resistance_MFS_efflux_pumps|TETA	105	138	509	90	157	208	174	191	151	248	138	147	112	274	167	281	87	0	36	84	113	208	214	179	0	0	124	208	246	282	193	203	0	60	144	62	38	71	96	112	46	219
MEG_6846|Drugs|betalactams|Class_A_betalactamases|TEM	0	0	25	0	0	0	0	0	0	0	0	0	0	0	0	0	0	0	0	0	0	0	0	0	0	0	0	0	0	0	0	0	0	0	0	0	0	0	0	0	0	0
MEG_6866|Drugs|betalactams|Class_A_betalactamases|TEM	0	0	41	0	0	0	0	0	0	14	0	0	0	0	0	0	0	0	0	0	0	0	0	0	0	0	0	0	0	0	0	0	0	0	0	0	0	0	0	0	0	0
MEG_3892|Metals|Mercury_resistance|Mercury_resistance_protein|MERT	1526	28	27	0	34	125	7	47	94	195	19	34898	148	59	233	75	13	0	1612	3486	313	236	191	697	419	255	124	1100	174	285	2016	823	0	487	99	23	4704	29	0	258	65	122
MEG_1866|Drugs|betalactams|Class_C_betalactamases|CMY	0	0	0	0	0	0	0	0	0	53	18	26	0	0	0	22	0	0	0	0	0	23	0	0	0	0	0	0	0	0	0	0	0	0	25	2409	0	0	0	0	0	0
MEG_2888|Metals|Multi-metal_resistance|Multi-metal_ABC_efflux_pumps|FBPA	0	0	0	0	0	0	0	0	20	0	0	0	0	0	0	0	0	0	0	0	0	0	0	0	0	0	0	0	0	0	0	0	0	0	0	0	0	47	0	0	0	0
MEG_3621|Drugs|MLS|Lincosamide_nucleotidyltransferases|LNUP	3805	2163	1268	13390	2335	7953	1219	7704	6922	1976	2117	4863	1025	7409	4295	5639	4156	0	4662	3358	6005	961	2047	8417	9498	42734	1785	9568	9838	10695	8027	16072	15781	49	3072	1317	1631	1143	1888	347	526	7321
MEG_2874|Biocides|Phenolic_compound_resistance|Phenolic_resistance_protein|FABI	9496	8964	233	389	2298	2134	791	936	6758	1162	2374	61413	1251	1256	1669	930	3740	0	16857	10537	9425	678	1572	3456	31754	18483	1152	3915	2479	29621	8587	6786	6835	3119	364	385	61473	8358	18086	24588	9104	833
MEG_1873|Drugs|betalactams|Class_C_betalactamases|CMY	18	0	0	0	0	0	29	0	0	57	0	0	0	0	0	0	0	0	0	0	0	0	0	0	0	0	0	0	0	0	0	0	0	0	0	3499	0	0	0	0	0	0
MEG_273|Drugs|Aminoglycosides|Aminoglycoside_N-acetyltransferases|AAC6-PRIME	0	0	0	0	0	0	0	0	13	0	0	0	0	0	0	30	0	0	0	0	0	0	0	0	0	0	0	0	0	39	0	0	0	0	0	0	25	0	0	0	0	0
MEG_3918|Multi-compound|Drug_and_biocide_resistance|Drug_and_biocide_RND_efflux_regulator|MEXL	210	0	0	0	58	0	0	0	0	0	66	0	0	0	0	164	0	0	0	0	0	0	0	0	0	0	0	0	0	0	0	0	0	0	0	0	0	0	0	0	0	0
MEG_2739|Drugs|Cationic_antimicrobial_peptides|Lipid_A_modification|EPTA	228	1335	24567	613	317	796	1721	963	874	15089	1537	835	1065	2604	620	2955	600	0	315	361	990	991	259	1041	1110	410	1148	802	607	2141	963	1593	0	0	1162	216070	453	345	208	206	292	870
MEG_4727|Drugs|betalactams|Class_D_betalactamases|OXA	153	55	0	0	59	183	28	111	59	28	36	1018	176	160	0	270	0	0	31	137	0	205	0	0	66	64	24	0	117	503	107	202	0	19	15	43	47	22	58	102	12	0
MEG_7682|Drugs|Multi-drug_resistance|Multi-drug_ABC_efflux_pumps|VGA	3348	993	1898	5496	1352	3689	1442	3976	1090	670	2421	2267	326	2726	464	6738	773	0	1345	976	4245	1156	7654	1513	1807	2007	3926	4295	3865	3831	6683	5234	4397	56	73	2311	981	1308	809	761	462	14982
MEG_4671|Drugs|betalactams|Class_D_betalactamases|OXA	114	0	11	0	0	0	0	0	20	0	0	22	0	0	0	0	0	0	0	39	0	0	0	0	0	0	0	0	0	0	0	0	0	0	0	0	0	79	0	0	0	0
MEG_819|Drugs|Aminoglycosides|Aminoglycoside_O-nucleotidyltransferases|ANT3-DPRIME	552	495	5245	0	411	640	368	366	343	1901	324	1402	1993	955	0	1443	0	0	174	325	0	1338	0	0	753	0	2766	0	731	2642	486	1648	0	0	367	3472	1216	285	579	606	79	1701
MEG_682|Multi-compound|Drug_and_biocide_resistance|Drug_and_biocide_RND_efflux_pumps|ADEF	0	0	0	0	113	0	0	0	0	0	0	0	0	0	0	0	0	0	0	0	0	0	0	0	0	0	0	0	0	0	0	0	0	0	0	0	0	0	0	0	0	0
MEG_2581|Drugs|Trimethoprim|Dihydrofolate_reductase|DFRK	0	13	0	114	17	0	0	6	10	0	57	0	14	12	0	0	0	0	102	0	43	0	0	15	689	0	0	0	0	492	179	0	0	0	0	0	121	0	0	30	0	0
MEG_2915|Drugs|Phenicol|Phenicol_resistance_MFS_efflux_pumps|FLOR	234	361	1427	88	401	490	177	227	166	807	284	330	95	700	321	809	74	0	61	109	0	567	1829	59	430	257	4236	103	532	1407	410	1195	0	72	53	207	146	286	308	526	76	492
MEG_4980|Drugs|betalactams|Class_D_betalactamases|OXA	0	18	0	0	0	15	7	0	0	41	0	29	0	0	0	45	0	0	0	0	0	0	0	0	0	0	29	0	25	47	332	0	0	0	0	0	28	0	16	23	0	0
MEG_7231|Drugs|Tetracyclines|Tetracycline_resistance_ribosomal_protection_proteins|TETW	3150	24146	4677	33237	6436	15082	20898	24058	11692	16529	17405	14698	5135	20173	12624	35837	16352	0	1891	6158	7882	15162	3064	30725	6688	6981	4299	35347	11881	12254	16769	12045	2714	346	19649	23772	3175	3066	2387	2459	3410	19552
MEG_5397|Drugs|Fluoroquinolones|Fluoroquinolone_ABC_efflux_pump|PATA	793	147	0	0	947	435	94	209	5129	0	0	128	0	223	0	253	91	0	262	1753	4035	0	0	0	942	3330	0	5389	411	581	0	665	957	502	0	0	0	19246	438	68	0	0
MEG_774|Drugs|Aminoglycosides|Aminoglycoside_O-nucleotidyltransferases|ANT3-DPRIME	351	359	508	76	373	597	325	386	235	547	260	2337	816	684	652	916	208	0	83	394	278	679	436	551	370	436	150	57	447	1300	518	920	202	52	1667	504	216	139	199	271	130	557
MEG_3794|Drugs|betalactams|Penicillin_binding_protein|MECA	550	806	0	0	138	142	0	66	511	0	196	31317	206	1055	0	82	4202	0	7882	3624	424	172	29	0	11504	503	0	0	357	15523	7836	12961	681	15966	45	98	12483	1173	11414	93540	25009	0
MEG_4008|Metals|Multi-metal_resistance|Multi-metal_ABC_efflux_pumps|MODC	0	256	4010	0	0	205	452	238	157	2654	425	138	273	574	152	636	194	0	0	64	0	367	0	127	212	0	156	0	194	289	245	476	0	0	366	32127	80	81	0	0	121	179
MEG_6629|Drugs|Sulfonamides|Sulfonamide-resistant_dihydropteroate_synthases|SULII	734	1230	12118	1450	808	1227	2027	1277	846	8103	1357	939	2959	2369	2923	3352	584	0	248	558	472	2766	16052	1014	782	391	34891	2406	1175	1705	1603	2848	0	244	12295	3096	362	386	417	1189	420	9630
MEG_1794|Drugs|betalactams|Class_C_betalactamases|CMY	0	0	0	0	0	0	20	0	0	37	0	0	0	0	0	20	0	0	0	0	0	0	0	0	0	0	0	0	0	0	0	0	0	0	0	2071	0	0	0	0	0	0
MEG_2995|Drugs|Fosfomycin|Fosfomycin_thiol_transferases|FOSA	0	0	0	0	0	0	0	0	0	0	0	0	0	0	0	0	0	0	0	0	0	0	0	0	0	0	12	0	0	0	0	0	0	0	0	0	0	0	0	0	0	0
MEG_4033|Drugs|MLS|Macrolide_phosphotransferases|MPHB	39	576	9193	47	188	298	821	361	318	6295	692	391	428	940	245	1329	245	0	97	169	558	416	84	390	264	189	380	633	241	663	423	280	154	0	295	95840	109	145	10	69	103	419
MEG_6989|Drugs|Tetracyclines|Tetracycline_resistance_MFS_efflux_pumps|TET39	732	1010	7568	101	1430	573	356	420	345	6655	413	605	93	1372	29	2845	72	0	189	168	523	163	388	503	3867	871	3862	238	3402	8465	936	11430	1946	143	1325	309	342	236	905	4335	115	346
MEG_1428|Drugs|betalactams|Class_A_betalactamases|BLAZ	0	276	0	0	762	0	0	0	165	0	0	998	0	0	0	0	1992	0	1510	0	1710	0	0	0	741	398	0	0	0	2065	577	2887	0	780	0	0	914	553	7301	2190	499	0
MEG_4294|Drugs|Multi-drug_resistance|Multi-drug_RND_efflux_pumps|OPMH	255	0	0	0	226	0	0	0	0	0	214	0	0	0	0	424	0	0	0	0	0	0	0	0	0	0	0	0	0	0	0	0	0	0	0	0	0	0	0	0	0	0
MEG_1871|Drugs|betalactams|Class_C_betalactamases|CMY	19	0	0	0	0	0	0	0	0	44	0	0	0	0	0	0	0	0	0	0	0	0	0	0	0	0	0	0	0	0	0	0	0	0	0	2557	0	0	0	0	0	0
MEG_359|Drugs|Aminoglycosides|Aminoglycoside_N-acetyltransferases|AAC6-PRIME	21	0	0	0	0	36	0	0	0	0	0	0	0	0	0	60	0	0	0	0	0	36	0	0	0	0	0	0	0	71	58	75	0	0	0	0	0	0	0	24	0	0
MEG_6827|Drugs|betalactams|Class_A_betalactamases|TEM	0	0	16	0	0	0	0	0	0	0	0	0	0	0	0	0	0	0	0	0	0	0	0	0	0	0	0	0	0	0	0	0	0	0	0	0	0	0	0	0	0	0
MEG_1334|Drugs|betalactams|Class_A_betalactamases|BLAZ	0	0	0	0	0	0	0	0	0	0	0	0	0	0	0	0	0	0	0	0	0	0	0	0	23	31	0	0	0	51	0	0	0	0	0	0	0	0	126	158	0	0
MEG_886|Drugs|Aminoglycosides|Aminoglycoside_O-nucleotidyltransferases|ANT3-DPRIME	170	210	1002	30	106	233	305	141	153	700	224	569	1528	389	56	695	166	0	46	145	77	376	203	69	158	103	747	91	138	538	237	438	86	78	273	872	102	83	88	133	100	329
MEG_4043|Drugs|MLS|Macrolide_phosphotransferases|MPHE	0	126	208	0	208	397	95	353	114	253	69	435	0	272	0	534	77	0	0	86	0	179	0	0	0	0	293	0	430	347	542	0	319	0	0	0	147	59	156	125	70	0
MEG_1434|Drugs|betalactams|Class_A_betalactamases|BLAZ	17	23	0	0	32	41	0	10	32	0	0	917	35	21	0	0	133	0	604	222	73	0	0	0	1267	175	0	0	22	1043	485	108	285	893	0	0	739	38	1375	4938	1747	0
MEG_5321|Biocides|Multi-biocide_resistance|Multi-biocide_resistance_regulator|OXYRKP	381	115	1272	0	200	0	145	109	153	881	113	72	282	208	56	358	52	0	46	103	0	112	0	115	189	0	107	0	0	248	70	0	0	156	560	15943	66	103	0	37	86	90
MEG_6590|Drugs|Sulfonamides|Sulfonamide-resistant_dihydropteroate_synthases|SULI	859	694	545	198	636	1448	784	1048	513	526	573	2376	714	1837	1295	1882	400	0	149	850	418	1793	837	899	577	554	330	393	921	2293	968	1529	384	640	1253	309	433	369	420	1956	1517	1063
MEG_1946|Drugs|betalactams|Class_C_betalactamases|CMY	28	10	0	0	0	0	28	0	0	82	16	0	0	0	0	56	0	0	0	0	0	0	0	0	0	0	0	0	0	0	0	20	0	0	20	4788	0	0	0	0	0	0
MEG_879|Drugs|Aminoglycosides|Aminoglycoside_O-nucleotidyltransferases|ANT3-DPRIME	269	183	347	0	152	332	170	178	145	226	115	1772	304	408	350	524	96	0	0	256	190	474	158	211	182	265	45	0	254	678	240	582	0	0	737	167	98	74	115	169	44	210
MEG_6916|Drugs|betalactams|Class_A_betalactamases|TEM	0	0	28	0	18	0	0	0	0	0	0	0	0	0	0	0	0	0	0	0	0	0	0	0	0	0	0	0	0	0	0	0	0	0	0	0	0	0	0	0	0	0
MEG_1415|Drugs|betalactams|Class_A_betalactamases|BLAZ	53	0	0	0	0	51	0	0	77	0	0	1462	0	0	0	0	217	0	165	240	88	0	0	0	862	207	10	96	0	486	304	187	294	590	0	0	244	66	1736	3115	1502	0
MEG_2083|Metals|Copper_resistance|Copper_resistance_regulator|COPZ	8	5	5152	0	0	38	0	15	23	409	6	7	54	43	79	20	0	0	13	2	0	0	43	28	8	18	13	0	28	0	39	0	0	0	5	5	11	4	0	0	0	102
MEG_837|Drugs|Aminoglycosides|Aminoglycoside_O-nucleotidyltransferases|ANT3-DPRIME	175	204	351	30	285	360	207	270	153	391	159	1573	569	480	473	616	141	0	0	229	156	381	306	386	239	269	94	0	291	789	330	628	114	20	1274	317	119	81	142	192	69	372
MEG_4758|Drugs|betalactams|Class_D_betalactamases|OXA	0	0	0	0	0	0	0	0	0	464	0	0	0	0	0	76	0	0	0	0	0	0	0	0	0	0	0	0	0	0	0	0	0	0	0	0	40	0	0	0	0	0
MEG_3020|Drugs|Fosfomycin|Fosfomycin_thiol_transferases|FOSE	0	0	0	0	0	0	0	0	0	0	0	0	0	0	0	0	0	0	0	0	0	14	0	0	0	0	0	0	0	0	0	0	0	0	0	0	0	0	0	0	0	0
MEG_3870|Metals|Mercury_resistance|Mercury_resistance_protein|MERF	101	40	0	30	63	66	29	30	85	21	34	47	0	49	0	93	6	0	59	38	1282	156	4	0	302	53	0	0	26	285	86	0	0	243	0	0	40	42	0	20	0	6
MEG_7627|Drugs|MLS|Streptogramin_A_O-acetyltransferase|VATE	43	41	15	324	34	131	62	116	51	33	66	78	123	117	44	116	48	0	34	33	179	71	25	81	0	149	0	115	116	123	123	220	0	0	45	40	29	8	0	0	0	134
MEG_7072|Drugs|Tetracyclines|Tetracycline_resistance_MFS_efflux_pumps|TETE	0	0	0	0	34	81	66	86	75	64	81	40	200	116	0	210	0	0	44	0	0	78	30	56	109	0	0	0	58	170	92	0	0	0	0	265	0	23	0	0	0	84
MEG_5747|Biocides|Multi-biocide_resistance|Multi-biocide_MATE_efflux_pump|PDRM	151	53	0	0	189	146	0	61	1505	0	0	22	0	0	0	73	0	0	107	564	989	0	0	0	299	996	0	1752	0	105	0	0	0	97	0	0	0	5480	80	0	0	0
MEG_1340|Drugs|betalactams|Class_A_betalactamases|BLAZ	47	32	0	0	24	38	0	0	39	0	0	1364	36	46	0	0	216	0	635	254	101	0	0	0	1453	282	6	0	34	1193	710	161	465	1002	0	0	888	84	2040	6224	2300	0
MEG_4809|Drugs|betalactams|Class_D_betalactamases|OXA	314	0	0	0	0	0	23	0	0	72	0	0	0	0	0	0	0	0	0	25	0	0	29	50	0	0	0	0	0	0	0	0	0	0	0	0	0	56	0	0	0	0
MEG_816|Drugs|Aminoglycosides|Aminoglycoside_O-nucleotidyltransferases|ANT3-DPRIME	218	348	4464	0	166	361	144	178	221	494	230	325	8163	605	54	577	94	0	130	204	580	415	93	53	276	124	69	0	375	1187	429	673	0	0	159	285	1329	120	263	275	87	73
MEG_1115|Drugs|Multi-drug_resistance|MDR_regulator|ARLR	0	0	0	0	0	0	0	0	0	0	0	0	0	0	0	0	0	0	0	0	0	0	0	45	0	482	0	0	0	0	0	0	0	0	0	57	0	0	0	0	0	0
MEG_1345|Drugs|betalactams|Class_A_betalactamases|BLAZ	174	81	0	0	108	22	0	25	56	0	12	670	0	106	0	39	509	0	526	181	756	0	0	0	249	159	0	19	85	1038	221	2186	994	143	0	0	385	137	2780	332	76	0
MEG_1953|Drugs|betalactams|Class_C_betalactamases|CMY	20	0	0	0	0	0	30	0	0	41	0	0	0	0	0	0	0	0	0	0	0	0	0	0	0	0	0	0	0	0	0	0	0	0	12	2686	0	0	0	0	0	0
MEG_1327|Drugs|betalactams|Class_A_betalactamases|BLAZ	0	0	0	0	0	0	0	0	0	0	0	0	0	0	0	0	0	0	95	0	0	0	0	0	0	71	0	0	0	158	56	0	0	0	0	0	0	0	392	0	0	0
MEG_1079|Drugs|Aminoglycosides|Aminoglycoside_O-phosphotransferases|APH3-PRIME	944	1366	6690	1137	1298	1765	700	1926	832	1790	716	5828	1635	1840	4423	2007	392	0	374	1534	912	917	15087	2609	912	2220	14660	1728	1868	3703	1665	3054	1035	1590	1844	2409	689	366	392	8857	2666	10941
MEG_1880|Drugs|betalactams|Class_C_betalactamases|CMY	0	0	0	0	0	0	0	0	0	0	0	0	0	0	0	0	0	0	0	0	0	0	0	0	0	0	0	0	0	0	0	0	0	0	0	1208	0	0	0	0	0	0
MEG_1172|Metals|Arsenic_resistance|Arsenic_resistance_regulator|ARSR	22	14	23	0	0	6	0	5	0	11	0	11	2	21	3	32	7	0	0	6	0	0	0	18	147	50	0	0	0	27	7	0	0	0	16	30	0	0	0	0	0	5
MEG_333|Drugs|Aminoglycosides|Aminoglycoside_N-acetyltransferases|AAC6-PRIME	4582	4455	3430	0	6622	9723	2490	5893	3487	1741	3374	16024	5432	11619	8459	13420	2200	0	1235	4454	4641	6390	7725	6470	4629	4898	2643	0	7564	27901	8839	12738	2704	2972	4229	1497	3979	3014	4472	13090	4330	7423
MEG_6896|Drugs|betalactams|Class_A_betalactamases|TEM	0	0	0	0	19	0	0	0	0	0	0	0	0	0	0	0	0	0	0	0	0	0	0	0	0	0	0	0	0	0	0	0	0	0	0	0	0	0	0	0	0	0
MEG_3002|Drugs|Fosfomycin|Fosfomycin_thiol_transferases|FOSA	0	0	55	0	33	0	21	0	0	0	0	0	0	0	0	36	0	0	0	0	0	0	0	0	0	0	0	0	0	0	0	0	0	0	38	0	0	0	0	0	0	0
MEG_7114|Drugs|Tetracyclines|Tetracycline_resistance_ribosomal_protection_proteins|TETM	1045	2661	11912	6109	1480	3679	1457	4640	2529	4556	1832	4170	12747	4247	14108	4199	3533	0	1245	1295	1544	1797	8825	20527	1096	3739	3089	4574	3359	5373	5205	4111	0	65	5230	4910	965	783	649	710	354	6965
MEG_5759|Drugs|betalactams|Class_A_betalactamases|PER	0	0	0	0	17	0	0	0	0	0	0	0	0	0	0	0	0	0	0	0	0	0	0	0	0	0	0	0	0	0	0	0	0	0	0	0	0	0	0	0	0	0
MEG_7818|Biocides|Peroxide_resistance|peroxide_resistance_protein|YDEI	124	363	3985	80	113	365	641	288	317	2224	473	230	249	880	147	1146	278	0	117	124	230	362	59	229	644	210	163	0	181	389	383	583	0	0	206	33315	143	86	134	78	130	266
MEG_4806|Drugs|betalactams|Class_D_betalactamases|OXA	0	0	0	0	0	0	21	0	0	16	0	0	0	0	0	0	0	0	0	0	0	0	0	0	0	0	0	0	0	0	0	0	0	0	141	0	0	0	0	0	0	0
MEG_3049|Metals|Multi-metal_resistance|Multi-metal_resistance_protein|FPTA	0	0	0	0	0	0	0	0	0	0	0	0	0	0	0	305	0	0	0	0	0	0	0	0	0	0	0	0	0	0	0	0	0	0	0	0	0	0	0	0	0	0
MEG_5896|Drugs|Fluoroquinolones|Quinolone_resistance_protein_Qnr|QNRB	0	8	652	0	13	0	24	0	14	27	0	0	0	30	0	29	0	0	0	0	189	0	0	0	0	0	33	0	35	40	0	0	0	0	51	23508	0	0	0	0	0	0
MEG_2672|Metals|Multi-metal_resistance|Multi-metal_resistance_protein|DSBA	0	29	214	0	0	0	0	23	15	183	57	13	26	52	0	51	16	0	0	0	0	0	0	14	0	0	34	0	11	0	18	48	0	0	0	3173	0	12	0	0	0	28
MEG_6024|Drugs|Fluoroquinolones|Quinolone_resistance_protein_Qnr|QNRS	52	14	0	0	20	48	107	9	46	0	57	26	36	128	0	1508	0	0	120	0	0	0	0	0	142	0	0	0	629	912	226	0	278	0	0	0	129	90	166	0	8	0
MEG_4651|Drugs|betalactams|Class_D_betalactamases|OXA	0	0	0	0	0	0	0	0	0	0	0	0	0	0	0	8	0	0	0	0	0	0	0	0	0	0	0	0	0	0	0	0	0	0	0	0	0	0	0	0	0	0
MEG_825|Drugs|Aminoglycosides|Aminoglycoside_O-nucleotidyltransferases|ANT3-DPRIME	1385	1110	0	0	873	4759	664	1096	682	0	621	2299	0	2425	0	2596	460	0	379	679	0	2066	0	0	2312	952	3193	0	1501	4818	1319	4071	0	217	0	0	2356	479	917	1293	0	0
MEG_873|Drugs|Aminoglycosides|Aminoglycoside_O-nucleotidyltransferases|ANT3-DPRIME	504	293	523	96	0	700	231	321	235	480	266	3976	437	883	761	1016	0	0	81	531	467	928	347	0	502	0	134	0	0	1537	451	1044	127	0	1162	291	224	0	260	402	141	491
MEG_5888|Drugs|Fluoroquinolones|Quinolone_resistance_protein_Qnr|QNRB	0	0	0	0	0	0	0	0	0	0	0	0	10	0	0	0	0	0	0	0	0	0	0	0	0	0	0	0	0	0	0	0	0	0	0	0	0	0	0	0	0	0
MEG_1449|Drugs|betalactams|Class_A_betalactamases|BLAZ	0	0	0	0	0	0	0	0	0	0	0	0	0	0	0	0	0	0	0	0	0	0	0	0	0	0	0	0	0	0	0	0	0	0	0	0	0	0	338	0	0	0
MEG_6824|Drugs|betalactams|Class_A_betalactamases|TEM	0	0	36	0	0	0	0	0	0	0	0	0	0	0	0	0	0	0	0	0	0	0	0	0	0	0	0	0	0	0	0	0	0	0	0	0	0	0	0	0	0	0
MEG_818|Drugs|Aminoglycosides|Aminoglycoside_O-nucleotidyltransferases|ANT3-DPRIME	464	510	5453	0	405	625	331	319	316	2000	305	1278	2492	884	0	1376	157	0	153	316	0	1272	1193	0	673	294	2685	0	663	2310	533	1422	0	0	374	3468	928	254	534	569	92	0
MEG_7290|Multi-compound|Drug_and_biocide_resistance|Drug_and_biocide_RND_efflux_pumps|TTGC	546	119	0	0	160	238	190	159	658	0	178	81	144	156	0	270	0	0	0	139	0	210	0	0	0	134	0	0	0	0	91	0	0	209	415	129	0	0	0	0	0	140
MEG_183|Drugs|Aminoglycosides|Aminoglycoside_N-acetyltransferases|AAC6-PRIME	0	0	0	0	0	0	0	0	0	0	0	39	0	0	0	0	0	0	0	0	0	0	0	0	0	0	0	0	0	0	0	0	0	0	0	0	0	0	0	0	0	0
MEG_1633|Drugs|Phenicol|Chloramphenicol_acetyltransferases|CATS	6	44	0	21	25	0	47	14	16	11	0	38	0	18	0	61	19	0	0	17	0	35	0	17	0	0	0	34	12	0	28	0	0	0	0	15	0	0	0	0	0	8
MEG_7678|Drugs|Multi-drug_resistance|Multi-drug_ABC_efflux_pumps|VGA	587	665	0	99	266	326	0	167	817	89	107	538	118	211	123	140	237	0	15486	337	1751	0	250	410	12460	1860	210	383	420	5432	11655	2428	1849	14907	110	52	19318	249	1929	40299	11533	90
MEG_5924|Drugs|Fluoroquinolones|Quinolone_resistance_protein_Qnr|QNRB	0	0	0	0	0	0	0	0	0	0	0	0	49	0	0	0	0	0	0	0	0	0	0	0	0	0	0	0	0	0	0	0	0	0	0	0	0	0	0	0	0	0
MEG_3645|Drugs|MLS|MLS_resistance_ABC_efflux_pumps|LSA	0	0	312	0	0	0	0	0	236	66	0	0	0	0	0	0	0	0	0	0	0	0	0	0	0	0	0	0	0	265	0	0	0	0	0	0	0	0	0	0	0	0
MEG_5794|Multi-compound|Drug_and_biocide_resistance|Drug_and_biocide_MATE_efflux_pumps|PMPM	164	0	0	0	0	0	0	0	0	0	0	0	0	0	0	0	0	0	0	0	0	0	0	0	0	0	0	0	0	0	0	0	0	0	0	0	0	0	0	0	0	0
MEG_3788|Drugs|betalactams|Penicillin_binding_protein|MECA	308	517	0	0	0	86	0	0	296	0	119	21814	172	701	0	0	2759	0	4720	2427	397	156	0	0	6762	319	0	0	231	10304	5492	7999	427	9969	0	0	7896	796	6860	63387	16827	0
MEG_532|Drugs|betalactams|Class_C_betalactamases|ADC	0	0	0	0	116	0	0	0	0	0	0	0	0	0	0	0	0	0	0	0	0	0	0	0	0	0	0	0	0	0	0	0	0	0	0	0	0	0	0	0	0	0
MEG_3072|Drugs|Fusidic_acid|Fusidic_acid_esterases|FUSF	24	0	0	0	18	0	0	0	0	0	0	68	0	0	0	0	0	0	0	107	71	0	56	0	0	28	182	0	46	84	46	74	0	0	26	0	50	0	18	0	0	0
MEG_1085|Drugs|Aminoglycosides|Aminoglycoside_O-phosphotransferases|APH6	6326	5850	48961	6339	6346	8584	5643	8361	4387	21872	5070	10387	10413	12471	18693	11513	1892	0	1452	7011	6351	10505	83398	8728	5288	4215	87354	11808	7645	18046	8497	13241	2873	5965	5815	11922	2833	2543	2322	28266	9930	48221
MEG_1687|Drugs|betalactams|Class_A_betalactamases|CFX	82	215	0	506	115	181	450	298	579	231	377	206	25	248	0	540	245	0	61	178	168	196	0	121	264	192	0	179	307	421	181	434	351	43	324	295	149	249	106	64	46	65
MEG_5148|Drugs|betalactams|Class_D_betalactamases|OXA	0	0	0	0	0	0	0	0	0	0	0	1873	0	0	0	3531	0	0	0	0	0	2443	0	0	0	0	0	0	0	0	0	0	0	0	0	0	0	0	0	1423	0	0
MEG_777|Drugs|Aminoglycosides|Aminoglycoside_O-nucleotidyltransferases|ANT3-DPRIME	337	221	0	0	189	505	172	291	191	0	189	1484	0	561	0	914	133	0	0	239	0	668	0	0	380	220	0	0	420	924	455	456	0	0	0	0	179	0	182	254	0	0
MEG_3765|Multi-compound|Drug_and_biocide_resistance|Drug_and_biocide_RND_efflux_pumps|MDTP	179	1701	30461	332	510	1263	3011	1054	1321	19148	2233	890	1660	3265	714	3906	948	0	341	542	980	1652	243	969	1758	446	1298	957	732	1432	1234	1298	0	61	2281	275087	387	440	297	256	537	1185
MEG_3943|Drugs|Multi-drug_resistance|MDR_regulator|MGRA	203	970	68	20	588	114	0	45	482	56	40	1985	126	171	63	186	1882	0	14703	364	2381	17	97	113	871	1692	65	752	238	2625	4779	2262	2089	555	24	175	18872	598	11662	1934	552	29
MEG_1338|Drugs|betalactams|Class_A_betalactamases|BLAZ	20	14	0	0	10	14	0	0	133	0	0	519	0	0	0	0	55	0	51	74	23	0	0	0	183	51	0	0	0	156	79	66	52	143	0	0	66	18	623	872	241	0
MEG_915|Drugs|Aminoglycosides|Aminoglycoside_O-nucleotidyltransferases|ANT3-DPRIME	1810	2096	16039	737	1507	2703	2266	1661	1382	9345	1759	7109	7300	3661	894	5573	817	0	527	1207	1019	3146	4646	716	2752	894	11981	1106	2912	7710	2208	6364	1092	713	1668	14414	1001	864	1467	2405	438	6962
MEG_885|Drugs|Aminoglycosides|Aminoglycoside_O-nucleotidyltransferases|ANT3-DPRIME	0	237	856	0	0	492	202	247	151	705	210	567	1156	544	37	691	135	0	85	167	0	432	162	0	252	0	411	58	322	1009	288	682	195	78	199	661	152	66	202	253	78	291
MEG_7027|Drugs|Tetracyclines|Tetracycline_resistance_MFS_efflux_pumps|TETA	0	7604	6255	48291	7620	17325	3476	28425	7789	8873	4487	12103	6989	15454	27099	15372	13006	0	0	4678	3801	0	15483	41428	4258	19856	11933	33124	16042	16599	18774	14771	10202	0	6351	7404	3213	0	2395	0	0	30451
MEG_4411|Drugs|betalactams|Class_D_betalactamases|OXA	259	0	0	0	0	0	44	45	0	290	0	80	15	20	0	40	0	0	34	99	0	27	112	88	0	0	53	0	0	104	0	199	0	0	0	0	0	0	0	0	6	0
MEG_4207|Multi-compound|Drug_and_biocide_resistance|Drug_and_biocide_MFS_efflux_pumps|NORA	103	0	147	0	0	81	0	32	0	98	0	36	132	0	53	36	0	0	0	0	117	0	218	70	0	850	34	0	0	183	28	0	0	0	22	124	71	0	0	0	0	51
MEG_3816|Drugs|MLS|MLS_resistance_MFS_efflux_pumps|MEFA	0	4965	1176	13953	2699	4381	9527	8935	2113	3416	8302	2929	1129	8532	3010	12237	4041	0	923	1844	2795	6789	2263	6683	3025	2374	1185	4914	4516	7205	5322	7421	2720	0	5071	8394	1989	0	1072	742	1225	5198
MEG_782|Drugs|Aminoglycosides|Aminoglycoside_O-nucleotidyltransferases|ANT3-DPRIME	0	0	588	0	0	0	119	91	0	0	0	0	0	246	0	876	0	0	0	0	0	156	88	0	0	0	245	0	0	0	0	0	0	0	0	377	0	0	0	0	66	130
MEG_4082|Multi-compound|Drug_and_biocide_resistance|Drug_and_biocide_RND_efflux_pumps|MTRD	0	0	0	0	0	0	0	0	280	0	0	0	0	0	0	0	0	0	0	0	0	0	0	0	0	0	0	0	0	0	0	0	0	0	0	0	0	0	0	0	0	0
MEG_7147|Drugs|Tetracyclines|Tetracycline_resistance_ribosomal_protection_proteins|TETM	580	415	3199	2012	1235	2191	474	2381	3574	1246	795	598	1485	1967	2674	1169	282	0	748	370	440	322	5535	5642	300	4296	3693	1084	1813	1426	2417	1706	1277	0	644	783	400	282	323	129	137	4270
MEG_685|Multi-compound|Drug_and_biocide_resistance|Drug_and_biocide_RND_efflux_pumps|ADEH	0	0	0	0	266	0	0	0	0	0	0	0	0	57	0	352	0	0	0	0	0	0	0	0	0	0	0	0	0	0	0	0	0	0	0	0	0	0	0	0	0	0
MEG_1154|Metals|Arsenic_resistance|Arsenic_resistance_protein|ARSC	844	2370	1051	1591	1452	1490	332	1196	1763	666	611	7306	1562	877	5384	927	2740	0	5450	2061	6254	432	6068	7850	5058	4664	3759	5129	1481	4486	3160	4022	2558	1469	1297	815	7056	2617	11932	6153	2486	3511
MEG_3664|Drugs|betalactams|Class_C_betalactamases|MCA	0	0	192	0	0	0	0	0	0	123	0	0	0	0	0	32	0	0	0	0	0	0	0	0	0	0	142	0	0	0	0	0	0	0	0	0	0	0	0	0	0	0
MEG_739|Drugs|Aminoglycosides|Aminoglycoside_O-nucleotidyltransferases|ANT2-DPRIME	128	93	117	106	95	171	61	158	106	108	75	260	158	225	630	207	74	0	25	96	89	214	261	100	54	47	71	71	155	222	135	175	0	11	688	61	59	32	40	67	23	208
MEG_3856|Metals|Mercury_resistance|Mercury_resistance_protein|MERB	0	0	0	0	0	0	0	0	0	0	0	0	0	0	0	0	0	0	0	0	0	54	0	0	0	0	0	0	0	0	0	0	0	0	0	0	0	0	0	0	0	0
MEG_948|Drugs|Aminoglycosides|Aminoglycoside_O-nucleotidyltransferases|ANT3-DPRIME	5908	6191	100782	5501	11514	5510	6490	3987	4027	68579	5997	6505	5680	14690	1294	24522	1495	0	2225	2638	2557	3751	22952	2379	12318	4314	82828	20096	17919	33561	10342	43602	6714	827	15886	15139	4627	3430	4444	15857	1046	119179
MEG_1156|Metals|Arsenic_resistance|Arsenic_resistance_protein|ARSC	283	0	28	0	0	119	0	0	754	36	23	2105	24	0	24	42	0	0	14181	0	0	0	33	86	0	779	39	0	0	0	5111	3014	0	0	7	47	0	0	0	0	0	0
MEG_3669|Drugs|Lipopeptides|Colistin_phosphoethanolamine_transferase|MCR	0	0	23	0	0	0	0	0	0	0	0	0	0	0	0	0	0	0	0	0	0	0	0	0	0	0	0	0	0	0	0	0	0	0	0	0	0	0	0	0	0	0
MEG_1825|Drugs|betalactams|Class_C_betalactamases|CMY	0	0	0	0	0	0	0	0	0	50	0	0	0	0	0	28	0	0	0	0	0	0	0	0	0	0	0	0	0	0	0	0	0	0	0	2729	0	0	0	0	0	0
MEG_143|Drugs|Aminoglycosides|Aminoglycoside_N-acetyltransferases|AAC6-PRIME	0	0	135	0	0	0	0	0	0	11	0	0	12	0	0	0	0	0	0	0	0	0	0	0	0	0	0	0	0	0	0	0	0	0	0	0	0	0	0	0	0	0
MEG_1004|Drugs|Aminoglycosides|Aminoglycoside_O-nucleotidyltransferases|ANT9	6775	43367	51759	121771	13244	36568	10456	39714	25364	27947	11750	41614	45960	24112	80348	34866	14915	0	7527	9706	8021	8536	57970	85037	12064	47425	34624	68491	27244	26353	32754	29146	18125	6412	12533	21724	6018	4119	3687	7772	4572	81425
MEG_3853|Metals|Mercury_resistance|Mercury_resistance_protein|MERB	0	0	0	0	0	0	0	0	0	0	0	29	0	0	0	0	0	0	0	12	0	15	0	0	0	0	0	0	0	0	0	0	0	0	0	0	0	0	0	0	0	0
MEG_7842|Multi-compound|Drug_and_biocide_resistance|Drug_and_biocide_ABC_efflux_pumps|YOGI	496	1796	24456	287	530	1229	2974	1285	1081	15570	2335	927	1252	3284	717	4206	928	0	490	482	1249	1718	221	1176	1863	645	975	545	811	1970	1325	2467	0	0	2109	199530	525	387	290	293	623	1238
MEG_7851|Metals|Zinc_resistance|Zinc_resistance_protein|ZITB	216	1028	22572	352	264	517	1613	655	877	13089	1326	566	935	1974	468	2238	470	0	203	280	828	861	191	747	989	141	748	0	581	980	653	972	0	0	1497	205083	194	227	131	188	211	739
MEG_2606|Drugs|betalactams|Class_C_betalactamases|DHA	0	0	0	0	0	0	0	0	0	32	0	0	0	0	0	0	0	0	0	0	0	0	0	0	0	0	0	0	0	0	40	0	0	0	0	0	0	0	0	0	0	0
MEG_7632|Drugs|MLS|Streptogramin_A_O-acetyltransferase|VATE	0	0	0	115	0	44	15	49	0	0	0	24	36	0	25	73	0	0	19	0	99	0	0	29	0	32	0	0	61	0	34	78	0	0	0	0	13	0	0	0	0	0
MEG_6983|Drugs|Tetracyclines|Tetracycline_resistance_MFS_efflux_pumps|TET38	0	0	0	0	0	0	0	0	0	0	0	0	0	0	0	0	0	0	0	0	0	0	0	0	0	533	0	0	0	0	0	0	0	0	0	0	0	0	0	0	0	0
MEG_810|Drugs|Aminoglycosides|Aminoglycoside_O-nucleotidyltransferases|ANT3-DPRIME	180	206	1381	0	142	241	319	209	143	1064	266	1006	1546	427	95	669	191	0	96	178	0	400	300	56	210	68	1021	75	246	842	253	406	92	91	288	1192	102	83	160	267	99	545
MEG_7052|Drugs|Tetracyclines|Tetracycline_resistance_MFS_efflux_pumps|TETB	100	942	5799	241	201	388	1584	420	824	4297	1782	812	2159	1809	181	2708	664	0	417	330	693	1144	105	226	1200	268	295	185	358	1243	928	1353	197	0	1168	24294	430	149	111	236	270	318
MEG_5921|Drugs|Fluoroquinolones|Quinolone_resistance_protein_Qnr|QNRB	0	0	0	0	0	0	0	0	0	8	0	0	0	0	0	0	0	0	0	0	0	0	0	0	0	0	0	0	0	0	0	0	0	0	0	0	0	0	0	0	0	0
MEG_7058|Drugs|Tetracyclines|Tetracycline_resistance_MFS_efflux_pumps|TETC	126	195	47	96	356	248	209	228	145	361	271	164	1445	514	46	927	85	0	63	94	0	649	26	88	252	135	83	636	316	735	418	386	0	0	121	111	83	126	147	211	92	84
MEG_239|Drugs|Aminoglycosides|Aminoglycoside_N-acetyltransferases|AAC6-PRIME	78	37	0	0	96	88	0	27	27	0	48	104	0	61	0	182	27	0	0	22	0	98	0	0	196	34	0	0	78	277	125	100	29	0	0	0	42	31	54	71	0	0
MEG_5844|Multi-compound|Drug_and_biocide_resistance|Drug_and_biocide_SMR_efflux_pumps|QACG	55	72	35	0	81	232	34	115	87	12	40	405	0	189	0	473	42	0	18	88	0	90	0	0	133	72	0	0	248	514	302	301	118	15	13	0	72	32	104	147	27	6
MEG_7055|Drugs|Tetracyclines|Tetracycline_resistance_MFS_efflux_pumps|TETBP	1856	5679	3447	30564	4220	11673	2884	13701	6947	6603	3067	9336	3680	8755	25772	11705	9257	0	2399	3388	4607	2196	10710	41438	4102	16376	7062	14086	8497	10358	14687	12967	7809	63	4052	4808	1839	1216	1931	680	787	28064
MEG_813|Drugs|Aminoglycosides|Aminoglycoside_O-nucleotidyltransferases|ANT3-DPRIME	615	528	5254	0	465	727	382	324	0	1959	295	1361	2091	982	0	1496	145	0	223	327	0	1377	0	0	722	0	2716	0	714	2813	590	1569	0	0	366	3322	1355	285	580	633	0	1696
MEG_904|Drugs|Aminoglycosides|Aminoglycoside_O-nucleotidyltransferases|ANT3-DPRIME	68	92	0	0	177	332	48	173	42	0	65	505	23	197	17	410	60	0	0	99	220	376	0	18	109	120	13	0	196	520	266	376	0	53	13	11	117	67	130	150	92	20
MEG_4074|Drugs|MLS|MLS_resistance_ABC_efflux_pumps|MSRD	513	1900	2979	2710	950	1096	1374	1340	1597	2902	1709	2089	4544	2241	1484	2560	898	0	782	693	1032	1146	1594	2820	1212	1102	1114	1422	1235	3029	2388	2982	2626	170	1052	1772	866	1128	339	499	247	1923
MEG_4090|Drugs|Mupirocin|Mupirocin-resistant_isoleucyl-tRNA_synthetase|MUPA	0	150	0	0	139	451	0	289	436	0	0	1686	0	0	0	0	0	0	161	508	2790	0	0	0	0	7784	0	4661	0	0	0	0	478	136	0	0	116	95	0	0	0	0
MEG_6543|Biocides|Peroxide_resistance|peroxide_resistance_protein|SODA	60	174	2016	27	46	125	364	136	118	1503	270	86	193	355	76	441	128	0	38	58	0	224	21	92	143	44	116	57	46	230	162	194	0	0	250	21128	59	62	16	33	83	112
MEG_236|Drugs|Aminoglycosides|Aminoglycoside_N-acetyltransferases|AAC6-PRIME	0	20	0	0	21	0	0	0	0	0	0	0	0	0	0	38	0	0	0	0	0	0	0	0	0	0	0	0	0	43	39	0	0	0	0	0	0	0	0	0	0	0
MEG_2065|Metals|Copper_resistance|Copper_resistance_protein|COPM	97	105	0	0	68	66	40	0	257	0	31	86	0	0	0	63	0	0	0	252	0	605	0	0	0	0	0	0	153	0	32	0	0	77	0	0	298	174	0	83	0	0
MEG_7363|Drugs|Glycopeptides|VanC-type_resistance_protein|VANC	0	0	27	0	0	0	0	0	0	51	0	0	0	0	0	0	0	0	0	0	0	0	0	22	0	0	0	0	0	0	0	0	0	0	0	0	0	0	0	0	0	0
MEG_1091|Drugs|Aminoglycosides|Aminoglycoside_O-phosphotransferases|APH6	6082	5842	49850	6460	6213	8657	5472	8370	4219	22632	5146	10642	10477	12528	18866	11687	2033	0	1498	6943	6199	10271	87046	8908	5118	4281	88558	12136	7856	18196	8470	13011	2482	6136	5781	12269	2634	2423	2256	28497	9929	49608
MEG_1635|Drugs|betalactams|Class_B_betalactamases|CAU	0	0	0	0	0	0	0	0	0	0	0	0	0	0	0	0	0	0	0	0	0	0	0	0	0	0	0	280	0	0	0	0	0	0	0	0	0	0	0	0	0	0
MEG_753|Drugs|Aminoglycosides|Aminoglycoside_O-nucleotidyltransferases|ANT2-DPRIME	534	337	1344	331	414	724	389	572	449	916	404	839	760	1158	2793	1007	352	0	75	378	370	878	1371	534	328	178	1048	443	577	800	600	856	406	56	2823	281	173	143	154	369	168	970
MEG_1681|Drugs|Multi-drug_resistance|MDR_23S_ribosomal_RNA_methyltransferase|CFRA	0	70	0	0	150	94	0	39	18	32	20	50	0	38	0	115	0	0	0	19	0	0	18	0	0	283	0	0	197	353	14	873	993	0	0	0	0	79	91	114	0	24
MEG_1406|Drugs|betalactams|Class_A_betalactamases|BLAZ	101	67	0	0	32	82	0	0	57	0	12	3021	19	37	0	16	504	0	582	537	152	14	0	0	2038	376	0	0	85	1614	710	239	756	1598	0	0	834	148	4831	8967	3516	0
MEG_6854|Drugs|betalactams|Class_A_betalactamases|TEM	0	0	14	0	0	0	0	0	0	0	0	0	0	0	0	0	0	0	0	0	0	0	0	0	0	0	0	0	0	0	0	0	0	0	0	0	0	0	0	0	0	0
MEG_751|Drugs|Aminoglycosides|Aminoglycoside_O-nucleotidyltransferases|ANT2-DPRIME	177	132	239	113	172	241	105	193	134	176	113	314	194	324	756	334	99	0	25	126	181	229	318	144	87	89	146	121	219	327	201	233	0	19	828	66	71	38	64	109	65	231
MEG_3820|Drugs|MLS|MLS_resistance_MFS_efflux_pumps|MEFA	88	50	78	99	0	0	113	104	0	493	56	175	0	137	0	99	0	0	0	38	0	169	103	0	0	0	214	0	0	0	96	61	0	0	0	29	0	56	0	88	0	113
MEG_3608|Drugs|MLS|Lincosamide_nucleotidyltransferases|LNUA	11818	4914	15528	15303	9395	24656	4500	18677	14476	8459	6538	13487	8854	10285	11056	14699	4935	46	41075	7808	12441	2428	18835	25036	62219	51975	19259	20966	21069	30967	24243	26408	17897	9926	7412	4168	23237	2604	2289	28628	7673	16797
MEG_2084|Metals|Multi-metal_resistance|Multi-metal_resistance_protein|CORA	684	73	165	0	0	66	123	93	0	171	68	92	75	0	0	172	0	0	0	61	0	0	0	75	130	95	0	0	0	353	0	0	0	0	267	218	0	0	0	0	0	87
MEG_7017|Drugs|Tetracyclines|Tetracycline_resistance_MFS_efflux_pumps|TETA	0	959	6544	0	852	1197	559	1130	756	3151	479	3156	1749	1157	3946	1603	0	0	0	1017	0	718	11348	2338	0	0	15044	0	1074	1203	1074	0	0	0	2051	1261	0	0	0	4300	0	5190
MEG_2723|Multi-compound|Drug_and_biocide_resistance|Drug_and_biocide_MFS_efflux_pumps|EMRASM	199	202	0	0	217	0	0	186	323	0	125	119	0	166	0	466	0	0	0	402	0	601	0	0	0	0	0	0	0	579	190	0	0	244	0	175	0	475	0	177	112	0
MEG_970|Drugs|Aminoglycosides|Aminoglycoside_O-nucleotidyltransferases|ANT3-DPRIME	1243	824	1499	216	1028	1783	612	974	561	1291	691	12099	1271	2234	1999	2588	424	0	189	1438	1438	2349	861	845	1175	1031	333	254	1264	4577	1290	2796	472	100	3322	825	725	373	703	1137	327	1200
MEG_5827|Multi-compound|Drug_and_biocide_resistance|Drug_and_biocide_SMR_efflux_pumps|QACE	50	29	78	37	85	88	68	65	36	22	27	229	50	96	77	186	35	0	37	92	0	62	129	68	87	58	26	0	78	168	165	124	0	0	0	15	45	32	67	40	11	94
MEG_824|Drugs|Aminoglycosides|Aminoglycoside_O-nucleotidyltransferases|ANT3-DPRIME	217	191	0	0	77	654	59	305	47	0	48	383	0	381	0	835	0	0	52	105	0	93	0	0	193	222	0	0	202	500	132	561	0	69	0	0	116	33	105	136	81	0
MEG_792|Drugs|Aminoglycosides|Aminoglycoside_O-nucleotidyltransferases|ANT3-DPRIME	372	411	1549	92	331	533	429	407	228	1349	346	2166	1856	850	333	1117	234	0	99	338	303	696	503	259	556	245	1270	322	455	1496	513	1191	227	83	760	1392	242	160	228	419	106	746
MEG_7119|Drugs|Tetracyclines|Tetracycline_resistance_ribosomal_protection_proteins|TETM	864	2245	20343	5045	1319	2950	1080	3709	2440	5297	1575	3112	17668	3868	7843	3332	2437	0	2078	1188	945	1211	7000	17148	1067	3445	2273	3872	2509	4293	4785	3479	2259	202	5617	6359	1616	700	1013	533	364	6322
MEG_793|Drugs|Aminoglycosides|Aminoglycoside_O-nucleotidyltransferases|ANT3-DPRIME	380	359	2179	117	320	430	482	288	234	1598	399	1068	2527	785	107	1142	263	0	124	259	316	657	565	105	367	140	1649	355	458	1581	490	1024	268	93	515	1989	198	135	226	414	125	861
MEG_3096|Drugs|betalactams|Class_A_betalactamases|GES	0	0	0	0	0	0	0	0	0	0	0	0	0	0	0	0	0	0	0	0	0	190	0	0	0	0	0	0	0	0	0	0	0	0	0	0	0	0	0	0	0	0
MEG_3460|Multi-compound|Drug_and_biocide_resistance|Drug_and_biocide_MFS_efflux_pumps|KMRA	0	0	139	0	249	0	174	0	0	0	0	0	111	0	0	373	0	0	0	0	0	0	0	0	0	0	0	0	0	0	0	0	0	0	0	0	0	0	0	0	0	0
MEG_3763|Multi-compound|Drug_and_biocide_resistance|Drug_and_biocide_RND_efflux_pumps|MDTN	209	1227	20659	286	369	951	2159	842	984	12279	1620	613	1186	2854	669	2935	771	0	241	433	515	1097	204	880	1096	368	936	242	494	1426	924	1241	0	0	1699	172532	287	330	96	186	347	793
MEG_1013|Drugs|Aminoglycosides|Aminoglycoside_O-phosphotransferases|APH2-DPRIME	299	813	1948	3190	941	595	785	513	489	2106	580	553	466	790	616	1892	481	0	225	316	1147	349	361	550	491	850	210	2887	1389	1243	944	1591	1783	741	2510	6847	272	212	226	781	236	436
MEG_1894|Drugs|betalactams|Class_C_betalactamases|CMY	0	0	0	0	0	0	0	0	0	0	0	0	0	0	0	59	0	0	0	0	0	0	0	0	0	0	0	0	0	0	0	0	0	0	0	3405	0	0	0	0	0	0
MEG_6759|Drugs|betalactams|Class_A_betalactamases|TEM	0	0	31	0	0	0	0	0	0	0	0	0	0	0	0	0	0	0	0	0	0	0	0	0	0	0	0	0	0	0	0	0	0	0	0	0	0	0	0	0	0	0
MEG_3723|Drugs|Lipopeptides|Colistin_phosphoethanolamine_transferase|MCR	0	0	36	0	0	0	0	0	0	0	0	0	0	0	0	0	0	0	0	0	0	0	0	0	0	0	0	0	0	0	0	0	0	0	0	0	0	0	0	0	0	0
MEG_6687|Drugs|betalactams|Class_A_betalactamases|TEM	0	0	31	0	0	0	0	0	0	0	0	0	0	0	0	0	0	0	0	0	0	0	0	0	0	0	0	0	0	0	0	0	0	0	0	0	0	0	0	0	0	0
MEG_4083|Multi-compound|Drug_and_biocide_resistance|Drug_and_biocide_RND_efflux_pumps|MTRD	0	0	0	0	0	0	0	0	607	0	0	0	0	0	0	0	0	0	0	0	0	0	0	0	0	0	0	0	0	0	0	0	0	0	0	0	0	0	0	0	0	0
MEG_6783|Drugs|betalactams|Class_A_betalactamases|TEM	0	0	32	0	0	0	0	0	0	0	0	0	0	0	0	0	0	0	0	0	0	0	0	0	0	0	0	0	0	0	0	0	0	0	0	0	0	0	0	0	0	0
MEG_3070|Drugs|Fusidic_acid|Ribosomal_zinc-binding_protein|FUSD	76	47	41	0	44	155	38	106	48	8	51	403	14	160	251	146	46	0	51	143	65	168	100	235	85	285	824	0	93	140	116	337	182	0	191	23	55	118	22	0	16	321
MEG_1821|Drugs|betalactams|Class_C_betalactamases|CMY	22	0	0	0	0	0	0	0	0	62	0	0	0	0	0	33	0	0	0	0	0	0	0	0	0	0	0	0	0	0	0	0	0	0	0	3644	0	0	0	0	0	0
MEG_3865|Metals|Mercury_resistance|Mercury_resistance_regulator|MERD	257	104	77	40	142	108	74	76	176	107	105	110	25	174	0	210	0	0	61	375	433	236	0	0	257	95	41	269	96	372	130	131	100	269	23	41	538	144	90	91	14	0
MEG_6049|Metals|Multi-metal_resistance|Multi-metal_resistance_protein|RCNB	33	174	2202	31	40	66	213	89	117	1329	157	76	95	235	38	308	84	0	38	32	74	135	27	98	182	54	103	17	95	136	89	188	0	0	149	22830	31	55	32	30	27	88
MEG_773|Drugs|Aminoglycosides|Aminoglycoside_O-nucleotidyltransferases|ANT3-DPRIME	457	285	442	107	350	555	309	340	250	471	196	2111	608	715	478	862	158	0	98	345	344	641	301	485	321	438	111	0	376	1078	506	914	0	0	1345	389	219	125	188	233	108	419
MEG_6691|Drugs|betalactams|Class_A_betalactamases|TEM	0	0	46	0	0	0	0	0	0	0	0	0	0	0	0	0	0	0	0	0	0	0	0	0	0	0	0	0	0	0	0	0	0	0	0	0	0	0	0	0	0	0
MEG_4066|Drugs|MLS|MLS_resistance_ABC_efflux_pumps|MSRA	14007	1967	50	204	1458	10219	97	3229	2023	47	1627	77509	30	7035	81	1782	100400	0	15546	10309	24954	304	164	145	161644	32129	158	3116	2585	91162	23342	128734	35731	90594	0	180	32340	34063	382384	410669	139540	141
MEG_3814|Drugs|MLS|MLS_resistance_MFS_efflux_pumps|MEFA	1033	5821	3353	17233	3240	4607	7158	8376	3000	5033	8023	4884	7436	9323	4984	12321	4365	0	1495	2309	3812	5184	3529	9648	3689	3249	2006	6241	6079	9743	6559	10749	3054	89	5580	9996	2345	826	1486	1009	910	6555
MEG_1396|Drugs|betalactams|Class_A_betalactamases|BLAZ	114	22	0	0	0	9	0	0	35	0	0	616	102	83	0	0	0	0	122	81	53	0	13	19	0	47	0	0	25	63	58	1504	65	0	0	0	123	0	611	66	0	0
MEG_2019|Metals|Copper_resistance|Copper_resistance_protein|COPA	214	698	11083	0	245	446	1174	511	682	6513	973	376	627	1222	373	1437	377	0	130	266	0	905	132	484	572	0	496	407	303	591	522	563	0	0	917	78952	174	189	0	128	332	517
MEG_7232|Drugs|Tetracyclines|Tetracycline_resistance_ribosomal_protection_proteins|TETW	1898	19240	3377	27424	6137	15304	21247	24726	12049	16605	20118	15588	4450	20960	13516	39203	17412	0	1616	6290	5035	16807	3063	29147	5408	6581	3886	12768	9792	11677	17870	9228	1344	183	19387	61062	2867	2295	1692	2314	3475	20105
MEG_2887|Multi-compound|Drug_and_biocide_resistance|Drug_and_biocide_MFS_efflux_regulator|FARR	0	0	0	0	0	0	0	0	50	0	0	0	0	0	0	0	0	0	0	0	0	0	0	0	0	0	0	0	0	0	0	0	0	0	0	0	0	0	0	0	0	0
MEG_7582|Drugs|Glycopeptides|VanC-type_resistance_protein|VANXYC	5	0	18	0	0	0	0	0	0	50	0	0	0	0	0	0	0	0	0	0	0	0	0	0	0	0	0	0	0	0	0	0	0	0	0	0	0	0	0	0	0	10
MEG_3643|Drugs|MLS|MLS_resistance_ABC_efflux_pumps|LSA	0	0	196	0	0	0	0	0	193	50	0	0	0	0	0	0	0	0	0	0	0	0	0	0	0	0	0	0	0	0	0	0	0	0	0	0	0	0	0	0	0	0
MEG_6614|Drugs|Sulfonamides|Sulfonamide-resistant_dihydropteroate_synthases|SULI	1660	1864	796	336	1721	3693	1240	1634	803	728	1072	4340	1557	2917	1878	3751	674	0	328	1504	883	2510	1263	1438	2982	1231	580	560	2961	10596	1538	4670	1033	1130	1509	453	938	1347	1619	4695	1820	1598
MEG_3775|Drugs|betalactams|Penicillin_binding_protein|MECA	664	903	80	0	189	178	36	64	618	0	234	40077	171	1557	0	50	5639	0	10665	4551	481	202	0	29	16977	632	0	0	490	20934	11499	18426	976	22604	29	69	17181	1579	15713	124953	34948	0
MEG_5150|Drugs|betalactams|Class_D_betalactamases|OXA	0	0	0	0	0	0	0	0	0	0	0	0	0	0	0	0	0	0	0	0	0	0	0	0	0	0	0	0	0	0	0	0	0	0	0	0	0	0	0	0	0	62
MEG_1181|Biocides|Acid_resistance|Acid_resistance_protein|ASR	164	157	1573	63	289	173	148	142	121	788	146	63	54	327	37	355	80	0	24	54	0	114	11	88	258	60	46	0	295	210	172	427	34	0	99	13311	76	96	44	22	55	63
MEG_5061|Drugs|betalactams|Class_D_betalactamases|OXA	0	0	96	0	721	0	0	0	68	137	0	71	0	0	0	468	0	0	0	0	0	0	0	0	179	0	48	0	0	0	0	0	0	0	136	0	0	0	0	289	0	34
MEG_3088|Drugs|betalactams|Class_A_betalactamases|GES	0	0	0	0	0	0	0	0	0	0	0	0	0	0	0	0	0	0	0	0	0	255	0	0	0	0	0	0	0	0	0	0	0	0	0	0	0	0	0	0	0	0
MEG_335|Drugs|Aminoglycosides|Aminoglycoside_N-acetyltransferases|AAC6-PRIME	0	26	0	0	17	38	0	16	19	0	0	10	0	35	0	53	0	0	0	0	0	53	0	0	37	0	0	0	30	87	53	63	0	0	0	0	14	0	0	20	0	0
MEG_2435|Drugs|betalactams|Class_A_betalactamases|CTX	5779	1062	10516	461	2229	955	1742	982	911	5344	1336	683	3815	2016	1028	2687	646	0	2950	524	1625	936	1766	1850	9961	1757	1797	706	605	12601	1108	2150	0	2809	1100	2764	1533	356	90	462	443	1077
MEG_2583|Drugs|Trimethoprim|Dihydrofolate_reductase|DFRK	7	5	0	0	5	0	6	7	0	0	5	5	0	0	0	11	0	0	0	0	0	0	18	0	0	0	19	0	0	0	8	40	0	0	0	15	0	0	0	0	0	33
MEG_3108|Drugs|betalactams|Class_A_betalactamases|GES	0	0	0	0	0	0	0	0	0	0	0	0	0	0	0	0	0	0	0	0	0	191	0	0	0	0	0	0	0	0	0	0	0	0	0	0	0	0	0	0	0	0
MEG_7168|Drugs|Tetracyclines|Tetracycline_resistance_ribosomal_protection_proteins|TETO	2731	28249	4717	40094	7908	16997	24733	28069	13787	17661	20841	16645	4152	24049	14780	42716	19461	0	1886	7304	6342	18181	3160	30366	6597	7559	4171	26593	14314	13894	19479	12091	2722	239	22531	20818	3602	3179	2465	2571	3822	21147
MEG_6900|Drugs|betalactams|Class_A_betalactamases|TEM	0	0	181	0	59	0	18	0	23	83	0	0	0	24	0	27	0	0	0	0	0	0	0	0	34	0	0	340	0	0	15	45	0	0	0	0	0	0	0	0	0	0
MEG_145|Drugs|Aminoglycosides|Aminoglycoside_N-acetyltransferases|AAC6-PRIME	0	42	18	0	0	0	107	0	0	0	0	42	0	13	0	28	53	0	0	0	0	55	6	0	10	0	6	0	21	0	22	0	0	0	0	0	0	0	0	25	8	10
MEG_878|Drugs|Aminoglycosides|Aminoglycoside_O-nucleotidyltransferases|ANT3-DPRIME	502	391	549	79	445	630	252	434	304	555	231	4420	722	849	773	1163	208	0	103	557	425	776	420	529	418	464	149	90	488	1637	522	1007	270	22	1700	483	250	139	268	389	83	521
MEG_6503|Metals|Multi-metal_resistance|Multi-metal_RND_efflux_pumps|SILE	497	44	2096	29	53	61	71	48	59	746	55	33	80	113	21	239	35	0	108	35	532	30	15	39	370	0	109	0	24	451	43	120	0	131	58	17194	64	30	0	32	0	62
MEG_7819|Biocides|Multi-biocide_resistance|Multi-biocide_resistance_regulator|YDEO	118	595	8388	168	241	464	767	391	464	4686	730	414	397	1198	228	1527	354	0	207	152	855	433	80	370	901	395	285	288	372	1115	603	1289	699	0	636	70471	350	200	224	143	121	422
MEG_996|Drugs|Aminoglycosides|Aminoglycoside_O-nucleotidyltransferases|ANT6	5597	31898	15194	48300	5991	11779	7751	13484	13999	9643	7127	18789	8270	9786	17668	17980	5814	0	2538	4497	5161	5354	15316	19161	6639	13869	9272	25378	12208	10870	10715	12404	8885	4526	7539	13223	2401	1646	1919	7753	3136	20596
MEG_2577|Drugs|Trimethoprim|Dihydrofolate_reductase|DFRE	0	20	207	0	11	0	17	0	98	62	10	0	42	24	0	0	0	0	0	0	0	14	5	13	0	0	0	0	0	86	0	0	0	6	0	0	0	10	0	0	0	12
MEG_2903|Multi-compound|Drug_and_biocide_resistance|Drug_and_biocide_MFS_efflux_pumps|FEXA	1491	33	61	120	63	4230	88	1835	57	32	62	109	0	157	52	236	24	0	44	55	0	53	436	277	0	5709	183	0	124	116	193	532	0	0	0	63	75	91	52	24	0	133
MEG_3774|Drugs|betalactams|Penicillin_binding_protein|MECA	492	714	66	0	129	140	0	0	423	0	152	27638	159	1091	0	40	3636	0	6929	3105	421	169	0	0	11259	492	0	0	323	13769	7141	12032	758	14836	43	48	11181	1092	10278	84087	22185	0
MEG_4796|Drugs|betalactams|Class_D_betalactamases|OXA	360	368	194	0	1563	240	167	97	638	886	136	194	27	555	0	1429	33	0	163	77	871	0	0	0	971	359	60	0	1750	3011	399	2025	1090	104	317	41	159	201	511	950	71	13
MEG_2469|Metals|Multi-metal_resistance|Multi-metal_RND_efflux_regulator|CZCD	0	0	0	0	0	0	0	0	0	0	0	0	0	0	0	0	0	0	0	0	0	0	0	0	0	0	0	0	162	0	0	0	0	0	0	0	0	134	0	0	0	0
MEG_1679|Drugs|MLS|23S_rRNA_methyltransferases|CFR	3246	19329	0	38602	4395	7047	4522	7622	7121	5842	4898	10413	5460	6239	7319	10697	3410	0	1334	2649	4557	2811	6456	8451	0	5758	3486	17087	8755	7335	6795	0	0	0	5019	7625	0	0	1473	4005	1124	7025
MEG_2115|Multi-compound|Drug_and_biocide_resistance|Drug_and_biocide_RND_efflux_regulator|CPXAR	559	611	447	0	380	0	448	257	0	270	252	0	293	316	0	646	221	0	0	479	0	587	0	0	0	0	0	0	0	365	291	0	0	378	631	264	0	0	0	0	291	0
MEG_1835|Drugs|betalactams|Class_C_betalactamases|CMY	0	0	0	0	0	0	0	0	0	25	0	0	0	0	0	0	0	0	0	0	0	0	0	0	0	0	0	0	0	0	0	0	0	0	0	1581	0	0	0	0	0	0
MEG_3080|Biocides|Acid_resistance|Acid_resistance_regulator|GADE	119	377	5577	78	168	297	426	217	269	3289	433	306	249	828	106	1040	247	0	177	109	242	217	48	176	468	322	277	0	321	999	344	1550	48	0	393	54370	195	93	105	65	64	210
MEG_7679|Drugs|Multi-drug_resistance|Multi-drug_ABC_efflux_pumps|VGA	112	418	815	878	222	993	154	611	610	150	153	2019	4270	328	1848	362	120	0	132	464	0	117	1491	2122	337	1581	1976	889	531	342	610	483	0	0	166	160	81	233	61	0	0	863
MEG_7830|Multi-compound|Biocide_and_metal_resistance|Biocide_and_metal_resistance_protein|YGIW	69	0	0	0	50	0	64	0	0	0	77	0	0	54	0	108	0	0	13	0	0	0	0	0	0	0	0	0	0	78	0	0	0	0	0	0	0	0	0	0	0	0
MEG_6893|Drugs|betalactams|Class_A_betalactamases|TEM	0	0	136	0	0	0	0	0	0	19	0	0	0	0	0	18	0	0	0	0	49	0	0	0	0	0	0	208	0	31	0	60	178	0	0	0	0	0	0	0	0	0
MEG_1547|Drugs|betalactams|Class_A_betalactamases|CARB	0	0	0	0	32	0	0	0	0	12	0	0	0	0	0	27	0	0	0	0	0	0	0	0	0	0	0	0	0	32	17	0	0	0	0	0	0	0	0	0	0	0
MEG_4061|Drugs|Multi-drug_resistance|Multi-drug_ABC_efflux_pumps|MSBA	459	2446	37560	621	887	1354	3577	1741	1546	24198	3181	1291	2062	4553	1196	5386	1090	0	450	623	2120	2056	559	1740	2640	828	2008	729	1088	3634	1823	2921	0	78	2921	326908	570	596	353	461	646	1832
MEG_2747|Drugs|MLS|Macrolide_esterases|EREA	0	0	0	0	0	0	0	0	0	0	0	0	71	0	0	0	0	0	0	0	0	0	0	0	0	0	0	0	0	0	0	0	0	0	0	0	0	0	0	0	0	0
MEG_1437|Drugs|betalactams|Class_A_betalactamases|BLAZ	106	60	0	0	46	97	0	28	44	0	22	1874	42	54	0	22	329	0	1025	407	130	0	0	0	2382	418	17	22	76	1922	1045	303	603	1682	0	0	1483	100	2761	9595	3570	0
MEG_1332|Drugs|betalactams|Class_A_betalactamases|BLAZ	0	0	0	0	0	0	0	0	52	0	0	396	0	0	0	0	1439	0	0	115	0	0	0	0	597	0	0	0	0	1609	344	2148	1871	352	0	0	721	0	5477	731	215	0
MEG_3613|Drugs|MLS|Lincosamide_nucleotidyltransferases|LNUF	0	0	0	0	0	0	62	0	0	160	0	0	0	0	0	36	0	0	0	0	0	101	0	0	0	0	0	0	0	0	0	0	0	0	0	0	0	0	0	27	0	0
MEG_3141|Multi-compound|Biocide_and_metal_resistance|Biocide_and_metal_resistance_protein|GLPF	77	665	12108	125	224	402	814	419	486	8407	707	319	503	1208	252	1497	342	0	143	218	633	520	132	501	576	220	588	517	300	683	455	894	0	0	942	108817	182	174	81	129	141	472
MEG_1814|Drugs|betalactams|Class_C_betalactamases|CMY	0	0	0	0	0	0	0	0	0	33	0	0	0	0	0	0	0	0	0	0	0	0	0	0	0	0	0	0	0	0	0	0	0	0	0	1655	0	0	0	0	0	0
MEG_3909|Multi-compound|Drug_and_biocide_resistance|Drug_and_biocide_RND_efflux_pumps|MEXE	197	0	0	0	152	0	0	0	0	0	0	0	0	0	0	306	0	0	0	275	0	0	0	0	0	0	0	0	0	0	0	0	0	0	0	0	0	0	0	0	0	0
MEG_1331|Drugs|betalactams|Class_A_betalactamases|BLAZ	96	60	0	0	73	93	0	35	67	0	18	1941	41	55	0	26	323	0	1150	420	124	12	8	14	2664	443	0	0	87	2156	1297	234	671	1934	0	0	1586	123	2682	10391	3861	0
MEG_1564|Drugs|Phenicol|Chloramphenicol_acetyltransferases|CATA	0	0	0	53	0	0	0	7	0	10	0	0	0	0	0	17	0	0	16	0	0	0	0	0	492	0	16	0	0	82	0	0	0	0	0	0	11	0	0	0	0	105
MEG_997|Drugs|Aminoglycosides|Aminoglycoside_O-nucleotidyltransferases|ANT6	3446	7598	7575	56363	7228	19749	6143	24039	10118	6324	7358	9993	4706	12734	16178	20204	10144	0	4977	5171	8657	3933	6855	24414	11231	33954	7214	25414	21149	18826	18971	26930	24676	109	5779	6945	3384	2223	4482	1371	1212	24600
MEG_1948|Drugs|betalactams|Class_C_betalactamases|CMY	15	14	0	0	0	0	45	0	0	56	0	0	0	0	0	31	0	0	0	0	0	0	0	0	0	0	0	0	0	0	18	0	0	0	0	3388	0	0	0	0	0	0
MEG_88|Drugs|Aminoglycosides|Aminoglycoside_N-acetyltransferases|AAC6-PRIME	433	487	0	535	0	0	0	38	0	0	0	0	0	149	0	0	0	0	89	0	1134	0	0	0	526	392	0	3118	366	665	99	1497	2992	0	0	0	86	146	157	0	0	0
MEG_2680|Metals|Multi-metal_resistance|Multi-metal_resistance_protein|DSBA	0	15	275	9	6	23	0	24	15	198	42	13	0	66	0	66	11	0	0	12	0	0	0	0	27	21	35	0	17	33	0	60	0	0	0	3130	0	0	0	0	0	0
MEG_2696|Drugs|betalactams|Class_B_betalactamases|EBR	21	0	0	0	0	0	0	0	0	0	0	0	0	0	0	0	0	0	0	0	0	0	0	0	0	19	0	0	33	0	0	71	0	0	8	0	0	18	0	0	0	0
MEG_7164|Drugs|Tetracyclines|Tetracycline_resistance_ribosomal_protection_proteins|TETO	2710	11500	6034	43684	6664	12984	11115	19011	7382	11210	9065	12310	6469	14182	15392	22886	10046	0	2342	4994	6780	7216	7004	28665	6996	10424	6022	23875	15021	13944	13938	13597	7319	130	9370	16328	3224	3002	2223	1641	1310	16004
MEG_7361|Drugs|Glycopeptides|VanC-type_resistance_protein|VANC	0	0	0	0	0	0	0	0	0	61	0	0	0	0	0	0	0	0	0	0	0	0	0	24	0	0	0	0	0	0	0	0	0	0	0	0	0	0	0	0	0	0
MEG_5911|Drugs|Fluoroquinolones|Quinolone_resistance_protein_Qnr|QNRB	210	0	0	0	0	0	0	0	0	0	0	0	0	0	0	0	0	0	0	0	0	0	0	0	0	0	0	0	0	0	0	0	0	0	0	0	0	0	0	0	0	0
MEG_4068|Drugs|MLS|MLS_resistance_ABC_efflux_pumps|MSRA	789	383	71	98	110	477	47	384	198	0	150	4086	9	284	108	142	3734	0	1286	879	1339	57	141	91	6818	2050	218	113	167	3498	1286	5925	2987	3122	30	99	2230	1165	18774	15238	4886	136
MEG_2681|Metals|Multi-metal_resistance|Multi-metal_resistance_protein|DSBA	0	30	269	0	16	0	38	0	20	139	43	13	18	57	0	78	22	0	0	0	0	29	0	0	44	15	16	0	20	0	19	49	0	0	25	3196	0	0	0	0	0	27
MEG_1082|Drugs|Aminoglycosides|Aminoglycoside_O-phosphotransferases|APH4	29050	27137	220645	15727	22621	58122	31708	55083	17062	44857	17417	34873	51803	44196	195733	44641	10208	0	5891	28173	6597	29226	364066	80860	14196	32437	504640	52672	30973	39553	31222	35153	10477	1581	56063	62298	10858	10925	7676	12564	5834	262804
MEG_1819|Drugs|betalactams|Class_C_betalactamases|CMY	22	0	0	0	0	0	0	0	0	40	0	0	0	0	0	34	0	0	0	0	0	0	0	0	0	0	0	0	0	0	0	0	0	0	0	2830	0	0	0	0	0	0
MEG_3874|Metals|Mercury_resistance|Mercury_resistance_protein|MERP	450	242	152	50	289	299	163	198	407	117	173	230	118	366	0	422	63	0	95	514	1189	630	29	78	420	396	37	1140	507	791	324	870	554	302	81	36	1808	405	204	152	60	67
MEG_5970|Drugs|Fluoroquinolones|Quinolone_resistance_protein_Qnr|QNRB	146	0	0	0	0	0	0	0	0	0	0	0	0	0	0	0	0	0	0	0	0	0	0	0	0	0	0	0	0	0	0	0	0	0	0	0	0	0	0	0	0	0
MEG_4940|Drugs|betalactams|Class_D_betalactamases|OXA	86	0	0	0	0	0	32	0	0	0	0	93	0	0	0	0	0	0	0	48	0	0	0	0	19	0	0	0	0	0	0	0	0	0	0	0	26	0	0	0	0	0
MEG_922|Drugs|Aminoglycosides|Aminoglycoside_O-nucleotidyltransferases|ANT3-DPRIME	202	225	307	41	247	363	198	264	172	367	170	1167	587	473	481	741	121	0	81	198	183	403	297	380	213	241	0	0	224	872	312	519	134	0	1204	328	120	79	115	174	0	396
MEG_826|Drugs|Aminoglycosides|Aminoglycoside_O-nucleotidyltransferases|ANT3-DPRIME	1204	1660	4351	0	8252	1287	1019	500	467	4458	515	1388	278	996	1013	8023	118	0	740	848	269	290	98	635	5588	2782	1762	0	7965	17787	2943	13552	14525	2490	390	64	1836	1043	3725	3187	142	968
MEG_5420|Metals|Copper_resistance|Copper_resistance_protein|PCOC	1747	38	1293	116	124	132	116	72	109	691	169	80	124	232	26	425	107	0	106	72	547	38	12	42	156	380	80	0	74	376	111	235	0	411	79	12867	35	36	0	29	33	44
MEG_3022|Drugs|Fosfomycin|Fosfomycin_thiol_transferases|FOSG	24	0	0	0	0	0	0	0	0	0	0	0	0	0	0	0	0	0	0	0	0	0	0	0	0	0	0	0	0	0	0	0	0	0	0	0	0	0	0	0	0	0
MEG_7230|Drugs|Tetracyclines|Tetracycline_resistance_ribosomal_protection_proteins|TETW	3311	15369	3336	22317	4308	8647	14142	14430	8067	12950	11681	11659	4409	13916	8362	21381	12308	0	1248	4719	5982	10747	2030	18337	4481	4082	2653	19645	7190	8153	10833	8031	1926	1208	12039	18776	2064	2218	1554	4547	3701	11339
MEG_1368|Drugs|betalactams|Class_A_betalactamases|BLAZ	0	0	0	0	0	0	0	0	0	0	0	30	0	0	0	0	0	0	90	0	0	0	0	0	0	42	0	0	0	0	44	284	0	0	0	0	0	0	0	0	0	0
MEG_3090|Drugs|betalactams|Class_A_betalactamases|GES	0	0	0	0	0	0	0	0	0	0	0	0	0	0	0	0	0	0	0	0	0	106	0	0	0	0	0	0	0	0	0	0	0	0	0	0	0	0	0	0	0	0
MEG_5284|Drugs|betalactams|Class_A_betalactamases|OXY	119	0	0	0	0	0	0	0	0	0	0	0	0	0	0	0	0	0	0	0	0	0	0	0	0	0	0	0	0	0	0	0	0	0	0	0	0	0	0	0	0	0
MEG_4040|Drugs|MLS|Macrolide_phosphotransferases|MPHC	0	0	0	0	0	0	0	0	0	0	0	0	0	0	0	0	0	0	0	0	0	0	114	0	0	0	0	0	0	0	0	0	0	0	0	0	0	0	0	0	0	0
MEG_1647|Drugs|betalactams|Class_A_betalactamases|CEPA	0	11	442	0	0	0	0	0	0	0	0	0	0	48	0	95	0	0	0	0	0	0	0	0	0	0	0	0	0	0	0	0	0	0	0	168	0	0	0	0	0	0
MEG_2662|Multi-compound|Biocide_and_metal_resistance|Biocide_and_metal_resistance_protein|DPR	15	66	488	142	41	113	64	94	147	312	139	78	492	191	28	214	61	0	101	42	0	56	68	70	71	28	50	0	57	206	127	187	0	0	149	428	45	0	22	22	33	57
MEG_4600|Drugs|betalactams|Class_D_betalactamases|OXA	197	0	0	0	0	0	0	30	46	55	56	0	0	0	0	329	0	0	0	0	0	0	0	0	0	0	0	0	162	0	86	0	0	0	0	0	0	64	0	0	0	48
MEG_756|Drugs|Aminoglycosides|Aminoglycoside_O-nucleotidyltransferases|ANT2-DPRIME	117	52	95	68	86	121	55	105	51	101	46	148	117	176	408	183	62	0	27	61	114	144	164	87	0	35	87	73	86	130	75	141	0	0	439	34	27	34	18	46	36	145
MEG_1978|Drugs|betalactams|Class_C_betalactamases|CMY	0	0	0	0	0	0	0	0	0	210	0	0	0	0	0	0	0	0	0	0	0	0	0	0	0	0	0	0	0	0	0	0	0	0	0	10267	0	0	0	0	0	0
MEG_3805|Drugs|MLS|MLS_resistance_MFS_efflux_pumps|MEFA	661	187	80	332	549	259	114	144	2658	0	102	308	133	234	0	274	195	0	522	1364	4121	113	1705	0	1144	1870	359	3670	132	630	108	573	4083	857	37	138	93	23198	671	275	41	0
MEG_7038|Drugs|Tetracyclines|Tetracycline_resistance_MFS_efflux_pumps|TETB	26	253	1540	103	71	101	342	115	205	949	277	198	477	400	38	667	147	0	94	75	124	246	43	62	269	0	103	0	75	386	203	472	0	0	219	20164	66	38	36	62	85	111
MEG_1829|Drugs|betalactams|Class_C_betalactamases|CMY	0	0	0	0	0	0	0	0	0	0	0	0	0	23	0	46	0	0	0	0	0	0	0	0	0	0	0	0	0	0	0	0	0	0	0	2428	0	0	0	0	0	0
MEG_975|Drugs|Aminoglycosides|Aminoglycoside_O-nucleotidyltransferases|ANT3-DPRIME	2983	1617	3102	429	1811	3400	1341	2131	1419	2427	1178	19718	2877	4186	5318	4777	930	0	440	2010	2823	3836	2523	2083	1604	2168	773	900	2383	7541	2367	5969	654	116	8335	1649	1135	673	1293	1795	516	2881
MEG_1233|Drugs|betalactams|Class_C_betalactamases|BIL	0	0	0	0	0	0	0	0	0	0	0	0	0	0	0	0	0	0	0	0	0	0	0	0	0	0	0	0	0	0	0	0	0	0	0	1253	0	0	0	0	0	0
MEG_1451|Drugs|betalactams|Class_A_betalactamases|BLAZ	140	237	0	0	608	0	0	0	129	0	17	760	0	0	0	111	1201	0	1026	195	2128	0	0	0	765	282	0	0	377	2497	371	2006	2843	569	0	0	813	398	5731	1525	260	0
MEG_4973|Drugs|betalactams|Class_D_betalactamases|OXA	101	43	22	0	52	184	0	97	36	23	38	1048	149	156	0	291	27	0	0	85	0	251	0	0	88	66	0	0	97	515	105	217	0	20	16	50	82	23	81	98	14	0
MEG_5826|Multi-compound|Drug_and_biocide_resistance|Drug_and_biocide_SMR_efflux_pumps|QACC	6890	1710	27	291	1481	5836	280	3791	4498	25	367	26800	19	7413	9	1401	94536	0	4617	19617	26659	896	16	26	10223	63149	20	2310	3442	14820	1187	116919	23389	26207	36	47	22299	54047	358972	22468	10657	18
MEG_7167|Drugs|Tetracyclines|Tetracycline_resistance_ribosomal_protection_proteins|TETO	1357	5011	3423	78141	4379	10148	6121	18069	3369	5200	5044	4635	5590	6893	4985	10907	4679	0	1192	2086	3767	4437	2742	9468	2107	5838	4265	33477	11514	4442	6724	4852	2082	189	4940	7592	1239	1067	853	917	1331	6106
MEG_6915|Drugs|betalactams|Class_A_betalactamases|TEM	0	0	104	0	0	0	0	0	0	0	0	0	0	0	0	0	0	0	0	0	0	0	0	0	0	0	0	154	0	0	0	0	0	0	0	0	0	0	0	0	0	0
MEG_5923|Drugs|Fluoroquinolones|Quinolone_resistance_protein_Qnr|QNRB	0	0	0	0	0	0	0	0	0	0	0	0	0	0	0	0	0	0	0	0	0	0	0	0	0	0	0	0	0	0	0	0	0	0	0	723	0	0	0	0	0	0
MEG_7273|Biocides|Phenolic_compound_resistance|Phenolic_RND_efflux_pump|TRIB	101	0	0	0	0	0	0	0	0	0	167	0	0	113	0	322	0	0	0	0	0	0	0	0	0	0	0	0	0	0	0	0	0	0	0	0	0	0	0	0	0	0
MEG_4519|Drugs|betalactams|Class_D_betalactamases|OXA	0	0	0	0	0	0	0	0	0	0	0	0	0	0	0	0	0	0	0	0	0	0	0	0	0	0	0	0	0	0	0	0	0	0	0	0	0	0	0	8	0	0
MEG_3877|Metals|Mercury_resistance|Mercury_resistance_protein|MERP	52	0	262	0	19	92	70	126	41	72	57	39	33	125	0	52	0	0	26	0	0	84	54	36	0	0	67	0	0	0	68	134	0	0	0	54	0	25	0	31	0	506
MEG_1898|Drugs|betalactams|Class_C_betalactamases|CMY	22	0	0	0	0	0	0	0	0	86	23	0	0	20	0	49	0	0	0	0	0	0	0	0	0	0	0	0	0	0	0	0	0	0	22	4865	0	0	0	0	0	0
MEG_907|Drugs|Aminoglycosides|Aminoglycoside_O-nucleotidyltransferases|ANT3-DPRIME	93	90	0	0	198	251	63	180	41	0	72	479	0	195	0	414	46	0	0	97	0	275	0	0	0	163	0	0	0	647	249	384	0	58	0	0	120	51	154	127	85	0
MEG_6606|Drugs|Sulfonamides|Sulfonamide-resistant_dihydropteroate_synthases|SULI	1396	1449	1042	405	1344	2716	1121	1876	905	871	1015	4850	1521	3174	2185	3406	719	0	293	1561	936	2781	1477	1724	1285	1084	598	823	1845	4486	1806	2972	734	927	1956	549	847	659	932	2922	2042	1629
MEG_7828|Metals|Copper_resistance|Copper_resistance_protein|YFMO	0	55	162	0	0	76	63	55	0	116	0	81	53	109	98	290	99	0	0	67	0	95	37	108	382	82	38	0	0	0	0	0	0	0	136	115	0	0	0	0	47	94
MEG_5892|Drugs|Fluoroquinolones|Quinolone_resistance_protein_Qnr|QNRB	0	0	0	0	0	0	0	0	0	0	0	0	0	0	0	0	0	0	0	0	0	0	0	0	0	0	0	0	0	0	0	0	0	0	0	10	0	0	0	0	0	0
MEG_3612|Drugs|MLS|Lincosamide_nucleotidyltransferases|LNUE	62	12	96	34	51	76	25	68	32	39	42	49	0	21	50	98	15	0	0	26	137	87	65	68	0	98	187	0	101	0	119	66	0	0	0	15	18	62	20	18	0	163
MEG_85|Drugs|Aminoglycosides|Aminoglycoside_N-acetyltransferases|AAC6-PRIME	0	0	88	0	0	0	0	0	0	0	0	0	0	0	0	0	0	0	0	0	0	0	0	0	0	0	0	0	0	0	0	0	0	0	0	0	0	0	0	0	0	0
MEG_7071|Drugs|Tetracyclines|Tetracycline_resistance_MFS_efflux_pumps|TETE	0	0	0	0	0	58	34	43	24	42	69	0	100	58	0	103	0	0	0	0	0	60	17	0	0	0	0	0	0	0	0	0	0	0	0	124	0	0	0	0	0	40
MEG_2451|Metals|Multi-metal_resistance|Multi-metal_RND_efflux_pumps|CUSF	37	323	7258	115	142	185	450	188	340	3533	428	238	210	668	131	969	159	0	76	87	577	232	38	214	589	280	213	0	250	666	263	546	0	7	466	51783	73	105	76	71	51	190
MEG_4023|Drugs|betalactams|Class_C_betalactamases|MOX	248	0	0	0	0	0	0	0	0	0	0	0	0	0	0	266	0	0	0	0	0	0	0	0	0	0	0	0	113	0	0	0	0	0	0	0	0	82	0	0	0	0
MEG_6588|Drugs|Sulfonamides|Sulfonamide-resistant_dihydropteroate_synthases|SULI	1085	1054	719	294	1058	2036	961	1412	722	670	804	3560	1126	2540	1636	2525	556	0	240	1174	611	2550	1110	1158	840	744	466	502	1366	3485	1332	2198	393	995	1560	440	607	539	668	2765	2131	1442
MEG_3792|Drugs|betalactams|Penicillin_binding_protein|MECA	0	0	0	0	0	0	0	0	0	0	0	0	0	0	0	0	0	0	0	0	0	0	0	0	0	0	38	0	0	0	0	0	0	0	0	0	0	0	0	0	0	0
MEG_3115|Drugs|betalactams|Class_A_betalactamases|GES	0	0	0	0	0	0	0	0	0	0	0	0	0	0	0	0	0	0	0	0	0	153	0	0	0	0	0	0	0	0	0	0	0	0	0	0	0	0	0	0	0	0
MEG_3069|Drugs|Fusidic_acid|Ribosomal_zinc-binding_protein|FUSD	97	21	20	0	23	61	0	48	30	0	28	155	14	81	80	51	24	0	48	31	0	60	37	139	192	122	385	0	60	95	67	209	0	0	106	14	22	45	0	0	0	168
MEG_1329|Drugs|betalactams|Class_A_betalactamases|BLAZ	0	0	0	0	0	35	0	0	16	0	0	157	0	21	0	0	205	0	124	0	126	0	0	0	150	519	0	0	24	167	140	321	365	155	0	0	195	71	676	603	0	0
MEG_6610|Drugs|Sulfonamides|Sulfonamide-resistant_dihydropteroate_synthases|SULI	1714	1859	790	269	1529	3677	1393	1696	887	611	938	4342	1053	2934	1638	3595	655	0	311	1369	827	2331	1177	1086	2552	924	544	468	2977	10961	1581	3714	1169	892	1398	427	995	1095	1766	4856	2107	1248
MEG_7061|Drugs|Tetracyclines|Tetracycline_resistance_MFS_efflux_pumps|TETC	0	0	0	0	0	0	0	0	0	0	14	0	0	0	0	0	0	0	0	0	0	0	0	0	0	0	0	0	0	0	0	0	0	0	0	0	0	0	0	0	0	0
MEG_7287|Multi-compound|Drug_and_biocide_resistance|Drug_and_biocide_RND_efflux_pumps|TTGA	170	0	0	0	25	0	80	0	237	0	0	0	0	0	0	0	0	0	0	0	0	0	0	0	0	0	0	0	0	0	0	0	0	0	97	0	0	0	0	0	0	0
MEG_5999|Drugs|Fluoroquinolones|Quinolone_resistance_protein_Qnr|QNRB	0	0	0	0	0	0	128	0	0	0	0	0	0	0	0	0	0	0	0	0	0	0	0	0	0	0	0	0	0	0	0	0	0	0	14	31	0	0	0	0	0	0
MEG_1798|Drugs|betalactams|Class_C_betalactamases|CMY	0	0	0	0	0	0	0	0	0	49	0	0	0	14	0	26	0	0	0	0	0	0	0	0	0	0	0	0	0	0	0	0	0	0	0	2787	0	0	0	0	0	0
MEG_2614|Drugs|Phenicol|Phenicol_resistance_MFS_efflux_pumps|DHAP	159	41	289	0	102	156	0	102	82	335	25	74	519	46	199	79	19	0	109	77	1232	0	511	221	0	3506	138	984	0	0	68	0	0	0	113	695	79	0	0	279	115	104
MEG_1768|Drugs|Phenicol|Phenicol_resistance_MFS_efflux_pumps|CMLA	0	0	0	0	0	167	0	90	65	150	0	0	98	117	97	121	0	0	0	0	0	0	219	166	0	0	53	0	0	174	81	0	0	0	0	0	0	0	0	0	0	215
MEG_101|Drugs|Aminoglycosides|Aminoglycoside_N-acetyltransferases|AAC6-PRIME	0	0	0	0	0	0	0	0	0	12	0	0	0	0	0	0	0	0	0	0	0	0	0	0	0	0	0	0	0	0	0	0	0	0	0	0	0	0	0	0	0	0
MEG_6688|Drugs|betalactams|Class_A_betalactamases|TEM	0	0	16	0	0	0	0	0	0	0	0	0	0	0	0	0	0	0	0	0	0	0	0	0	0	0	0	0	0	0	0	0	0	0	0	0	0	0	0	0	0	0
MEG_2802|Drugs|MLS|23S_rRNA_methyltransferases|ERMB	251	248	502	2239	202	271	188	404	150	448	240	294	425	343	259	377	151	0	136	99	367	131	803	966	90	253	565	960	432	610	423	877	1116	0	310	380	108	0	110	67	25	634
MEG_3907|Multi-compound|Drug_and_biocide_resistance|Drug_and_biocide_RND_efflux_pumps|MEXD	983	0	0	0	1544	0	0	0	0	0	653	0	0	1015	0	1676	0	0	0	0	0	0	0	0	0	0	0	0	0	0	0	0	0	0	0	0	0	1187	0	0	0	0
MEG_4194|Drugs|Metronidazole|nim_nitroimidazole_reductase|NIMJ	0	109	0	70	61	71	159	106	43	73	101	126	6	89	0	275	35	0	0	34	0	140	0	66	15	0	0	0	74	28	56	250	0	0	172	0	0	0	0	0	12	31
MEG_1246|Drugs|betalactams|Class_A_betalactamases|BLAA	0	0	0	0	39	0	0	0	0	0	0	0	0	0	0	0	0	0	0	0	0	0	0	0	0	0	0	0	0	0	0	0	0	0	0	0	0	0	0	0	0	0
MEG_6576|Biocides|Multi-biocide_resistance|Multi-biocide_SMR_efflux_pump|SUGE	24	275	3224	34	51	142	383	152	103	2556	402	101	254	497	124	462	139	0	42	80	190	268	26	155	70	0	177	112	94	179	182	0	161	8	397	33575	0	42	30	31	84	173
MEG_3832|Multi-compound|Drug_and_biocide_resistance|Drug_and_biocide_MATE_efflux_pumps|MEPA	136	0	189	0	51	92	21	94	112	290	35	55	366	0	153	37	0	0	81	0	181	0	434	157	0	2172	99	0	0	0	56	173	0	0	123	632	58	0	0	0	0	48
MEG_6884|Drugs|betalactams|Class_A_betalactamases|TEM	0	0	210	65	0	0	0	0	0	0	0	0	0	0	0	0	0	0	0	0	0	0	0	0	0	0	0	0	0	0	0	85	468	0	0	0	0	0	0	0	0	0
MEG_4170|Metals|Nickel_resistance|Nickel_ABC_efflux_pumps|NIKC	101	786	13217	166	217	385	1285	428	616	10550	899	397	673	1274	404	1442	353	0	110	290	566	853	129	552	336	163	553	336	255	674	544	792	0	55	996	134278	117	136	75	223	322	611
MEG_6014|Drugs|Fluoroquinolones|Quinolone_resistance_protein_Qnr|QNRD	22	76	23	0	26	16	234	47	39	57	109	94	8	136	0	80	51	0	140	40	0	71	0	15	146	0	15	0	0	154	436	272	0	0	190	0	47	28	0	0	18	0
MEG_4217|Metals|Multi-metal_resistance|Multi-metal_resistance_protein|NREB	0	0	0	0	0	0	0	0	0	0	0	0	0	0	0	0	0	0	0	0	0	0	0	0	0	0	0	0	0	0	0	0	0	0	0	0	0	0	0	42	0	0
MEG_5090|Drugs|betalactams|Class_D_betalactamases|OXA	128	61	16	0	69	174	27	105	40	29	45	1065	187	184	0	263	0	0	0	131	0	280	0	0	106	58	0	0	98	504	134	239	0	13	0	45	62	31	107	118	0	0
MEG_3815|Drugs|MLS|MLS_resistance_MFS_efflux_pumps|MEFA	1020	5757	3526	16191	3094	4287	7472	8262	3343	5030	8199	4844	7939	9381	4951	11925	4285	0	1560	2357	3837	5111	3055	8838	3518	3065	1861	5843	6044	10363	6372	10842	3194	109	5571	10009	2263	830	1274	975	855	6425
MEG_7102|Drugs|Tetracyclines|Tetracycline_resistance_MFS_efflux_pumps|TETL	0	0	0	0	0	0	0	0	0	0	0	0	0	0	0	0	0	0	0	0	0	0	0	0	287	0	0	0	0	43	0	0	0	0	0	0	0	0	0	0	0	0
MEG_1693|Drugs|betalactams|Class_A_betalactamases|CFX	519	276	34	404	196	161	382	303	1253	207	313	270	0	274	25	613	209	0	69	269	477	171	0	115	342	358	10	210	384	554	203	651	783	49	293	265	183	394	67	54	34	69
MEG_6159|Drugs|Nucleosides|Streptothricin_acetyltransferase|SAT	993	2073	26390	1856	1004	1500	2555	2016	1529	13464	2476	1844	10918	3623	1392	5265	1393	0	423	639	0	1846	8085	1138	2242	687	16221	2169	2063	8478	2139	5444	0	0	3424	72445	523	396	646	2141	483	11938
MEG_4210|Multi-compound|Drug_and_biocide_resistance|Drug_and_biocide_MFS_efflux_pumps|NORB	0	0	142	0	0	50	0	56	48	128	0	0	179	0	82	0	0	0	84	36	406	0	190	121	0	2174	138	0	0	0	0	0	0	0	0	289	26	0	0	0	0	0
MEG_5771|Metals|Multi-metal_resistance|Multi-metal_resistance_protein|PERO	0	0	0	0	0	0	0	0	0	0	0	0	0	0	0	0	0	0	0	0	0	710	0	0	0	0	0	0	0	0	0	0	0	0	0	0	0	0	0	0	0	0
MEG_2454|Metals|Copper_resistance|Copper_resistance_protein|CUTA	87	211	4090	30	66	156	365	138	203	2257	272	96	220	406	100	659	119	0	27	70	107	142	27	176	104	121	201	129	112	318	163	370	0	0	258	36957	82	45	26	32	62	110
MEG_1387|Drugs|betalactams|Class_A_betalactamases|BLAZ	110	0	0	0	0	0	0	0	0	0	0	508	111	98	0	0	0	0	285	105	118	0	0	0	0	92	13	0	0	0	0	1596	0	0	0	0	184	0	1109	0	0	0
MEG_4867|Drugs|betalactams|Class_D_betalactamases|OXA	0	0	0	0	0	0	0	0	0	0	0	0	0	0	0	52	0	0	0	0	0	0	0	0	0	0	0	0	0	0	0	0	0	0	0	0	0	0	0	0	0	0
MEG_4098|Drugs|betalactams|Class_B_betalactamases|MUS	0	0	35	0	0	0	13	0	0	34	0	0	0	0	0	101	0	0	0	0	0	0	0	0	0	0	0	0	0	0	827	0	0	0	0	258	84	0	0	0	0	0
MEG_1548|Drugs|Phenicol|Chloramphenicol_acetyltransferases|CAT	0	0	73	0	0	28	0	0	21	27	0	0	32	0	0	32	13	0	0	0	0	0	39	77	0	0	19	0	0	0	0	0	0	0	48	18	0	0	0	0	0	473
MEG_3901|Multi-compound|Drug_and_biocide_resistance|Drug_and_biocide_RND_efflux_pumps|MEXB	1005	0	0	0	582	0	0	0	0	0	400	0	0	687	0	1160	0	0	0	1039	0	0	0	0	0	0	0	0	0	0	0	0	0	0	0	0	0	1209	0	0	0	0
MEG_1206|Drugs|betalactams|Class_B_betalactamases|BCII	0	0	0	0	0	0	0	0	59	0	0	0	0	0	0	0	0	0	0	0	0	0	0	0	0	0	0	0	0	0	0	0	0	0	0	0	0	0	0	0	0	0
MEG_1007|Drugs|Aminoglycosides|Aminoglycoside_O-nucleotidyltransferases|ANT9	481	129	710	193	87	202	167	137	133	480	125	1113	164	198	284	312	92	0	98	240	199	360	564	504	254	316	703	0	204	255	188	368	177	0	265	253	62	53	75	49	11	810
MEG_4776|Drugs|betalactams|Class_D_betalactamases|OXA	116	41	0	0	68	141	0	78	30	0	0	842	137	160	0	227	30	0	0	98	0	192	0	0	90	49	0	0	97	562	111	211	0	11	0	46	51	0	70	81	0	0
MEG_754|Drugs|Aminoglycosides|Aminoglycoside_O-nucleotidyltransferases|ANT2-DPRIME	417	250	811	152	345	429	224	377	238	640	219	1273	298	621	899	832	144	0	48	264	217	459	486	264	176	252	533	204	539	868	422	707	363	55	926	99	159	115	130	267	93	365
MEG_7681|Drugs|Multi-drug_resistance|Multi-drug_ABC_efflux_pumps|VGA	3089	4469	200	320	1466	2027	169	1093	5477	608	712	3543	655	1247	856	1041	1608	0	88839	1990	9392	148	1383	2560	81614	11106	1361	2594	2289	32707	67852	12624	10367	55585	675	410	118679	1478	13581	148847	45013	646
MEG_6085|Drugs|Rifampin|Monooxygenase|ROX	0	0	0	0	0	0	0	0	0	0	0	0	0	0	0	0	140	0	0	0	0	0	0	0	0	0	0	0	0	0	0	0	0	0	0	0	0	927	175	0	0	0
MEG_6971|Drugs|Tetracyclines|Tetracycline_resistance_ribosomal_protection_proteins|TET32	0	1337	631	1635	312	574	974	898	688	1385	762	856	289	1092	716	1700	786	0	0	348	537	659	229	1544	511	490	189	1888	607	0	991	0	0	41	1276	3431	222	387	122	122	0	1055
MEG_1025|Drugs|Aminoglycosides|Aminoglycoside_O-phosphotransferases|APH3-DPRIME	817	1234	5335	994	1232	1695	642	1807	805	1635	667	5267	1503	1661	3923	1997	343	0	330	1474	684	862	12650	2595	861	1966	12505	1463	1867	3259	1572	2728	964	1488	1748	1712	564	377	360	7853	2328	8471
MEG_3089|Drugs|betalactams|Class_A_betalactamases|GES	0	0	0	0	0	0	0	0	0	0	0	0	0	0	0	0	0	0	0	0	0	76	0	0	0	0	0	0	0	0	0	0	0	0	0	0	0	0	0	0	0	0
MEG_7226|Drugs|Tetracyclines|Tetracycline_resistance_ribosomal_protection_proteins|TETW	1933	17715	2861	27204	5866	13416	20052	22236	9822	16694	16980	14341	3642	19288	11909	34699	13361	0	1231	5194	4327	16483	2507	23160	5872	5567	3791	18330	11590	11127	14381	8960	0	183	15005	24018	2674	2168	1707	2394	3409	19368
MEG_4031|Drugs|MLS|Macrolide_phosphotransferases|MPHB	35	56	238	4052	85	156	40	162	0	307	80	304	0	84	1923	122	0	0	0	31	0	74	3822	2051	143	0	1183	0	168	248	140	227	0	0	0	132	21	0	0	29	0	1933
MEG_6546|Biocides|Peroxide_resistance|peroxide_resistance_protein|SODB	872	220	0	99	432	275	218	275	755	88	154	171	0	332	214	512	64	0	88	585	603	452	0	0	177	205	405	395	259	520	173	526	0	270	582	0	246	630	141	100	0	0
MEG_833|Drugs|Aminoglycosides|Aminoglycoside_O-nucleotidyltransferases|ANT3-DPRIME	81	94	0	0	170	291	49	151	38	0	53	364	11	215	0	293	40	0	0	92	154	482	0	18	0	113	0	0	165	487	197	321	0	43	0	0	85	54	142	130	79	30
MEG_5425|Metals|Copper_resistance|Copper_resistance_regulator|PCOS	5172	235	5219	258	257	407	480	382	358	2755	435	237	683	632	127	1083	330	0	235	253	4833	165	36	233	790	717	366	0	197	1440	326	750	0	1240	302	57516	93	98	54	104	84	192
MEG_1135|Drugs|Rifampin|Rifampin_ADP-ribosyltransferase_Arr|ARR	0	0	0	0	0	0	0	0	0	6	7	0	0	0	0	0	0	0	0	0	0	0	0	0	0	0	0	0	0	0	0	0	0	0	0	0	0	0	0	0	0	0
MEG_84|Drugs|Aminoglycosides|Aminoglycoside_N-acetyltransferases|AAC6-PRIME	0	0	203	0	0	0	0	0	0	0	0	0	16	0	0	0	0	0	0	0	0	0	0	0	0	0	0	0	0	0	0	0	0	0	0	21	0	0	0	0	0	0
MEG_4196|Metals|Nickel_resistance|Nickel_resistance_protein|NIRB	66	0	0	0	35	0	0	0	0	0	0	0	0	0	0	0	0	0	0	0	0	0	0	0	0	0	0	0	0	0	0	0	0	0	0	0	0	0	0	0	0	0
MEG_1744|Multi-compound|Drug_and_biocide_and_metal_resistance|Drug_and_biocide_and_metal_RND_efflux_pumps|CMEE	0	62	0	0	100	0	51	76	34	42	55	33	0	27	48	172	28	0	0	21	189	19	0	61	0	0	0	0	39	80	53	188	195	0	37	96	88	19	0	0	0	41
MEG_2796|Drugs|MLS|23S_rRNA_methyltransferases|ERMB	1286	1466	4446	13058	1320	2105	1097	2750	1958	2964	1721	2291	3419	2174	3102	2425	695	0	780	778	3314	940	7516	8825	939	2144	5365	6337	2315	3456	2662	3688	3529	51	1639	2563	651	490	504	363	217	7645
MEG_106|Drugs|Aminoglycosides|Aminoglycoside_N-acetyltransferases|AAC6-PRIME	22	22	0	0	36	40	11	20	20	5	40	26	11	37	0	67	0	0	0	0	0	28	0	0	0	45	0	0	33	127	70	80	0	0	0	7	16	0	25	12	0	0
MEG_2525|Drugs|Trimethoprim|Dihydrofolate_reductase|DFRA	0	0	45	0	47	48	41	53	38	14	45	42	0	0	0	179	9	0	0	20	0	36	0	0	70	68	0	0	75	118	73	0	0	0	0	0	32	0	0	72	0	0
MEG_365|Drugs|Aminoglycosides|Aminoglycoside_N-acetyltransferases|AAC6-PRIME	54	62	6	0	107	99	27	46	44	0	53	92	0	103	0	213	33	0	16	18	53	133	0	0	124	61	7	0	72	336	148	209	33	0	11	7	71	38	96	103	10	0
MEG_692|Multi-compound|Drug_and_biocide_resistance|Drug_and_biocide_RND_efflux_pumps|ADEJ	0	0	0	0	602	0	0	0	0	0	0	0	0	0	0	1003	0	0	0	0	0	0	0	0	0	0	0	0	280	0	0	0	0	0	0	0	0	0	0	0	0	0
MEG_1824|Drugs|betalactams|Class_C_betalactamases|CMY	35	0	0	0	0	0	23	0	0	46	22	0	0	20	0	38	0	0	0	0	0	0	0	0	0	0	0	0	0	0	0	0	0	0	14	2826	0	0	0	0	0	0
MEG_6969|Drugs|Tetracyclines|Tetracycline_resistance_ribosomal_protection_proteins|TET32	830	3960	2689	25470	2634	5632	4285	9106	2608	3954	3510	3869	3428	5132	5659	7740	3444	0	832	1696	3071	2878	2647	10128	1831	4016	2614	15570	6421	3981	4686	4574	1696	0	4184	7195	979	1019	786	618	643	6060
MEG_6883|Drugs|betalactams|Class_A_betalactamases|TEM	0	0	106	0	0	0	0	0	0	0	0	0	0	0	0	0	0	0	0	0	0	0	0	0	0	0	0	0	0	0	0	0	0	0	0	0	0	0	0	0	0	0
MEG_3880|Metals|Mercury_resistance|Mercury_resistance_regulator|MERR	91	235	22	0	539	224	134	139	342	66	253	262	45	298	0	671	53	0	109	965	1281	196	17	33	508	256	28	0	156	491	529	204	338	0	41	44	721	191	63	170	52	63
MEG_2654|Metals|Copper_resistance|Copper_resistance_protein|DNAK	1725	5138	2627	2148	5534	3892	1550	4392	5314	0	1460	5216	2745	3029	12273	3177	0	0	0	3104	2760	2607	9327	7477	0	2595	3077	4973	6651	7017	2709	2555	0	1410	1181	1509	1597	3382	1452	3557	0	6091
MEG_1568|Drugs|Phenicol|Chloramphenicol_acetyltransferases|CATA	0	0	0	0	0	0	0	0	0	0	0	0	40	0	0	0	0	0	20	0	0	0	0	0	0	0	0	0	0	226	0	0	0	0	0	0	0	0	0	0	0	0
MEG_6534|Multi-compound|Drug_and_biocide_resistance|Drug_and_biocide_SMR_efflux_pumps|SMR	0	0	0	0	10	0	0	9	14	7	0	0	0	12	0	0	4	0	0	0	0	24	0	0	0	0	0	0	0	0	0	0	0	0	0	0	0	0	0	0	0	0
MEG_3122|Drugs|betalactams|Class_A_betalactamases|GES	0	0	0	0	0	0	0	0	0	0	0	0	0	0	0	0	0	0	0	0	0	147	0	0	0	0	0	0	0	0	0	0	0	0	0	0	0	0	0	0	0	0
MEG_7105|Drugs|Tetracyclines|Tetracycline_resistance_ribosomal_protection_proteins|TETM	2443	1730	4079	13573	2123	4245	858	4549	1667	1657	1017	2847	4339	2197	7466	1829	852	0	3202	983	2320	581	12107	12658	771	5465	7263	7021	3528	2829	4214	3229	5087	515	1398	1750	2849	2270	5520	936	227	7017
MEG_6670|Drugs|betalactams|Class_A_betalactamases|TEM	0	0	42	0	0	0	0	0	0	0	0	0	0	0	0	0	0	0	0	0	0	0	0	0	0	0	0	0	0	0	0	0	0	0	0	0	0	0	0	0	0	0
MEG_6957|Metals|Tellurium_resistance|Tellurium_resistance_protein|TERC	0	0	18	0	402	0	0	0	0	0	0	0	0	0	0	0	0	0	0	0	0	0	0	0	0	0	0	0	0	0	0	0	0	0	0	0	0	0	0	0	0	0
MEG_1705|Metals|Chromium_resistance|Chromium_resistance_protein|CHRA	114	207	0	0	421	0	0	128	84	0	103	60	0	220	0	213	0	0	0	204	0	471	0	0	0	0	0	327	197	428	0	0	0	0	0	0	424	1826	153	0	0	0
MEG_7524|Drugs|Glycopeptides|VanC-type_resistance_protein|VANTC	0	0	132	0	0	0	0	0	0	0	0	0	0	0	0	0	0	0	0	0	0	0	0	0	0	0	0	0	0	0	0	0	0	0	0	0	0	0	0	0	0	0
MEG_4276|Drugs|MLS|MLS_resistance_ABC_efflux_pumps|OLEC	0	0	0	0	0	0	0	0	0	0	0	0	0	0	0	0	0	0	0	910	0	1173	0	0	0	0	0	0	0	0	0	0	0	0	0	0	0	1457	0	0	0	0
MEG_7171|Drugs|Tetracyclines|Tetracycline_resistance_ribosomal_protection_proteins|TETO	984	4902	3602	38821	3334	7047	5260	11847	3167	4864	4744	5108	4405	6298	6381	10149	4198	0	952	2076	3424	3395	2862	12611	2233	4837	3089	20141	8428	5097	6110	5918	2273	0	6044	8692	1250	1176	964	682	730	7081
MEG_785|Drugs|Aminoglycosides|Aminoglycoside_O-nucleotidyltransferases|ANT3-DPRIME	430	588	2780	130	253	570	668	399	408	2148	555	1525	4708	1045	120	1517	399	0	137	327	186	737	577	205	563	204	1496	255	463	1854	689	1209	345	137	836	2374	277	159	312	541	167	807
MEG_1570|Drugs|Phenicol|Chloramphenicol_acetyltransferases|CATA	0	0	0	0	0	0	0	0	0	0	0	0	0	0	0	0	0	0	0	16	0	0	0	0	0	0	0	0	0	0	0	0	0	0	0	0	0	0	0	0	0	0
MEG_1405|Drugs|betalactams|Class_A_betalactamases|BLAZ	230	0	0	0	63	0	0	0	36	0	148	43	0	74	0	0	0	0	731	0	182	0	0	0	4252	77	0	0	140	19518	292	548	269	350	0	0	466	64	457	3212	748	0
MEG_795|Drugs|Aminoglycosides|Aminoglycoside_O-nucleotidyltransferases|ANT3-DPRIME	329	417	2803	134	245	585	552	390	311	2100	433	1281	3133	937	142	1295	278	0	143	271	208	657	625	139	511	184	2113	283	390	1827	546	1124	264	107	575	2626	234	159	250	572	158	1103
MEG_1276|Drugs|betalactams|Class_C_betalactamases|BLAEC	0	102	2690	0	0	58	148	54	114	866	117	41	62	110	48	177	48	0	0	0	0	58	0	45	0	0	91	0	0	0	59	0	0	0	102	2091	34	0	0	0	0	94
MEG_2447|Metals|Multi-metal_resistance|Multi-metal_RND_efflux_pumps|CUSB	348	1550	27694	265	510	1200	3519	1230	1258	16746	2570	928	1217	3414	716	4610	1082	0	368	463	984	2003	239	1130	1294	699	982	456	584	1778	1334	1846	0	56	2471	255377	455	338	207	299	646	1312
MEG_3756|Multi-compound|Drug_and_biocide_resistance|Drug_and_biocide_SMR_efflux_pumps|MDTI	58	283	4205	72	114	258	453	207	299	2429	387	210	264	623	134	743	209	0	67	94	501	317	56	172	242	162	171	0	163	330	237	701	0	0	450	34614	94	84	33	51	79	244
MEG_1402|Drugs|betalactams|Class_A_betalactamases|BLAZ	217	196	0	0	42	64	0	17	120	0	39	420	82	60	0	243	375	0	608	147	4553	0	0	14	1348	316	15	67	44	5671	181	1441	6797	82	0	0	1080	230	1884	196	53	0
MEG_2790|Drugs|MLS|23S_rRNA_methyltransferases|ERMB	0	218	397	2518	213	293	218	394	198	376	256	346	465	413	273	435	160	0	84	137	635	194	750	1119	0	247	749	1018	0	421	454	777	557	0	302	387	120	0	0	0	0	693
MEG_3817|Drugs|MLS|MLS_resistance_MFS_efflux_pumps|MEFA	5971	39941	7682	141279	22009	33651	43855	46222	23154	22854	54928	33038	15253	51030	29427	84700	24831	0	6315	14722	31837	28389	22625	57236	28333	26484	12421	52213	44396	57634	39185	68973	23826	368	29960	63206	11482	5918	9577	6300	4254	42954
MEG_6068|Drugs|Aminoglycosides|16S_rRNA_methyltransferases|RMTD	0	0	0	0	0	0	67	0	0	0	0	0	0	0	0	0	0	0	0	0	0	0	0	0	0	0	0	0	0	0	0	0	0	0	0	0	0	0	0	0	0	0
MEG_1859|Drugs|betalactams|Class_C_betalactamases|CMY	0	0	0	0	0	0	0	0	0	52	0	0	0	0	0	43	0	0	0	0	0	0	0	0	0	0	0	0	0	0	0	0	0	0	0	2163	0	0	0	0	0	0
MEG_1464|Multi-compound|Drug_and_biocide_resistance|Drug_and_biocide_MFS_efflux_pumps|BLT	0	0	114	0	0	0	0	28	0	56	0	39	0	44	39	158	37	0	0	0	0	29	0	80	115	0	0	0	0	183	0	0	0	0	59	37	0	0	0	0	0	41
MEG_6865|Drugs|betalactams|Class_A_betalactamases|TEM	0	0	0	0	19	0	0	0	0	10	0	0	0	0	0	0	0	0	0	0	0	0	0	0	0	0	0	0	0	0	0	0	0	0	0	0	0	0	0	0	0	0
MEG_4005|Metals|Multi-metal_resistance|Multi-metal_ABC_efflux_pumps|MODB	0	83	1645	35	28	58	199	81	112	951	133	37	71	179	31	160	70	0	0	48	0	118	15	53	0	0	66	0	49	129	83	179	0	0	100	11953	27	22	0	16	0	65
MEG_6826|Drugs|betalactams|Class_A_betalactamases|TEM	0	0	19	0	0	0	0	0	0	10	0	0	0	0	0	0	0	0	0	0	0	0	0	0	0	0	0	0	0	0	0	0	0	0	0	0	0	0	0	0	0	0
MEG_3825|Drugs|MLS|MLS_resistance_MFS_efflux_pumps|MEFA	727	201	72	433	675	307	117	196	3690	0	117	309	142	268	0	294	191	0	620	1916	6585	135	1718	639	1486	2446	341	5121	236	733	121	726	6483	1010	0	132	112	31132	854	339	50	298
MEG_1692|Drugs|betalactams|Class_A_betalactamases|CFX	324	484	46	394	273	197	435	282	1929	245	372	294	19	237	34	669	256	0	118	474	1179	196	0	110	767	580	14	222	435	961	223	489	1359	157	318	311	233	1118	54	134	33	81
MEG_5005|Drugs|betalactams|Class_D_betalactamases|OXA	0	0	0	0	0	0	0	0	0	19	28	0	0	0	0	0	0	0	0	0	0	0	0	0	0	0	0	0	0	0	0	0	0	0	0	0	0	38	0	0	0	0
MEG_4208|Multi-compound|Drug_and_biocide_resistance|Drug_and_biocide_MFS_efflux_pumps|NORA	9847	92256	78	563	33096	5976	172	2820	52906	385	852	129615	129	12940	392	762	183338	0	1062461	21661	10394	794	394	1172	24372	24765	1235	48370	19045	43778	396982	128789	6221	65029	377	1755	1311531	40676	761659	188023	67403	181
MEG_4729|Drugs|betalactams|Class_D_betalactamases|OXA	121	47	24	0	48	180	34	108	58	20	36	1020	136	181	0	283	28	0	20	141	0	199	0	0	79	65	0	0	121	517	124	243	0	0	12	55	80	32	64	103	20	0
MEG_1333|Drugs|betalactams|Class_A_betalactamases|BLAZ	37	20	0	0	25	0	0	0	18	0	0	404	0	0	0	0	91	0	112	70	0	0	0	0	333	142	0	0	22	326	137	86	265	239	0	0	119	0	587	1244	755	0
MEG_3751|Multi-compound|Drug_and_biocide_resistance|Drug_and_biocide_RND_efflux_pumps|MDTE	260	2047	34062	480	637	1354	3655	1441	1287	23122	2603	1097	2066	4361	936	4990	1294	0	438	658	1379	2183	315	1440	1535	660	1780	1189	1082	1802	1558	2850	0	86	2848	385118	483	390	280	303	671	1338
MEG_1236|Drugs|betalactams|Class_A_betalactamases|BKC	0	0	0	0	0	0	0	0	0	0	0	0	0	0	0	0	0	0	0	0	0	0	0	0	0	0	0	0	0	0	0	0	0	0	0	0	0	551	122	0	0	0
MEG_28|Drugs|Aminoglycosides|Aminoglycoside_N-acetyltransferases|AAC3	0	0	0	0	11	0	0	0	0	0	0	0	0	0	0	0	0	0	0	0	0	91	0	0	0	0	0	0	0	0	0	0	0	0	0	0	0	0	0	0	0	0
MEG_1045|Drugs|Aminoglycosides|Aminoglycoside_O-phosphotransferases|APH3-DPRIME	6883	6480	47753	6092	6282	8672	7021	8943	4695	24241	5486	10943	13752	13063	19001	13923	2741	0	1600	7499	5030	11194	84100	9372	5364	4135	87717	11818	8199	18614	8925	13672	3262	6170	32269	12842	2871	2549	2120	28225	10247	48208
MEG_7162|Drugs|Tetracyclines|Tetracycline_resistance_ribosomal_protection_proteins|TETO	3312	9188	21072	21481	4868	8239	8956	10496	7980	9724	8370	9224	19943	11301	5984	17928	6844	0	2548	4716	6989	6196	4350	14875	5735	7138	3294	15382	10138	11609	9480	13362	5775	134	10298	17370	3384	2436	2058	1681	1243	6479
MEG_2741|Drugs|MLS|Macrolide_esterases|EREA	0	0	0	0	21	0	0	0	0	0	0	0	0	42	0	40	0	0	0	0	0	0	0	0	0	0	0	0	0	194	111	0	0	0	0	0	0	0	0	40	0	0
MEG_3125|Drugs|betalactams|Class_A_betalactamases|GES	0	0	0	0	0	0	0	0	0	0	0	0	0	0	0	0	0	0	0	0	0	241	0	0	0	0	0	0	0	0	0	0	0	0	0	0	0	0	0	0	0	0
MEG_5840|Multi-compound|Drug_and_biocide_resistance|Drug_and_biocide_SMR_efflux_pumps|QACG	21	0	0	0	25	56	8	0	24	0	0	102	0	23	0	122	0	0	0	31	0	0	0	0	0	0	0	0	54	131	0	69	0	0	0	0	0	0	34	27	0	0
MEG_4102|Drugs|Multi-drug_resistance|Multi-drug_RND_efflux_pumps|MUXC	486	0	0	0	0	0	0	0	0	0	0	0	0	414	0	823	0	0	0	0	0	0	0	0	0	0	0	0	0	0	0	0	0	0	0	0	0	0	0	0	0	0
MEG_1209|Multi-compound|Drug_and_biocide_resistance|Drug_and_biocide_MFS_efflux_pumps|BCR	102	610	7485	80	227	332	1073	382	391	5170	846	276	452	1164	232	1344	292	0	138	185	221	642	120	366	460	213	344	0	209	591	465	768	616	0	833	60128	157	167	47	59	177	522
MEG_3867|Metals|Mercury_resistance|Mercury_resistance_protein|MERE	319	165	122	68	196	135	33	76	216	26	83	103	11	211	19	249	13	0	61	290	439	250	15	16	232	109	60	502	213	551	85	270	0	109	23	28	589	163	123	108	14	214
MEG_1746|Multi-compound|Drug_and_biocide_and_metal_resistance|Drug_and_biocide_and_metal_RND_efflux_pumps|CMEF	0	140	0	0	124	60	79	86	83	0	88	0	0	94	95	245	0	0	0	0	0	0	0	115	0	0	0	0	68	246	0	385	378	0	0	162	0	0	0	0	0	106
MEG_4996|Drugs|betalactams|Class_D_betalactamases|OXA	0	0	0	0	0	0	0	0	0	0	0	0	0	0	0	20	0	0	0	0	0	0	0	0	0	0	0	0	0	0	0	0	0	0	0	0	0	0	0	0	0	0
MEG_1860|Drugs|betalactams|Class_C_betalactamases|CMY	0	0	0	0	0	0	0	0	0	65	0	0	0	0	0	45	0	0	0	0	0	0	0	0	0	0	0	0	0	0	0	0	0	0	0	3787	0	0	0	0	0	0
MEG_6895|Drugs|betalactams|Class_A_betalactamases|TEM	0	0	127	0	38	0	0	0	0	25	0	0	0	0	0	0	0	0	0	0	0	0	0	0	0	0	0	26	0	0	0	0	0	0	0	0	0	55	0	0	0	0
MEG_2701|Biocides|Acid_resistance|Acid_resistance_protein|EEFA	210	0	328	0	187	0	75	0	0	0	68	0	241	0	0	238	0	0	0	0	0	0	0	0	0	0	0	0	0	0	0	0	0	0	230	0	0	0	0	0	0	0
MEG_7064|Drugs|Tetracyclines|Tetracycline_resistance_MFS_efflux_pumps|TETC	52	34	0	73	53	65	47	0	34	64	64	34	242	57	32	180	16	0	0	29	152	118	0	13	64	45	8	299	0	163	79	92	141	0	18	20	0	0	29	37	0	22
MEG_5841|Multi-compound|Drug_and_biocide_resistance|Drug_and_biocide_SMR_efflux_pumps|QACG	0	23	0	0	20	0	0	0	0	0	0	0	0	0	0	0	0	0	0	0	0	0	0	0	0	0	0	0	0	0	0	0	0	0	0	0	0	0	0	0	0	0
MEG_6873|Drugs|betalactams|Class_A_betalactamases|TEM	0	0	110	0	0	0	0	0	0	0	0	0	0	0	0	0	0	0	0	0	0	0	0	0	0	0	0	0	0	0	0	0	0	0	0	0	0	0	0	0	0	0
MEG_7831|Multi-compound|Biocide_and_metal_resistance|Biocide_and_metal_resistance_protein|YGIW	92	704	7840	44	244	319	985	419	322	5533	986	334	576	1124	268	1121	276	0	99	184	327	521	140	399	382	199	356	348	157	408	382	633	0	27	793	79453	110	136	34	84	157	469
MEG_4424|Drugs|betalactams|Class_D_betalactamases|OXA	0	86	0	0	106	0	0	0	25	0	42	0	0	37	0	485	14	0	21	0	0	0	0	0	348	37	0	0	123	192	163	319	0	71	0	0	65	61	74	69	0	0
MEG_2043|Metals|Multi-metal_resistance|Multi-metal_resistance_protein|COPBM	0	114	53172	0	101	201	101	109	117	5071	87	101	800	249	1436	233	66	0	105	0	0	130	429	483	0	0	215	0	0	0	324	0	0	0	47	137	0	122	0	0	0	1538
MEG_6163|Drugs|Nucleosides|Streptothricin_acetyltransferase|SAT	223	284	6723	284	134	216	275	215	168	3284	262	179	530	549	249	705	92	0	60	84	127	246	2552	114	482	167	5273	516	365	2259	268	1374	205	24	284	4744	65	87	120	631	87	3453
MEG_7604|Drugs|Glycopeptides|VanD-type_accessory_protein|VANYD	0	0	0	0	0	0	0	0	0	0	0	0	0	0	0	0	0	0	0	0	0	0	0	0	0	0	0	410	0	0	0	0	0	0	0	0	0	0	0	0	0	0
MEG_4323|Drugs|Multi-drug_resistance|Multi-drug_ABC_efflux_pumps|OPTRA	0	0	0	0	0	0	0	0	0	0	0	0	0	0	0	0	0	0	0	0	0	0	0	0	0	0	0	0	0	0	0	0	0	0	0	0	0	0	0	0	0	35
MEG_6881|Drugs|betalactams|Class_A_betalactamases|TEM	0	0	211	103	23	0	0	0	0	42	0	30	0	0	0	0	0	0	0	0	0	0	0	0	0	0	0	451	0	87	0	114	548	0	0	40	0	0	0	0	0	0
MEG_7090|Drugs|Tetracyclines|Tetracycline_resistance_MFS_efflux_pumps|TETK	28708	294537	2672	4174	25553	38840	1281	21591	190152	1168	3744	687919	1144	23699	4340	14170	113114	0	213857	165954	138654	5899	8923	8372	297630	179433	11090	3851	27238	238856	149978	269628	229457	274521	2322	2076	320730	59266	853057	980911	240184	5943
MEG_1378|Drugs|betalactams|Class_A_betalactamases|BLAZ	0	0	0	0	0	0	0	0	0	0	0	0	0	0	0	0	0	0	137	0	0	0	0	0	110	0	0	0	0	472	0	288	0	0	0	0	0	0	0	0	0	0
MEG_3810|Drugs|MLS|MLS_resistance_MFS_efflux_pumps|MEFA	0	0	0	0	0	0	0	0	0	0	0	0	0	0	0	286	0	0	0	0	0	0	1085	1051	0	0	385	0	0	0	0	0	0	0	0	0	0	0	0	0	0	784
MEG_4291|Drugs|Multi-drug_resistance|Multi-drug_RND_efflux_pumps|OPCM	0	0	0	0	168	0	0	0	0	0	0	0	0	0	0	0	0	0	0	0	0	0	0	0	0	0	0	0	0	0	0	0	0	0	0	0	0	0	0	0	0	0
MEG_4179|Drugs|Metronidazole|nim_nitroimidazole_reductase|NIMA	0	0	0	0	35	65	0	74	0	0	0	0	0	0	0	0	0	0	0	0	0	0	0	0	0	0	0	0	0	0	0	0	0	0	0	0	0	0	0	0	0	0
MEG_7041|Drugs|Tetracyclines|Tetracycline_resistance_MFS_efflux_pumps|TETB	59	413	2469	131	112	190	763	233	314	1727	747	339	1084	868	78	1238	332	0	210	129	282	556	63	134	440	107	146	0	141	647	411	788	0	0	514	26548	198	67	75	127	161	207
MEG_6634|Drugs|Sulfonamides|Sulfonamide-resistant_dihydropteroate_synthases|SULII	790	1304	12566	1552	911	1390	2119	1386	870	8457	1524	995	3348	2648	3015	3494	672	0	242	706	620	2731	17641	999	895	430	37766	2916	1335	1945	1741	3171	331	274	12841	3241	347	388	434	1346	372	10135
MEG_1427|Drugs|betalactams|Class_A_betalactamases|BLAZ	0	0	0	0	0	0	0	0	15	0	0	136	0	0	0	0	42	0	46	0	0	0	0	0	0	33	0	0	0	49	26	70	36	42	0	0	29	0	393	192	67	0
MEG_1643|Multi-compound|Drug_and_biocide_resistance|Drug_and_biocide_RND_efflux_pumps|CEOA	0	0	0	0	228	0	0	0	0	0	0	0	0	0	0	346	0	0	0	0	0	0	0	0	0	0	0	0	0	0	0	0	0	0	0	0	0	0	0	0	0	242
MEG_1397|Drugs|betalactams|Class_A_betalactamases|BLAZ	65	21	0	12	0	14	0	10	17	0	6	522	75	68	0	0	0	0	196	86	0	0	20	22	0	76	0	0	29	180	86	1554	121	0	0	0	122	60	742	126	0	0
MEG_4772|Drugs|betalactams|Class_D_betalactamases|OXA	27	0	0	0	0	14	0	0	0	0	0	0	0	0	0	83	0	0	0	0	0	0	0	0	0	21	0	0	41	73	120	46	0	0	0	0	15	0	0	0	0	0
MEG_5290|Drugs|betalactams|Class_A_betalactamases|OXY	94	0	0	0	0	0	0	0	0	0	0	0	0	0	0	0	0	0	0	0	0	0	0	0	0	0	0	0	0	0	0	0	0	0	0	0	0	0	0	0	0	0
MEG_5996|Drugs|Fluoroquinolones|Quinolone_resistance_protein_Qnr|QNRB	0	0	0	0	0	0	0	0	0	0	0	0	0	0	0	0	0	0	0	0	0	0	0	0	0	0	0	0	0	0	0	0	0	0	0	717	0	0	0	0	0	0
MEG_381|Biocides|Multi-biocide_resistance|Multi-biocide_RND_efflux_pump|ABUO	0	0	0	0	155	0	0	0	0	0	0	0	0	0	0	172	0	0	0	0	0	0	0	0	0	0	0	0	58	0	0	0	0	0	0	0	0	0	0	0	0	0
MEG_139|Drugs|Aminoglycosides|Aminoglycoside_N-acetyltransferases|AAC6-PRIME	0	0	55	0	0	0	0	0	0	0	0	0	0	0	0	0	0	0	0	0	0	0	0	0	0	0	0	0	0	0	0	0	0	0	0	0	0	0	0	0	0	0
MEG_5822|Multi-compound|Drug_and_biocide_resistance|Drug_and_biocide_MFS_efflux_pumps|QACAB	23466	5848	0	317	3971	19701	127	13505	6281	0	2995	255149	0	6217	0	2676	303820	0	138438	33842	24795	1664	0	0	237335	63823	0	5345	7172	181899	138384	74854	35143	199663	0	344	265014	78458	977240	835772	251519	0
MEG_4075|Drugs|MLS|MLS_resistance_ABC_efflux_pumps|MSRE	37947	31064	377585	17762	37801	26491	26044	17139	14383	213519	19313	24279	15903	56475	2302	98484	5196	0	11911	10750	65106	16539	68470	5738	100230	24076	201921	56271	87509	222867	49032	343415	96078	13134	25374	42071	18088	16159	30949	89854	5723	288642
MEG_1754|Drugs|Phenicol|Phenicol_resistance_MFS_efflux_pumps|CMLA	0	28	0	0	0	56	0	53	0	96	0	0	87	44	82	46	0	0	0	0	0	29	257	127	0	0	0	0	0	0	0	0	0	0	0	0	0	0	0	0	0	175
MEG_4160|Metals|Chromium_resistance|Chromium_resistance_protein|NFSA	215	881	12929	219	330	542	1461	721	679	7920	1288	549	729	2295	447	2423	532	0	212	353	539	844	210	635	1109	325	544	0	512	1450	663	1301	0	18	1245	105501	358	294	132	146	290	600
MEG_1772|Drugs|Phenicol|Phenicol_resistance_MFS_efflux_pumps|CMLA	0	0	21	0	0	66	0	80	51	43	0	0	81	0	85	45	0	0	0	0	0	29	202	107	0	0	37	0	0	80	0	0	0	0	0	0	0	0	0	0	0	163
MEG_6718|Drugs|betalactams|Class_A_betalactamases|TEM	0	0	28	0	0	0	0	0	0	0	0	0	0	0	0	0	0	0	0	0	35	0	0	0	0	0	0	75	0	0	0	0	0	0	0	14	0	0	0	0	0	0
MEG_677|Multi-compound|Drug_and_biocide_resistance|Drug_and_biocide_RND_efflux_pumps|ADEA	0	0	0	0	166	0	0	0	0	0	0	0	0	0	0	0	0	0	0	0	0	0	0	0	0	0	0	0	0	0	0	0	0	0	0	0	0	0	0	0	0	0
MEG_1287|Drugs|betalactams|Penicillin_binding_protein_regulator|BLAI	9127	2887	299	240	7190	2096	134	1719	5102	176	526	33279	4773	5970	350	3648	35890	0	39901	9536	48642	219	684	1140	43885	21416	501	813	5532	58200	15455	101053	66089	23783	189	198	29472	18457	182547	61696	11767	257
MEG_2089|Metals|Multi-metal_resistance|Multi-metal_resistance_protein|CORC	100	0	1050	0	0	44	0	0	68	701	118	0	36	0	0	165	0	0	0	0	0	97	0	0	0	0	124	0	0	143	0	112	0	56	121	9607	0	0	0	0	0	0
MEG_7156|Drugs|Tetracyclines|Tetracycline_resistance_ribosomal_protection_proteins|TETO	2753	11363	6515	40973	6402	12774	8840	17663	6957	9288	8070	11992	8043	12414	16449	19220	8429	0	2417	4905	8951	5732	8129	28773	6070	11049	6109	31677	14032	12694	12388	15461	8989	189	8953	17377	2845	4484	2409	1513	1162	17858
MEG_6806|Drugs|betalactams|Class_A_betalactamases|TEM	0	0	16	0	0	0	0	0	0	0	0	0	0	0	0	0	0	0	0	0	0	0	0	0	0	0	0	0	0	0	0	0	0	0	0	0	0	0	0	0	0	0
MEG_4163|Metals|Sodium_resistance|Sodium_resistance_protein|NHAB	138	947	12605	225	337	541	1629	711	559	8172	1196	448	855	1924	433	2130	537	0	238	289	603	965	183	581	825	279	518	0	413	1077	693	1142	0	23	1190	107713	242	207	196	166	279	691
MEG_6743|Drugs|betalactams|Class_A_betalactamases|TEM	0	0	30	19	0	0	0	0	0	14	0	0	0	0	0	0	0	0	0	0	0	0	0	0	14	0	0	87	0	0	0	0	81	0	0	0	8	0	0	0	0	0
MEG_7213|Drugs|Tetracyclines|Tetracycline_resistance_ribosomal_protection_proteins|TETW	5204	32545	7418	55595	9271	20063	28688	33087	18908	25898	24162	23146	8370	29293	19338	48594	25321	0	2376	9451	11270	21040	4494	42213	8922	9199	6093	42516	16688	17076	24177	16070	4090	1040	24797	31875	4423	3700	3327	5080	5478	26986
MEG_2076|Metals|Copper_resistance|Copper_resistance_regulator|COPS	762	113	0	0	0	0	0	132	209	0	0	199	0	0	195	0	0	0	0	0	0	248	0	0	0	0	0	0	0	0	246	0	0	0	0	0	856	122	0	0	0	0
MEG_728|Drugs|betalactams|Class_C_betalactamases|AMPC	0	251	5353	72	244	204	261	178	253	2195	263	85	125	514	130	421	143	0	0	51	0	177	40	126	198	0	190	0	307	160	187	246	0	0	162	10890	98	36	38	79	70	138
MEG_6173|Multi-compound|Drug_and_biocide_resistance|Drug_and_biocide_RND_efflux_pumps|SDEB	0	0	0	0	0	0	621	0	0	0	409	482	0	680	0	1158	0	0	0	0	0	0	0	0	0	0	0	0	0	1640	545	0	0	0	0	0	1085	2937	0	0	0	0
MEG_6632|Drugs|Sulfonamides|Sulfonamide-resistant_dihydropteroate_synthases|SULII	595	942	9290	1094	674	914	1524	966	656	6199	1062	675	2286	2014	2257	2427	515	0	148	464	397	2054	13147	743	677	237	27366	2044	980	1317	1175	2152	0	242	8992	2197	297	276	300	968	348	7351
MEG_7216|Drugs|Tetracyclines|Tetracycline_resistance_ribosomal_protection_proteins|TETW	4702	23909	5896	42409	7393	14854	22615	24956	14046	21455	18585	19290	7428	22617	14642	36127	19534	0	1920	7858	8898	16930	3334	30209	6881	6767	4731	26347	12698	12926	18450	11535	2876	1273	18875	24063	3371	3147	2397	5381	4951	18559
MEG_729|Drugs|betalactams|Penicillin_binding_protein|AMPH	313	1413	23112	327	464	920	2479	1025	1049	13797	1893	741	1190	2866	675	3164	834	0	304	418	1374	1359	181	926	1064	444	961	0	850	1204	1092	1479	0	46	1920	223821	288	303	182	227	437	1078
MEG_1078|Drugs|Aminoglycosides|Aminoglycoside_O-phosphotransferases|APH3-PRIME	4574	2780	13916	1079	2135	1308	892	1006	1514	4557	854	10051	1368	1979	4608	2047	308	0	924	3332	2127	865	17695	1883	3294	1904	19195	1360	2449	12650	2297	7217	2459	5358	1185	1910	1961	829	938	27993	7580	8863
MEG_6656|Multi-compound|Biocide_and_metal_resistance|Biocide_and_metal_resistance_protein|TEHB	91	413	6734	115	146	345	628	282	338	3691	583	258	323	816	147	1112	198	0	104	176	516	349	41	265	980	167	199	86	223	757	344	629	0	33	527	51467	127	107	63	148	135	289
MEG_1806|Drugs|betalactams|Class_C_betalactamases|CMY	0	0	0	0	0	0	45	0	0	74	0	0	0	0	0	36	0	0	0	0	0	0	0	0	0	0	0	0	0	0	0	0	0	0	0	4775	0	0	0	0	0	0
MEG_1887|Drugs|betalactams|Class_C_betalactamases|CMY	0	0	0	0	0	0	35	0	0	59	0	0	0	0	0	37	0	0	0	0	0	0	0	0	0	0	0	0	0	0	0	0	0	0	0	3135	0	0	0	0	0	0
MEG_1813|Drugs|betalactams|Class_C_betalactamases|CMY	0	0	0	0	0	0	0	0	0	39	0	0	0	0	0	0	0	0	0	0	0	0	0	0	0	0	0	0	0	0	0	0	0	0	0	1774	0	0	0	0	0	0
MEG_3866|Metals|Mercury_resistance|Mercury_resistance_protein|MERE	229	174	233	0	405	178	200	86	174	218	210	189	62	363	0	521	62	0	121	1032	868	214	26	16	218	191	86	247	363	660	359	604	0	210	64	35	150	247	97	280	36	107
MEG_2993|Drugs|Fosfomycin|Fosfomycin_thiol_transferases|FOSA	0	0	39	0	74	0	10	0	0	0	0	0	0	0	0	45	0	0	0	0	0	0	0	0	0	0	0	0	0	0	0	0	0	0	39	0	0	0	0	0	0	0
MEG_1153|Metals|Multi-metal_resistance|Multi-metal_resistance_protein|ARSBM	2644	0	4954	0	210	0	586	226	336	3929	425	213	772	635	128	951	0	0	96	196	0	265	0	227	0	300	291	0	0	460	309	0	0	2773	334	50737	120	112	0	220	113	328
MEG_1024|Drugs|Aminoglycosides|Aminoglycoside_O-phosphotransferases|APH3-DPRIME	278	304	1758	250	222	247	97	313	175	357	127	1117	317	292	909	372	54	0	67	359	0	142	3132	531	251	365	2440	162	387	1067	328	627	0	450	319	377	155	0	103	2273	560	1827
MEG_6012|Drugs|Fluoroquinolones|Quinolone_resistance_protein_Qnr|QNRD	0	0	0	0	0	0	0	0	0	0	0	0	0	0	0	0	0	0	0	0	0	0	0	0	0	0	0	0	0	0	0	0	0	0	0	0	0	0	0	0	14	0
MEG_2017|Metals|Copper_resistance|Copper_resistance_regulator|COMR	275	669	9955	77	273	433	1181	490	522	4971	985	454	555	1469	288	1952	471	0	188	192	276	694	91	409	726	290	254	496	214	481	634	1539	0	0	736	85582	210	206	117	127	252	524
MEG_7144|Drugs|Tetracyclines|Tetracycline_resistance_ribosomal_protection_proteins|TETM	1296	3296	8979	5450	1986	4556	1536	5417	2996	3967	2058	4678	10012	4731	9600	4693	3949	0	3057	1753	1637	1368	8506	25357	1663	4669	3435	5527	3611	6223	6784	5105	3409	265	3754	6245	2804	1006	1631	723	395	9805
MEG_358|Drugs|Aminoglycosides|Aminoglycoside_N-acetyltransferases|AAC6-PRIME	0	38	0	0	55	48	18	33	32	4	28	60	0	69	0	111	10	0	0	20	0	81	0	0	43	37	0	0	39	152	74	99	0	0	0	0	16	19	20	31	0	0
MEG_2707|Multi-compound|Drug_and_biocide_resistance|Drug_and_biocide_ABC_efflux_pumps|EFRB	0	0	1582	0	90	40	0	0	746	367	0	30	309	96	0	92	28	0	0	0	0	0	94	311	224	0	0	0	0	578	44	0	0	0	0	111	0	0	0	0	0	123
MEG_3271|Drugs|Multi-drug_resistance|Multi-drug_RND_efflux_pumps|HNS	482	378	4203	0	248	417	936	375	247	2524	565	377	339	1326	167	1357	339	0	150	145	652	477	47	302	489	366	184	0	195	617	466	996	0	44	483	36031	239	80	62	88	175	275
MEG_6892|Drugs|betalactams|Class_A_betalactamases|TEM	0	0	173	0	0	0	0	0	0	0	0	0	0	0	0	0	0	0	0	0	0	0	0	0	0	0	0	0	0	0	0	0	0	0	0	0	0	0	0	0	0	0
MEG_5848|Multi-compound|Drug_and_biocide_resistance|Drug_and_biocide_SMR_efflux_pumps|QACH	166	153	26	0	207	182	71	121	213	36	48	208	26	231	0	567	59	0	44	134	413	518	0	7	336	341	6	0	313	838	275	642	183	13	10	12	2107	139	152	220	19	10
MEG_4034|Drugs|MLS|Macrolide_phosphotransferases|MPHC	54	21	120	0	33	104	90	116	28	23	59	72	25	91	148	141	24	0	0	72	319	35	581	216	0	168	177	0	168	98	286	0	0	0	30	558	51	55	31	0	0	253
MEG_395|Drugs|betalactams|Class_A_betalactamases|ACI	1028	4569	898	11202	2745	5382	5962	8603	2094	3579	4087	5400	382	5098	1418	11078	5028	0	512	1916	1460	3990	304	4084	2599	2631	604	3548	7087	5467	5921	7165	1384	52	4507	3607	1546	764	1145	818	845	3334
MEG_6528|Multi-compound|Drug_and_biocide_resistance|Drug_and_biocide_RND_efflux_pumps|SME	0	92	0	0	0	0	0	0	186	0	0	0	0	0	0	0	0	0	0	0	0	280	0	0	0	0	0	0	0	0	0	0	0	148	0	0	0	218	0	0	0	0
MEG_1575|Drugs|Phenicol|Chloramphenicol_acetyltransferases|CATA	18	0	66	0	0	0	19	10	14	28	10	0	0	13	0	0	0	0	0	32	444	0	0	0	0	0	0	0	0	0	32	71	0	0	0	16	0	0	0	0	0	57
MEG_1996|Drugs|betalactams|Class_C_betalactamases|CMY	0	0	0	0	0	0	0	0	0	66	0	0	0	0	0	39	0	0	0	0	0	0	0	0	0	0	0	0	0	0	0	0	0	0	0	5136	0	0	0	0	0	0
MEG_2725|Multi-compound|Drug_and_biocide_resistance|Drug_and_biocide_MFS_efflux_pumps|EMRB	204	812	15035	95	252	603	1418	546	649	9126	1022	385	703	1392	417	1805	348	0	123	234	567	758	132	530	384	305	518	243	444	813	526	636	0	0	999	117841	183	146	88	145	215	531
MEG_6599|Drugs|Sulfonamides|Sulfonamide-resistant_dihydropteroate_synthases|SULI	808	643	392	158	755	1479	709	1048	433	459	478	2102	706	1673	1106	1728	342	0	120	804	495	1731	605	778	649	577	296	238	891	2245	857	1536	333	634	969	273	379	403	473	1781	1633	917
MEG_860|Drugs|Aminoglycosides|Aminoglycoside_O-nucleotidyltransferases|ANT3-DPRIME	124	131	222	0	162	236	134	156	104	195	120	755	313	259	264	323	66	0	49	130	0	271	150	235	113	127	57	0	142	425	154	375	0	0	763	186	82	50	72	82	0	212
MEG_4619|Drugs|betalactams|Class_D_betalactamases|OXA	0	0	0	0	0	0	0	0	0	0	0	0	0	0	0	45	0	0	0	0	0	0	0	0	0	0	0	0	0	0	0	0	0	0	0	0	0	0	0	0	0	0
MEG_964|Drugs|Aminoglycosides|Aminoglycoside_O-nucleotidyltransferases|ANT3-DPRIME	486	530	3092	116	322	570	695	389	344	2269	521	1973	3212	969	110	1375	301	0	170	392	221	697	710	172	602	236	2351	382	513	1990	567	1254	299	160	667	2630	238	200	286	569	158	1113
MEG_4283|Drugs|betalactams|Mutant_porin_proteins|OMP37	0	0	171	0	343	0	80	0	0	0	48	0	138	0	0	194	0	0	0	0	0	0	0	0	0	0	0	0	0	0	0	0	0	0	71	0	0	0	0	0	0	0
MEG_1376|Drugs|betalactams|Class_A_betalactamases|BLAZ	214	36	0	0	0	0	0	0	31	0	0	815	194	100	0	0	0	0	338	163	142	0	13	49	84	98	0	45	35	316	125	2581	0	0	0	0	230	85	0	147	0	0
MEG_6697|Drugs|betalactams|Class_A_betalactamases|TEM	0	0	17	0	0	0	0	0	0	0	0	0	0	0	0	0	0	0	0	0	0	0	0	0	0	0	0	0	0	0	0	0	0	0	0	0	0	0	0	0	0	0
MEG_3111|Drugs|betalactams|Class_A_betalactamases|GES	0	0	0	0	0	0	0	0	0	0	0	0	0	18	0	0	0	0	0	0	0	319	0	0	0	0	0	0	0	0	0	0	0	0	0	0	0	0	0	0	0	0
MEG_5801|Drugs|Cationic_antimicrobial_peptides|Lipid_A_modification|PMRF	278	1610	21744	387	434	1116	2855	1282	997	14841	2302	884	1456	3425	649	3837	989	0	405	504	1190	1746	245	1069	1517	673	1043	0	740	2416	1406	1863	0	34	2138	197677	463	340	258	339	569	1232
MEG_4045|Drugs|MLS|Macrolide_phosphotransferases|MPHG	514	326	57	148	392	289	218	219	320	181	302	376	428	1076	16	988	98	0	126	103	0	1839	0	0	1097	141	54	0	713	1541	1161	2878	0	0	158	66	228	171	348	409	87	42
MEG_1584|Drugs|Phenicol|Chloramphenicol_acetyltransferases|CATA	29	0	184	70	0	16	0	0	13	0	0	0	0	16	0	24	0	0	0	0	25	0	48	22	0	17	108	201	27	49	0	0	79	0	0	14	13	14	0	0	0	305
MEG_7098|Drugs|Tetracyclines|Tetracycline_resistance_MFS_efflux_pumps|TETL	1292	830	2988	32011	3084	5735	1214	7255	1121	1129	1222	1728	2129	2087	16792	4037	809	0	838	868	3221	803	43103	21160	1077	4607	15687	11065	6033	3401	4212	3292	4695	84	669	1913	711	863	761	515	135	26160
MEG_6751|Drugs|betalactams|Class_A_betalactamases|TEM	0	0	17	0	0	0	0	0	0	0	0	0	0	0	0	16	0	0	0	0	0	0	0	0	0	0	0	33	0	0	0	0	0	0	0	0	0	0	0	0	0	0
MEG_1348|Drugs|betalactams|Class_A_betalactamases|BLAZ	0	0	0	0	297	81	0	82	0	0	0	467	0	321	0	0	3429	0	2345	0	1772	0	0	0	769	591	0	0	143	1910	880	4816	2024	703	0	0	1395	976	13264	1271	395	0
MEG_78|Drugs|Aminoglycosides|Aminoglycoside_N-acetyltransferases|AAC6-PRIME	0	0	0	0	0	0	0	0	0	0	0	0	0	0	0	0	0	0	0	0	0	0	0	0	467	0	0	0	0	0	0	0	0	0	0	0	0	0	0	0	0	0
MEG_2928|Drugs|Phenicol|Phenicol_resistance_MFS_efflux_pumps|FLOR	360	488	3121	61	648	574	278	343	262	2075	456	374	129	1096	564	1006	94	0	67	149	150	668	2881	81	696	248	7098	204	829	2125	543	2229	0	69	75	342	204	313	359	953	112	899
MEG_1421|Drugs|betalactams|Class_A_betalactamases|BLAZ	399	167	0	0	462	136	0	181	193	0	19	639	0	620	0	105	6271	0	5370	251	2205	0	0	0	1168	1481	0	70	322	2782	1854	11146	2405	1408	0	0	2567	2170	34137	2294	613	0
MEG_2856|Drugs|MLS|23S_rRNA_methyltransferases|ERMX	1299	136290	33	568	2795	2962	383	1140	107355	34	284	60731	57	448	466	572	107	0	852	16892	5630	1581	262	263	3379	5651	105	6861	1720	10602	1484	1127	3031	27723	52	49	1413	1525	332	73924	27431	189
MEG_1443|Drugs|betalactams|Class_A_betalactamases|BLAZ	101	47	0	0	36	98	0	0	55	0	0	2565	0	48	0	14	531	0	548	515	182	0	0	0	1896	357	0	0	47	1457	745	237	628	1436	0	0	774	113	4519	8106	3341	0
MEG_347|Drugs|Aminoglycosides|Aminoglycoside_N-acetyltransferases|AAC6-PRIME	0	0	0	0	0	0	0	0	0	0	26	0	0	49	0	0	0	0	0	0	0	63	0	0	0	0	0	0	0	0	0	0	0	0	0	0	0	0	0	0	0	0
MEG_1321|Drugs|betalactams|Class_A_betalactamases|BLAZ	240	31	0	0	0	19	0	0	61	0	10	1009	224	121	0	0	0	0	349	187	133	0	12	36	81	134	18	44	32	305	156	2989	192	86	0	0	248	0	1283	153	44	0
MEG_300|Drugs|Aminoglycosides|Aminoglycoside_N-acetyltransferases|AAC6-PRIME	69	61	0	0	143	121	29	52	57	10	51	112	0	135	0	208	41	0	20	52	56	168	0	0	121	55	0	0	98	419	154	180	21	11	14	0	63	37	74	72	15	13
MEG_694|Multi-compound|Drug_and_biocide_resistance|Drug_and_biocide_RND_efflux_pumps|ADEK	0	0	0	0	0	0	0	0	0	0	0	0	0	0	0	89	0	0	0	0	0	0	0	0	0	0	0	0	0	0	0	0	0	0	0	0	0	0	0	0	0	0
MEG_6805|Drugs|betalactams|Class_A_betalactamases|TEM	0	12	36	235	14	36	0	0	0	0	0	25	0	29	0	0	0	0	0	8	356	0	0	0	127	70	0	1741	52	348	14	116	859	0	0	0	0	0	20	0	0	0
MEG_1475|Drugs|betalactams|Class_A_betalactamases|BRO	0	102	893	0	0	0	112	0	109	334	111	83	262	109	0	192	69	0	0	44	0	51	20	44	126	26	29	0	0	189	91	205	0	0	316	0	53	51	0	11	0	33
MEG_1081|Drugs|Aminoglycosides|Aminoglycoside_O-phosphotransferases|APH3-PRIME	0	0	38	0	0	0	0	0	0	15	0	0	0	0	0	0	0	0	0	0	0	0	0	0	0	0	0	0	0	0	0	0	0	0	0	0	0	0	0	0	0	37
MEG_1784|Drugs|Phenicol|Phenicol_resistance_MFS_efflux_pumps|CMX	6408	5975	5781	3437	6785	9546	4989	10649	6484	2567	4596	26802	7733	10043	32352	8439	3042	0	1278	11803	3855	8227	44793	19484	3373	6793	8605	6589	7015	13167	8275	7554	1891	17129	7963	2802	3214	3103	1655	55694	29565	23568
MEG_2795|Drugs|MLS|23S_rRNA_methyltransferases|ERMB	253	359	1492	5158	419	488	234	667	504	888	369	639	1105	591	977	621	190	0	194	215	688	164	2676	3259	193	490	1763	2427	697	1004	703	1109	998	0	480	792	159	71	130	91	43	2292
MEG_2881|Drugs|betalactams|Class_A_betalactamases|FAR1	0	0	0	0	0	0	0	0	0	0	0	0	0	0	0	0	0	0	0	0	0	0	0	0	0	0	0	0	0	0	0	0	0	0	0	0	0	380	0	0	0	0
MEG_1486|Metals|Multi-metal_resistance|Multi-metal_resistance_protein|CADD	445	579	102	39	225	206	57	135	851	22	59	882	82	180	133	347	1130	0	307	310	2590	42	189	159	1531	877	289	142	251	3128	376	1705	2516	1060	53	108	333	602	5149	6159	1862	131
MEG_6057|Drugs|MLS|23S_rRNA_methyltransferases|RLMA	222	26	0	0	232	113	0	77	1593	0	0	53	0	81	0	83	39	0	108	488	976	0	0	0	256	1115	0	1775	62	164	0	163	378	160	0	0	0	4901	74	18	0	0
MEG_2501|Drugs|Trimethoprim|Dihydrofolate_reductase|DFRA	98	93	2025	47	88	57	59	64	55	980	52	91	131	142	30	225	0	0	27	24	66	24	517	34	313	77	1490	180	195	675	228	1020	332	18	36	162	50	21	114	269	9	478
MEG_3601|Drugs|MLS|Lincosamide_nucleotidyltransferases|LNUA	7864	2554	3291	1805	4537	6514	826	5928	9308	2857	1678	31818	2930	3047	3422	3333	854	0	44536	10178	8631	774	6226	10367	57068	29204	6814	3159	7166	34755	26012	19749	14749	47069	1936	1182	35036	3079	1179	118449	33714	5932
MEG_7588|Drugs|Glycopeptides|VanG-type_resistance_protein|VANXYG	0	0	0	0	44	0	0	0	0	0	0	0	0	0	0	30	0	0	0	0	0	16	0	0	0	0	0	0	0	0	10	0	0	0	0	0	0	0	0	0	0	16
MEG_972|Drugs|Aminoglycosides|Aminoglycoside_O-nucleotidyltransferases|ANT3-DPRIME	352	481	2810	117	375	533	591	363	315	2008	456	1891	3222	941	103	1332	269	0	178	352	202	698	679	146	551	233	2082	299	428	1930	559	1042	277	209	573	2435	241	168	311	529	158	904
MEG_1150|Metals|Multi-metal_resistance|Multi-metal_resistance_protein|ARSBM	828	3602	1136	742	1413	2070	456	1864	1734	1047	643	11954	1945	1208	6834	1417	3230	0	6210	3451	4516	801	9924	9704	3150	5431	8289	2186	1921	6678	5260	2703	2891	1339	1293	1285	10996	2652	13987	11237	4472	5609
MEG_3921|Multi-compound|Drug_and_biocide_resistance|Drug_and_biocide_RND_efflux_pumps|MEXQ	1690	0	0	0	411	0	0	0	0	0	327	0	0	0	0	1119	0	0	0	966	0	0	0	0	0	0	0	0	0	0	0	0	0	0	0	0	0	2024	0	0	0	0
MEG_3121|Drugs|betalactams|Class_A_betalactamases|GES	0	0	0	0	0	0	0	0	0	0	0	0	0	0	0	0	0	0	0	0	0	105	0	0	0	0	0	0	0	0	0	0	0	0	0	0	0	0	0	0	0	0
MEG_1522|Drugs|betalactams|Class_A_betalactamases|CARB	952	740	9262	1360	390	974	944	974	350	1351	660	599	680	1462	3322	1163	183	0	319	460	357	516	16952	781	639	431	20750	2370	863	1937	966	2518	866	162	212	2096	529	485	278	447	132	11880
MEG_3128|Drugs|betalactams|Class_A_betalactamases|GES	0	0	0	0	0	0	0	0	0	0	0	0	0	0	0	0	0	0	0	0	0	126	0	0	0	0	0	0	0	0	0	0	0	0	0	0	0	0	0	0	0	0
MEG_6619|Drugs|Sulfonamides|Sulfonamide-resistant_dihydropteroate_synthases|SULII	0	406	3419	0	308	454	702	383	272	2560	502	280	955	771	737	1159	0	0	0	0	0	994	4624	0	0	0	10154	780	0	0	570	0	0	0	4441	915	0	178	0	0	132	2878
MEG_7122|Drugs|Tetracyclines|Tetracycline_resistance_ribosomal_protection_proteins|TETM	691	1545	6240	6591	984	2097	671	2676	1481	2226	942	2020	6517	2379	4838	2230	1683	0	1682	803	823	629	4682	11203	604	2417	1912	3692	1818	2800	3200	2059	1414	158	2308	3464	1593	635	799	389	187	4475
MEG_345|Drugs|Aminoglycosides|Aminoglycoside_N-acetyltransferases|AAC6-PRIME	24	0	0	0	29	0	5	0	9	0	0	19	0	25	0	26	0	0	0	0	0	23	0	0	20	8	0	0	25	108	23	29	0	0	0	0	8	0	18	19	0	0
MEG_6540|Biocides|Peroxide_resistance|peroxide_resistance_protein|SODA	270	512	7081	143	158	317	793	275	393	4357	523	293	326	1049	151	1203	246	0	119	124	244	381	66	279	422	121	367	224	163	578	353	593	0	29	521	59269	145	152	79	78	116	245
MEG_950|Drugs|Aminoglycosides|Aminoglycoside_O-nucleotidyltransferases|ANT3-DPRIME	448	572	608	83	593	1894	356	929	272	468	451	2100	1608	1632	0	2533	316	0	174	331	157	2690	107	37	858	573	311	24	1094	3669	1167	1840	964	217	222	822	819	316	827	1041	210	238
MEG_6153|Multi-compound|Biocide_and_metal_resistance|Biocide_and_metal_resistance_protein|RUVB	633	203	79	0	325	356	324	275	550	0	188	152	91	335	0	523	0	0	295	484	1349	499	0	314	263	218	0	462	196	485	218	466	0	308	1568	331	252	634	0	164	0	0
MEG_7051|Drugs|Tetracyclines|Tetracycline_resistance_MFS_efflux_pumps|TETB	0	366	2073	0	0	0	705	204	233	1347	641	295	0	739	66	1076	283	0	134	90	0	495	78	111	363	0	0	0	0	0	0	686	0	0	494	20378	159	0	0	0	0	0
MEG_880|Drugs|Aminoglycosides|Aminoglycoside_O-nucleotidyltransferases|ANT3-DPRIME	512	350	640	96	345	698	316	438	269	533	262	4401	462	829	813	1180	183	0	119	598	474	1074	389	300	453	472	119	138	447	1384	555	1201	184	0	1250	254	242	181	295	341	137	486
MEG_4044|Drugs|MLS|Macrolide_phosphotransferases|MPHE	21373	14885	174183	6834	19660	13710	13226	7940	7191	95233	9491	13145	6179	25519	889	50216	2865	0	6610	5641	33983	8030	26288	2023	55630	13090	94934	22486	44417	102095	26227	198144	66081	6534	11195	19418	9263	8164	16880	40355	3157	114666
MEG_235|Drugs|Aminoglycosides|Aminoglycoside_N-acetyltransferases|AAC6-PRIME	0	0	0	0	21	0	0	0	0	0	0	0	0	31	0	53	0	0	0	0	0	0	0	0	46	0	0	0	0	78	0	0	0	0	0	0	0	0	0	18	0	0
MEG_1857|Drugs|betalactams|Class_C_betalactamases|CMY	0	0	0	0	0	0	34	0	0	30	0	0	0	0	0	0	0	0	0	0	0	0	0	0	0	0	0	0	0	0	0	0	0	0	0	2133	0	0	0	0	0	0
MEG_6038|Drugs|Fluoroquinolones|Quinolone_resistance_protein_Qnr|QNRVC	0	0	0	0	0	0	0	0	0	28	147	0	0	0	0	21	0	0	0	0	0	0	0	0	0	0	0	0	0	0	65	0	0	0	0	0	0	0	0	0	0	0
MEG_2657|Multi-compound|Biocide_and_metal_resistance|Biocide_and_metal_resistance_protein|DPR	27	54	79	0	0	0	0	0	34	207	79	0	107	63	0	72	30	0	19	0	0	0	0	26	79	14	0	0	0	43	50	49	13	0	110	649	0	0	0	4	0	20
MEG_1447|Drugs|betalactams|Class_A_betalactamases|BLAZ	0	0	0	0	0	0	0	0	0	0	0	0	0	0	0	0	0	0	138	0	59	0	0	0	51	0	0	0	0	136	0	414	115	38	0	0	84	0	758	71	0	0
MEG_4169|Metals|Nickel_resistance|Nickel_ABC_efflux_pumps|NIKB	67	448	6391	75	167	242	680	363	260	4851	524	252	362	918	209	813	241	0	103	187	0	395	96	355	227	117	346	0	0	517	363	402	0	0	534	71696	109	160	0	114	128	286
MEG_6075|Drugs|betalactams|Class_A_betalactamases|ROB	324	2817	11769	677	462	1098	2719	1065	2480	11222	3397	3137	27995	3979	559	5940	2462	0	838	1027	438	2415	1051	1650	1529	843	2385	335	839	3658	3539	3550	1617	71	9312	6113	1254	287	375	398	1058	719
MEG_491|Drugs|betalactams|Class_C_betalactamases|ACT	52	0	0	0	0	0	0	0	0	0	0	0	0	0	0	0	0	0	0	0	0	0	0	0	0	0	0	0	0	0	0	0	0	0	0	0	0	0	0	0	0	0
MEG_962|Drugs|Aminoglycosides|Aminoglycoside_O-nucleotidyltransferases|ANT3-DPRIME	248	378	1609	84	252	340	381	229	217	1368	315	959	2157	673	62	937	199	0	114	195	322	558	346	79	337	136	1060	0	312	1200	500	709	240	79	356	1377	181	120	210	293	128	498
MEG_2848|Drugs|MLS|23S_rRNA_methyltransferases|ERMT	2073	873	1485	3995	680	1524	828	1408	1439	759	1003	1228	882	1792	828	1409	667	0	436	713	5794	573	1104	1084	797	966	1599	1962	1192	2071	1668	5891	4957	14	1392	763	346	309	426	225	68	4605
MEG_7288|Multi-compound|Drug_and_biocide_resistance|Drug_and_biocide_RND_efflux_pumps|TTGB	1477	0	0	0	340	629	461	331	1476	0	377	0	254	428	0	709	0	0	216	575	0	631	0	0	0	314	0	0	0	0	0	0	0	514	1468	0	0	599	0	0	0	232
MEG_5983|Drugs|Fluoroquinolones|Quinolone_resistance_protein_Qnr|QNRB	0	0	0	0	0	0	129	0	0	0	0	0	0	0	0	0	0	0	0	0	0	0	0	0	0	0	0	0	0	0	0	0	0	0	0	0	0	0	0	0	0	0
MEG_7120|Drugs|Tetracyclines|Tetracycline_resistance_ribosomal_protection_proteins|TETM	1004	3037	18834	5379	1869	4005	1484	5155	3183	5609	2162	4564	17801	5217	10101	4495	3821	0	2394	1629	1584	1550	8392	24296	1240	4650	2622	5025	3583	6119	6726	4906	3230	195	6440	6269	2032	825	1236	646	452	8096
MEG_1426|Drugs|betalactams|Class_A_betalactamases|BLAZ	49	0	0	0	20	0	0	0	45	0	0	1182	0	0	0	0	223	0	145	239	75	0	0	0	775	175	0	54	33	487	245	153	234	505	0	0	184	68	1459	2592	1287	0
MEG_1419|Drugs|betalactams|Class_A_betalactamases|BLAZ	74	18	0	0	0	0	0	0	51	0	0	433	67	51	0	0	102	0	161	59	56	0	0	0	92	58	0	0	10	99	71	1189	43	34	0	0	118	0	643	178	50	0
MEG_4423|Drugs|betalactams|Class_D_betalactamases|OXA	0	0	0	0	0	0	0	0	0	0	0	0	0	0	0	0	0	0	0	0	0	0	0	0	6	0	0	0	0	0	0	0	0	0	0	0	0	0	0	0	0	0
MEG_7138|Drugs|Tetracyclines|Tetracycline_resistance_ribosomal_protection_proteins|TETM	1065	3141	8350	5095	1787	4209	1428	5272	2865	4009	1896	4485	9428	4481	8982	4423	3830	0	2339	1758	1418	1242	7680	24531	1517	4190	3007	5229	3570	6135	6512	4997	2949	147	3683	6332	2293	918	1266	637	334	9164
MEG_801|Drugs|Aminoglycosides|Aminoglycoside_O-nucleotidyltransferases|ANT3-DPRIME	293	321	1841	93	247	364	421	266	260	1367	360	1468	2150	626	105	882	193	0	75	253	168	481	439	119	338	164	1376	216	361	1467	420	993	182	105	445	1733	183	114	184	411	121	748
MEG_2884|Multi-compound|Drug_and_biocide_resistance|Drug_and_biocide_MFS_efflux_pumps|FARA	0	0	0	0	0	0	0	0	184	0	0	0	0	0	0	0	0	0	0	0	0	0	0	0	0	0	0	0	0	0	0	0	0	0	0	0	0	0	0	0	0	0
MEG_7030|Drugs|Tetracyclines|Tetracycline_resistance_MFS_efflux_pumps|TETA	0	0	0	0	0	0	0	0	0	30	0	0	0	0	0	0	0	0	0	0	47	0	0	0	0	114	0	0	0	0	53	107	0	0	0	0	0	0	0	0	0	0
MEG_3791|Drugs|betalactams|Penicillin_binding_protein|MECA	0	0	0	0	0	0	0	0	0	0	0	0	0	0	0	0	0	0	0	0	0	0	0	0	0	0	86	0	0	0	0	0	0	0	0	0	0	0	0	0	0	0
MEG_6938|Drugs|betalactams|Class_A_betalactamases|TEM	0	0	59	44	0	0	0	0	0	0	0	18	0	0	0	0	0	0	0	0	203	0	0	0	0	0	0	176	46	0	0	43	376	0	0	30	0	0	0	0	0	0
MEG_3106|Drugs|betalactams|Class_A_betalactamases|GES	0	0	0	0	0	0	0	0	0	0	0	0	0	0	0	0	0	0	0	0	0	255	0	0	0	0	0	0	0	0	0	0	0	0	0	0	0	0	0	0	0	0
MEG_6994|Drugs|Tetracyclines|Tetracycline_resistance_ribosomal_protection_proteins|TET40	2701	26765	10331	93005	11164	18379	35381	37826	17348	30920	25894	20488	9583	28866	24738	49161	25140	0	2090	9852	9611	24673	4941	59386	6535	6858	8118	38616	20648	16987	22592	13273	1934	246	34241	45776	3653	2793	2446	2906	4139	30882
MEG_2828|Drugs|MLS|23S_rRNA_methyltransferases|ERMF	213	1505	186	5111	1610	1516	2880	2387	992	2967	1530	1717	166	2017	277	6018	1448	0	264	641	1224	1657	140	1434	1108	1044	300	1649	2393	2368	1819	2738	2881	0	1873	12234	639	384	524	283	352	1271
MEG_1737|Multi-compound|Drug_and_biocide_and_metal_resistance|Drug_and_biocide_and_metal_RND_efflux_pumps|CMEA	0	43	0	77	16	0	0	0	0	0	0	0	0	0	0	0	0	0	0	0	0	0	0	0	0	0	0	291	0	149	0	241	0	0	0	0	0	0	0	0	0	0
MEG_947|Drugs|Aminoglycosides|Aminoglycoside_O-nucleotidyltransferases|ANT3-DPRIME	382	311	1063	102	270	469	355	335	180	819	277	2188	1244	759	328	860	198	0	134	291	342	586	365	253	352	295	759	91	333	1430	431	818	499	50	789	1031	241	111	185	324	129	639
MEG_2779|Drugs|MLS|23S_rRNA_methyltransferases|ERM42	0	0	0	0	0	0	0	9	0	13	0	0	0	0	0	0	0	0	0	0	0	0	0	0	0	0	0	0	0	0	0	0	0	0	0	0	0	0	0	0	0	0
MEG_1042|Drugs|Aminoglycosides|Aminoglycoside_O-phosphotransferases|APH3-DPRIME	0	0	0	0	0	0	0	0	0	0	0	0	0	0	0	0	0	0	0	0	0	0	0	0	0	0	0	0	30	150	0	0	0	0	25	0	51	0	10	0	0	0
MEG_1011|Drugs|Aminoglycosides|Aminoglycoside_O-phosphotransferases|APH2-DPRIME	1306	2696	8896	9214	3943	2532	3489	2426	1821	8106	2511	2300	1968	2703	2952	6935	1680	0	966	929	4397	1401	1794	2111	2384	3068	847	7575	5923	4685	3748	6101	5530	4278	11045	14619	1006	905	887	3521	1207	2155
MEG_3997|Metals|Multi-metal_resistance|Multi-metal_resistance_protein|MNTA	0	24	108	0	0	79	0	47	28	52	0	19	37	48	66	131	0	0	0	31	0	0	61	71	0	0	0	0	0	0	0	0	0	0	58	62	0	0	0	0	0	0
MEG_1217|Multi-compound|Drug_and_biocide_resistance|Drug_and_biocide_SMR_efflux_pumps|BCRCM	587	970	2527	0	3001	601	251	320	2973	1523	338	718	2405	500	22	3764	254	0	207	340	3428	156	594	237	1485	2724	966	226	3948	5818	962	6218	17115	255	154	672	514	687	872	2410	203	387
MEG_1114|Drugs|Multi-drug_resistance|MDR_regulator|ARLR	0	0	27	0	20	0	0	0	0	46	0	0	36	0	20	10	0	0	114	0	0	0	28	31	0	449	17	0	0	0	62	0	0	0	19	73	0	0	0	0	0	0
MEG_6777|Drugs|betalactams|Class_A_betalactamases|TEM	0	0	29	0	0	0	0	0	0	0	0	0	0	0	0	0	0	0	0	0	0	0	0	0	0	0	0	0	0	0	0	0	0	0	0	0	0	0	0	0	0	0
MEG_2028|Metals|Copper_resistance|Copper_resistance_protein|COPA	282	227	0	0	268	0	111	0	521	0	84	220	0	0	0	204	48	0	0	911	0	343	0	0	0	0	0	0	0	610	75	0	0	319	0	0	427	552	0	265	0	0
MEG_7839|Multi-compound|Drug_and_biocide_and_metal_resistance|Drug_and_biocide_and_metal_SMR_efflux_pump|YKKC	0	10	36	0	0	0	0	14	0	24	0	12	6	25	13	63	10	0	0	8	0	11	8	22	0	35	0	0	0	64	10	0	0	0	29	33	0	7	0	0	0	12
MEG_2791|Drugs|MLS|23S_rRNA_methyltransferases|ERMB	196	395	838	4099	306	405	294	618	330	572	412	442	774	413	528	552	199	0	168	156	836	211	1428	2098	214	384	1070	1563	493	716	566	712	999	0	455	633	106	76	0	78	0	1354
MEG_1121|Multi-compound|Drug_and_biocide_resistance|Drug_and_biocide_RND_efflux_pumps|ARMR	21	0	0	0	8	0	0	0	0	0	0	0	0	0	0	0	0	0	0	0	0	0	0	0	0	0	0	0	0	0	0	0	0	0	0	0	0	22	0	0	0	0
MEG_2653|Metals|Copper_resistance|Copper_resistance_protein|DNAK	1814	6300	2035	2017	5018	3502	1521	4000	5530	0	1345	5502	2455	2890	10969	2567	0	0	0	3199	2564	2420	8752	6414	0	2639	2736	4414	6276	6115	2500	2213	0	1620	0	0	1585	2951	1244	3811	1648	5657
MEG_3736|Multi-compound|Drug_and_biocide_resistance|Drug_and_biocide_MFS_efflux_pumps|MDFA	0	210	3163	44	105	141	266	139	165	2097	254	134	185	364	87	454	104	0	42	60	174	208	33	161	117	75	159	0	104	177	172	0	0	0	315	25411	48	0	42	46	65	124
MEG_7133|Drugs|Tetracyclines|Tetracycline_resistance_ribosomal_protection_proteins|TETM	520	1795	3851	4918	618	1951	684	1619	1183	1935	545	1344	6460	818	3222	837	233	0	768	387	793	958	4206	3889	420	1616	2161	2899	1200	1534	1157	924	1276	74	0	1626	475	757	469	577	132	2659
MEG_4999|Drugs|betalactams|Class_D_betalactamases|OXA	43	41	0	0	43	0	18	0	26	0	39	15	0	38	0	333	0	0	0	0	0	0	0	0	94	56	0	0	127	118	124	242	0	0	0	0	62	16	35	65	0	0
MEG_1031|Drugs|Aminoglycosides|Aminoglycoside_O-phosphotransferases|APH3-DPRIME	529	626	385	0	404	971	791	836	941	669	720	1107	822	2301	915	2047	335	0	179	654	0	4132	1255	863	377	670	536	0	738	1744	1654	1387	0	22	1234	405	452	415	165	720	281	2143
MEG_2999|Drugs|Fosfomycin|Fosfomycin_thiol_transferases|FOSA	46	0	0	0	0	0	0	0	10	27	0	0	0	0	0	25	0	0	0	0	0	0	0	0	0	0	0	0	0	0	0	0	0	0	0	0	0	0	0	0	0	0
MEG_351|Drugs|Aminoglycosides|Aminoglycoside_N-acetyltransferases|AAC6-PRIME	51	49	0	0	105	78	22	39	59	0	46	110	0	95	0	209	31	0	18	39	0	129	0	0	140	52	0	0	91	382	163	129	26	0	0	0	87	29	59	91	15	7
MEG_6695|Drugs|betalactams|Class_A_betalactamases|TEM	0	0	17	0	0	0	0	0	0	0	0	0	0	0	0	0	0	0	0	0	0	0	0	0	0	0	0	0	0	0	0	0	0	0	0	0	0	0	0	0	0	0
MEG_3934|Multi-compound|Drug_and_biocide_resistance|Drug_and_biocide_RND_efflux_regulator|MEXT	0	0	215	0	153	0	0	0	0	0	0	0	0	0	0	205	0	0	0	0	0	0	0	0	0	0	0	0	47	0	0	0	0	0	0	0	0	25	0	0	0	0
MEG_1000|Drugs|Aminoglycosides|Aminoglycoside_O-nucleotidyltransferases|ANT6	14317	106892	109466	231803	27427	68139	18615	76278	57500	42810	18072	73281	87560	48610	151666	61316	29970	0	15989	20244	14606	15506	117869	171883	23961	94935	73844	121807	58701	51940	60341	56934	41690	2166	22019	36951	11615	8181	8317	9417	4207	151189
MEG_3839|Metals|Mercury_resistance|Mercury_resistance_protein|MERA	217	245	118	0	295	194	152	100	161	66	145	158	35	226	0	335	70	0	83	308	453	813	21	22	310	90	54	0	308	598	209	840	0	100	10	38	132	200	216	263	42	162
MEG_7262|Drugs|Nucleosides|Tunicamycin_resistance_protein|TMRB	0	24	96	0	0	27	21	21	0	36	0	40	23	39	34	156	17	0	0	22	0	21	0	40	131	0	0	0	38	73	30	0	0	0	85	45	0	0	0	0	5	37
MEG_2484|Drugs|Trimethoprim|Dihydrofolate_reductase|DFRA	27	25	42	0	54	45	34	18	29	0	65	17	0	68	0	113	12	0	0	8	0	28	0	0	40	36	0	0	39	71	79	120	0	0	18	0	18	22	0	56	32	0
MEG_3622|Biocides|Acetate_resistance|Acetate_resistance_protein|LPDT	328	1910	36706	456	683	1212	3019	1333	1304	22962	2685	1001	1783	3754	862	4470	953	0	476	568	1276	1767	346	1242	1832	773	1531	1269	789	2120	1312	2600	0	0	2576	345639	472	364	250	367	594	1414
MEG_7132|Drugs|Tetracyclines|Tetracycline_resistance_ribosomal_protection_proteins|TETM	817	19056	3314	10498	1331	3167	685	3826	4510	1685	867	1438	4467	1493	9326	1510	461	0	2280	503	1175	485	14739	13822	525	3395	6490	5508	2471	1838	2921	2106	2105	0	807	1544	1950	799	944	470	116	8011
MEG_64|Drugs|Aminoglycosides|Aminoglycoside_N-acetyltransferases|AAC3	0	0	176	0	57	0	86	9	0	60	0	0	0	0	0	54	0	0	0	0	0	0	0	0	0	0	0	0	0	210	0	0	0	0	0	0	0	0	0	0	0	0
MEG_2994|Drugs|Fosfomycin|Fosfomycin_thiol_transferases|FOSA	0	0	0	0	0	0	0	0	0	35	0	0	0	0	0	0	0	0	0	0	0	0	0	0	0	0	0	0	0	0	0	0	0	0	0	0	0	0	0	0	0	0
MEG_237|Drugs|Aminoglycosides|Aminoglycoside_N-acetyltransferases|AAC6-PRIME	0	0	0	0	0	0	0	0	0	0	0	0	0	0	0	0	0	0	0	0	0	0	0	0	0	0	0	0	0	38	0	0	0	0	0	0	0	0	0	0	0	0
MEG_7846|Metals|Zinc_resistance|Zinc_resistance_protein|ZEVB	0	0	0	0	0	31	0	0	98	0	0	0	0	0	0	0	0	0	0	0	0	0	0	0	0	112	0	0	0	0	0	0	0	0	0	0	0	0	0	0	0	0
MEG_809|Drugs|Aminoglycosides|Aminoglycoside_O-nucleotidyltransferases|ANT3-DPRIME	126	251	1313	35	100	298	356	177	135	852	199	582	1609	376	56	585	160	0	69	166	0	417	258	78	181	193	814	95	191	512	249	567	72	71	316	1108	122	35	129	206	88	393
MEG_1423|Drugs|betalactams|Class_A_betalactamases|BLAZ	37	58	0	0	42	0	0	0	0	0	0	503	0	0	0	0	95	0	85	90	39	0	0	0	378	182	0	0	27	467	162	150	353	244	0	0	159	45	763	1428	691	0
MEG_3796|Drugs|betalactams|Penicillin_binding_protein|MECB	49	82	641	0	0	60	0	0	132	248	0	221	282	59	1499	48	0	0	0	239	0	0	2099	1224	78	112	214	0	92	374	51	0	0	0	322	105	36	0	0	0	0	2055
MEG_1469|Multi-compound|Drug_and_biocide_resistance|Drug_and_biocide_MFS_efflux_regulator|BMR	0	0	142	0	0	97	0	57	0	82	0	53	36	0	51	191	52	0	0	37	0	0	32	64	135	0	0	0	0	0	27	0	0	0	138	89	0	0	0	0	0	48
MEG_874|Drugs|Aminoglycosides|Aminoglycoside_O-nucleotidyltransferases|ANT3-DPRIME	1024	580	929	149	649	1334	539	717	437	1020	455	8917	787	1668	1519	1912	329	0	140	977	1382	1656	585	574	825	804	293	135	856	3504	895	1906	322	0	2223	487	496	297	499	892	203	835
MEG_4409|Drugs|betalactams|Class_D_betalactamases|OXA	0	10	0	0	0	0	0	0	0	41	0	0	0	15	0	99	0	0	0	0	0	0	0	0	0	0	29	0	76	64	226	18	0	0	0	0	19	18	38	33	0	0
MEG_877|Drugs|Aminoglycosides|Aminoglycoside_O-nucleotidyltransferases|ANT3-DPRIME	863	505	722	156	520	1137	447	583	420	721	418	6877	665	1522	1191	1743	284	0	128	870	986	1557	523	456	776	672	214	108	697	2748	698	1639	283	50	1829	417	386	249	422	804	178	721
MEG_1069|Drugs|Aminoglycosides|Aminoglycoside_O-phosphotransferases|APH3-PRIME	0	0	222	0	0	0	0	0	0	47	0	0	0	0	0	0	0	0	0	0	0	0	40	0	0	0	53	0	0	0	0	0	0	0	0	0	0	0	0	0	0	250
MEG_6876|Drugs|betalactams|Class_A_betalactamases|TEM	0	0	23	0	0	0	0	0	0	0	0	0	0	0	0	0	0	0	0	0	0	0	0	0	0	0	0	0	0	0	0	0	0	0	0	0	0	0	0	0	0	0
MEG_1365|Drugs|betalactams|Class_A_betalactamases|BLAZ	0	0	0	0	0	0	0	0	0	0	0	0	0	0	0	0	0	0	0	0	0	0	0	0	0	0	0	0	0	0	0	0	0	0	0	0	0	0	405	0	0	0
MEG_7096|Drugs|Tetracyclines|Tetracycline_resistance_MFS_efflux_pumps|TETL	2915	3696	13503	71544	6085	10832	2852	18440	3341	3172	3587	57330	11309	7409	20894	7687	55420	0	2960	8347	8066	2547	17095	16937	3387	12802	15752	29943	15785	10258	18764	12563	9114	51799	3193	7868	4687	12971	162882	305214	80356	11708
MEG_2811|Drugs|MLS|23S_rRNA_methyltransferases|ERMC	640	2808	198	324	202	322	70	166	1571	20	142	23910	85	440	97	101	57	0	2967	5082	892	174	275	343	2810	870	306	1362	364	3093	2794	1338	1269	3946	44	85	3080	103	109	24438	5322	136
MEG_1178|Metals|Arsenic_resistance|Arsenic_resistance_protein|ARST	0	2226	0	0	773	1285	408	702	1616	0	0	1029	0	768	0	1064	0	0	0	972	0	859	0	0	0	0	0	0	757	3298	507	0	0	0	0	0	0	1339	0	1270	0	0
MEG_6611|Drugs|Sulfonamides|Sulfonamide-resistant_dihydropteroate_synthases|SULI	809	949	654	256	873	1823	714	1221	598	525	625	3297	930	2098	1415	1996	370	0	174	1005	539	1742	1051	1120	700	668	418	499	1108	2875	1116	1883	299	752	1263	361	467	459	505	2696	1532	1163
MEG_67|Drugs|Aminoglycosides|Aminoglycoside_N-acetyltransferases|AAC3	0	0	0	0	0	0	0	0	0	0	0	18	0	19	0	0	0	0	0	0	0	0	0	0	0	0	0	0	0	0	0	0	0	0	0	0	97	0	0	0	0	0
MEG_3009|Drugs|Fosfomycin|Fosfomycin_thiol_transferases|FOSB	49	0	33	0	0	5	0	0	0	9	0	0	12	0	0	0	0	0	0	0	0	0	32	0	0	82	0	0	0	0	0	249	0	0	0	0	0	0	0	0	0	0
MEG_3532|Drugs|betalactams|Class_B_betalactamases|L1	0	0	0	0	0	0	0	0	0	0	0	0	0	0	0	160	0	0	0	0	0	0	0	0	0	0	0	0	0	244	0	0	0	0	0	0	0	217	0	102	0	0
MEG_2724|Multi-compound|Drug_and_biocide_resistance|Drug_and_biocide_MFS_efflux_pumps|EMRB	196	517	9417	81	191	378	1100	393	457	6297	813	264	559	1024	382	1336	295	0	116	156	607	608	74	400	370	154	402	192	312	474	371	524	0	0	839	82361	108	132	92	130	184	448
MEG_1990|Drugs|betalactams|Class_C_betalactamases|CMY	0	0	0	0	0	0	0	0	0	178	38	0	0	0	0	137	0	0	0	0	0	0	0	0	0	0	0	0	0	0	43	0	0	0	31	10817	0	0	0	0	0	0
MEG_4126|Metals|Nickel_resistance|Nickel_MFS_efflux_pumps|NCRCN	54	0	0	0	0	0	0	0	0	0	0	22	0	0	0	0	0	0	0	178	0	0	0	0	0	230	0	0	0	138	0	0	0	32	0	0	0	0	0	0	0	0
MEG_1816|Drugs|betalactams|Class_C_betalactamases|CMY	0	0	0	0	0	0	0	0	0	38	0	0	0	0	0	29	0	0	0	0	0	0	0	0	0	0	0	0	0	0	0	0	0	0	0	2456	0	0	0	0	0	0
MEG_7094|Drugs|Tetracyclines|Tetracycline_resistance_MFS_efflux_pumps|TETL	1456	974	2600	38233	4957	6498	1502	8135	1273	1218	1457	2229	1780	2522	16272	7173	852	0	1162	1344	4211	1435	45115	21981	1325	4752	16056	15323	8329	4089	7197	3921	7201	157	638	1912	1116	1452	1228	626	165	20456
MEG_916|Drugs|Aminoglycosides|Aminoglycoside_O-nucleotidyltransferases|ANT3-DPRIME	502	701	685	66	756	2158	376	1041	386	573	508	2423	2151	2006	26	3148	385	0	233	376	166	2776	107	43	1017	727	329	0	1290	4172	1252	2157	1111	237	219	981	704	371	1011	1161	211	252
MEG_6572|Biocides|Multi-biocide_resistance|Multi-biocide_SMR_efflux_pump|SSME	0	0	0	0	0	0	0	0	0	0	0	0	0	0	0	16	0	0	0	0	0	0	0	0	0	0	0	0	0	0	16	0	0	0	0	0	0	0	0	0	0	0
MEG_939|Drugs|Aminoglycosides|Aminoglycoside_O-nucleotidyltransferases|ANT3-DPRIME	296	454	7024	0	200	513	184	226	364	688	293	506	11391	838	60	758	111	0	189	285	955	452	118	69	297	185	108	0	423	1647	657	789	479	34	217	474	1623	151	321	325	103	106
MEG_4029|Drugs|MLS|Macrolide_phosphotransferases|MPHA	0	0	0	0	46	0	0	0	37	0	0	0	0	0	0	84	0	0	0	0	0	0	0	0	0	0	0	0	0	0	46	0	0	0	0	35	0	0	0	0	0	0
MEG_864|Drugs|Aminoglycosides|Aminoglycoside_O-nucleotidyltransferases|ANT3-DPRIME	448	405	615	67	441	633	375	461	280	621	322	2787	863	851	765	1076	267	0	87	406	298	853	514	574	413	492	227	100	577	1588	548	988	853	39	1981	576	262	155	275	303	143	581
MEG_918|Drugs|Aminoglycosides|Aminoglycoside_O-nucleotidyltransferases|ANT3-DPRIME	369	566	767	69	133	545	824	831	527	3040	736	606	3132	925	79	1961	380	0	152	172	987	937	132	165	0	178	583	0	293	657	688	741	0	12	1081	1449	145	189	37	163	255	199
MEG_973|Drugs|Aminoglycosides|Aminoglycoside_O-nucleotidyltransferases|ANT3-DPRIME	389	494	2916	110	338	498	641	349	311	2007	465	2026	3207	970	115	1325	301	0	181	389	204	703	667	168	567	210	2046	295	486	1983	620	1173	249	176	638	2652	252	185	317	554	189	1060
MEG_4079|Multi-compound|Drug_and_biocide_resistance|Drug_and_biocide_RND_efflux_pumps|MTRC	0	0	0	0	0	0	0	0	274	0	0	0	0	0	0	0	0	0	0	0	0	0	0	0	0	0	0	0	0	0	0	0	0	0	0	0	0	0	0	0	0	0
MEG_2508|Drugs|Trimethoprim|Dihydrofolate_reductase|DFRA	0	0	0	0	0	0	0	0	0	0	0	0	0	0	0	0	0	0	0	0	0	0	0	0	0	0	0	0	0	0	0	0	0	0	11	0	0	0	0	0	0	0
MEG_5987|Drugs|Fluoroquinolones|Quinolone_resistance_protein_Qnr|QNRB	0	0	0	0	0	0	0	0	0	0	0	0	0	0	0	0	0	0	0	0	0	0	0	0	0	0	0	0	0	0	0	0	0	0	0	91	0	0	0	0	0	0
MEG_3845|Metals|Mercury_resistance|Mercury_resistance_protein|MERA	0	0	0	0	0	0	0	0	379	0	0	0	0	0	0	0	0	0	0	0	0	0	0	0	0	0	0	0	0	0	0	0	0	0	0	0	0	0	0	0	0	0
MEG_1540|Drugs|betalactams|Class_A_betalactamases|CARB	0	0	0	0	46	0	0	0	0	20	0	0	0	0	0	31	0	0	0	0	0	0	0	0	0	0	0	0	0	68	26	0	0	0	0	0	0	0	0	0	0	0
MEG_3861|Metals|Mercury_resistance|Mercury_resistance_regulator|MERD	505	153	191	123	545	140	176	119	384	263	156	143	84	198	0	378	70	0	143	564	996	353	20	41	361	125	38	243	520	775	212	420	0	598	84	53	388	227	139	191	35	50
MEG_2718|Multi-compound|Drug_and_biocide_resistance|Drug_and_biocide_RND_efflux_pumps|EMHC	0	0	0	0	0	0	92	0	226	0	0	0	0	0	0	0	0	0	0	0	0	0	0	0	0	0	0	0	0	0	0	0	0	0	835	0	0	0	0	0	0	0
MEG_6578|Biocides|Multi-biocide_resistance|Multi-biocide_SMR_efflux_pump|SUGE	0	0	156	0	0	0	25	0	0	92	24	0	11	0	4	32	9	0	0	0	0	29	0	0	0	0	4	0	0	0	0	0	0	0	14	1439	0	0	0	2	0	0
MEG_173|Drugs|Aminoglycosides|Aminoglycoside_N-acetyltransferases|AAC6-PRIME	0	0	4689	0	0	32	11	23	0	708	29	0	99	25	213	13	0	0	0	0	0	13	57	82	0	0	25	0	0	0	25	0	0	0	0	17	0	0	0	0	0	220
MEG_6918|Drugs|betalactams|Class_A_betalactamases|TEM	0	0	254	0	0	0	0	0	0	0	63	0	0	0	0	46	0	0	0	0	388	0	0	0	90	0	0	794	118	0	0	134	692	0	0	102	0	0	0	0	0	0
MEG_3657|Drugs|Multi-drug_resistance|Multi-drug_ABC_efflux_pumps|MACA	0	0	0	0	0	0	0	0	286	0	0	0	0	0	0	0	0	0	0	0	0	0	0	0	0	0	0	0	0	0	0	0	0	0	0	0	0	0	0	0	0	0
MEG_3737|Multi-compound|Drug_and_biocide_resistance|Drug_and_biocide_MFS_efflux_pumps|MDFA	53	378	7418	67	157	269	739	340	323	5088	591	225	395	817	229	1065	230	0	97	127	832	438	78	344	285	123	306	151	224	382	278	575	0	0	578	63367	123	84	64	91	161	322
MEG_6156|Drugs|Multi-drug_resistance|Multi-drug_ABC_efflux_pumps|SALA	0	0	0	0	0	0	0	0	0	0	0	0	0	0	0	77	0	0	0	0	0	0	0	172	0	0	0	0	0	0	0	0	0	0	0	0	0	0	0	0	0	0
MEG_1979|Drugs|betalactams|Class_C_betalactamases|CMY	0	0	0	0	0	0	0	0	0	86	0	16	0	0	0	0	0	0	0	0	0	0	0	0	0	0	0	0	0	0	0	0	0	0	0	4876	0	0	0	0	0	0
MEG_953|Drugs|Aminoglycosides|Aminoglycoside_O-nucleotidyltransferases|ANT3-DPRIME	84	110	0	0	149	268	65	133	32	0	44	414	0	182	0	297	58	0	0	81	122	238	0	0	79	126	0	0	203	488	198	276	0	34	0	0	82	72	97	100	67	0
MEG_799|Drugs|Aminoglycosides|Aminoglycoside_O-nucleotidyltransferases|ANT3-DPRIME	361	483	2881	143	266	481	597	346	328	2096	459	1333	3264	937	143	1238	322	0	130	309	218	695	668	151	477	192	2053	267	383	1699	551	1106	249	103	543	2583	233	164	265	557	148	1049
MEG_1554|Drugs|Phenicol|Chloramphenicol_acetyltransferases|CAT	227	214	76	0	32	183	291	106	48	1091	96	295	37	156	0	220	35	0	63	0	0	325	106	42	0	392	214	0	134	495	134	0	0	0	56	41	21	29	37	331	42	121
MEG_4300|Biocides|Multi-biocide_resistance|Multi-biocide_RND_efflux_pump|OPRM	226	0	0	0	0	0	0	0	0	0	0	0	0	0	0	177	0	0	0	0	0	0	0	0	0	0	0	0	0	0	0	0	0	0	0	0	0	0	0	0	0	0
MEG_1761|Drugs|Phenicol|Phenicol_resistance_MFS_efflux_pumps|CMLA	0	0	0	0	0	0	0	0	0	0	28	0	0	70	0	36	0	0	0	28	0	0	0	26	0	0	0	0	0	0	20	0	0	0	0	0	0	0	0	44	0	0
MEG_4981|Drugs|betalactams|Class_D_betalactamases|OXA	24	0	0	0	0	0	0	0	0	0	0	0	0	0	0	78	0	0	0	0	0	0	0	0	0	0	33	0	25	76	106	46	0	0	0	0	0	0	0	14	0	0
MEG_3005|Drugs|Fosfomycin|Fosfomycin_thiol_transferases|FOSB	147	0	0	0	0	0	0	0	0	0	0	44	0	0	0	0	0	0	161	28	0	0	0	0	227	0	0	0	0	0	45	181	0	110	0	0	818	15	0	952	282	0
MEG_3609|Drugs|MLS|Lincosamide_nucleotidyltransferases|LNUB	2598	5483	22343	48638	5228	12838	3581	14089	6431	9862	4026	14018	16333	9128	22667	12392	5924	0	3759	3349	2636	2870	15648	29714	4345	19291	10909	20579	10457	10726	12900	13368	11186	2847	5713	7675	2331	1267	2232	3111	1605	27957
MEG_3837|Metals|Mercury_resistance|Mercury_resistance_protein|MERA	1483	1152	1276	0	1778	807	958	689	1125	1662	913	745	417	1257	0	2681	305	0	663	4905	2018	1126	101	231	2565	864	381	0	1907	4582	1483	3177	0	2588	444	280	1379	1248	856	1790	303	474
MEG_6810|Drugs|betalactams|Class_A_betalactamases|TEM	0	0	28	18	9	0	0	0	0	0	0	0	0	0	0	0	0	0	0	0	0	0	0	0	0	0	0	73	0	0	0	0	0	0	0	20	0	0	0	0	0	0
MEG_806|Drugs|Aminoglycosides|Aminoglycoside_O-nucleotidyltransferases|ANT3-DPRIME	120	217	0	0	124	339	207	215	150	0	153	672	924	459	0	849	125	0	80	153	0	262	0	0	176	114	0	0	354	814	353	543	0	67	0	0	132	81	101	218	74	0
MEG_6659|Drugs|betalactams|Class_A_betalactamases|TEM	55	0	0	202	0	0	0	0	0	0	0	0	0	34	0	0	0	0	0	0	1315	0	0	0	164	0	0	980	0	103	0	0	467	0	0	0	0	0	0	28	0	0
MEG_5063|Drugs|betalactams|Class_D_betalactamases|OXA	130	266	226	0	173	55	42	35	124	2598	49	91	0	205	0	697	0	0	74	35	0	0	0	0	1306	41	111	0	630	1854	124	1640	0	56	304	32	76	57	187	1102	36	0
MEG_1913|Drugs|betalactams|Class_C_betalactamases|CMY	16	0	0	0	0	0	40	0	0	52	0	0	0	0	0	0	0	0	0	0	0	0	0	0	0	0	0	0	0	0	0	0	0	0	0	3697	0	0	0	0	0	0
MEG_1166|Metals|Multi-metal_resistance|Multi-metal_resistance_protein|ARSDM	1283	60	172	0	50	81	570	162	40	79	128	103	49	276	20	482	42	0	69	21	304	73	0	47	159	97	52	0	82	286	76	230	143	383	32	98	31	19	12	38	24	58
MEG_2687|Metals|Multi-metal_resistance|Multi-metal_resistance_protein|DSBA	0	22	293	0	21	23	49	0	19	173	42	12	31	52	0	52	0	0	0	0	33	0	0	0	0	0	0	0	19	0	18	39	0	0	0	3220	0	0	0	0	24	0
MEG_5933|Drugs|Fluoroquinolones|Quinolone_resistance_protein_Qnr|QNRB	0	0	0	0	0	0	12	0	0	0	0	0	0	0	0	0	0	0	0	0	0	0	0	0	0	0	0	0	0	0	0	0	0	0	0	0	0	0	0	0	0	0
MEG_5834|Multi-compound|Drug_and_biocide_resistance|Drug_and_biocide_SMR_efflux_pumps|QACF	190	243	49	0	392	284	118	261	372	23	152	345	18	455	4	1235	166	0	81	91	786	679	7	0	981	477	31	0	520	1623	681	990	554	18	27	13	283	160	248	424	35	46
MEG_2759|Drugs|MLS|23S_rRNA_methyltransferases|ERM	0	0	0	0	0	0	0	0	0	0	0	0	0	0	0	0	0	0	0	0	0	0	0	0	0	0	0	0	0	0	0	0	0	0	0	0	0	396	0	0	0	0
MEG_1218|Multi-compound|Drug_and_biocide_resistance|Drug_and_biocide_SMR_efflux_pumps|BCRCM	302	618	2117	36	1605	418	328	206	2949	1508	315	525	3052	411	18	1709	283	0	130	232	1266	173	468	238	1031	1418	986	0	2334	2394	523	2914	9172	95	140	695	274	312	434	1222	143	250
MEG_1453|Drugs|betalactams|Class_A_betalactamases|BLAZ	105	62	0	0	92	29	0	16	51	0	25	269	0	63	0	32	479	0	542	64	852	0	0	0	566	202	0	0	74	1270	195	1221	1031	157	0	0	466	199	2901	358	87	0
MEG_755|Drugs|Aminoglycosides|Aminoglycoside_O-nucleotidyltransferases|ANT2-DPRIME	118	200	2724	0	476	166	132	115	122	1902	96	185	59	381	0	966	0	0	0	67	143	147	225	95	360	58	1578	242	583	505	194	710	78	0	118	25	57	58	165	379	26	66
MEG_7075|Drugs|Tetracyclines|Tetracycline_resistance_MFS_efflux_pumps|TETE	0	0	0	0	0	0	36	0	0	0	0	0	0	0	0	0	0	0	0	0	0	0	0	0	0	0	0	0	0	0	0	0	0	0	0	0	0	0	0	0	0	0
MEG_7414|Drugs|Glycopeptides|VanB-type_resistance_protein|VANHB	0	0	0	0	0	0	0	0	0	0	0	0	0	0	0	0	0	0	0	0	0	0	0	37	0	0	0	0	0	0	0	0	0	0	0	0	0	0	0	0	0	0
MEG_3710|Drugs|Lipopeptides|Colistin_phosphoethanolamine_transferase|MCR	0	0	151	0	0	0	0	0	0	0	0	0	0	0	0	0	0	0	0	0	0	0	0	0	0	0	0	0	0	0	0	0	0	0	58	0	0	0	0	0	0	0
MEG_331|Drugs|Aminoglycosides|Aminoglycoside_N-acetyltransferases|AAC6-PRIME	215	108	0	0	197	241	57	61	65	0	82	201	0	206	0	380	0	0	0	84	0	183	0	0	350	0	0	0	255	809	199	504	78	0	0	0	99	76	174	180	0	0
MEG_1366|Drugs|betalactams|Class_A_betalactamases|BLAZ	0	0	0	0	0	0	0	0	0	0	0	0	0	0	0	0	0	0	0	0	0	0	0	0	0	0	0	0	0	186	0	247	0	0	0	0	0	0	0	0	0	0
MEG_3842|Metals|Mercury_resistance|Mercury_resistance_protein|MERA	4466	2097	934	872	2729	1603	1740	1261	3261	1469	1708	1799	799	2829	306	3470	561	0	1397	3971	9936	5976	0	387	2598	1451	250	6992	2590	7237	2299	4701	1668	3575	964	400	8214	2297	1298	1413	518	431
MEG_154|Drugs|Aminoglycosides|Aminoglycoside_N-acetyltransferases|AAC6-PRIME	0	0	0	0	0	0	15	0	0	0	0	0	0	0	0	0	0	0	0	0	0	0	0	0	0	0	0	0	0	0	0	0	0	0	0	0	0	0	0	0	0	0
MEG_2485|Drugs|Trimethoprim|Dihydrofolate_reductase|DFRA	0	22	57	0	53	0	0	52	17	14	44	0	0	50	0	125	0	0	0	0	0	40	0	0	0	0	0	0	25	0	74	134	0	0	16	0	0	0	0	36	0	0
MEG_7396|Drugs|Glycopeptides|VanG-type_resistance_protein|VANG	0	0	0	0	74	34	0	72	0	0	0	0	0	0	0	85	0	0	0	0	0	0	0	0	0	0	0	0	0	0	0	0	0	0	0	0	0	0	0	0	0	78
MEG_3881|Metals|Mercury_resistance|Mercury_resistance_regulator|MERR	702	0	11	0	15	39	0	32	25	54	27	12635	43	29	83	24	17	0	910	1498	331	110	64	220	41	98	55	871	104	148	732	542	184	147	39	9	1817	17	0	84	37	55
MEG_7066|Drugs|Tetracyclines|Tetracycline_resistance_MFS_efflux_pumps|TETC	91	123	0	0	186	201	163	142	117	215	204	105	960	311	0	713	0	0	0	69	0	484	0	61	0	84	41	583	215	585	321	243	0	0	64	62	78	61	99	132	68	56
MEG_2062|Metals|Copper_resistance|Copper_resistance_protein|COPL	51	0	0	0	51	0	0	27	48	0	0	46	0	0	0	0	0	0	0	18	0	0	0	0	0	0	0	0	0	0	0	0	0	22	0	0	177	150	9	0	0	0
MEG_2841|Drugs|MLS|23S_rRNA_methyltransferases|ERMQ	450	213	259	2339	320	1363	152	1161	1079	191	239	529	115	814	569	995	491	0	550	396	474	82	157	883	1371	5639	271	1249	1578	1003	1181	1895	2506	0	350	188	132	194	271	56	47	987
MEG_7053|Drugs|Tetracyclines|Tetracycline_resistance_ABC_efflux_pumps|TETB46	140	0	0	0	90	0	0	79	609	0	0	56	0	0	0	94	0	0	0	530	920	0	0	0	331	660	0	0	0	0	0	0	0	112	0	0	0	4367	56	38	0	0
MEG_6601|Drugs|Sulfonamides|Sulfonamide-resistant_dihydropteroate_synthases|SULI	1076	976	726	319	1007	1913	969	1340	568	610	799	3154	1093	2575	1551	2378	563	0	206	1169	577	2352	1097	1088	878	763	483	415	1192	3129	1313	1935	515	911	1495	393	595	490	647	2602	1995	1244
MEG_1077|Drugs|Aminoglycosides|Aminoglycoside_O-phosphotransferases|APH3-PRIME	0	0	0	0	0	0	0	0	0	0	0	0	0	0	0	74	0	0	0	0	0	0	0	0	0	0	0	0	0	0	0	0	0	0	0	0	0	0	0	0	0	0
MEG_3836|Multi-compound|Drug_and_biocide_resistance|Drug_and_biocide_MATE_efflux_regulator|MEPR	89	21	100	0	14	40	13	21	17	101	9	10	150	37	61	9	12	0	64	36	0	10	169	53	34	1795	52	0	0	181	12	0	0	8	53	242	35	0	3	0	0	20
MEG_3891|Metals|Mercury_resistance|Mercury_resistance_protein|MERT	105	113	23	0	270	95	60	87	192	40	86	180	10	127	0	287	25	0	39	554	1421	191	13	19	250	148	8	0	93	376	250	429	0	157	38	9	786	104	71	91	13	6
MEG_5845|Multi-compound|Drug_and_biocide_resistance|Drug_and_biocide_SMR_efflux_pumps|QACG	455	619	46	0	555	1611	146	866	495	40	265	2554	44	1123	0	3130	239	0	113	535	328	496	7	12	1016	698	58	0	1928	4836	1735	2906	1211	111	35	6	517	333	841	1000	145	47
MEG_7224|Drugs|Tetracyclines|Tetracycline_resistance_ribosomal_protection_proteins|TETW	4894	22208	5889	39204	7085	14115	21235	22389	13620	19831	17014	18074	7463	20655	13992	33888	19340	0	1795	7941	9505	15787	3597	28204	6643	6117	4382	26825	12037	12169	16550	12109	2709	1412	16814	23223	3159	3438	2290	6228	5037	17524
MEG_1364|Drugs|betalactams|Class_A_betalactamases|BLAZ	0	0	0	0	0	0	0	0	0	0	0	0	0	0	0	0	0	0	0	0	0	0	0	0	0	0	0	0	0	0	0	0	0	0	0	0	0	0	0	65	0	0
MEG_2730|Multi-compound|Drug_and_biocide_resistance|Drug_and_biocide_MFS_efflux_pumps|EMRD	131	561	9347	275	186	400	1186	391	504	7382	735	333	638	1220	284	1269	332	0	123	224	403	657	88	437	413	176	529	312	243	472	431	435	0	0	1043	106997	114	146	61	116	249	448
MEG_6955|Metals|Tellurium_resistance|Tellurium_resistance_protein|TERB	0	0	0	0	80	0	0	0	16	0	0	0	0	0	0	0	0	0	0	0	0	0	0	0	0	0	0	0	0	0	0	0	0	0	0	0	0	0	0	0	0	0
MEG_6002|Drugs|Fluoroquinolones|Quinolone_resistance_protein_Qnr|QNRB	0	0	0	0	0	0	0	0	0	0	0	0	0	0	0	0	0	0	0	0	0	0	0	0	0	0	0	0	0	0	0	0	0	0	0	460	0	0	0	0	0	0
MEG_6615|Drugs|Sulfonamides|Sulfonamide-resistant_dihydropteroate_synthases|SULI	18211	20420	18542	6345	19482	39121	17571	25090	16826	14731	16208	76265	25015	43881	40737	50703	9865	0	3172	20879	9687	37966	25549	26546	17608	13108	10618	9275	27273	71399	24966	36011	7114	20244	37424	9788	10603	10309	13105	62359	38639	30653
MEG_868|Drugs|Aminoglycosides|Aminoglycoside_O-nucleotidyltransferases|ANT3-DPRIME	233	169	234	38	185	316	169	147	98	243	143	834	360	333	299	409	94	0	52	201	127	410	174	269	199	331	43	0	158	491	248	512	121	0	789	202	107	81	93	120	60	274
MEG_105|Drugs|Aminoglycosides|Aminoglycoside_N-acetyltransferases|AAC6-PRIME	51	55	0	0	141	132	29	55	41	13	38	122	0	107	0	205	31	0	11	26	45	143	8	0	74	112	0	0	105	353	148	190	0	0	8	0	70	28	92	89	14	8
MEG_3917|Multi-compound|Drug_and_biocide_resistance|Drug_and_biocide_RND_efflux_pumps|MEXK	1391	0	0	0	1354	907	620	654	1264	0	522	447	0	1217	0	1141	0	0	0	1360	0	2011	0	0	0	0	0	0	0	0	589	0	0	552	0	0	890	1864	0	0	0	0
MEG_6779|Drugs|betalactams|Class_A_betalactamases|TEM	0	0	13	0	0	0	0	0	0	0	0	0	0	0	0	0	0	0	0	0	0	0	0	0	0	0	0	0	0	0	0	0	0	0	0	0	0	0	0	0	0	0
MEG_6939|Drugs|betalactams|Class_A_betalactamases|TEM	0	0	134	0	0	0	0	0	0	24	0	0	0	0	0	0	0	0	0	0	0	0	0	0	0	0	0	0	0	0	0	0	0	0	0	0	0	0	0	0	0	0
MEG_911|Drugs|Aminoglycosides|Aminoglycoside_O-nucleotidyltransferases|ANT3-DPRIME	68	59	0	0	133	195	32	102	36	0	39	330	0	150	0	308	28	0	18	91	0	242	0	0	111	98	23	0	191	399	133	287	0	36	0	0	102	56	98	109	75	0
MEG_4792|Drugs|betalactams|Class_D_betalactamases|OXA	0	0	0	0	0	0	0	0	0	0	0	0	0	0	0	0	0	0	0	0	0	21	0	0	0	0	0	0	0	0	0	0	0	0	0	0	0	0	0	0	0	0
MEG_691|Multi-compound|Drug_and_biocide_resistance|Drug_and_biocide_RND_efflux_pumps|ADEI	0	0	0	0	0	0	0	0	0	0	0	0	0	0	0	128	0	0	0	0	0	0	0	0	0	0	0	0	0	0	0	0	0	0	0	0	0	0	0	0	0	0
MEG_352|Drugs|Aminoglycosides|Aminoglycoside_N-acetyltransferases|AAC6-PRIME	9931	1627	5565	2846	1882	4112	1129	3316	3250	3164	1463	39190	3410	4464	6371	3016	674	0	18983	7117	4275	1108	11023	13281	49907	6830	8764	2801	3627	31321	15832	56388	10017	23230	1716	1982	20032	940	651	68911	22377	15389
MEG_5810|Drugs|betalactams|Class_A_betalactamases|PSE	0	0	0	0	27	0	0	0	0	0	0	0	0	0	0	19	0	0	0	0	0	0	0	0	0	0	0	0	0	0	0	0	0	0	0	0	0	0	0	0	0	0
MEG_757|Drugs|Aminoglycosides|Aminoglycoside_O-nucleotidyltransferases|ANT2-DPRIME	2346	1220	1722	515	1287	1972	1097	1698	1430	1371	1094	8725	1767	3211	6520	3388	865	0	291	1753	1156	2193	2959	1734	644	1153	1354	880	2017	3711	1875	2892	746	907	5473	572	638	526	654	2977	1316	2714
MEG_6523|Multi-compound|Drug_and_biocide_resistance|Drug_and_biocide_RND_efflux_pumps|SME	193	584	0	0	0	0	0	0	456	0	0	126	0	181	0	340	0	0	0	308	0	565	0	0	0	0	0	0	0	365	162	0	0	241	0	177	0	400	0	232	0	0
MEG_1384|Drugs|betalactams|Class_A_betalactamases|BLAZ	0	0	0	0	168	0	0	0	177	0	0	457	0	0	0	0	0	0	0	0	6528	0	0	0	0	535	0	0	0	8672	0	2220	10436	318	0	0	0	589	5275	646	0	0
MEG_1869|Drugs|betalactams|Class_C_betalactamases|CMY	0	0	0	0	0	0	0	0	0	0	0	0	0	0	0	0	0	0	0	0	0	0	0	0	0	0	0	0	0	0	0	0	0	0	0	2074	0	0	0	0	0	0
MEG_1589|Drugs|Phenicol|Chloramphenicol_acetyltransferases|CATA	0	0	0	0	0	25	0	0	0	0	22	0	0	65	0	745	0	0	33	0	0	38	0	0	0	0	0	0	329	351	169	0	488	0	0	0	67	32	89	0	0	0
MEG_6594|Drugs|Sulfonamides|Sulfonamide-resistant_dihydropteroate_synthases|SULI	850	702	517	181	692	1320	810	925	468	392	581	2450	752	1706	1299	1705	399	0	133	794	420	1797	800	822	611	499	362	324	882	2177	963	1410	369	614	1164	280	418	319	412	1947	1536	997
MEG_1436|Drugs|betalactams|Class_A_betalactamases|BLAZ	96	52	0	0	42	63	0	31	56	0	14	1879	33	74	0	18	355	0	901	364	112	0	0	0	2050	387	0	0	76	1622	961	247	543	1636	0	0	1209	96	2711	8565	3195	0
MEG_4997|Drugs|betalactams|Class_D_betalactamases|OXA	50	81	0	0	65	32	27	0	50	0	40	40	0	40	0	592	0	0	0	0	0	0	0	0	213	137	0	0	152	455	266	218	0	49	0	0	105	35	75	134	10	0
MEG_5763|Drugs|betalactams|Class_A_betalactamases|PER	0	0	0	0	36	0	0	0	0	0	0	0	0	0	0	0	0	0	0	0	0	0	0	0	0	0	0	0	0	0	0	0	0	0	0	0	0	0	0	0	0	0
MEG_6647|Biocides|Multi-biocide_resistance|Multi-biocide_RND_efflux_pump|TBTM	0	0	0	0	0	0	0	0	0	0	0	0	0	0	0	0	0	0	0	0	0	0	0	0	0	0	108	0	0	0	0	0	0	0	0	0	0	0	0	0	0	0
MEG_5032|Drugs|betalactams|Class_D_betalactamases|OXA	0	0	0	0	0	0	0	0	0	16	0	0	0	0	0	19	0	0	0	0	0	0	0	0	0	0	26	0	0	0	222	0	0	0	0	0	18	0	0	0	0	0
MEG_2059|Metals|Copper_resistance|Copper_resistance_protein|COPG	86	131	0	0	45	49	43	29	189	0	57	61	0	216	0	147	0	0	0	155	0	793	0	0	0	0	0	0	94	83	91	0	0	58	26	0	331	124	65	47	0	41
MEG_4426|Drugs|betalactams|Class_D_betalactamases|OXA	30	148	378	0	51	21	47	30	303	328	30	45	0	120	0	200	0	0	0	0	0	13	0	0	292	79	107	0	164	473	44	833	0	33	529	122	61	0	40	220	14	19
MEG_4976|Drugs|betalactams|Class_D_betalactamases|OXA	36	19	0	0	12	17	0	0	0	0	0	0	0	31	0	128	0	0	0	0	0	0	0	0	0	0	34	0	128	99	141	79	0	0	0	0	23	19	34	30	0	0
MEG_2682|Metals|Multi-metal_resistance|Multi-metal_resistance_protein|DSBA	0	26	278	0	0	0	38	20	22	182	0	18	0	46	15	71	0	0	0	0	0	0	0	0	37	0	12	0	12	0	16	47	0	0	30	3187	0	0	0	0	0	0
MEG_1874|Drugs|betalactams|Class_C_betalactamases|CMY	28	0	0	0	0	0	42	0	0	74	0	0	0	0	0	52	0	0	0	0	0	0	0	0	0	0	0	0	0	0	0	0	0	0	0	4307	0	0	0	0	0	0
MEG_3852|Metals|Mercury_resistance|Mercury_resistance_protein|MERB	0	0	12	0	0	0	22	0	13	0	0	49	0	0	0	11	0	0	0	0	0	33	0	0	0	0	0	0	0	0	0	0	0	0	0	0	0	0	0	0	0	0
MEG_800|Drugs|Aminoglycosides|Aminoglycoside_O-nucleotidyltransferases|ANT3-DPRIME	286	395	2639	120	245	458	509	331	256	1944	408	1315	2652	853	127	1008	293	0	130	272	204	622	585	143	459	149	1962	241	385	1769	518	978	230	124	504	2406	198	136	242	528	168	984
MEG_3936|Biocides|Multi-biocide_resistance|Multi-biocide_RND_efflux_pump|MEXW	1137	0	0	0	619	794	0	533	897	0	425	0	0	624	0	922	0	0	0	877	0	1023	0	0	0	0	0	0	0	0	0	0	0	468	0	0	0	0	0	0	0	0
MEG_5935|Drugs|Fluoroquinolones|Quinolone_resistance_protein_Qnr|QNRB	0	0	0	0	0	0	0	0	0	0	0	0	11	0	0	0	0	0	0	0	0	0	0	0	0	0	0	0	0	0	0	0	0	0	0	0	0	0	0	0	0	0
MEG_1689|Drugs|betalactams|Class_A_betalactamases|CFX	167	349	35	611	199	272	461	371	954	251	469	332	29	337	35	857	301	0	71	268	308	296	0	174	447	352	0	268	381	546	256	592	606	65	448	327	213	403	115	84	69	93
MEG_1745|Multi-compound|Drug_and_biocide_and_metal_resistance|Drug_and_biocide_and_metal_RND_efflux_pumps|CMEF	0	83	0	0	130	84	0	74	0	0	92	0	0	79	0	283	0	0	0	0	0	0	0	0	0	0	0	0	70	276	84	356	0	0	0	146	0	0	0	0	0	111
MEG_2770|Drugs|MLS|23S_rRNA_methyltransferases|ERM	0	39	143	77	0	17	22	18	25	72	0	0	86	29	111	39	20	0	0	12	0	0	186	205	26	29	48	0	0	40	41	0	0	0	265	40	30	0	18	0	0	158
MEG_848|Drugs|Aminoglycosides|Aminoglycoside_O-nucleotidyltransferases|ANT3-DPRIME	374	477	3172	133	303	563	647	374	364	2231	473	1481	3397	964	121	1293	273	0	141	364	211	677	660	169	482	194	2305	394	531	1885	644	1222	391	161	652	2721	226	196	292	659	176	1055
MEG_7373|Drugs|Glycopeptides|VanC-type_resistance_protein|VANC	51	0	74	0	0	0	0	0	0	186	0	0	24	0	43	0	0	0	0	0	0	0	0	38	0	0	0	0	0	0	0	0	0	0	0	0	0	0	0	0	0	0
MEG_206|Drugs|Aminoglycosides|Aminoglycoside_N-acetyltransferases|AAC6-PRIME	0	0	0	0	0	0	0	0	0	0	0	0	0	23	0	23	0	0	0	0	0	0	0	0	0	0	0	0	0	45	33	0	0	0	0	0	0	0	0	0	0	0
MEG_2922|Drugs|Phenicol|Phenicol_resistance_MFS_efflux_pumps|FLOR	284	358	1986	126	530	602	209	359	183	1329	410	413	110	902	383	994	89	0	71	158	150	672	2251	64	618	313	5744	137	662	1938	532	1728	0	68	55	279	198	285	333	718	95	647
MEG_1046|Drugs|Aminoglycosides|Aminoglycoside_O-phosphotransferases|APH3-DPRIME	3528	3315	30493	3843	3547	4635	3366	4603	2661	12836	2865	6153	7750	6497	11477	7374	1312	0	810	4237	3250	5325	53277	5470	2590	2337	49797	7314	4518	9846	4564	6900	1451	3605	16860	7079	1527	1479	1118	16475	5298	29730
MEG_2503|Drugs|Trimethoprim|Dihydrofolate_reductase|DFRA	268	0	56	0	0	0	0	0	0	35	0	0	0	0	0	0	0	0	0	0	0	0	0	0	0	0	0	0	0	0	0	0	0	0	0	14	0	0	0	0	0	0
MEG_2984|Drugs|Fosfomycin|Fosfomycin_thiol_transferases|FOSA	38	0	0	0	0	0	0	0	0	0	0	0	0	0	0	0	0	0	0	0	0	0	0	0	0	0	0	0	0	0	0	0	0	0	0	0	0	0	0	0	0	0
MEG_4049|Drugs|MLS|Macrolide_phosphotransferases|MPHK	0	0	140	0	0	61	65	77	0	69	0	0	0	77	54	237	39	0	0	57	0	0	23	56	0	114	0	0	0	181	0	0	0	0	146	90	0	0	0	0	0	79
MEG_797|Drugs|Aminoglycosides|Aminoglycoside_O-nucleotidyltransferases|ANT3-DPRIME	411	487	2905	143	282	472	635	402	301	1993	495	1590	3187	911	135	1305	347	0	102	300	199	696	624	170	488	176	2053	329	414	1788	562	1141	235	175	684	2766	229	157	264	585	187	1045
MEG_1542|Drugs|betalactams|Class_A_betalactamases|CARB	0	0	0	0	144	0	0	0	114	71	94	234	0	0	0	321	0	0	0	0	0	0	0	0	0	0	0	0	0	0	0	0	0	0	0	0	0	0	0	658	0	0
MEG_2030|Metals|Copper_resistance|Copper_resistance_protein|COPA	74	0	27316	0	52	142	47	112	0	2964	0	88	392	190	752	154	39	0	0	0	0	0	243	317	0	113	193	0	150	0	143	0	0	0	0	0	0	57	0	0	0	799
MEG_1975|Drugs|betalactams|Class_C_betalactamases|CMY	30	0	0	0	0	0	35	0	0	86	0	0	0	20	0	63	0	0	0	0	0	30	0	0	0	0	0	0	0	0	0	0	0	0	13	5570	0	0	0	0	0	0
MEG_1858|Drugs|betalactams|Class_C_betalactamases|CMY	15	0	0	0	0	0	0	0	0	0	0	0	0	0	0	0	0	0	0	0	0	0	0	0	0	0	0	0	0	0	0	0	0	0	0	1788	0	0	0	0	0	0
MEG_6919|Drugs|betalactams|Class_A_betalactamases|TEM	0	0	154	0	0	0	0	0	0	0	0	0	0	0	0	0	0	0	0	0	0	0	0	0	0	0	0	0	0	0	0	0	0	0	0	74	0	0	0	0	0	0
MEG_6047|Drugs|Rifampin|RNA-polymerase_binding_protein|RBPA	303	171	0	0	121	255	70	144	130	0	45	76	0	96	409	181	51	0	0	129	502	125	123	0	0	89	0	151	86	145	62	94	0	184	0	0	73	277	85	114	104	0
MEG_1919|Drugs|betalactams|Class_C_betalactamases|CMY	26	0	0	0	0	0	32	0	0	91	20	0	0	0	0	46	0	0	0	0	0	0	0	0	0	0	0	0	0	0	0	0	0	0	0	3861	0	0	0	0	0	0
MEG_7816|Metals|Copper_resistance|Copper_resistance_regulator|YCNK	0	0	92	0	0	44	31	35	0	33	6	25	8	27	23	137	32	0	0	35	0	31	14	48	0	88	13	0	0	78	0	0	0	0	53	27	22	19	0	0	0	20
MEG_5825|Multi-compound|Drug_and_biocide_resistance|Drug_and_biocide_SMR_efflux_pumps|QACC	241	38	28	0	67	21	34	17	284	90	132	115	83	85	3	103	120	0	1537	494	1470	43	6	0	4132	44	0	129	61	1284	107	520	2126	520	37	69	192	10840	302	57	18	0
MEG_1374|Drugs|betalactams|Class_A_betalactamases|BLAZ	124	23	0	0	36	16	0	0	0	0	0	538	0	0	0	0	0	0	351	0	166	0	0	0	101	138	0	0	44	282	133	1636	252	81	0	0	202	109	1575	143	0	0
MEG_6879|Drugs|betalactams|Class_A_betalactamases|TEM	0	14	210	57	0	0	0	0	0	28	23	0	0	0	0	33	0	0	0	0	156	0	0	0	69	0	31	387	65	84	21	89	387	0	0	41	0	0	0	0	0	0
MEG_3889|Metals|Mercury_resistance|Mercury_resistance_regulator|MERR2	112	82	591	0	92	63	52	60	108	63	68	45	62	94	28	89	0	0	28	84	138	279	78	0	0	0	216	323	0	106	110	91	0	0	14	52	47	45	0	54	0	937
MEG_784|Drugs|Aminoglycosides|Aminoglycoside_O-nucleotidyltransferases|ANT3-DPRIME	374	385	1728	100	304	712	341	336	254	1327	346	1015	2014	823	60	1139	232	0	88	229	114	635	387	75	450	222	1087	207	410	1791	546	1008	262	136	404	1542	227	120	341	486	119	612
MEG_1828|Drugs|betalactams|Class_C_betalactamases|CMY	0	0	0	0	0	0	0	0	0	23	0	0	0	0	0	21	0	0	0	0	0	0	0	0	0	0	0	0	0	0	0	0	0	0	0	2323	0	0	0	0	0	0
MEG_7198|Drugs|Tetracyclines|Tetracycline_resistance_ribosomal_protection_proteins|TETS	388	281	1924	1695	800	1274	269	1501	1992	835	443	358	908	1221	1531	728	164	0	552	217	257	202	3078	2852	209	2508	1987	550	1336	1011	1450	879	632	0	379	491	272	172	249	102	81	2334
MEG_1198|Drugs|Cationic_antimicrobial_peptides|Polymyxin_B_resistance_regulator|BASRS	201	0	0	0	0	0	0	0	0	0	0	0	0	0	0	327	0	0	0	0	0	0	0	0	0	0	0	0	0	0	0	0	0	0	0	0	0	0	0	0	0	0
MEG_2492|Drugs|Trimethoprim|Dihydrofolate_reductase|DFRA	0	0	49	0	0	0	87	0	0	0	0	0	20	0	0	0	0	0	21	0	0	0	0	0	0	0	0	0	0	0	0	0	0	0	10	33	0	0	0	0	0	0
MEG_6608|Drugs|Sulfonamides|Sulfonamide-resistant_dihydropteroate_synthases|SULI	1189	843	622	292	813	1837	1101	1332	538	565	738	2859	918	2370	1497	2245	534	0	231	1102	594	2678	933	1050	788	651	427	345	1162	2657	1137	1667	781	723	1262	379	651	386	653	2530	2254	1274
MEG_2671|Metals|Multi-metal_resistance|Multi-metal_resistance_protein|DSBA	0	41	301	0	0	0	52	25	15	187	36	0	24	55	0	61	11	0	0	0	0	0	0	22	0	0	14	0	15	14	33	43	0	0	24	3169	0	0	0	0	20	24
MEG_7153|Drugs|Tetracyclines|Tetracycline_resistance_ribosomal_protection_proteins|TETO	2547	10852	6273	40957	6824	14099	9694	19885	7294	10374	8568	12391	7757	13932	20488	20528	9574	0	2483	4630	7752	6183	10372	35110	6023	12471	7195	27633	14708	13170	14499	13448	7394	156	9707	18261	3108	3217	2396	1490	1286	22066
MEG_710|Drugs|betalactams|Class_B_betalactamases|AIM	0	0	0	0	135	0	0	0	138	0	0	0	0	0	0	0	0	0	0	0	0	0	0	0	0	0	0	0	0	0	0	0	0	0	0	0	73	197	98	0	0	0
MEG_1050|Drugs|Aminoglycosides|Aminoglycoside_O-phosphotransferases|APH3-DPRIME	173	287	16123	502	179	279	204	380	134	16119	326	207	102	435	102	729	137	0	52	75	0	285	6952	295	107	177	19672	0	498	275	237	0	0	0	214	356	93	115	150	363	76	1009
MEG_357|Drugs|Aminoglycosides|Aminoglycoside_N-acetyltransferases|AAC6-PRIME	0	19	0	0	39	22	0	23	14	0	11	37	5	17	0	54	7	0	0	9	0	29	0	0	40	0	0	0	30	108	41	64	0	0	0	0	22	13	17	33	0	0
MEG_7264|Biocides|Multi-biocide_resistance|Multi-biocide_RND_efflux_pump|TOLC	284	802	14321	339	311	552	1652	594	523	8592	1184	498	807	1743	365	2086	549	0	233	343	855	833	120	524	742	216	548	351	491	1042	707	926	0	0	1249	136319	199	221	113	142	267	604
MEG_822|Drugs|Aminoglycosides|Aminoglycoside_O-nucleotidyltransferases|ANT3-DPRIME	153	80	12	0	135	352	80	153	37	20	103	179	49	301	0	290	32	0	22	61	0	98	0	0	173	121	0	0	170	462	169	654	0	220	107	52	70	49	129	109	0	15
MEG_2793|Drugs|MLS|23S_rRNA_methyltransferases|ERMB	298	669	1366	5578	501	714	536	1027	702	1051	711	876	1245	837	881	969	428	0	274	291	1194	373	2105	3413	336	662	1811	2481	784	1179	908	1548	1162	0	707	1225	289	142	154	143	90	2096
MEG_354|Drugs|Aminoglycosides|Aminoglycoside_N-acetyltransferases|AAC6-PRIME	0	0	0	0	83	80	21	41	36	0	0	60	0	57	0	134	0	0	9	10	0	75	0	0	78	69	0	0	58	217	80	68	0	0	0	0	23	39	51	67	0	0
MEG_1355|Drugs|betalactams|Class_A_betalactamases|BLAZ	258	162	0	0	338	122	0	125	169	0	0	534	0	471	0	64	4832	0	3750	172	1866	0	0	0	786	1038	0	35	256	2253	1308	8242	2169	1097	0	0	1925	1484	24056	1764	475	0
MEG_6740|Drugs|betalactams|Class_A_betalactamases|TEM	0	0	37	16	0	0	0	0	10	0	0	0	0	0	0	18	0	0	0	0	24	0	0	0	0	0	0	101	12	0	0	0	124	0	0	0	0	0	0	0	0	0
MEG_63|Drugs|Aminoglycosides|Aminoglycoside_N-acetyltransferases|AAC3	0	0	0	0	0	0	0	0	0	0	0	18	0	0	0	0	0	0	0	0	0	0	0	0	0	0	0	0	0	0	0	0	0	0	0	0	0	0	0	0	0	0
MEG_7676|Drugs|Multi-drug_resistance|Multi-drug_ABC_efflux_pumps|VGA	870	105	0	207	200	248	26	99	275	28	91	279	43	89	37	106	1159	0	1937	429	10674	0	110	90	4978	931	0	3987	216	10343	1237	1826	1970	1578	67	25	1775	379	12618	5562	2518	0
MEG_4762|Drugs|betalactams|Class_D_betalactamases|OXA	0	0	0	0	0	0	0	0	0	115	0	0	0	0	0	0	0	0	0	0	0	0	0	0	0	0	19	0	0	0	0	0	0	0	0	0	0	0	0	0	0	0
MEG_7089|Drugs|Tetracyclines|Tetracycline_resistance_MFS_efflux_pumps|TETK	22861	217716	2094	3075	19282	28342	947	15513	153764	827	2741	510488	826	17053	2935	10847	81690	0	166213	128116	109517	4492	6187	6162	248107	145245	8404	2384	20681	177548	106589	199260	180571	220538	1837	1590	236856	44886	662720	764828	184259	4318
MEG_2064|Metals|Copper_resistance|Copper_resistance_protein|COPL	0	12	0	0	27	0	0	0	14	0	0	14	0	0	0	0	0	0	0	13	0	0	0	0	0	0	0	0	0	0	0	0	0	8	0	0	56	52	7	0	0	0
MEG_6029|Drugs|Fluoroquinolones|Quinolone_resistance_protein_Qnr|QNRS	0	0	10	0	0	0	0	0	0	0	0	0	0	0	0	0	0	0	0	0	0	0	0	0	0	0	0	0	0	0	0	0	0	0	0	0	0	0	0	0	0	0
MEG_1157|Metals|Arsenic_resistance|Arsenic_resistance_protein|ARSC	0	0	0	0	0	0	0	0	0	0	0	0	0	0	0	0	0	0	0	0	0	0	18	0	0	0	0	0	0	0	0	0	0	0	0	0	0	0	0	0	0	0
MEG_981|Drugs|Aminoglycosides|Aminoglycoside_O-nucleotidyltransferases|ANT4-PRIME	3499	1426	5916	11960	1653	3700	1083	3062	1566	2167	1544	32523	2480	3275	16068	2786	29086	0	5107	3602	2173	1062	25710	20570	19139	4931	8500	4908	3083	20689	10662	15955	3083	16861	1504	1999	12120	7775	98552	96534	34856	24102
MEG_1211|Multi-compound|Drug_and_biocide_resistance|Drug_and_biocide_MFS_efflux_pumps|BCR	0	209	3855	54	126	214	606	255	190	2660	488	120	279	623	127	810	185	0	0	89	0	399	0	191	0	103	188	0	98	287	271	373	0	0	525	32118	0	0	59	51	125	285
MEG_2842|Drugs|MLS|23S_rRNA_methyltransferases|ERMQ	547	227	253	2588	320	1544	192	1213	1218	182	248	527	112	1023	637	1028	544	0	663	447	550	111	211	903	1446	6513	303	1548	1729	1306	1375	2183	2893	10	442	183	167	205	260	46	45	1037
MEG_7150|Drugs|Tetracyclines|Tetracycline_resistance_ribosomal_protection_proteins|TETO	3145	13650	7508	49880	8607	15394	13003	21075	9368	12707	11971	13471	9945	17107	13005	28261	11193	0	3135	6610	7797	8308	5996	30332	9318	12398	6186	31932	19139	18042	15819	22708	11447	171	11050	25303	4135	2910	3420	2190	1485	15073
MEG_320|Drugs|Aminoglycosides|Aminoglycoside_N-acetyltransferases|AAC6-PRIME	54	61	0	0	117	84	29	34	65	0	49	112	0	107	0	262	43	0	0	0	0	119	0	0	161	51	6	0	156	393	176	179	0	0	0	0	89	41	67	115	0	0
MEG_6592|Drugs|Sulfonamides|Sulfonamide-resistant_dihydropteroate_synthases|SULI	1194	981	677	240	952	2026	1018	1465	651	637	787	3239	925	2263	1639	2411	518	0	226	1180	621	2383	978	1163	802	702	451	474	1350	3404	1253	2304	451	843	1431	366	591	500	663	2687	2087	1299
MEG_3755|Multi-compound|Drug_and_biocide_resistance|Drug_and_biocide_MFS_efflux_pumps|MDTH	242	1004	19241	235	405	640	1655	722	851	12355	1379	623	1100	1889	520	2164	565	0	175	295	590	913	202	723	898	362	703	0	493	727	657	770	0	0	1483	160146	190	256	122	244	266	772
MEG_6726|Drugs|betalactams|Class_A_betalactamases|TEM	0	0	22	0	13	0	0	0	0	0	0	0	0	0	0	0	0	0	0	0	0	0	0	0	0	0	0	0	0	0	0	0	0	0	0	0	0	0	0	0	0	0
MEG_928|Drugs|Aminoglycosides|Aminoglycoside_O-nucleotidyltransferases|ANT3-DPRIME	151	123	0	0	297	410	106	269	61	26	108	769	26	273	20	599	92	0	40	167	351	388	14	28	154	248	32	0	378	842	328	563	0	88	0	0	177	100	198	218	118	35
MEG_2049|Metals|Copper_resistance|Copper_resistance_protein|COPC	0	0	0	0	0	0	0	0	27	0	0	0	0	0	0	24	0	0	8	11	68	0	0	0	0	0	0	0	0	0	0	0	0	9	0	0	0	0	0	0	0	0
MEG_3616|Drugs|MLS|Lincosamide_nucleotidyltransferases|LNUF	0	256	0	0	266	285	146	195	119	1947	161	172	0	332	0	567	0	0	0	0	0	105	968	0	0	0	3054	0	453	1541	223	2045	0	0	0	0	0	90	0	668	0	1065
MEG_2660|Multi-compound|Biocide_and_metal_resistance|Biocide_and_metal_resistance_protein|DPR	0	89	436	0	53	70	70	78	135	135	93	83	367	139	26	205	58	0	65	39	0	59	79	57	81	75	40	0	24	204	123	145	0	0	81	964	16	7	27	22	23	17
MEG_6966|Drugs|Tetracyclines|Tetracycline_resistance_MFS_efflux_pumps|TET31	329	303	8512	471	258	903	797	787	219	1917	487	401	675	1016	3403	1020	130	0	176	185	0	598	22032	619	92	189	40439	1007	656	537	895	1373	0	0	116	1366	144	230	89	325	83	14068
MEG_7013|Drugs|Tetracyclines|Tetracycline_resistance_MFS_efflux_pumps|TET59	51	0	0	0	0	0	0	0	0	0	27	0	0	0	0	53	0	0	0	0	0	0	0	0	586	0	0	0	0	944	0	0	0	643	43	0	91	40	0	580	0	0
MEG_2822|Drugs|MLS|23S_rRNA_methyltransferases|ERMC	1065	5857	274	480	360	392	79	254	2679	31	145	43591	142	616	134	116	38	0	7678	9114	1225	279	301	599	4037	1214	421	2251	597	4778	7336	2548	2071	6794	43	43	7760	130	150	41956	8191	175
MEG_6655|Multi-compound|Biocide_and_metal_resistance|Biocide_and_metal_resistance_protein|TEHA	203	1171	21950	277	383	1001	2131	1099	961	13015	1719	737	1133	2458	597	2963	683	0	201	350	1587	1235	171	819	783	168	698	282	349	1379	946	1735	0	0	2044	159603	351	257	164	218	313	1073
MEG_3878|Metals|Mercury_resistance|Mercury_resistance_protein|MERP	0	19	0	0	0	8	49	0	36	0	0	0	0	0	0	14	0	0	0	0	0	0	0	0	0	0	0	0	0	0	0	0	0	0	0	0	0	0	0	4	0	0
MEG_2846|Drugs|MLS|23S_rRNA_methyltransferases|ERMT	615	258	500	2331	306	662	268	587	454	272	330	445	264	602	342	462	182	0	95	245	2013	204	433	427	321	350	638	778	641	779	497	1526	1802	0	407	218	120	112	114	79	29	1861
MEG_5320|Drugs|betalactams|Class_A_betalactamases|OXY	40	0	0	0	0	0	0	0	0	0	0	0	0	0	0	0	0	0	0	0	0	0	0	0	0	0	0	0	0	0	0	0	0	0	0	0	0	0	0	0	0	0
MEG_2553|Drugs|Trimethoprim|Dihydrofolate_reductase|DFRA	0	0	0	0	0	0	0	0	0	0	0	0	0	0	0	48	0	0	0	0	0	0	0	0	0	0	0	0	0	0	0	0	0	0	0	0	0	0	0	0	0	0
MEG_700|Multi-compound|Drug_and_biocide_resistance|Drug_and_biocide_RND_efflux_regulator|ADEL	0	0	0	0	83	0	0	0	0	0	0	0	0	0	0	90	0	0	0	0	0	0	0	0	0	0	0	0	0	0	0	0	0	0	0	0	0	0	0	0	0	0
MEG_2721|Multi-compound|Drug_and_biocide_resistance|Drug_and_biocide_MFS_efflux_pumps|EMRA	127	424	9346	74	160	293	626	311	334	5177	523	270	353	773	175	1130	237	0	61	100	396	405	76	272	223	197	344	0	191	462	346	651	0	0	671	75585	88	80	74	49	103	284
MEG_869|Drugs|Aminoglycosides|Aminoglycoside_O-nucleotidyltransferases|ANT3-DPRIME	428	297	583	106	415	664	307	340	232	491	220	3868	608	763	688	1021	196	0	88	456	408	701	444	435	368	449	158	80	523	1395	557	980	273	30	1602	397	241	130	306	351	118	493
MEG_7603|Drugs|Glycopeptides|VanD-type_accessory_protein|VANYD	0	0	0	0	0	0	0	0	0	0	0	0	0	0	0	0	0	0	0	0	0	0	0	0	0	0	0	417	0	0	0	0	0	0	0	0	0	0	0	0	0	0
MEG_3704|Drugs|Lipopeptides|Colistin_phosphoethanolamine_transferase|MCR	0	0	35	0	0	0	0	0	0	0	0	0	0	0	0	0	0	0	0	0	0	0	0	0	0	0	0	0	0	0	0	0	0	0	0	0	0	0	0	0	0	0
MEG_1588|Drugs|Phenicol|Chloramphenicol_acetyltransferases|CATA	0	158	53	0	11	53	165	24	100	99	165	126	428	116	0	257	97	0	0	25	0	122	13	17	0	0	35	0	0	223	87	189	0	0	501	54	37	0	0	25	0	14
MEG_2854|Drugs|MLS|23S_rRNA_methyltransferases|ERMX	7519	847	78	267	5130	718	153	443	2441	73	312	70503	148	725	302	326	217	0	947	13627	3320	1566	294	273	1932	1843	146	2321	2120	3259	1208	3833	0	15515	107	53	1242	1707	856	29453	8019	360
MEG_6795|Drugs|betalactams|Class_A_betalactamases|TEM	0	0	35	0	20	0	0	0	0	0	0	0	0	12	0	0	0	0	0	0	0	0	0	0	0	0	0	0	0	0	0	0	0	0	0	0	0	19	0	0	0	0
MEG_1766|Drugs|Phenicol|Phenicol_resistance_MFS_efflux_pumps|CMLA	0	0	0	0	0	0	0	35	28	56	0	0	42	0	35	0	0	0	0	0	0	0	91	48	0	0	26	0	0	32	25	0	0	0	0	0	0	0	0	0	0	105
MEG_2876|Biocides|Phenolic_compound_resistance|Phenolic_resistance_protein|FABK	278	89	0	65	305	170	0	94	2079	0	0	74	0	89	0	97	0	0	67	664	1163	39	0	0	496	1457	0	2281	144	160	0	44	0	264	0	0	0	6761	79	77	0	0
MEG_5295|Drugs|betalactams|Class_A_betalactamases|OXY	0	0	0	0	0	0	0	0	0	0	0	0	0	0	0	0	0	0	0	0	0	0	0	0	0	0	0	0	0	0	0	0	0	128	0	0	0	0	0	0	0	0
MEG_3847|Metals|Mercury_resistance|Mercury_resistance_protein|MERB	228	581	645	0	679	399	149	160	250	101	209	226	94	407	24	666	124	0	41	108	0	351	94	24	826	379	269	264	881	2054	348	1381	0	45	30	135	165	171	324	737	95	1265
MEG_1400|Drugs|betalactams|Class_A_betalactamases|BLAZ	139	0	0	0	25	0	0	0	31	0	0	625	126	79	0	0	0	0	181	125	125	0	23	30	69	64	0	31	31	192	52	1786	174	35	0	0	140	0	564	70	0	0
MEG_1144|Metals|Multi-metal_resistance|Multi-metal_resistance_protein|ARSA	1301	0	462	0	86	0	74	0	59	275	63	0	399	53	0	139	0	0	0	0	0	0	0	39	0	0	51	0	0	0	38	0	0	1128	65	124	0	0	0	57	0	51
MEG_2844|Drugs|MLS|23S_rRNA_methyltransferases|ERMR	1628	516	1000	2196	373	927	564	755	811	473	513	667	630	892	501	943	428	0	233	434	2691	397	586	639	571	574	801	1064	725	895	810	2657	2420	0	868	421	222	0	180	137	0	2603
MEG_955|Drugs|Aminoglycosides|Aminoglycoside_O-nucleotidyltransferases|ANT3-DPRIME	149	109	0	0	120	101	38	48	41	0	40	264	0	287	0	153	0	0	67	67	0	3332	0	0	0	0	0	0	150	520	64	198	0	0	0	0	957	78	125	56	0	0
MEG_4302|Multi-compound|Drug_and_biocide_resistance|Drug_and_biocide_RND_efflux_pumps|OPRN	124	0	0	0	0	0	0	0	0	0	0	0	0	0	0	206	0	0	0	0	0	0	0	0	0	0	0	0	0	0	0	0	0	0	0	0	0	0	0	0	0	0
MEG_7199|Drugs|Tetracyclines|Tetracycline_resistance_ribosomal_protection_proteins|TETS	446	360	3314	1127	1074	1897	427	2186	3445	1340	713	534	1278	1886	2449	1201	199	0	530	416	0	350	4698	4652	435	3949	2880	638	1829	1560	2449	1410	608	0	675	764	277	212	233	98	102	3458
MEG_21|Drugs|Aminoglycosides|Aminoglycoside_N-acetyltransferases|AAC3	0	40	147	0	0	0	46	0	0	0	0	0	0	0	0	47	0	0	0	0	0	0	0	0	0	0	0	0	0	0	0	0	0	0	0	0	0	0	0	0	0	0
MEG_1559|Drugs|Phenicol|Chloramphenicol_acetyltransferases|CAT	0	0	74	0	0	0	0	26	0	0	23	0	0	0	0	0	0	0	0	0	0	0	110	0	1146	0	0	0	0	482	0	0	0	0	0	0	0	53	0	0	0	1078
MEG_7815|Metals|Copper_resistance|Copper_resistance_protein|YCNJ	0	0	109	0	0	81	0	62	0	37	0	0	0	83	0	181	48	0	0	0	0	0	0	72	153	0	0	0	0	0	0	0	0	0	70	42	0	0	0	0	0	47
MEG_835|Drugs|Aminoglycosides|Aminoglycoside_O-nucleotidyltransferases|ANT3-DPRIME	179	0	0	0	39	0	0	0	0	40	0	0	0	0	0	0	0	0	48	0	0	0	0	0	577	0	0	0	0	65	0	0	0	0	0	0	0	36	0	0	0	0
MEG_1361|Drugs|betalactams|Class_A_betalactamases|BLAZ	117	115	0	0	0	0	0	0	69	0	41	168	0	39	0	164	0	0	459	77	3290	0	0	0	901	177	0	0	26	4068	134	647	4873	0	0	0	807	166	1460	168	32	0
MEG_1439|Drugs|betalactams|Class_A_betalactamases|BLAZ	48	0	0	0	29	59	0	0	41	0	0	991	38	28	0	0	182	0	688	222	79	0	0	0	1555	275	0	25	36	1156	728	160	439	965	0	0	989	75	970	5772	2280	0
MEG_1861|Drugs|betalactams|Class_C_betalactamases|CMY	0	0	0	0	0	0	0	0	0	67	0	0	0	0	0	49	0	0	0	0	0	0	0	0	0	0	0	0	0	0	0	0	0	0	0	3847	0	0	0	0	0	0
MEG_798|Drugs|Aminoglycosides|Aminoglycoside_O-nucleotidyltransferases|ANT3-DPRIME	329	568	2965	154	298	599	648	425	361	2281	549	1422	3541	964	128	1338	355	0	147	316	250	780	645	148	546	230	2049	289	485	1860	573	1332	293	131	681	2770	243	166	247	506	158	1028
MEG_7560|Drugs|Glycopeptides|VanB-type_resistance_protein|VANXB	0	0	0	0	0	0	0	0	0	9	12	10	0	0	0	0	0	0	0	0	0	0	0	8	0	0	0	0	0	0	0	0	0	0	0	0	0	0	0	0	0	6
MEG_2927|Drugs|Phenicol|Phenicol_resistance_MFS_efflux_pumps|FLOR	302	479	3626	150	486	502	222	315	217	2134	442	379	110	929	468	1078	127	0	55	144	86	656	2400	81	730	218	6590	218	794	1821	480	2210	125	96	73	325	172	276	366	979	109	778
MEG_1097|Drugs|Aminoglycosides|Aminoglycoside_O-phosphotransferases|APH6	6151	4744	41750	5154	5178	7670	5676	7276	3677	18768	4884	8978	9643	11361	15746	10671	1948	0	1218	5782	5313	9972	69794	7013	4912	4108	73173	10041	6153	15134	7598	11382	2381	5887	3766	10133	2398	2079	1928	23688	10654	44378
MEG_3610|Drugs|MLS|Lincosamide_nucleotidyltransferases|LNUC	11075	57473	29873	75925	18033	33441	36632	42417	26350	44977	45179	49870	32863	50484	22032	84602	33081	144	10139	13914	28954	23861	8391	51135	37496	35915	8959	52954	38705	73190	50038	81696	49843	515	37619	63796	13750	6164	12391	5994	6008	38619
MEG_2732|Multi-compound|Drug_and_biocide_resistance|Drug_and_biocide_MFS_efflux_pumps|EMRK	143	614	12118	173	334	572	1019	388	535	6088	1032	481	501	1489	232	1664	329	0	278	230	621	514	129	360	1159	362	432	0	478	1358	634	1237	0	0	759	99111	271	148	129	138	178	513
MEG_6078|Drugs|betalactams|Class_A_betalactamases|ROB	145	1279	4423	286	218	495	1474	502	1147	4302	1755	1130	7278	1554	159	2793	1055	0	417	398	318	1216	296	463	680	396	717	126	363	1395	1440	1831	508	23	8247	1686	470	121	176	152	508	270
MEG_1463|Multi-compound|Drug_and_biocide_resistance|Drug_and_biocide_MFS_efflux_pumps|BLT	0	0	75	0	0	0	0	32	0	50	0	18	0	39	25	97	30	0	0	18	0	0	0	51	106	0	0	0	0	154	0	0	0	0	47	0	0	0	0	0	0	0
MEG_2442|Metals|Copper_resistance|Copper_resistance_regulator|CUER	0	0	67	0	0	40	16	32	17	34	10	0	14	21	8	68	6	0	25	0	0	0	0	34	192	0	0	0	0	90	9	0	0	0	45	43	0	0	0	0	0	27
MEG_5882|Drugs|Fluoroquinolones|Quinolone_resistance_protein_Qnr|QNRB	0	0	336	0	0	0	0	0	0	23	21	0	0	0	0	0	0	0	0	0	98	0	0	0	0	0	21	0	0	0	0	0	0	0	23	13396	0	0	0	0	0	0
MEG_6894|Drugs|betalactams|Class_A_betalactamases|TEM	0	0	61	0	0	0	12	0	0	0	0	28	0	18	0	0	0	0	0	0	34	0	0	0	0	0	0	170	0	15	0	0	105	0	0	44	0	0	0	0	0	0
MEG_6905|Drugs|betalactams|Class_A_betalactamases|TEM	0	0	166	113	0	0	0	0	11	26	0	41	0	44	0	27	10	0	0	0	0	44	0	0	47	0	0	463	60	76	0	74	572	0	0	56	32	26	0	0	0	0
MEG_2087|Metals|Multi-metal_resistance|Multi-metal_resistance_protein|CORA	273	950	18317	243	368	549	1355	674	943	10954	1108	612	727	1607	418	2241	389	0	159	307	599	717	151	557	717	379	750	529	355	1047	658	1166	0	72	1376	166569	168	191	79	152	214	584
MEG_1185|Multi-compound|Drug_and_biocide_resistance|Drug_and_biocide_RND_efflux_pumps|AXY	0	0	0	0	0	0	0	0	0	0	0	0	0	0	0	0	0	0	0	0	0	0	0	0	0	0	0	0	0	0	0	0	0	0	0	0	0	3207	0	0	0	0
MEG_2704|Multi-compound|Drug_and_biocide_resistance|Drug_and_biocide_MFS_efflux_pumps|EFMA	0	0	5545	0	0	48	0	72	71	100	24	0	454	70	86	50	0	0	0	0	0	0	31	29	0	0	0	0	0	0	35	0	0	0	0	494	0	0	0	0	0	105
MEG_7326|Drugs|betalactams|Class_B_betalactamases|TUS	0	0	0	0	0	0	12	0	0	0	0	0	0	0	0	0	0	0	0	0	0	0	0	0	0	0	0	0	0	0	149	0	0	0	121	0	0	0	0	0	0	0
MEG_867|Drugs|Aminoglycosides|Aminoglycoside_O-nucleotidyltransferases|ANT3-DPRIME	194	223	382	31	204	331	267	243	139	377	190	961	717	447	279	548	119	0	60	214	106	363	212	291	194	258	219	57	187	669	278	484	105	46	897	434	155	79	117	180	52	334
MEG_25|Drugs|Aminoglycosides|Aminoglycoside_N-acetyltransferases|AAC3	0	0	0	0	0	0	0	0	0	0	0	0	0	0	0	0	0	0	0	0	0	0	0	0	0	0	0	0	0	0	0	0	0	0	0	0	27	0	0	0	0	0
MEG_7140|Drugs|Tetracyclines|Tetracycline_resistance_ribosomal_protection_proteins|TETM	2271	1600	3602	11847	1848	3857	673	4211	1492	1469	938	2705	3805	2006	6354	1676	927	0	2969	971	1972	499	10787	11631	630	5165	6550	6297	2965	2646	3846	3262	4908	570	1289	1568	2775	2106	5159	878	220	6125
MEG_4065|Drugs|MLS|MLS_resistance_ABC_efflux_pumps|MSRA	1602	2882	64	0	195	1515	63	1732	1247	0	228	16545	0	458	93	229	5253	0	3941	3518	2813	174	97	129	13827	8662	156	326	397	7281	2444	9351	4945	5423	0	178	7483	2090	25453	20830	8098	118
MEG_6970|Drugs|Tetracyclines|Tetracycline_resistance_ribosomal_protection_proteins|TET32	405	3188	1397	3216	685	1483	2782	2369	1740	2616	2305	1857	374	2593	1247	4803	1563	0	241	645	1568	1780	331	2684	1349	1131	293	2956	1720	2802	2082	2511	1175	67	2365	5646	523	780	442	314	482	1969
MEG_987|Drugs|Aminoglycosides|Aminoglycoside_O-nucleotidyltransferases|ANT6	3561	12258	4981	18476	2172	4053	2497	4281	4712	3477	2686	5739	4340	3233	10930	5700	1913	0	831	1517	2136	1891	9415	8222	2007	3831	3987	12866	4058	4442	4166	5841	2340	4401	2584	4782	757	627	603	4780	1694	9215
MEG_4002|Metals|Multi-metal_resistance|Multi-metal_ABC_efflux_pumps|MODA	116	603	11233	120	210	497	848	378	720	5464	748	386	474	1332	218	1783	309	0	129	167	439	454	118	385	623	279	321	923	498	733	480	1132	0	0	640	68520	135	102	114	133	121	349
MEG_3646|Drugs|Multi-drug_resistance|Multi-drug_ABC_efflux_pumps|LSAB	117	170	0	0	449	213	33	73	30	0	58	108	0	82	0	221	54	0	38	56	0	0	22	0	216	1233	0	0	804	994	64	2540	4044	43	0	0	76	205	243	378	25	48
MEG_2834|Drugs|MLS|23S_rRNA_methyltransferases|ERMG	1160	3021	434	17051	2276	3412	3088	4310	1920	5491	2172	2786	1055	3109	1481	6563	2244	0	803	1139	2697	1865	980	4901	2033	3398	1139	6648	5039	5287	3541	6274	5929	16	7886	5161	1092	715	1312	731	241	2869
MEG_1342|Drugs|betalactams|Class_A_betalactamases|BLAZ	0	0	0	0	19	0	0	0	608	0	0	485	0	0	0	0	0	0	30	101	0	0	0	0	252	0	0	27	0	166	52	52	91	152	0	0	46	0	515	740	319	0
MEG_7178|Drugs|Tetracyclines|Tetracycline_resistance_ribosomal_protection_proteins|TETQ	3260	31798	7572	62225	15201	21209	40553	39991	16938	19885	42833	22025	3041	35777	7953	65349	20904	0	3335	10804	15605	27814	1285	25929	17537	13487	1900	20047	29106	40603	25068	40099	14991	252	22786	23901	8186	4272	6399	4732	6025	22088
MEG_2731|Drugs|Multi-drug_resistance|Multi-drug_SMR_efflux_regulator|EMRE	36	0	0	0	0	0	0	0	0	0	0	0	0	0	0	0	0	0	0	0	0	0	0	0	0	0	0	0	0	0	0	0	0	0	0	0	0	110	0	0	0	0
MEG_7025|Drugs|Tetracyclines|Tetracycline_resistance_MFS_efflux_pumps|TETA	986	1444	8032	1265	1462	2133	1174	1803	1279	3796	1048	3724	2166	2082	4503	3040	437	0	228	1323	652	1228	11881	2933	679	1223	15435	1738	1779	2110	1695	2239	0	1489	2574	1443	421	491	544	4923	1362	5975
MEG_6586|Drugs|Sulfonamides|Sulfonamide-resistant_dihydropteroate_synthases|SULI	1687	1564	1058	562	1762	3178	1275	2171	1166	866	1233	5905	1501	4664	2956	3935	763	0	297	1984	1058	2833	2248	2215	1253	1109	825	817	2462	6184	2275	3625	719	3376	1923	576	932	807	1100	10599	5374	2392
MEG_3860|Metals|Mercury_resistance|Mercury_resistance_regulator|MERD	394	608	571	135	610	436	227	188	308	167	257	296	110	482	33	876	111	0	115	606	666	441	48	41	407	242	181	310	647	979	469	1174	0	91	68	96	163	256	167	470	81	840
MEG_1171|Metals|Arsenic_resistance|Arsenic_resistance_regulator|ARSR	40	0	0	0	0	0	0	30	0	0	0	0	0	0	0	0	0	0	0	0	0	0	0	0	0	0	0	0	0	0	0	0	0	61	0	0	0	0	0	0	0	0
MEG_3119|Drugs|betalactams|Class_A_betalactamases|GES	0	0	0	0	0	0	0	0	0	0	0	0	0	0	0	0	0	0	0	0	0	185	0	0	0	0	0	0	0	0	0	0	0	0	0	0	0	0	0	0	0	0
MEG_7046|Drugs|Tetracyclines|Tetracycline_resistance_MFS_efflux_pumps|TETB	64	302	1598	91	83	166	499	162	216	903	452	248	2010	561	42	1096	239	0	127	151	182	444	53	87	242	59	93	0	113	555	356	513	0	0	352	40715	87	35	41	66	139	119
MEG_5812|Drugs|betalactams|Class_B_betalactamases|PST	0	0	0	0	0	0	0	0	0	0	65	0	0	50	0	121	0	0	0	0	0	0	0	0	0	0	28	0	0	0	0	0	0	0	0	0	0	0	0	0	0	0
MEG_7527|Drugs|Glycopeptides|VanC-type_resistance_protein|VANTC	0	0	149	0	0	0	0	0	0	0	0	0	0	0	0	0	0	0	0	0	0	0	0	0	0	0	0	0	0	0	0	0	0	0	0	0	0	0	0	0	0	0
MEG_2756|Drugs|MLS|23S_rRNA_methyltransferases|ERM	210	196	55	186	121	369	338	311	57	573	122	480	63	111	85	229	58	0	71	44	0	487	32	79	0	144	346	0	132	354	1071	155	113	0	0	42	60	41	65	206	77	93
MEG_696|Multi-compound|Drug_and_biocide_resistance|Drug_and_biocide_RND_efflux_pumps|ADEK	0	0	0	0	0	0	0	0	0	0	0	0	0	0	0	102	0	0	0	0	0	0	0	0	0	0	0	0	0	0	0	0	0	0	0	0	0	0	0	0	0	0
MEG_6167|Drugs|Nucleosides|Streptothricin_acetyltransferase|SAT	297	339	9670	338	228	333	406	315	224	4762	328	276	728	843	384	822	113	0	85	101	0	319	3689	167	719	235	7740	840	597	3331	366	1902	270	50	416	6543	84	130	198	937	82	5163
MEG_6928|Drugs|betalactams|Class_A_betalactamases|TEM	0	0	158	0	48	0	0	0	0	47	0	0	0	0	0	0	0	0	0	0	0	0	0	0	0	0	0	55	0	0	0	107	0	0	0	0	0	0	0	0	0	0
MEG_46|Drugs|Aminoglycosides|Aminoglycoside_N-acetyltransferases|AAC3	287	445	10469	180	319	206	627	250	177	3526	423	250	267	948	23	1071	88	0	72	101	190	308	844	90	740	145	3829	594	661	1235	329	1594	0	104	125	1095	74	84	185	964	125	2825
MEG_978|Drugs|Aminoglycosides|Aminoglycoside_O-nucleotidyltransferases|ANT4-PRIME	10757	3455	9662	17372	4001	9239	2404	7124	3176	4353	3684	65692	4164	7522	25812	6710	50549	0	10809	7527	4924	2331	38569	32858	51167	13144	15879	10063	7091	46032	22087	33489	7331	40576	2893	3962	25259	17969	164350	163703	55944	39531
MEG_3776|Drugs|betalactams|Penicillin_binding_protein|MECA	709	880	58	0	178	188	0	46	602	35	252	40224	172	1597	0	69	5792	0	10551	4492	487	223	0	0	16983	684	0	0	461	20929	11389	18445	927	22748	36	0	17409	1652	15688	125584	34277	0
MEG_3781|Drugs|betalactams|Penicillin_binding_protein|MECA	128	152	0	0	28	31	9	0	129	0	31	5910	30	216	0	0	870	0	1569	704	89	35	0	0	2535	133	0	18	77	2917	1655	2676	115	3514	0	18	2490	247	2344	18440	5232	0
MEG_7085|Drugs|Tetracyclines|Tetracycline_resistance_MFS_efflux_pumps|TETH	1023	1741	64633	6430	1541	3708	2345	3093	1964	7798	2751	2072	16472	3680	7821	4716	1403	0	770	935	1737	1972	97023	3641	929	1499	97649	4966	2564	2594	3688	4910	1260	57	2774	7361	745	581	424	1275	592	34581
MEG_956|Drugs|Aminoglycosides|Aminoglycoside_O-nucleotidyltransferases|ANT3-DPRIME	126	250	902	54	152	219	227	151	164	685	224	527	1271	379	0	562	142	0	61	131	138	352	165	68	167	92	562	0	180	674	277	458	163	0	256	832	116	81	95	180	75	302
MEG_3913|Multi-compound|Drug_and_biocide_resistance|Drug_and_biocide_RND_efflux_pumps|MEXG	147	0	0	0	78	0	0	0	0	0	63	0	0	92	0	138	0	0	0	112	0	0	0	0	0	0	0	0	0	0	0	0	0	0	0	0	0	0	0	0	0	0
MEG_6582|Drugs|Sulfonamides|Sulfonamide-resistant_dihydropteroate_synthases|SULI	294	544	4907	763	375	564	945	564	404	3288	582	410	1319	1045	1037	1512	259	0	118	296	246	1182	6878	357	359	169	14234	1182	568	751	734	1202	198	130	5617	1206	138	199	188	529	140	3797
MEG_1488|Metals|Multi-metal_resistance|Multi-metal_resistance_regulator|CADX	847	1467	13230	1792	608	987	896	682	3849	2622	1446	1689	15266	3014	227	2840	924	0	1677	1606	3084	605	523	525	2128	3648	528	1716	1009	4045	2445	4378	5965	190	2631	4740	794	6258	688	378	262	217
MEG_941|Drugs|Aminoglycosides|Aminoglycoside_O-nucleotidyltransferases|ANT3-DPRIME	19744	12601	8216	5381	13923	24227	8736	19601	9417	4603	9448	31480	8972	38532	37165	30517	7000	0	3371	8922	4354	20143	33840	27834	13944	16070	11355	8067	18330	59995	22898	37039	6890	1025	14703	4859	12552	6122	10078	13235	3682	34030
MEG_4377|Multi-compound|Biocide_and_metal_resistance|Biocide_and_metal_resistance_protein|OSCA	37	0	0	0	0	0	20	0	0	0	0	0	0	0	0	0	0	0	0	0	0	6	0	0	0	0	0	0	0	24	0	0	0	0	0	0	0	14	0	0	0	0
MEG_1286|Drugs|betalactams|Class_A_betalactamases|BLAF	45	0	0	0	0	0	0	0	0	0	0	0	0	0	0	0	0	0	0	0	0	0	0	0	0	0	0	0	0	0	0	0	0	0	0	0	0	143	0	0	0	0
MEG_2808|Drugs|MLS|23S_rRNA_methyltransferases|ERMC	736	322	334	4129	1058	1783	213	1580	408	107	310	658	549	470	4644	541	125	0	1559	862	1309	146	1714	2204	866	3647	1441	2536	1529	3655	1217	1043	1695	87	56	126	920	203	158	490	126	3569
MEG_7855|Metals|Zinc_resistance|Zinc_resistance_protein|ZNUA	0	0	4816	210	0	0	358	0	256	2467	353	214	216	680	160	758	189	0	109	92	0	243	0	168	294	219	0	0	0	425	290	0	0	0	361	33520	101	0	0	0	0	194
MEG_6050|Metals|Multi-metal_resistance|Multi-metal_resistance_regulator|RCNR	7	240	3783	101	65	153	392	146	133	2085	330	174	171	397	98	438	91	0	80	104	68	205	41	184	246	137	150	77	92	308	193	141	140	0	239	30724	53	57	20	55	65	220
MEG_3118|Drugs|betalactams|Class_A_betalactamases|GES	0	0	0	0	0	0	0	0	0	0	0	0	0	0	0	0	0	0	0	0	0	395	0	0	0	0	0	0	0	0	0	0	0	0	0	0	0	0	0	0	0	0
MEG_6520|Biocides|Multi-biocide_resistance|Multi-biocide_ABC_efflux_pump|SMDB	0	0	0	0	0	0	403	0	0	355	0	0	0	0	0	606	0	0	0	0	0	0	0	0	0	0	0	0	0	0	241	0	0	0	0	0	0	0	0	0	0	0
MEG_790|Drugs|Aminoglycosides|Aminoglycoside_O-nucleotidyltransferases|ANT3-DPRIME	277	433	2097	83	205	440	461	236	232	1474	362	1467	2538	636	116	962	185	0	98	304	616	468	516	134	315	261	1421	212	320	1313	389	934	159	140	388	1850	168	141	267	390	136	765
MEG_7137|Drugs|Tetracyclines|Tetracycline_resistance_ribosomal_protection_proteins|TETM	1280	2482	5171	7908	1469	3610	1139	3701	1525	3591	1000	2755	8601	1881	10587	1797	638	0	3443	781	1687	1459	11388	11062	524	3687	5940	5855	2602	2916	3712	2306	3251	279	924	2472	3277	1082	1351	1367	325	7409
MEG_1086|Drugs|Aminoglycosides|Aminoglycoside_O-phosphotransferases|APH6	8289	7571	65070	8079	8151	11390	7820	11154	5574	29275	7007	14019	14591	16436	24812	15508	2693	0	1899	8703	7752	13987	111821	11289	6656	5751	114458	15482	9908	23045	11026	16537	3135	8552	7470	16002	3450	3114	2826	36815	14153	65608
MEG_6982|Drugs|Tetracyclines|Tetracycline_resistance_MFS_efflux_pumps|TET38	0	0	41	0	0	0	0	0	0	46	0	0	63	0	0	0	0	0	0	0	0	0	100	36	0	175	0	0	0	0	0	0	0	0	0	0	0	0	0	0	0	0
MEG_5851|Multi-compound|Drug_and_biocide_resistance|Drug_and_biocide_SMR_efflux_pumps|QACL	261	259	0	22	265	475	47	259	116	40	136	735	13	693	0	545	53	0	70	343	383	687	7	0	416	342	33	0	486	1962	425	1092	641	74	16	5	2136	161	391	395	29	37
MEG_1294|Drugs|betalactams|Class_A_betalactamases|BLAP	0	0	143	0	0	51	0	0	0	56	0	45	0	43	25	0	16	0	0	0	0	31	23	59	0	0	34	0	0	0	20	0	0	0	87	71	0	0	0	0	0	55
MEG_6551|Multi-compound|Drug_and_biocide_and_metal_resistance|Drug_and_biocide_and_metal_resistance_regulator|SOXS	109	366	4842	62	130	260	588	307	257	3565	494	231	321	968	181	866	191	0	133	129	287	398	57	204	462	174	241	82	210	660	309	623	161	0	471	54007	71	58	65	66	139	223
MEG_2737|Multi-compound|Drug_and_biocide_resistance|Drug_and_biocide_MFS_efflux_pumps|EMRY	80	520	9233	119	214	308	567	301	446	5352	724	416	375	992	221	1245	239	0	168	172	431	324	103	337	752	345	444	0	264	747	386	1314	0	0	510	81806	154	161	93	103	120	388
MEG_7082|Drugs|Tetracyclines|Tetracycline_resistance_MFS_efflux_pumps|TETH	1401	2263	80630	8211	1862	4370	3063	3613	2427	9336	3433	2713	21075	4890	9551	5669	1591	0	923	1180	2584	2244	123271	4515	1153	1747	119787	6423	3248	3419	4581	5709	1335	63	3603	9453	867	723	382	1559	672	42976
MEG_1460|Drugs|Glycopeptides|Bleomycin_resistance_protein|BLE	18894	5059	7986	27717	5438	15525	3942	12095	5403	5551	4750	101444	5548	7205	31722	12505	205791	0	30097	9768	8398	4106	39572	33741	19026	20146	20462	14440	9182	13280	38715	15227	9571	1708	2777	5192	60319	53961	550794	12200	9492	61173
MEG_1952|Drugs|betalactams|Class_C_betalactamases|CMY	0	0	0	0	0	0	0	0	0	0	0	0	0	0	0	0	0	0	0	0	0	0	0	0	0	0	0	0	0	0	0	0	0	0	0	1755	0	0	0	0	0	0
MEG_6525|Multi-compound|Drug_and_biocide_resistance|Drug_and_biocide_RND_efflux_pumps|SME	0	211	0	0	0	0	0	0	370	0	0	0	0	0	0	0	0	0	0	0	0	451	0	0	0	0	0	0	0	0	0	0	0	249	0	0	0	493	0	0	0	0
MEG_3749|Multi-compound|Drug_and_biocide_and_metal_resistance|Drug_and_biocide_and_metal_RND_efflux_pumps|MDTC	807	2969	44901	683	914	2143	6027	2393	2066	28021	4351	1560	2705	6292	1594	7214	1922	0	766	1229	2322	3560	411	2122	2766	1186	1871	0	1276	2616	2148	3678	0	179	3650	400382	814	812	526	502	1215	2349
MEG_3435|Metals|Multi-metal_resistance|Multi-metal_resistance_regulator|IRLR	0	0	0	0	77	0	0	0	0	0	0	0	0	0	0	0	0	0	0	0	0	0	0	0	0	0	0	0	0	0	0	0	0	0	0	0	0	0	0	0	0	0
MEG_6811|Drugs|betalactams|Class_A_betalactamases|TEM	0	0	0	0	0	0	0	0	0	0	0	0	0	0	0	0	0	0	0	0	0	0	0	0	0	0	0	158	0	0	0	0	0	0	0	0	0	0	0	0	0	0
MEG_1341|Drugs|betalactams|Class_A_betalactamases|BLAZ	77	24	0	0	26	46	0	0	39	0	11	994	43	0	0	0	143	0	722	174	80	0	0	0	1573	306	0	0	40	1256	781	143	388	1096	0	0	961	68	1042	5660	2514	0
MEG_1764|Drugs|Phenicol|Phenicol_resistance_MFS_efflux_pumps|CMLA	0	0	93	0	72	123	26	133	47	105	56	52	240	148	282	78	0	0	0	97	0	30	615	380	0	87	131	0	66	30	95	0	0	0	0	18	22	41	0	0	0	419
MEG_1336|Drugs|betalactams|Class_A_betalactamases|BLAZ	72	40	0	0	36	70	0	0	48	0	0	2126	0	0	0	0	450	0	344	427	132	0	0	0	1568	338	9	0	76	1253	589	179	514	1250	0	0	600	140	3661	6590	2837	0
MEG_1797|Drugs|betalactams|Class_C_betalactamases|CMY	0	0	0	0	0	0	21	0	0	45	0	0	0	0	0	38	0	0	0	0	0	0	0	0	0	0	0	0	0	0	0	0	0	0	0	3054	0	0	0	0	0	0
MEG_7863|Metals|Multi-metal_resistance|Multi-metal_resistance_regulator|ZRAS	0	0	2130	0	0	84	0	0	0	0	0	0	0	0	0	0	0	0	0	0	0	0	0	0	0	0	0	0	0	0	0	0	0	0	0	23565	0	0	0	0	0	0
MEG_2921|Drugs|Phenicol|Phenicol_resistance_MFS_efflux_pumps|FLOR	299	562	3567	77	641	646	295	291	184	2188	395	376	112	973	449	992	86	0	62	143	68	563	2367	57	735	253	6576	218	847	1800	486	2046	0	117	83	302	173	285	408	1013	121	752
MEG_2479|Metals|Multi-metal_resistance|Multi-metal_RND_efflux_pumps|CZRA	871	0	0	0	1064	0	0	0	1080	0	460	0	0	646	0	1056	0	0	0	834	0	1905	0	0	0	0	0	0	0	0	0	0	0	0	0	0	0	1783	0	0	0	0
MEG_3871|Metals|Mercury_resistance|Mercury_resistance_protein|MERG	133	46	601	0	36	52	47	0	35	69	0	35	43	121	71	89	0	0	46	0	0	144	92	45	0	0	222	0	39	0	47	0	0	0	0	67	0	76	0	0	0	1124
MEG_4039|Drugs|MLS|Macrolide_phosphotransferases|MPHC	0	0	29	0	0	297	0	102	0	0	0	2292	0	0	48	90	2966	0	443	330	594	0	92	51	3848	802	95	0	85	2857	645	3479	999	2701	0	0	869	948	12042	11071	4615	36
MEG_2920|Drugs|Phenicol|Phenicol_resistance_MFS_efflux_pumps|FLOR	381	537	3233	110	590	656	260	352	205	2037	452	369	123	1078	528	1040	91	0	79	149	75	660	2877	84	766	272	7143	161	752	2064	620	2330	173	67	67	334	192	312	377	942	117	875
MEG_7158|Drugs|Tetracyclines|Tetracycline_resistance_ribosomal_protection_proteins|TETO	2921	9975	16716	29841	5368	9461	9614	13538	7276	9360	8684	9949	13622	12193	9110	18908	7786	0	2468	4517	6621	6527	5192	20097	5699	7893	4084	18824	11675	11407	10842	13750	5934	155	9752	16788	3307	2312	1965	1672	1225	9856
MEG_3821|Drugs|MLS|MLS_resistance_MFS_efflux_pumps|MEFA	0	118	0	0	0	0	144	51	0	316	0	135	0	0	0	140	0	0	0	0	0	170	0	0	0	0	0	0	0	173	0	0	0	0	0	0	0	0	0	87	0	0
MEG_6947|Drugs|betalactams|Class_A_betalactamases|TEM	0	0	20	0	10	0	0	0	0	0	0	0	0	0	0	0	0	0	0	0	0	0	0	0	0	0	0	0	0	0	0	0	0	0	0	0	0	0	0	0	0	0
MEG_3254|Biocides|Acid_resistance|Acid_resistance_protein|HDEB	8	35	935	16	15	15	62	25	47	444	53	27	28	133	7	104	24	0	18	23	0	35	0	29	38	46	23	41	36	70	29	136	0	0	55	8053	25	14	21	9	15	22
MEG_6981|Drugs|Tetracyclines|Tetracycline_resistance_MFS_efflux_pumps|TET38	0	0	0	0	0	0	0	0	0	0	0	0	53	0	0	0	0	0	0	0	0	0	0	28	0	356	0	0	0	0	0	0	0	0	0	79	0	0	0	0	0	0
MEG_6825|Drugs|betalactams|Class_A_betalactamases|TEM	0	0	21	0	0	0	0	0	0	12	0	0	0	0	0	0	0	0	0	0	0	0	0	0	0	0	0	35	0	0	0	0	0	0	0	0	0	0	0	0	0	0
MEG_2022|Metals|Copper_resistance|Copper_resistance_protein|COPA	270	424	74	224	403	366	0	201	565	0	111	393	0	0	0	409	0	0	92	578	0	333	0	0	0	386	0	0	476	650	290	546	0	0	0	0	4690	1323	341	237	0	0
MEG_7040|Drugs|Tetracyclines|Tetracycline_resistance_MFS_efflux_pumps|TETB	0	385	2051	124	0	163	697	200	260	1284	680	324	907	666	70	1149	317	0	162	105	0	461	81	123	398	112	124	0	137	542	324	681	0	0	526	21201	0	50	0	84	153	230
MEG_416|Drugs|betalactams|Class_C_betalactamases|ACT	235	0	0	0	0	0	0	0	0	0	0	0	0	0	0	0	0	0	0	0	0	0	0	0	0	0	0	0	0	0	0	0	0	0	0	0	0	0	0	0	0	0
MEG_6998|Drugs|Tetracyclines|Tetracycline_resistance_ribosomal_protection_proteins|TET44	5424	25962	16842	88601	14960	32601	19572	51379	13804	21729	26994	30525	15165	37524	46834	40708	24817	0	8626	10497	15069	14634	20956	83623	17172	36320	17525	44225	32496	50727	44883	48707	34863	209	15223	20603	9278	3639	7196	3576	4123	52865
MEG_5846|Multi-compound|Drug_and_biocide_resistance|Drug_and_biocide_SMR_efflux_pumps|QACG	1687	1267	965	761	528	1434	689	1084	1450	613	611	7965	550	971	547	1786	567	0	2285	4433	3800	459	714	951	2641	3608	631	634	1469	2058	2328	3127	4391	141	1839	1114	7380	926	429	193	77	752
MEG_4024|Drugs|betalactams|Class_C_betalactamases|MOX	0	0	0	0	0	0	0	0	0	0	75	0	0	0	0	0	0	0	0	0	0	0	0	0	0	0	0	0	0	0	0	0	0	0	0	0	0	0	0	0	0	0
MEG_1823|Drugs|betalactams|Class_C_betalactamases|CMY	18	0	0	0	0	0	30	0	0	51	0	12	0	23	0	47	0	0	0	0	0	0	0	0	0	0	0	0	0	0	0	0	0	0	0	4591	0	0	0	0	0	0
MEG_3112|Drugs|betalactams|Class_A_betalactamases|GES	0	0	0	0	0	0	0	0	0	0	0	0	0	0	0	0	0	0	0	0	0	194	0	0	0	0	0	0	0	0	0	0	0	0	0	0	0	0	0	0	0	0
MEG_171|Drugs|Aminoglycosides|Aminoglycoside_N-acetyltransferases|AAC6-PRIME	0	0	2073	0	7	0	10	24	8	328	14	11	51	0	103	11	0	0	0	0	0	0	31	28	0	0	0	0	0	0	15	0	0	0	0	0	0	0	0	0	0	62
MEG_3706|Drugs|Lipopeptides|Colistin_phosphoethanolamine_transferase|MCR	0	0	26	0	0	0	0	0	0	0	0	0	0	0	0	0	0	0	0	0	0	0	0	0	0	0	0	0	0	0	0	0	0	0	0	0	0	0	0	0	0	0
MEG_917|Drugs|Aminoglycosides|Aminoglycoside_O-nucleotidyltransferases|ANT3-DPRIME	167	177	0	0	76	3377	42	40	0	0	41	137	0	215	0	123	25	0	30	59	0	359	0	0	495	154	0	0	106	468	98	477	0	22	0	0	866	72	116	118	0	0
MEG_6633|Drugs|Sulfonamides|Sulfonamide-resistant_dihydropteroate_synthases|SULII	532	842	8115	992	524	890	1575	945	611	5904	1029	748	2740	1753	1987	2340	513	0	203	487	438	2092	11545	671	635	306	23085	1852	949	1265	1239	2180	305	201	8021	1979	245	323	297	889	332	6543
MEG_1012|Drugs|Aminoglycosides|Aminoglycoside_O-phosphotransferases|APH2-DPRIME	226	324	0	521	114	66	0	38	60	17	0	64	0	55	0	90	21	0	85	48	873	0	0	0	404	295	0	2369	165	621	74	914	3097	16	0	0	98	90	116	36	0	0
MEG_5423|Metals|Multi-metal_resistance|Multi-metal_resistance_regulator|PCOE	300	36	675	0	32	78	61	38	41	403	88	21	107	111	25	119	25	0	14	11	616	25	26	65	69	134	84	0	22	158	59	78	0	75	35	6934	12	0	0	23	0	27
MEG_1779|Drugs|Multi-drug_resistance|Multi-drug_MFS_efflux_pumps|CMR	704	314	3944	869	568	976	570	1546	443	501	878	743	285	1732	2303	1298	324	0	118	530	0	1092	1153	1039	279	528	993	0	731	867	1376	726	0	24	538	351	593	228	108	546	400	2396
MEG_7163|Drugs|Tetracyclines|Tetracycline_resistance_ribosomal_protection_proteins|TETO	4122	15990	4466	39402	5704	11792	17243	19296	9664	15319	12862	14113	6651	15969	10453	25965	14470	0	1627	6019	7353	12871	2658	19969	5257	5354	3872	23572	10092	8546	13269	9087	2263	1311	12631	17420	2486	2834	1761	4893	4409	12252
MEG_1454|Drugs|betalactams|Class_A_betalactamases|BLAZ	79	50	0	0	156	23	0	24	66	0	13	336	0	70	0	51	425	0	465	89	921	0	0	0	924	229	0	0	102	1956	147	995	1058	153	0	0	505	163	2374	377	99	0
MEG_3103|Drugs|betalactams|Class_A_betalactamases|GES	0	0	0	0	0	0	0	0	0	0	0	0	0	20	0	0	0	0	0	0	0	391	0	0	0	0	0	0	0	0	0	0	0	0	0	0	0	0	0	0	0	0
MEG_6081|Drugs|betalactams|Class_A_betalactamases|ROB	196	1432	4982	383	276	556	1603	532	1322	4268	1843	1319	9625	1926	178	3692	1218	0	516	553	352	1428	357	594	755	410	766	114	429	1607	1630	2231	596	43	10308	2066	562	164	214	241	502	373
MEG_3777|Drugs|betalactams|Penicillin_binding_protein|MECA	872	1132	72	0	223	223	32	87	721	35	314	50184	201	1927	0	75	7005	0	13160	5563	667	249	0	29	19473	780	29	186	584	25202	13770	22317	1113	27081	44	89	21058	1821	19050	153206	41456	0
MEG_2056|Metals|Copper_resistance|Copper_resistance_protein|COPF	0	151	0	0	542	0	0	0	477	0	0	135	0	0	0	0	0	0	0	364	0	0	0	0	0	0	0	0	0	317	0	0	0	155	0	0	338	520	0	0	0	0
MEG_4305|Drugs|Multi-drug_resistance|Multi-drug_ABC_efflux_pumps|OPTRA	0	0	25	0	0	0	0	0	0	0	0	0	0	0	0	0	0	0	0	0	0	0	0	0	0	0	0	0	0	0	0	0	0	0	0	0	0	0	0	0	0	0
MEG_817|Drugs|Aminoglycosides|Aminoglycoside_O-nucleotidyltransferases|ANT3-DPRIME	435	453	5409	0	418	623	305	336	322	2024	282	1287	2599	974	0	1275	169	0	147	336	0	1061	0	0	0	282	2647	0	653	2333	474	1424	0	0	392	3335	929	237	514	570	90	0
MEG_6671|Drugs|betalactams|Class_A_betalactamases|TEM	0	0	18	0	0	0	0	0	0	0	0	0	0	0	0	0	0	0	0	0	0	0	0	0	0	0	0	0	0	0	0	0	0	0	0	0	0	0	0	0	0	0
MEG_36|Drugs|Aminoglycosides|Aminoglycoside_N-acetyltransferases|AAC3	0	0	0	0	0	0	0	0	0	0	0	0	146	0	0	0	0	0	0	0	0	0	0	0	0	0	0	0	0	191	0	0	0	0	0	0	0	0	0	0	0	0
MEG_2045|Metals|Copper_resistance|Copper_resistance_protein|COPC	125	95	0	0	68	94	105	74	85	50	0	110	0	38	0	162	26	0	33	137	0	86	0	0	0	122	0	0	111	0	58	94	0	0	0	0	1332	122	45	14	0	0
MEG_6839|Drugs|betalactams|Class_A_betalactamases|TEM	0	0	23	0	0	0	0	0	0	0	0	0	0	0	0	0	0	0	0	0	0	0	0	0	0	0	0	0	0	0	0	0	0	0	0	0	0	0	0	0	0	0
MEG_6987|Drugs|Tetracyclines|Tetracycline_resistance_MFS_efflux_pumps|TET39	4872	7025	57508	401	9758	3561	2540	3114	2075	52256	2936	3440	626	8601	285	20975	547	0	1120	1092	3683	1174	3335	3601	23904	5566	26591	1980	23450	51701	6416	69218	12001	993	9640	2150	2661	1937	6288	32618	751	2698
MEG_1084|Drugs|Aminoglycosides|Aminoglycoside_O-phosphotransferases|APH6	6775	5408	48111	5902	5990	8499	6240	8294	4327	21988	5529	10199	11230	12894	18546	12009	2042	0	1422	6621	6241	11366	82502	8358	5378	4856	84785	11889	7452	17296	8687	12842	2668	6526	6117	12084	2695	2433	2278	27659	11600	49968
MEG_1445|Drugs|betalactams|Class_A_betalactamases|BLAZ	0	0	0	0	0	0	0	0	0	0	0	73	0	0	0	0	0	0	0	0	85	0	0	0	44	0	0	0	0	151	0	0	167	35	0	0	87	0	888	82	0	0
MEG_738|Drugs|Aminoglycosides|Aminoglycoside_O-nucleotidyltransferases|ANT2-DPRIME	94	71	145	64	98	88	72	117	97	113	80	163	124	203	477	220	62	0	0	50	111	156	205	84	0	60	53	55	108	158	99	157	0	12	478	39	33	22	38	54	42	156
MEG_6080|Drugs|betalactams|Class_A_betalactamases|ROB	229	1763	6213	370	290	608	1879	671	1622	5400	2245	1573	11925	2368	240	4366	1555	0	603	670	514	1599	472	733	825	504	1062	219	486	1872	1976	2524	675	0	12397	2472	722	173	227	266	580	439
MEG_1176|Metals|Multi-metal_resistance|Multi-metal_resistance_protein|ARSRM	704	11	189	0	74	70	314	85	45	64	81	41	33	189	0	299	19	0	12	11	0	49	7	30	163	42	29	0	0	190	23	29	195	380	42	116	0	18	0	50	13	49
MEG_1096|Drugs|Aminoglycosides|Aminoglycoside_O-phosphotransferases|APH6	6371	5576	47537	6068	6116	8467	5683	8280	4152	21451	5061	10026	10949	12407	18197	11304	1997	0	1437	6507	5980	10214	81408	8435	4865	4064	84390	11210	7336	17382	8294	12220	2184	5947	5727	11534	2612	2467	2225	26528	10105	47149
MEG_7248|Drugs|Tetracyclines|Tetracycline_resistance_MFS_efflux_pumps|TETZ	5070	6436	15722	14090	12047	23596	8546	31398	7451	9322	8645	11833	16451	18422	92331	16648	5090	0	1476	8373	3792	13349	69630	54156	2315	12706	17942	17920	12442	10375	18442	8304	1530	379	18376	7068	3536	2848	2149	3479	2672	57647
MEG_1921|Drugs|betalactams|Class_C_betalactamases|CMY	0	0	0	0	0	0	0	0	0	0	0	0	0	0	0	0	0	0	0	0	0	0	0	0	0	0	0	0	0	0	0	0	0	0	20	0	0	0	0	0	0	0
MEG_7175|Drugs|Tetracyclines|Tetracycline_resistance_ribosomal_protection_proteins|TETO	954	8393	2382	22246	3710	5922	7183	9885	4325	6169	6403	5593	2864	6915	6224	11565	5574	0	715	2427	3706	5206	2196	12796	2287	3216	2114	13596	7134	5020	6322	5635	1624	62	6752	9009	1208	1024	993	836	968	7236
MEG_502|Metals|Tellurium_resistance|Tellurium_resistance_protein|ACTP1	0	0	0	0	0	0	0	0	0	0	0	0	0	0	0	0	0	0	0	0	0	0	0	0	0	0	0	0	0	0	0	0	0	0	0	0	0	765	0	0	0	0
MEG_3066|Drugs|Fusidic_acid|Ribosomal_zinc-binding_protein|FUSB	106	0	0	0	0	175	0	235	0	0	0	27	0	275	0	0	0	0	24	24	0	0	0	0	46	1492	0	0	0	147	0	5460	17	0	0	0	20	0	0	0	0	0
MEG_890|Drugs|Aminoglycosides|Aminoglycoside_O-nucleotidyltransferases|ANT3-DPRIME	741	872	13164	429	479	914	983	662	533	5829	708	1364	3211	1539	413	2366	368	0	212	278	346	883	3028	344	1183	277	8617	1410	968	3203	916	2310	235	138	866	8181	246	315	393	1095	217	4370
MEG_4107|Drugs|MLS|23S_rRNA_methyltransferases|MYRA	11865	13994	31738	22917	25631	52788	22553	66795	15962	23274	22184	23097	36286	36908	174336	38346	11169	0	3359	18914	11461	33314	130583	111765	5522	30680	37312	36830	24553	20568	36378	16812	4503	1175	39993	15006	7140	6560	4174	7880	7222	128238
MEG_4004|Metals|Multi-metal_resistance|Multi-metal_ABC_efflux_pumps|MODB	0	149	3024	54	39	85	268	116	123	1672	155	103	131	237	73	347	83	0	0	54	0	143	0	108	139	0	91	0	60	108	123	257	0	0	147	20459	15	44	0	22	44	101
MEG_7690|Drugs|Multi-drug_resistance|Multi-drug_ABC_efflux_pumps|VGAE	554	443	3024	12943	580	1450	455	1528	366	3270	419	573	1489	785	4100	1119	266	0	308	318	1314	394	8561	6965	332	1508	4517	5320	1310	1014	1163	1311	1152	0	1762	1330	225	245	232	349	120	7768
MEG_1353|Drugs|betalactams|Class_A_betalactamases|BLAZ	200	36	0	0	94	63	0	35	65	0	0	550	0	221	0	14	1578	0	1413	141	377	0	0	0	236	344	0	36	61	578	479	4036	464	335	0	0	685	475	8671	515	123	0
MEG_6763|Drugs|betalactams|Class_A_betalactamases|TEM	0	0	20	0	0	0	0	0	0	0	0	0	0	0	0	0	0	0	0	0	0	0	0	0	0	0	0	0	0	0	0	0	0	0	0	0	0	0	0	0	0	0
MEG_4321|Drugs|Multi-drug_resistance|Multi-drug_ABC_efflux_pumps|OPTRA	0	0	0	0	0	0	34	0	0	0	0	40	0	0	0	0	0	0	0	0	0	0	0	0	0	0	0	0	0	0	0	0	0	0	0	0	0	19	0	0	0	0
MEG_745|Drugs|Aminoglycosides|Aminoglycoside_O-nucleotidyltransferases|ANT2-DPRIME	84	0	358	17	68	0	37	28	21	268	0	1482	0	103	0	0	0	0	17	181	16	78	0	0	0	11	0	0	0	0	42	0	0	0	71	0	29	0	26	61	0	0
MEG_2685|Metals|Multi-metal_resistance|Multi-metal_resistance_protein|DSBA	0	31	298	0	0	0	0	0	0	176	36	0	28	60	0	94	15	0	0	0	0	0	0	22	28	0	27	0	15	0	0	42	0	0	32	3030	0	0	0	0	0	0
MEG_65|Drugs|Aminoglycosides|Aminoglycoside_N-acetyltransferases|AAC3	0	54	60	0	62	102	418	0	53	0	84	63	89	94	0	88	58	0	0	51	0	105	0	0	0	0	0	0	39	229	59	82	0	0	94	144	0	59	0	0	0	0
MEG_2914|Drugs|Phenicol|Phenicol_resistance_MFS_efflux_pumps|FLOR	173	294	950	0	368	441	138	258	102	588	217	223	34	722	141	644	72	0	65	132	0	451	838	32	333	218	2209	0	555	1280	363	1274	103	46	49	167	160	179	188	457	75	279
MEG_5146|Drugs|betalactams|Class_D_betalactamases|OXA	0	0	0	0	0	0	0	0	0	13	0	0	0	0	0	0	0	0	0	0	0	0	0	0	0	0	0	0	0	0	102	0	0	0	0	0	0	0	0	0	0	0
MEG_3826|Drugs|MLS|MLS_resistance_MFS_efflux_pumps|MEFA	186	171	264	335	86	149	220	247	82	1165	223	395	83	415	22	388	52	0	81	0	0	411	371	84	81	103	544	480	164	663	438	751	2359	0	39	100	103	124	0	214	0	361
MEG_6545|Biocides|Peroxide_resistance|peroxide_resistance_protein|SODB	246	942	13212	372	460	738	1977	939	591	7690	1512	683	890	2221	406	2602	632	0	306	214	924	1092	158	589	1357	373	502	0	539	1232	780	1243	0	73	1230	103013	393	289	183	234	351	658
MEG_20|Drugs|Aminoglycosides|Aminoglycoside_N-acetyltransferases|AAC3	524	704	14079	205	431	342	821	338	226	5079	508	379	357	1470	31	1608	118	0	104	154	0	462	1170	103	1347	193	5567	550	1027	2066	450	3053	0	197	182	1346	131	167	288	1660	201	3952
MEG_7263|Biocides|Multi-biocide_resistance|Multi-biocide_RND_efflux_pump|TOLC	308	985	16976	308	311	595	1815	618	675	10421	1260	512	1020	2138	369	2352	599	0	237	357	895	914	114	649	740	309	677	287	571	1097	746	1050	0	0	1423	157113	288	214	107	167	325	701
MEG_3001|Drugs|Fosfomycin|Fosfomycin_thiol_transferases|FOSA	0	0	15	0	12	0	0	0	0	0	0	0	76	0	0	0	0	0	0	0	0	0	0	0	0	0	0	0	0	0	0	0	0	0	0	0	0	0	0	0	0	0
MEG_6862|Drugs|betalactams|Class_A_betalactamases|TEM	0	0	13	0	0	0	0	0	0	0	0	0	0	0	0	0	0	0	0	0	0	0	0	0	0	0	0	0	0	0	0	0	0	0	0	0	0	0	0	0	0	0
MEG_1180|Drugs|Multi-drug_resistance|Multi-drug_RND_efflux_regulator|ASMA	436	2178	33147	434	761	1498	3544	1538	1373	20251	2915	1362	1724	4263	901	5307	1241	0	476	624	1314	2248	312	1364	2053	789	1185	934	1038	2030	1744	2211	0	74	3019	282779	605	433	345	385	723	1402
MEG_6674|Drugs|betalactams|Class_A_betalactamases|TEM	0	0	28	30	0	0	0	0	0	0	0	14	0	0	0	0	0	0	0	0	182	0	0	0	0	0	0	376	0	0	0	78	60	0	0	20	0	0	0	0	0	0
MEG_1247|Drugs|betalactams|Class_A_betalactamases|BLAA	0	0	0	0	131	0	0	0	0	0	0	0	0	0	0	102	0	0	0	0	0	0	0	0	0	0	0	0	42	0	0	0	0	0	0	0	0	0	0	0	0	0
MEG_3602|Drugs|MLS|Lincosamide_nucleotidyltransferases|LNUA	1257	365	302	178	489	522	54	403	1167	132	129	2702	175	283	212	288	82	0	4782	1180	1656	43	500	664	7243	3652	353	249	741	3674	2103	2990	2011	4277	179	100	2997	1022	379	10090	2636	409
MEG_7135|Drugs|Tetracyclines|Tetracycline_resistance_ribosomal_protection_proteins|TETM	2025	1752	3485	11912	1540	3684	578	3664	1690	1635	911	3134	4770	1758	8310	1471	649	0	9674	1054	1564	489	13807	14011	586	3959	6217	6273	2798	2408	5405	2907	5086	1126	1250	1778	8135	1041	1904	1663	298	7577
MEG_1457|Drugs|Glycopeptides|Bleomycin_resistance_protein|BLE	0	146	9058	173	96	157	174	190	110	9464	181	96	29	239	67	394	74	0	0	68	0	183	3102	174	102	77	10651	0	88	90	138	300	0	0	109	228	46	50	0	149	33	543
MEG_6842|Drugs|betalactams|Class_A_betalactamases|TEM	0	0	18	0	0	0	0	0	0	0	0	0	0	0	0	0	0	0	0	0	0	0	0	0	0	0	0	0	0	0	0	0	0	0	0	0	0	0	0	0	0	0
MEG_6985|Drugs|Tetracyclines|Tetracycline_resistance_MFS_efflux_pumps|TET38	0	0	32	0	0	0	0	0	0	0	0	0	114	0	61	0	0	0	0	0	0	0	0	0	0	626	0	0	0	0	0	0	0	0	0	135	0	0	0	0	0	0
MEG_3790|Drugs|betalactams|Penicillin_binding_protein|MECA	0	0	0	0	0	0	0	0	0	0	0	0	0	0	63	0	0	0	0	0	0	0	0	212	0	0	0	0	0	0	0	0	0	0	0	0	0	0	0	0	0	0
MEG_741|Drugs|Aminoglycosides|Aminoglycoside_O-nucleotidyltransferases|ANT2-DPRIME	116	57	144	55	84	126	79	77	65	122	43	187	114	182	422	206	56	0	0	77	96	118	177	95	41	67	114	58	125	199	73	115	0	19	455	24	42	24	39	51	33	123
MEG_18|Drugs|Aminoglycosides|Aminoglycoside_N-acetyltransferases|AAC2-PRIME	0	0	0	0	0	0	0	0	0	0	0	0	0	0	0	0	0	0	0	0	0	0	0	0	0	0	0	0	0	0	0	0	0	0	0	0	0	56	56	0	0	0
MEG_7086|Drugs|Tetracyclines|Tetracycline_resistance_MFS_efflux_pumps|TETH	1094	1830	67892	6881	1530	3798	2566	3339	2011	7596	2625	2347	20117	4094	7727	4822	1516	0	916	1064	2009	2103	104858	3829	1049	1409	102235	5246	2818	2981	3739	4900	1046	83	3172	8046	755	489	322	1377	668	35392
MEG_1350|Drugs|betalactams|Class_A_betalactamases|BLAZ	294	0	0	0	322	96	0	0	143	0	0	549	0	426	0	0	4118	0	3273	229	1712	0	0	0	831	948	0	0	236	2129	1075	6847	2036	1007	0	0	1867	1343	20165	1635	427	0
MEG_6605|Drugs|Sulfonamides|Sulfonamide-resistant_dihydropteroate_synthases|SULI	618	654	0	0	511	1102	516	739	364	0	389	1872	0	1368	871	1329	0	0	0	603	0	1160	549	685	511	0	0	0	696	1927	646	1155	448	537	717	0	0	300	380	1621	1024	720
MEG_7070|Drugs|Tetracyclines|Tetracycline_resistance_MFS_efflux_pumps|TETD	259	1416	8750	210	386	650	1859	596	1186	5002	2169	1333	2501	2543	271	4002	779	0	694	552	813	1328	243	364	2448	482	527	467	541	2757	1512	3090	1000	15	966	99769	732	251	317	371	397	641
MEG_5261|Drugs|betalactams|Class_D_betalactamases|OXA	0	0	405	0	0	0	15	0	25	1777	24	0	0	40	0	193	0	0	0	0	0	0	199	0	72	0	535	0	0	0	0	0	0	0	0	0	215	220	21	34	0	0
MEG_897|Drugs|Aminoglycosides|Aminoglycoside_O-nucleotidyltransferases|ANT3-DPRIME	382	233	414	50	273	539	229	314	196	350	164	2464	474	598	470	814	142	0	65	329	325	610	243	329	367	318	98	288	369	995	407	771	0	0	1167	305	164	83	237	227	76	300
MEG_944|Drugs|Aminoglycosides|Aminoglycoside_O-nucleotidyltransferases|ANT3-DPRIME	80	69	0	0	77	65	31	0	0	0	0	197	0	215	0	115	0	0	40	42	0	1558	0	0	0	0	0	0	0	281	0	0	0	0	0	0	503	43	92	46	0	0
MEG_7267|Biocides|Multi-biocide_resistance|Multi-biocide_RND_efflux_pump|TOLC	250	760	11922	196	239	434	1385	498	464	7633	1084	405	694	1519	370	1922	497	0	177	256	598	776	91	466	605	290	601	263	328	927	609	971	0	0	1101	118367	208	176	99	129	236	565
MEG_1043|Drugs|Aminoglycosides|Aminoglycoside_O-phosphotransferases|APH3-DPRIME	143	30	0	0	0	96	36	0	0	0	71	83	0	34	0	96	0	0	28	49	0	0	0	0	420	122	0	0	0	1086	21	0	0	1878	0	0	162	126	0	855	32	0
MEG_6917|Drugs|betalactams|Class_A_betalactamases|TEM	0	0	146	0	0	0	0	0	0	0	0	0	0	0	0	0	0	0	0	0	0	0	0	0	0	0	0	0	0	0	0	0	0	0	0	0	0	0	0	0	0	0
MEG_7036|Drugs|Tetracyclines|Tetracycline_resistance_ABC_efflux_pumps|TETA60	0	0	0	0	64	0	0	0	256	0	0	0	0	0	0	85	0	0	0	0	0	0	0	0	0	382	0	0	0	0	0	0	0	0	0	0	0	2229	0	63	0	0
MEG_6794|Drugs|betalactams|Class_A_betalactamases|TEM	0	0	21	0	0	0	0	0	0	0	0	0	0	0	0	0	0	0	0	0	0	0	0	0	0	0	0	0	0	0	0	0	0	0	0	0	0	0	0	0	0	0
MEG_1301|Drugs|betalactams|Penicillin_binding_protein_regulator|BLAR	6008	957	246	152	2361	1470	0	946	2673	0	256	22927	4262	3494	308	819	7647	0	17109	5778	9281	193	508	947	21486	12260	359	733	2261	18572	7613	56661	13548	13817	188	177	14358	5407	40139	33467	8590	179
MEG_5255|Drugs|betalactams|Class_D_betalactamases|OXA	0	222	390	0	79	70	170	97	194	508	168	206	1861	417	29	403	160	0	69	82	0	507	0	76	250	0	0	0	124	416	194	0	0	0	334	1589	63	0	38	142	68	75
MEG_5046|Drugs|betalactams|Class_D_betalactamases|OXA	0	88	114	0	99	0	0	0	206	274	0	0	0	112	0	284	0	0	0	0	0	0	0	0	0	0	43	0	209	559	0	654	0	0	0	25	0	33	89	0	0	0
MEG_6626|Drugs|Sulfonamides|Sulfonamide-resistant_dihydropteroate_synthases|SULII	422	704	8047	1252	567	733	1088	785	508	4446	781	574	1806	1519	1641	1998	390	0	132	376	406	1611	10940	478	424	183	23369	1613	787	985	971	1770	142	157	7498	1776	167	237	245	644	191	5830
MEG_6962|Metals|Tellurium_resistance|Tellurium_resistance_protein|TERZ	91	110	22	0	41	43	176	55	51	67	60	49	144	15	0	64	0	0	26	0	549	86	0	23	0	51	0	0	0	398	36	0	0	69	0	98	0	52	0	28	22	15
MEG_7209|Drugs|Tetracyclines|Tetracycline_resistance_ribosomal_protection_proteins|TETW	1403	4902	2960	66492	4194	9381	5951	17013	3314	5134	4938	4323	5137	6401	4387	10562	4745	0	942	2154	3716	4721	2310	7693	2012	5182	3694	31213	10271	3915	6229	3920	1948	238	4511	6545	1073	955	803	882	1493	5199
MEG_776|Drugs|Aminoglycosides|Aminoglycoside_O-nucleotidyltransferases|ANT3-DPRIME	326	253	1068	63	214	426	362	224	165	783	271	1539	1216	585	177	716	175	0	73	318	211	573	281	97	349	152	739	89	318	869	341	581	220	96	409	851	194	152	212	280	113	399
MEG_3902|Multi-compound|Drug_and_biocide_resistance|Drug_and_biocide_RND_efflux_pumps|MEXB	182	0	0	0	62	0	0	72	54	0	39	0	0	201	0	124	0	0	113	55	155	0	0	0	56	39	0	0	0	131	0	221	0	62	61	0	0	77	0	0	0	0
MEG_951|Drugs|Aminoglycosides|Aminoglycoside_O-nucleotidyltransferases|ANT3-DPRIME	1385	1409	20814	636	740	1547	1550	1242	775	9528	1114	1760	3941	2643	618	3386	518	0	332	502	610	1359	4619	569	2023	478	15956	2457	1564	4782	1329	4193	285	236	1196	13111	357	487	592	1883	372	6994
MEG_1377|Drugs|betalactams|Class_A_betalactamases|BLAZ	43	14	0	0	59	23	0	0	41	0	11	82	0	57	0	23	137	0	555	0	92	26	0	0	80	374	16	0	22	607	487	315	228	31	44	0	630	118	460	112	32	0
MEG_4076|Multi-compound|Drug_and_biocide_resistance|Drug_and_biocide_RND_efflux_regulator|MTRA	0	0	0	0	0	0	0	0	70	0	0	0	0	0	0	0	0	0	0	0	0	0	0	0	0	0	0	0	0	0	0	0	0	0	0	0	0	0	0	0	0	0
MEG_7108|Drugs|Tetracyclines|Tetracycline_resistance_ribosomal_protection_proteins|TETM	680	725	2597	13190	1235	2718	357	2977	650	1470	526	1098	3164	1165	10431	986	302	0	2739	371	781	283	20728	17345	365	2437	8488	5778	2284	1393	3043	1623	1829	198	841	1265	2769	554	849	539	120	10736
MEG_3809|Drugs|MLS|MLS_resistance_MFS_efflux_pumps|MEFA	0	380	383	0	204	423	337	550	195	865	317	442	569	497	2317	606	0	0	0	127	0	332	3706	2422	0	284	1148	0	0	427	471	0	0	0	255	435	70	60	0	144	0	2125
MEG_6157|Drugs|Nucleosides|Streptothricin_acetyltransferase|SAT	0	0	2765	0	0	0	123	0	0	1303	0	0	208	168	91	245	0	0	0	0	89	0	901	0	169	40	1889	138	0	527	0	434	0	0	0	1726	0	0	0	163	0	1349
MEG_1925|Drugs|betalactams|Class_C_betalactamases|CMY	0	0	0	0	0	0	42	0	0	0	0	0	0	0	0	0	0	0	0	0	0	0	0	0	0	0	0	0	0	0	0	0	0	0	0	95	0	0	0	0	0	0
MEG_1019|Drugs|Aminoglycosides|Aminoglycoside_O-phosphotransferases|APH3-DPRIME	9826	9661	76321	10345	9832	14471	10267	13758	8015	34961	8788	19191	18436	19164	28072	22339	4158	0	2537	11740	5979	16309	132174	13815	7992	7864	130636	18357	13783	32800	15097	23132	4818	10016	51019	19027	4563	3797	3531	48557	16000	70781
MEG_2001|Drugs|betalactams|Class_C_betalactamases|CMY	0	18	0	0	0	0	18	0	0	37	0	11	0	14	0	37	0	0	0	0	0	0	0	0	0	0	0	0	0	0	0	0	0	0	0	3177	0	0	0	0	0	0
MEG_3615|Drugs|MLS|Lincosamide_nucleotidyltransferases|LNUF	0	85	0	0	94	100	40	70	42	22	21	70	0	79	0	92	0	0	0	20	0	50	10	20	49	69	0	0	128	447	59	558	0	0	0	0	43	43	42	113	0	18
MEG_7832|Metals|Multi-metal_resistance|Multi-metal_resistance_protein|YGJH	147	995	17009	175	344	658	1917	721	732	11292	1569	561	1334	2087	473	2436	720	0	136	320	916	1154	144	712	770	263	801	424	334	1005	765	1073	0	37	1812	164945	250	223	120	142	330	738
MEG_7107|Drugs|Tetracyclines|Tetracycline_resistance_ribosomal_protection_proteins|TETM	744	1473	4979	5229	653	1907	673	1821	1032	2042	544	1510	8586	1160	3388	1036	294	0	1371	423	1065	890	4804	4634	473	2075	2548	3027	1322	1838	1591	1168	1901	160	477	2242	1133	888	756	745	182	3123
MEG_4319|Drugs|Multi-drug_resistance|Multi-drug_ABC_efflux_pumps|OPTRA	0	0	39	0	0	0	0	0	0	0	0	0	0	0	0	0	0	0	0	0	0	0	0	0	0	0	0	0	0	0	0	0	0	0	0	0	0	0	0	0	0	50
MEG_7833|Multi-compound|Biocide_and_metal_resistance|Biocide_and_metal_resistance_protein|YHCN	25	304	2038	7	117	198	555	200	144	1765	393	203	130	513	80	536	173	0	38	43	241	279	24	156	167	148	147	87	105	228	229	292	0	2	422	20072	137	25	38	36	121	185
MEG_5820|Multi-compound|Drug_and_biocide_resistance|Drug_and_biocide_MFS_efflux_pumps|QACAB	22652	5301	0	468	2694	8774	199	5566	7137	74	1597	400567	28	10667	0	2453	96110	0	59234	54895	27500	2755	0	0	97582	34389	0	4174	5809	114197	70095	137195	34611	183768	0	155	107673	30471	301496	724190	247053	0
MEG_2821|Drugs|MLS|23S_rRNA_methyltransferases|ERMC	606	570	969	1894	716	1414	772	1380	500	93	1237	2977	226	1039	324	1241	499	0	1259	1299	6298	473	2572	1011	12658	2329	3520	1147	1370	13598	3627	1991	2870	285	614	1225	1165	640	573	1630	393	722
MEG_7286|Multi-compound|Drug_and_biocide_resistance|Drug_and_biocide_RND_efflux_pumps|TTGA	240	0	0	0	0	0	0	0	257	0	0	0	0	0	0	77	0	0	0	94	0	0	0	0	0	0	0	0	0	0	0	0	0	84	110	46	0	0	0	0	0	0
MEG_7680|Drugs|Multi-drug_resistance|Multi-drug_ABC_efflux_pumps|VGA	1155	946	0	0	276	444	57	231	1093	0	216	949	209	342	227	189	373	0	17599	510	2733	0	307	613	17940	2847	315	723	643	7590	13528	2928	2506	15740	195	93	24849	441	3157	35210	12988	208
MEG_768|Drugs|Aminoglycosides|Aminoglycoside_O-nucleotidyltransferases|ANT3-DPRIME	431	696	3372	190	338	676	768	438	476	2569	617	1827	5616	1219	165	1761	503	0	171	411	266	901	628	223	605	239	2052	308	558	2380	904	1432	347	126	907	3168	328	185	395	606	198	1041
MEG_396|Metals|Iron_resistance|Iron_resistance_protein|ACN	0	0	0	0	8946	0	0	0	0	0	0	0	0	0	0	0	0	0	0	2940	3556	0	0	0	0	0	0	0	17518	0	0	0	0	0	0	0	0	6090	0	0	0	0
MEG_7529|Drugs|Glycopeptides|VanC-type_resistance_protein|VANTC	0	0	0	0	0	0	0	0	0	0	0	0	0	0	0	0	0	0	0	0	0	0	0	0	0	0	0	0	0	0	0	0	0	109	0	0	0	0	0	0	0	0
MEG_6631|Drugs|Sulfonamides|Sulfonamide-resistant_dihydropteroate_synthases|SULII	0	0	1298	0	0	0	0	0	0	0	0	0	419	0	361	0	0	0	0	0	0	572	1646	0	0	0	3872	0	0	0	0	0	0	0	1643	0	0	0	0	0	0	1128
MEG_906|Drugs|Aminoglycosides|Aminoglycoside_O-nucleotidyltransferases|ANT3-DPRIME	112	107	0	0	207	268	51	171	43	13	96	495	24	174	0	374	69	0	31	110	227	366	0	25	104	174	17	0	232	637	272	318	0	53	0	0	142	52	151	156	74	0
MEG_5751|Drugs|betalactams|Class_A_betalactamases|PENA	0	0	0	0	94	0	0	0	0	0	0	0	0	0	0	0	0	0	0	0	0	0	0	0	0	0	0	0	0	0	0	0	0	0	0	0	0	0	0	0	0	0
MEG_2919|Drugs|Phenicol|Phenicol_resistance_MFS_efflux_pumps|FLOR	343	502	3962	93	610	558	250	261	187	2500	405	364	124	947	392	1041	113	0	76	154	0	585	2017	56	746	214	6301	315	799	1923	502	2461	0	115	82	364	144	285	431	1116	106	716
MEG_6683|Drugs|betalactams|Class_A_betalactamases|TEM	0	0	15	0	0	0	0	0	0	0	0	0	0	0	0	0	0	0	0	0	0	0	0	0	0	0	0	0	0	0	0	0	0	0	0	0	0	0	0	0	0	0
MEG_3018|Drugs|Fosfomycin|Fosfomycin_thiol_transferases|FOSD	286	180	774	88	266	569	339	605	167	52	455	707	88	419	775	894	229	0	273	279	2563	220	1299	877	262	1231	1448	11	474	558	2439	887	1721	30	123	1656	201	454	186	213	163	1159
MEG_4344|Multi-compound|Drug_and_biocide_resistance|Drug_and_biocide_RND_efflux_pumps|OQXB	0	0	0	0	204	0	0	0	0	0	0	0	0	0	0	0	0	0	0	0	0	0	0	0	0	0	0	0	0	0	0	0	0	0	0	0	0	0	0	0	0	0
MEG_686|Multi-compound|Drug_and_biocide_resistance|Drug_and_biocide_RND_efflux_pumps|ADEI	0	0	0	0	74	0	0	0	0	0	0	0	0	0	0	86	0	0	0	0	0	0	0	0	0	0	0	0	0	0	0	0	0	0	0	0	0	0	0	0	0	0
MEG_775|Drugs|Aminoglycosides|Aminoglycoside_O-nucleotidyltransferases|ANT3-DPRIME	281	258	326	0	297	330	216	282	165	354	198	1358	522	532	466	656	134	0	52	224	153	483	294	407	294	250	96	129	272	944	259	646	109	37	1253	296	174	98	120	193	62	439
MEG_1649|Drugs|betalactams|Class_A_betalactamases|CEPA	0	16	133	0	0	0	14	0	26	0	0	0	0	0	0	34	0	0	0	0	0	12	0	19	0	0	0	0	0	0	22	0	0	0	0	45	0	0	0	0	0	18
MEG_1054|Drugs|Aminoglycosides|Aminoglycoside_O-phosphotransferases|APH3-DPRIME	5789	5642	41334	5114	5286	7692	6439	7701	4000	21521	4913	9629	11563	11558	16054	12428	2432	0	1378	6568	4770	9995	69928	7964	4641	3491	74964	9521	7011	16124	7558	12032	2957	5106	27821	10955	2411	2138	1852	23732	8622	39903
MEG_1330|Drugs|betalactams|Class_A_betalactamases|BLAZ	446	176	0	0	478	171	0	201	193	0	29	603	0	691	0	111	7124	0	5759	292	2141	0	0	0	1098	1598	0	66	336	2795	2150	12293	2580	1488	0	0	2759	2176	37579	2470	644	0
MEG_6968|Drugs|Tetracyclines|Tetracycline_resistance_MFS_efflux_pumps|TET31	785	610	19242	1281	654	1772	1467	1556	505	4049	902	715	1660	2142	8077	2009	285	0	338	344	450	1125	57062	1619	377	552	93965	4281	1547	1501	1636	2559	558	0	327	3233	248	450	193	563	161	35290
MEG_7127|Drugs|Tetracyclines|Tetracycline_resistance_ribosomal_protection_proteins|TETM	1040	1533	2868	7999	1224	2737	506	3080	1054	1496	729	1728	4307	1431	7275	1262	0	0	5791	599	1169	400	11977	12525	490	2807	5668	4307	2378	1845	4814	2163	3194	366	1079	1459	5843	726	1322	910	0	6226
MEG_5311|Drugs|betalactams|Class_A_betalactamases|OXY	266	0	0	0	0	0	0	0	0	0	0	0	0	0	0	0	0	0	0	0	0	0	0	0	0	0	0	0	0	0	0	0	0	0	0	0	0	0	0	0	0	0
MEG_3759|Multi-compound|Drug_and_biocide_resistance|Drug_and_biocide_MATE_efflux_pumps|MDTK	82	732	11410	106	204	468	1081	624	532	6645	942	497	568	1316	331	1684	380	0	168	279	527	671	135	493	930	218	314	0	339	839	549	764	0	0	1003	82280	176	172	112	102	227	517
MEG_6561|Biocides|Multi-biocide_resistance|Multi-biocide_RND_efflux_pump|SRPC	0	0	0	0	0	0	0	0	120	0	0	0	323	0	0	0	0	0	0	0	0	0	0	0	0	0	0	0	0	0	0	0	0	0	0	0	0	0	0	0	0	0
MEG_876|Drugs|Aminoglycosides|Aminoglycoside_O-nucleotidyltransferases|ANT3-DPRIME	1060	637	1058	185	670	1319	560	728	438	937	476	9216	883	1594	1492	1872	306	0	164	1032	1202	1767	663	615	928	762	243	159	995	3517	957	2084	317	90	2430	510	549	332	526	1007	227	934
MEG_7350|Drugs|Glycopeptides|VanB-type_resistance_protein|VANB	0	0	0	0	0	0	0	0	0	0	0	0	0	0	0	0	0	0	0	0	0	0	0	0	0	0	0	0	0	0	0	0	0	0	16	0	0	0	0	0	0	0
MEG_3835|Drugs|Multi-drug_resistance|Multi-drug_MATE_efflux_pump|MEPB	0	0	51	0	0	18	0	16	15	40	0	0	41	18	19	0	0	0	0	0	0	0	58	11	0	529	13	0	0	8	14	0	0	0	14	0	33	0	0	0	0	0
MEG_446|Drugs|betalactams|Class_C_betalactamases|ACT	0	0	0	0	0	0	0	0	0	159	0	0	0	0	0	0	0	0	0	0	0	0	0	0	0	0	0	0	0	0	0	0	0	0	0	0	0	0	0	0	0	0
MEG_3697|Drugs|Lipopeptides|Colistin_phosphoethanolamine_transferase|MCR	0	0	31	0	0	0	0	0	0	0	0	0	0	0	0	0	0	0	0	0	0	0	0	0	0	0	0	0	0	0	0	0	0	0	0	0	0	0	0	0	0	0
MEG_1356|Drugs|betalactams|Class_A_betalactamases|BLAZ	25	0	0	0	21	0	0	25	0	0	18	80	0	28	0	0	0	0	139	0	0	0	23	0	220	105	14	0	77	360	113	376	155	0	0	0	173	0	516	81	0	0
MEG_1143|Metals|Multi-metal_resistance|Multi-metal_resistance_protein|ARSA	2475	86	468	0	156	178	1517	320	73	203	289	289	0	658	0	1168	78	0	150	0	0	216	0	87	0	382	139	0	179	1444	207	0	0	0	117	390	0	0	0	77	0	108
MEG_1848|Drugs|betalactams|Class_C_betalactamases|CMY	0	21	0	0	0	0	64	0	0	107	0	0	0	0	0	64	0	0	0	0	0	0	0	0	0	0	0	0	0	0	20	0	0	0	0	7130	0	0	0	0	0	0
MEG_1760|Drugs|Phenicol|Phenicol_resistance_MFS_efflux_pumps|CMLA	0	0	0	0	0	0	0	0	0	0	0	0	0	0	0	0	0	0	0	0	0	0	0	0	0	0	0	0	0	0	0	0	0	0	0	0	0	0	0	24	0	0
MEG_372|Multi-compound|Drug_and_biocide_resistance|Drug_and_biocide_MATE_efflux_pumps|ABEM	0	0	0	0	56	0	0	0	0	0	0	0	0	0	0	81	0	0	0	0	0	0	0	0	0	0	0	0	0	0	0	0	0	0	0	0	0	0	0	0	0	0
MEG_780|Drugs|Aminoglycosides|Aminoglycoside_O-nucleotidyltransferases|ANT3-DPRIME	457	365	571	0	362	604	237	322	280	497	266	3602	731	758	677	927	181	0	81	492	0	675	372	478	464	433	135	0	553	1381	485	1069	284	0	1495	399	239	0	242	345	81	440
MEG_212|Drugs|Aminoglycosides|Aminoglycoside_N-acetyltransferases|AAC6-PRIME	45	253	197	489	109	84	222	95	53	516	146	113	66	178	62	309	73	0	43	76	219	156	40	0	140	83	0	704	180	371	205	314	344	0	428	1820	47	36	71	52	0	0
MEG_5964|Drugs|Fluoroquinolones|Quinolone_resistance_protein_Qnr|QNRB	0	0	0	0	0	0	0	0	0	0	0	0	0	0	0	0	0	0	0	0	0	0	0	0	0	0	0	0	0	0	0	0	0	0	0	792	0	0	0	0	0	0
MEG_2726|Multi-compound|Drug_and_biocide_resistance|Drug_and_biocide_MFS_efflux_pumps|EMRBSM	316	201	0	0	222	0	0	175	358	0	176	174	0	0	0	378	0	0	0	435	0	483	0	0	0	0	0	0	195	956	180	0	0	276	0	226	0	575	0	258	0	0
MEG_7103|Drugs|Tetracyclines|Tetracycline_resistance_ribosomal_protection_proteins|TETM	7593	51083	2128	9091	2257	12305	672	6168	14613	1116	806	9707	3533	1968	8084	1442	1018	0	28120	2787	3444	472	10929	10096	805	6575	5410	5155	3010	4170	26697	7948	7718	4706	913	1228	33080	1744	10687	3891	671	6264
MEG_2697|Biocides|Multi-biocide_resistance|Multi-biocide_SMR_efflux_pump|EBRA	0	0	14	0	0	0	0	0	2	0	0	0	0	9	0	21	6	0	0	0	0	0	2	12	0	0	0	0	0	0	0	0	0	0	21	11	0	0	0	0	0	2
MEG_1456|Drugs|betalactams|Class_A_betalactamases|BLAZ	440	184	0	0	447	139	0	150	235	0	37	588	0	526	0	88	5930	0	4934	324	2426	0	0	0	1163	1373	0	63	316	2992	1566	9944	2849	1318	0	0	2543	1918	30821	2274	580	0
MEG_2797|Drugs|MLS|23S_rRNA_methyltransferases|ERMB	1122	1360	4023	10998	1186	1799	1004	2427	1688	2627	1553	2007	2912	1932	2890	2264	701	0	758	665	2971	880	6587	8042	861	1883	4738	5349	2046	3320	2402	3267	3485	25	1538	2390	568	455	385	311	226	6539
MEG_1278|Drugs|betalactams|Class_C_betalactamases|BLAEC	0	90	936	0	0	0	0	33	97	420	0	0	58	107	0	180	0	0	0	0	0	88	0	0	0	0	0	0	0	0	49	0	0	0	0	10228	0	0	0	0	0	68
MEG_7425|Drugs|Glycopeptides|VanD-type_resistance_protein|VANHD	0	0	0	0	0	0	0	0	0	0	0	0	0	0	0	0	0	0	0	0	0	0	0	0	0	0	0	117	0	0	0	0	0	0	0	0	0	0	0	0	0	0
MEG_3819|Drugs|MLS|MLS_resistance_MFS_efflux_pumps|MEFA	180	619	148	1125	0	600	575	753	300	765	538	694	242	664	1320	1056	441	0	0	0	0	464	854	2077	0	0	494	1179	711	1037	681	1075	1329	0	215	379	0	140	0	204	0	1606
MEG_6746|Drugs|betalactams|Class_A_betalactamases|TEM	0	0	40	10	0	0	0	0	0	0	0	0	0	0	0	0	0	0	0	0	0	6	0	0	0	0	0	0	0	0	0	0	0	0	0	0	0	0	0	0	0	0
MEG_843|Drugs|Aminoglycosides|Aminoglycoside_O-nucleotidyltransferases|ANT3-DPRIME	122	256	1017	0	155	246	211	129	148	814	188	518	1371	375	50	659	147	0	60	88	205	362	203	65	195	75	703	82	177	884	273	412	1059	65	241	960	138	98	112	237	57	332
MEG_6052|Metals|Chromium_resistance|Chromium_resistance_protein|RECG	38	67	0	0	62	0	0	0	85	0	0	25	0	0	0	114	0	0	0	86	95	149	0	0	0	0	0	0	0	0	0	0	0	9	157	0	0	143	0	0	0	0
MEG_2470|Metals|Multi-metal_resistance|Multi-metal_RND_efflux_pumps|CZCE	0	0	0	0	0	0	0	0	0	0	0	0	0	0	0	0	0	0	0	0	0	0	0	0	0	0	0	0	0	0	0	0	0	0	0	0	0	66	0	0	0	0
MEG_894|Drugs|Aminoglycosides|Aminoglycoside_O-nucleotidyltransferases|ANT3-DPRIME	212	310	1399	68	216	350	343	213	254	1106	319	752	1956	548	52	831	212	0	65	192	187	494	300	66	313	131	831	169	262	903	387	739	212	71	333	1266	133	112	190	244	102	508
MEG_4678|Drugs|betalactams|Class_D_betalactamases|OXA	98	0	0	0	0	0	0	0	0	0	0	0	0	0	0	0	0	0	0	0	0	0	13	32	64	0	0	0	0	0	0	0	0	0	0	0	0	0	0	0	0	0
MEG_3641|Drugs|MLS|MLS_resistance_ABC_efflux_pumps|LSA	13077	28213	85323	224620	24364	62092	17690	67375	29758	50538	21330	72110	72020	44782	108117	57869	27155	0	19189	14903	16151	14234	75244	141170	23622	94078	53426	98133	48665	64794	63873	70537	60933	12282	26106	33794	12960	6885	9393	15897	7899	137735
MEG_2722|Multi-compound|Drug_and_biocide_resistance|Drug_and_biocide_MFS_efflux_pumps|EMRA	148	1003	19677	216	442	673	1352	667	878	10811	1270	682	865	1958	336	2398	522	0	172	302	984	745	191	543	1098	550	655	234	465	1235	742	2090	0	21	1272	170208	260	275	147	159	202	597
MEG_2082|Metals|Copper_resistance|Copper_resistance_regulator|COPZ	10	18	43	0	2	5	16	29	7	13	5	6	0	13	11	88	29	0	0	15	0	0	18	18	121	18	0	0	0	48	17	0	0	0	34	29	0	3	0	0	15	37
MEG_7176|Drugs|Tetracyclines|Tetracycline_resistance_ribosomal_protection_proteins|TETO	2867	28049	4474	37887	7515	16465	24579	27413	14183	18263	21283	16896	3881	23556	14842	43081	19368	0	1881	7337	6358	17573	2928	30371	6406	7330	3877	24967	13956	13598	18933	12121	2606	286	22437	20498	3589	3261	2565	2724	3877	20830
MEG_1533|Drugs|betalactams|Class_A_betalactamases|CARB	642	498	12602	2367	402	1083	951	1016	434	1767	725	534	1128	1779	4820	1219	221	0	246	485	254	704	25448	865	476	372	26150	3135	851	1117	1232	2284	397	57	334	2865	316	368	156	329	146	16475
MEG_3252|Biocides|Multi-biocide_resistance|Multi-biocide_RND_efflux_pump|HASF	135	0	0	0	0	0	134	0	0	79	0	83	0	0	0	259	0	0	0	0	0	0	0	0	0	0	0	0	0	0	107	0	0	0	0	0	0	0	0	0	0	0
MEG_737|Drugs|Aminoglycosides|Aminoglycoside_O-nucleotidyltransferases|ANT2-DPRIME	0	0	0	0	0	0	0	37	0	0	0	0	0	0	0	0	0	0	0	0	0	0	0	41	0	0	0	0	45	0	0	28	0	0	172	0	0	0	0	0	0	0
MEG_3514|Multi-compound|Drug_and_biocide_resistance|Drug_and_biocide_SMR_efflux_pumps|KPNE	0	0	74	0	67	0	0	0	0	0	0	0	38	0	0	53	0	0	0	0	0	0	0	0	0	0	8	0	0	0	0	0	0	0	43	28	0	0	0	0	0	14
MEG_1149|Metals|Multi-metal_resistance|Multi-metal_resistance_protein|ARSBM	570	1703	1556	2669	1694	1713	276	1676	1144	1221	935	6751	3177	902	5963	1160	1849	0	4231	2043	3313	271	10001	14704	3358	4002	5625	2757	1512	5246	3267	2375	2017	578	1400	1344	7440	2470	8193	5483	1594	3501
MEG_3067|Drugs|Fusidic_acid|Ribosomal_zinc-binding_protein|FUSB	185	0	0	0	10	289	0	398	0	0	0	43	0	490	0	7	0	0	29	34	0	0	0	0	99	2529	0	72	12	260	0	9836	132	0	0	0	24	7	0	0	0	0
MEG_2815|Drugs|MLS|23S_rRNA_methyltransferases|ERMC	756	3532	187	300	217	229	42	134	1620	12	108	25996	97	403	102	59	33	0	5524	5699	743	153	198	359	3097	777	270	1463	322	3155	5575	1750	1165	4281	24	47	5708	94	89	25662	5222	124
MEG_931|Drugs|Aminoglycosides|Aminoglycoside_O-nucleotidyltransferases|ANT3-DPRIME	243	328	1434	0	267	334	158	125	185	189	174	447	2322	557	24	843	63	0	153	333	138	1012	34	25	303	225	65	0	469	1742	291	781	0	23	137	101	2425	248	603	385	36	47
MEG_6622|Drugs|Sulfonamides|Sulfonamide-resistant_dihydropteroate_synthases|SULII	580	877	8963	1210	588	870	1518	972	626	5454	950	669	2211	1803	2046	2465	550	0	158	500	503	2088	12369	650	546	196	27991	1868	889	1003	1218	2130	172	181	9568	2137	235	285	305	722	336	6661
MEG_893|Drugs|Aminoglycosides|Aminoglycoside_O-nucleotidyltransferases|ANT3-DPRIME	366	487	2863	137	317	494	578	397	306	2055	471	1460	3166	912	131	1250	326	0	120	355	201	675	679	134	496	211	2040	318	421	1834	543	1111	242	184	600	2605	225	159	250	525	163	1085
MEG_5770|Drugs|betalactams|Class_A_betalactamases|PER	0	0	0	0	87	0	0	0	0	0	0	0	0	0	0	0	0	0	0	0	0	0	0	0	0	0	0	0	0	0	0	0	0	0	0	0	0	0	0	0	0	0
MEG_2799|Drugs|MLS|23S_rRNA_methyltransferases|ERMB	515	1045	2122	9935	807	986	777	1538	802	1653	1148	1206	1929	1239	1448	1404	627	0	347	510	1891	607	3165	4724	580	846	2145	4535	1274	2031	1544	2844	2534	0	1294	1928	395	199	311	176	112	2862
MEG_5760|Drugs|betalactams|Class_A_betalactamases|PER	0	0	0	0	170	0	0	0	0	0	0	0	0	0	0	0	0	0	0	0	0	0	0	0	0	0	0	0	0	0	0	0	0	0	0	0	0	0	0	0	0	0
MEG_2786|Drugs|MLS|23S_rRNA_methyltransferases|ERMA	1780	840	734	8417	2161	5858	1613	4149	634	1174	1226	2378	553	1153	11797	2350	314	0	623	783	8315	1601	6690	5988	1476	6041	5094	6293	4087	3931	2028	1490	3071	10	163	245	349	414	423	850	216	12972
MEG_3922|Multi-compound|Drug_and_biocide_resistance|Drug_and_biocide_RND_efflux_pumps|MEXQ	232	0	0	0	0	0	0	0	0	0	147	0	0	0	0	292	0	0	0	0	0	0	0	0	0	0	0	0	0	0	0	0	0	0	0	0	0	0	0	0	0	0
MEG_2818|Drugs|MLS|23S_rRNA_methyltransferases|ERMC	2281	4555	61	291	804	4056	174	1134	5005	0	1036	51896	36	547	21	323	248	0	10468	18841	5332	570	136	166	77239	23415	164	318	1267	62624	6609	7197	4035	6678	24	48	18171	2127	2028	23466	5097	68
MEG_2378|Drugs|betalactams|Class_A_betalactamases|CTX	5361	848	8130	191	2036	717	1662	855	782	5098	1219	511	1327	1665	745	2253	533	0	1952	556	1158	685	163	2588	7239	1152	637	604	467	7034	760	1926	561	2968	1009	1515	1097	292	127	376	431	1058
MEG_3862|Metals|Mercury_resistance|Mercury_resistance_regulator|MERD	350	103	136	77	463	114	102	64	244	161	79	91	26	201	0	298	44	0	155	515	763	325	7	0	383	0	0	0	512	806	181	361	204	520	40	62	259	236	115	136	33	23
MEG_7151|Drugs|Tetracyclines|Tetracycline_resistance_ribosomal_protection_proteins|TETO	2181	8868	5223	35569	5527	12645	8723	16853	6407	8373	7081	10155	6478	11566	15586	17532	8139	0	2309	4087	6617	5295	8164	27085	5166	10924	5905	22683	12661	10559	11873	11614	6610	123	8047	15434	2521	2788	1990	1275	1103	17130
MEG_3914|Multi-compound|Drug_and_biocide_resistance|Drug_and_biocide_RND_efflux_pumps|MEXH	149	0	0	0	0	0	0	0	0	0	0	0	0	0	0	238	0	0	0	0	0	0	0	0	0	0	0	0	0	0	0	0	0	0	0	0	0	0	0	0	0	0
MEG_7215|Drugs|Tetracyclines|Tetracycline_resistance_ribosomal_protection_proteins|TETW	5444	22739	5760	36662	6816	13472	20294	21603	13195	20604	16514	19550	7829	21094	13914	32293	19006	0	1828	7920	8925	15341	3221	26881	6258	6197	4273	25722	11178	12271	17462	11617	2922	1874	16951	22875	3057	3194	2371	7641	5373	16058
MEG_752|Drugs|Aminoglycosides|Aminoglycoside_O-nucleotidyltransferases|ANT2-DPRIME	105	70	162	0	101	0	0	102	0	107	63	190	0	171	363	223	0	0	0	78	0	127	181	77	71	66	0	0	158	152	102	161	0	0	507	0	41	31	0	49	33	128
MEG_3012|Drugs|Fosfomycin|Fosfomycin_thiol_transferases|FOSB	410	0	0	0	0	0	0	0	0	0	0	0	0	0	0	0	0	0	0	0	0	0	0	0	0	0	0	0	0	0	0	0	0	0	0	0	0	0	0	84	40	0
MEG_472|Drugs|betalactams|Class_C_betalactamases|ACT	38	0	0	0	0	0	0	0	0	0	0	0	0	0	0	0	0	0	0	0	0	0	0	0	0	0	0	0	0	0	0	0	0	0	0	0	0	0	0	0	0	0
MEG_6549|Biocides|Multi-biocide_resistance|Multi-biocide_resistance_regulator|SOXRB	82	473	8133	140	147	351	841	479	356	5934	675	351	484	1321	289	1412	279	0	151	168	451	520	95	313	866	291	424	68	267	629	394	576	0	20	669	89563	192	68	66	57	136	437
MEG_2698|Biocides|Multi-biocide_resistance|Multi-biocide_SMR_efflux_pump|EBRB	0	0	14	0	0	0	8	7	0	0	12	0	3	0	6	37	0	0	0	8	0	0	3	8	52	0	0	0	0	0	0	0	0	0	7	13	4	0	0	0	0	6
MEG_2132|Multi-compound|Drug_and_biocide_resistance|Drug_and_biocide_RND_efflux_regulator|CRP	454	885	16115	354	268	532	1137	552	746	10195	1057	573	717	1627	311	2195	344	0	221	249	645	630	144	560	875	334	829	208	537	1080	710	916	0	54	1356	152371	240	184	122	163	180	562
MEG_3120|Drugs|betalactams|Class_A_betalactamases|GES	0	0	0	0	0	0	0	0	0	0	0	0	0	0	0	0	0	0	0	0	0	259	0	0	0	0	0	0	0	0	0	0	0	0	0	0	0	0	0	0	0	0
MEG_6638|Drugs|Sulfonamides|Sulfonamide-resistant_dihydropteroate_synthases|SULII	475	751	8341	1085	491	733	1294	853	541	4725	830	591	1969	1567	1685	2165	451	0	114	386	413	1722	11138	519	508	167	23568	1699	775	917	966	1889	144	165	7882	1912	165	245	249	689	237	6066
MEG_4058|Metals|Multi-metal_resistance|Multi-metal_resistance_protein|MRDH	0	0	0	0	0	0	0	0	89	0	0	0	0	0	0	0	0	0	0	0	0	0	0	0	0	0	0	0	0	0	0	0	0	0	0	0	0	0	0	0	0	0
MEG_1553|Drugs|Phenicol|Chloramphenicol_acetyltransferases|CAT	0	0	0	0	0	0	0	0	0	54	0	0	0	0	0	0	0	0	0	0	0	0	0	0	0	0	0	0	0	0	0	0	0	0	0	0	0	0	0	0	0	0
MEG_2518|Drugs|Trimethoprim|Dihydrofolate_reductase|DFRA	0	0	0	0	0	0	0	0	0	24	0	0	0	0	0	0	0	0	0	0	0	0	0	0	0	0	0	0	0	0	0	0	0	0	0	0	0	0	0	0	0	0
MEG_994|Drugs|Aminoglycosides|Aminoglycoside_O-nucleotidyltransferases|ANT6	7471	50290	25871	77247	9098	18888	9554	20936	21417	14232	9741	27990	15205	14246	31260	25121	8733	0	3921	6740	6362	6996	27388	33947	8384	22429	15894	39108	17906	15396	17458	18128	11176	5786	9813	17746	3634	2429	2540	10022	3758	35159
MEG_628|Drugs|betalactams|Class_C_betalactamases|ADC	0	0	0	0	0	0	0	0	0	0	0	0	0	0	0	0	0	0	0	0	0	0	0	0	0	0	0	0	0	0	0	0	0	0	0	0	0	0	0	18	0	0
MEG_3767|Drugs|betalactams|Penicillin_binding_protein|MECA	0	0	0	0	0	0	0	0	0	0	0	63	0	0	0	0	0	0	0	0	0	0	0	258	0	0	0	0	0	0	0	0	0	0	114	0	0	0	0	0	0	0
MEG_6071|Drugs|Aminoglycosides|16S_rRNA_methyltransferases|RMTF	0	291	76	345	0	198	491	249	172	269	230	162	0	250	160	493	200	0	0	129	0	420	0	661	0	79	0	0	0	0	229	0	0	0	192	249	0	0	0	0	0	198
MEG_4099|Drugs|betalactams|Class_B_betalactamases|MUS	0	0	0	0	0	0	0	0	0	0	0	0	0	0	0	38	0	0	0	0	0	0	0	0	0	0	0	0	0	0	291	0	0	0	0	129	0	0	0	0	0	0
MEG_1980|Drugs|betalactams|Class_C_betalactamases|CMY	51	0	0	0	0	0	67	0	0	145	32	0	0	0	0	121	0	0	0	0	0	0	0	0	0	0	0	0	0	0	0	0	0	0	19	9033	0	0	0	0	0	0
MEG_1899|Drugs|betalactams|Class_C_betalactamases|CMY	0	0	0	0	0	0	0	0	0	41	0	0	0	0	0	0	0	0	0	0	0	0	0	0	0	0	0	0	0	0	0	0	0	0	0	3122	0	0	0	0	0	0
MEG_3811|Drugs|MLS|MLS_resistance_MFS_efflux_pumps|MEFA	362	1889	1304	3557	918	1440	2891	2776	1201	1709	2808	1249	3173	3028	1546	4069	1369	0	535	791	1157	2086	984	2685	1129	1202	555	2591	1683	2525	1843	3087	966	115	2102	3502	727	3085	443	342	411	2270
MEG_6560|Biocides|Multi-biocide_resistance|Multi-biocide_RND_efflux_pump|SRPB	0	0	0	0	0	0	206	0	311	0	0	0	466	0	0	0	0	0	0	0	0	0	0	0	0	0	0	0	0	0	0	0	0	0	0	0	0	0	0	0	0	0
MEG_2528|Drugs|Trimethoprim|Dihydrofolate_reductase|DFRA	39	0	664	0	0	0	0	0	0	229	18	0	29	51	0	75	0	0	0	0	0	0	118	0	0	0	371	58	0	145	65	229	42	0	0	0	0	0	0	0	0	0
MEG_1017|Drugs|Aminoglycosides|Aminoglycoside_O-phosphotransferases|APH2-DPRIME	15911	9548	52716	38297	15255	39741	15970	37858	10292	29027	14583	16933	25458	25803	131557	33624	6965	0	6554	6898	9288	11185	197185	189717	9380	29534	87513	32862	23016	22479	27194	31729	13203	763	18365	20290	5273	7219	3406	4163	3819	234135
MEG_942|Drugs|Aminoglycosides|Aminoglycoside_O-nucleotidyltransferases|ANT3-DPRIME	254	199	1001	30	151	289	220	179	126	689	173	1129	964	390	153	562	125	0	54	165	129	331	332	119	241	145	636	65	243	906	280	539	173	0	440	830	120	81	145	235	55	435
MEG_6789|Drugs|betalactams|Class_A_betalactamases|TEM	0	0	0	55	0	0	0	0	0	0	0	0	0	0	0	0	0	0	0	0	193	0	0	0	54	0	0	356	0	53	0	37	188	0	0	0	0	0	0	0	0	0
MEG_29|Drugs|Aminoglycosides|Aminoglycoside_N-acetyltransferases|AAC3	0	0	0	0	0	0	0	0	0	0	0	0	0	0	0	0	0	0	0	0	0	0	0	0	0	0	0	0	0	0	0	0	0	0	0	0	45	0	0	0	0	0
MEG_7239|Drugs|Tetracyclines|Tetracycline_inactivation_enzymes|TETX	737	1330	7263	563	957	775	1067	580	574	5213	868	984	135	1542	0	3431	526	0	212	365	911	1081	314	226	2868	765	4623	416	2364	5957	1336	9197	2822	89	2619	1440	448	382	947	2162	146	521
MEG_7079|Drugs|Tetracyclines|Tetracycline_resistance_MFS_efflux_pumps|TETG	653	1052	96	0	743	2008	404	1060	362	97	567	1383	59	2088	0	2210	247	0	146	527	0	2814	84	205	1506	965	111	0	1584	6351	1197	2568	0	130	118	41	696	588	1132	1587	154	158
MEG_2023|Metals|Copper_resistance|Copper_resistance_protein|COPA	955	385	0	0	254	258	247	315	1139	366	362	568	181	497	447	739	294	0	108	406	0	1120	102	279	516	0	129	0	0	1980	613	0	0	686	460	0	974	924	198	224	82	269
MEG_6612|Drugs|Sulfonamides|Sulfonamide-resistant_dihydropteroate_synthases|SULI	1712	1681	1119	605	1766	3293	1336	2274	1299	843	1214	5968	1518	4548	2995	4035	740	0	296	1952	1039	2981	2291	2285	1291	1242	873	980	2339	6024	2398	3621	762	3477	1866	559	885	745	1006	10956	5566	2475
MEG_4324|Multi-compound|Drug_and_biocide_resistance|Drug_and_biocide_RND_efflux_pumps|OQXA	0	0	0	0	0	0	0	0	0	0	0	0	0	0	0	46	0	0	0	0	0	0	0	0	0	0	0	0	0	0	0	0	0	0	0	0	0	0	0	0	0	0
MEG_1646|Drugs|betalactams|Class_A_betalactamases|CEPA	0	0	0	0	0	0	0	0	17	0	29	0	0	6	0	27	0	0	0	0	0	0	0	0	0	0	0	0	0	0	0	0	0	0	0	24	0	0	0	0	0	0
MEG_2991|Drugs|Fosfomycin|Fosfomycin_thiol_transferases|FOSA	0	0	0	0	37	0	0	0	0	0	15	0	0	0	0	0	0	0	0	0	0	0	0	0	0	0	0	0	0	0	0	0	0	0	0	0	0	0	0	0	0	18
MEG_1466|Biocides|Polyamine_resistance|Spermine/spermidine_acetyltransferase|BLTD	34	0	93	0	0	14	12	27	0	21	6	0	0	14	0	89	19	0	0	0	0	9	0	18	100	30	0	0	0	41	0	0	0	0	35	10	0	0	0	0	0	15
MEG_6899|Drugs|betalactams|Class_A_betalactamases|TEM	0	0	27	0	0	0	0	0	0	0	0	0	0	0	0	0	0	0	0	0	300	0	0	0	0	0	0	387	0	0	0	0	76	0	0	0	0	0	0	0	0	0
MEG_271|Drugs|Aminoglycosides|Aminoglycoside_N-acetyltransferases|AAC6-PRIME	0	0	34	0	0	0	0	0	0	0	0	0	0	0	0	0	0	0	0	0	0	0	0	0	0	0	0	0	0	0	0	0	0	0	0	0	0	0	0	0	0	0
MEG_7092|Drugs|Tetracyclines|Tetracycline_resistance_MFS_efflux_pumps|TETL	267	266	818	11499	911	1383	306	1702	303	240	332	567	412	520	3736	1326	218	0	263	319	487	321	12029	5082	241	966	3936	3460	1828	1081	1669	1072	1940	42	151	541	258	350	322	141	47	4769
MEG_3772|Drugs|betalactams|Penicillin_binding_protein|MECA	992	1666	118	0	191	174	0	79	727	50	233	42273	183	1560	0	84	4952	0	9312	4937	773	241	0	0	14577	725	0	84	508	20074	9917	16113	1060	19636	54	87	15445	1428	13895	113381	29397	0
MEG_1868|Drugs|betalactams|Class_C_betalactamases|CMY	24	0	0	0	0	0	32	0	0	41	0	0	0	0	0	0	0	0	0	0	0	0	0	0	0	0	0	0	0	0	0	0	0	0	0	3172	0	0	0	0	0	0
MEG_6044|Drugs|Multi-drug_resistance|Multi-drug_RND_efflux_regulator|RAMA	52	160	0	0	18	0	0	0	0	35	0	0	21	0	0	0	0	0	0	0	0	18	0	0	0	0	0	0	0	0	0	0	0	42	0	0	0	0	0	0	0	0
MEG_1369|Drugs|betalactams|Class_A_betalactamases|BLAZ	0	0	0	0	0	0	0	0	0	0	0	0	0	0	0	0	0	0	96	0	0	0	0	0	0	0	0	0	0	0	0	0	0	0	0	0	65	0	0	0	0	0
MEG_3374|Drugs|betalactams|Class_B_betalactamases|IMP	0	0	0	0	0	0	22	0	0	15	0	0	0	0	0	0	0	0	9	0	0	13	0	0	0	0	0	0	0	0	37	0	0	0	15	0	0	0	0	0	0	0
MEG_4175|Metals|Nickel_resistance|Nickel_ABC_efflux_regulator|NIKR	0	21	444	0	9	5	12	13	13	203	21	9	8	20	0	17	4	0	2	0	0	8	0	12	16	0	7	0	2	30	13	5	0	0	18	54	7	0	4	5	2	8
MEG_5062|Drugs|betalactams|Class_D_betalactamases|OXA	69	128	590	0	180	53	49	23	193	13938	57	41	0	158	0	573	0	0	167	40	0	0	31	0	1755	63	411	0	181	569	113	640	0	43	417	68	58	27	138	279	0	32
MEG_7813|Multi-compound|Biocide_and_metal_resistance|Biocide_and_metal_resistance_protein|YCHH	35	255	5211	19	83	179	383	125	254	2964	361	167	238	455	164	546	101	0	37	83	537	257	41	166	268	28	214	0	54	283	132	167	0	0	477	43110	33	55	46	51	61	190
MEG_1582|Drugs|Phenicol|Chloramphenicol_acetyltransferases|CATA	24	0	0	0	0	0	0	0	0	0	0	0	0	0	0	0	0	0	0	0	0	0	0	0	0	0	0	0	0	0	0	0	0	0	0	0	0	0	0	0	0	0
MEG_1383|Drugs|betalactams|Class_A_betalactamases|BLAZ	0	0	0	0	0	0	0	0	0	0	0	0	0	0	0	0	0	0	0	0	0	0	0	0	0	0	0	0	0	28	24	42	0	0	0	0	40	0	33	0	0	0
MEG_3923|Multi-compound|Drug_and_biocide_resistance|Drug_and_biocide_RND_efflux_pumps|MEXQ	194	0	0	0	0	0	0	0	0	0	146	0	0	0	0	343	0	0	0	0	0	0	0	0	0	0	0	0	0	0	0	0	0	0	0	0	0	0	0	0	0	0
MEG_6931|Drugs|betalactams|Class_A_betalactamases|TEM	0	0	152	0	78	0	0	0	0	47	0	0	0	22	0	0	0	0	0	0	0	0	0	0	55	0	0	122	24	0	0	0	0	0	0	22	0	0	0	0	0	0
MEG_409|Multi-compound|Drug_and_biocide_resistance|Drug_and_biocide_RND_efflux_pumps|ACRF	457	2166	42491	622	713	1537	4166	1504	1842	27501	3146	1381	1884	4636	1178	5651	1231	0	687	630	1265	2197	365	1507	2146	782	2001	1184	1141	2477	1769	3229	0	0	2993	397008	577	518	349	356	689	1820
MEG_1644|Multi-compound|Drug_and_biocide_resistance|Drug_and_biocide_RND_efflux_pumps|CEOB	0	0	0	0	1262	0	0	0	0	0	0	630	0	0	0	3039	0	0	0	1109	0	3023	0	0	0	0	0	0	0	0	0	0	0	0	0	2115	0	2004	0	0	893	1603
MEG_2716|Biocides|Multi-biocide_resistance|Multi-biocide_RND_efflux_pump|EMHB	0	0	0	0	607	0	0	0	907	0	0	0	0	0	0	0	0	0	0	972	1831	0	0	0	0	0	0	0	0	0	0	0	0	0	0	0	0	1030	0	0	0	0
MEG_3910|Multi-compound|Drug_and_biocide_resistance|Drug_and_biocide_RND_efflux_pumps|MEXE	0	0	0	0	0	0	0	0	0	0	0	0	0	0	0	136	0	0	0	0	0	0	0	0	0	0	0	0	0	0	0	0	0	0	0	0	0	16	0	0	0	0
MEG_958|Drugs|Aminoglycosides|Aminoglycoside_O-nucleotidyltransferases|ANT3-DPRIME	322	549	2325	131	260	601	529	380	324	2005	576	1273	4355	921	88	1424	387	0	157	276	180	727	387	188	398	200	1428	113	387	1660	626	929	271	101	717	2126	214	164	268	452	179	702
MEG_7237|Drugs|Tetracyclines|Tetracycline_resistance_ribosomal_protection_proteins|TETW	1908	7787	4220	90964	5390	12172	8706	21751	5111	7652	6963	6685	6802	9311	6285	15337	7098	0	1476	3062	4348	6570	2987	12183	2920	6373	4876	40195	12839	5529	8727	5860	2364	412	6937	10109	1513	1436	1117	1382	2175	7482
MEG_5297|Drugs|betalactams|Class_A_betalactamases|OXY	0	0	0	0	0	0	0	0	0	0	0	0	0	0	0	0	0	0	0	0	0	0	0	0	0	0	0	0	0	0	0	0	0	88	0	0	0	0	0	0	0	0
MEG_2498|Drugs|Trimethoprim|Dihydrofolate_reductase|DFRA	57	50	919	0	49	32	0	21	0	353	32	36	60	72	18	102	0	0	0	18	0	17	183	15	193	24	539	37	111	318	91	368	0	0	11	58	0	0	43	141	0	197
MEG_3827|Drugs|MLS|MLS_resistance_MFS_efflux_pumps|MEFB	49	436	108	0	57	165	559	139	44	2755	173	574	99	172	0	258	59	0	26	0	0	841	17	0	0	0	519	0	0	447	223	172	0	0	0	97	46	79	0	507	119	56
MEG_2487|Drugs|Trimethoprim|Dihydrofolate_reductase|DFRA	14	50	53	0	48	33	46	38	27	0	45	27	0	55	0	143	0	0	0	14	0	53	0	0	42	36	0	0	49	114	83	114	0	0	18	12	0	11	15	42	14	0
MEG_7109|Drugs|Tetracyclines|Tetracycline_resistance_ribosomal_protection_proteins|TETM	2289	4937	7914	51520	4357	10455	1382	10737	2547	5252	2273	4781	9663	4151	36852	4698	1102	0	3461	1045	2115	1185	64222	54887	929	9425	25278	23010	8369	3868	6823	3444	4842	230	2701	3394	3019	1350	1627	1025	305	33257
MEG_7155|Drugs|Tetracyclines|Tetracycline_resistance_ribosomal_protection_proteins|TETO	1383	7000	3696	27110	3822	8145	6061	12236	3984	6400	5546	7128	5139	8332	11889	11490	5578	0	1299	2715	3984	4115	5641	19580	3215	6034	4314	17897	8129	7468	8047	7318	3589	0	5863	10299	1892	2004	1355	970	847	12388
MEG_7471|Drugs|Glycopeptides|VanC-type_regulator|VANRC	48	0	37	0	0	0	0	0	0	0	0	0	0	0	0	0	0	0	0	0	0	0	0	0	0	0	0	0	0	0	0	0	0	0	0	0	0	0	0	0	0	0
MEG_1326|Drugs|betalactams|Class_A_betalactamases|BLAZ	0	0	0	0	0	0	0	0	0	0	0	0	0	0	0	0	0	0	0	0	0	0	0	0	0	0	0	0	0	0	0	269	0	0	0	0	75	0	0	0	0	0
MEG_2734|Multi-compound|Drug_and_biocide_resistance|Drug_and_biocide_MFS_efflux_regulator|EMRR	337	525	10237	306	229	497	889	453	446	5618	675	415	467	1254	214	1558	320	0	218	230	606	472	162	388	986	303	764	229	260	1209	508	1150	426	10	682	87689	239	133	139	140	154	387
MEG_479|Drugs|betalactams|Class_C_betalactamases|ACT	0	0	0	0	0	0	0	0	0	132	0	0	0	0	0	0	0	0	0	0	0	0	0	0	0	0	0	0	0	0	0	0	0	0	0	0	0	0	0	0	0	0
MEG_3833|Multi-compound|Drug_and_biocide_resistance|Drug_and_biocide_MATE_efflux_pumps|MEPA	0	0	35	0	0	0	0	0	0	40	0	0	36	0	46	0	0	0	0	0	0	0	84	35	0	450	0	0	0	0	0	0	0	0	0	113	0	0	0	0	0	0
MEG_7225|Drugs|Tetracyclines|Tetracycline_resistance_ribosomal_protection_proteins|TETW	4870	27296	7102	45122	9922	20266	28054	31061	17494	26243	23292	22712	7833	28494	19408	46721	23528	0	2507	9990	10773	19757	4731	39281	8505	8952	6189	26234	16818	15393	23021	13886	3097	1421	24827	35796	3659	9242	3169	6291	5770	26048
MEG_1448|Drugs|betalactams|Class_A_betalactamases|BLAZ	0	0	0	0	0	0	0	0	0	0	0	0	0	0	0	0	0	0	106	0	45	0	0	0	0	0	0	0	0	91	0	0	0	0	0	0	44	0	549	0	0	0
MEG_7812|Metals|Iron_resistance|Iron_resistance_protein|YBTQ	212	571	4041	0	215	301	1330	333	492	2186	588	256	854	1429	174	1037	363	0	165	265	0	737	62	184	0	0	89	0	227	520	404	785	0	0	2581	3462	0	191	0	140	237	174
MEG_4172|Metals|Nickel_resistance|Nickel_ABC_efflux_pumps|NIKD	0	216	3369	0	0	132	464	136	0	2258	310	0	0	435	0	486	169	0	0	0	0	303	0	0	0	0	0	0	0	0	0	273	0	0	304	34072	0	0	0	0	0	170
MEG_4000|Metals|Multi-metal_resistance|Multi-metal_resistance_protein|MNTR	103	508	8186	164	170	377	710	346	401	4768	676	362	379	1076	247	1250	223	0	119	124	151	360	91	340	411	219	347	0	277	641	427	1008	0	16	561	61969	129	94	81	62	115	372
MEG_4129|Metals|Multi-metal_resistance|Multi-metal_resistance_protein|NCZA	0	0	0	0	0	0	0	0	0	0	0	0	0	0	0	0	0	0	0	0	0	0	0	0	0	0	0	0	0	0	0	0	0	0	0	0	0	1704	0	0	0	0
MEG_7462|Drugs|Glycopeptides|VanB-type_regulator|VANRB	0	18	11	0	0	0	14	20	0	14	17	0	0	0	0	0	0	0	0	0	0	0	0	21	0	0	0	0	0	0	0	0	0	0	0	22	0	0	0	0	0	0
MEG_7295|Multi-compound|Drug_and_biocide_resistance|Drug_and_biocide_RND_efflux_pumps|TTGG	0	0	0	0	0	0	0	0	60	0	0	0	189	0	0	0	0	0	0	0	0	0	0	0	0	0	0	0	0	0	0	0	0	0	0	0	0	0	0	0	0	0
MEG_1373|Drugs|betalactams|Class_A_betalactamases|BLAZ	0	0	0	0	0	0	0	0	0	0	0	104	0	0	0	0	265	0	212	20	130	0	0	0	53	39	0	0	24	193	0	616	158	0	0	0	129	74	1033	82	0	0
MEG_7490|Drugs|Glycopeptides|VanB-type_regulator|VANSB	0	0	0	0	0	0	0	0	0	0	0	0	0	0	0	0	0	0	0	0	0	0	0	32	0	0	0	0	0	0	0	0	0	0	0	0	0	0	0	0	0	0
MEG_2500|Drugs|Trimethoprim|Dihydrofolate_reductase|DFRA	195	133	2651	77	139	111	100	80	72	1390	114	86	207	190	40	310	25	0	37	41	63	55	600	35	536	105	2354	303	288	1228	312	1655	244	27	53	233	47	53	167	452	16	601
MEG_4077|Multi-compound|Drug_and_biocide_resistance|Drug_and_biocide_RND_efflux_regulator|MTRA	0	0	0	0	0	0	0	0	87	0	0	0	0	0	0	0	0	0	0	0	0	0	0	0	0	0	0	0	0	0	0	0	0	0	0	0	0	0	0	0	0	0
MEG_815|Drugs|Aminoglycosides|Aminoglycoside_O-nucleotidyltransferases|ANT3-DPRIME	224	301	1294	0	226	563	221	287	195	653	204	688	1772	655	41	729	119	0	80	162	302	506	165	60	228	137	488	0	345	1226	358	1194	0	0	202	736	310	137	221	280	75	308
MEG_1694|Drugs|betalactams|Class_A_betalactamases|CFX	198	294	41	410	172	187	342	269	854	213	399	382	27	222	31	617	235	0	92	571	393	174	11	121	298	377	17	317	347	546	180	571	1119	63	291	309	179	381	90	55	33	99
MEG_6991|Drugs|Tetracyclines|Tetracycline_resistance_ribosomal_protection_proteins|TET40	5499	54065	21380	186657	22478	39299	67444	75242	37316	67043	50731	42223	20027	59510	51745	103955	51298	0	3856	20203	18067	47058	10843	127564	14701	15088	17165	79286	42702	34079	45298	28802	4873	492	72068	99364	7755	5582	5558	6370	8684	65985
MEG_7116|Drugs|Tetracyclines|Tetracycline_resistance_ribosomal_protection_proteins|TETM	879	1390	4179	10950	1155	2622	456	2793	1047	1272	715	1401	6654	1373	7052	1170	447	0	2737	550	1399	401	11282	10849	450	2857	4919	5065	2034	1953	3019	2001	2469	626	802	1827	2460	810	1379	1096	239	6219
MEG_921|Drugs|Aminoglycosides|Aminoglycoside_O-nucleotidyltransferases|ANT3-DPRIME	134	66	14	0	159	359	91	129	31	35	100	220	36	378	0	349	50	0	24	73	0	102	0	0	238	182	20	0	201	601	227	1050	0	172	126	73	66	45	130	110	33	16
MEG_6843|Drugs|betalactams|Class_A_betalactamases|TEM	37	0	25	196	0	26	0	0	0	0	0	19	0	38	0	10	0	0	0	0	736	0	0	0	109	51	0	1092	50	121	0	183	468	0	0	0	22	16	20	27	0	0
MEG_6504|Metals|Multi-metal_resistance|Multi-metal_RND_efflux_pumps|SILF	1111	49	1190	0	285	50	106	57	72	452	89	63	49	170	11	295	72	0	328	44	1350	24	11	25	1247	183	62	0	189	1609	110	193	0	318	72	7565	162	23	80	64	15	26
MEG_7084|Drugs|Tetracyclines|Tetracycline_resistance_MFS_efflux_pumps|TETH	1321	1978	78929	8054	1800	4471	2994	3522	2371	8545	3230	2574	21286	4821	9865	5795	1559	0	937	1075	2043	2225	124175	4344	1133	1467	121780	5546	3161	3093	4295	6000	1316	71	3352	9830	857	677	443	1556	645	51589
MEG_5307|Drugs|betalactams|Class_A_betalactamases|OXY	0	0	0	0	0	0	0	0	0	0	0	0	0	0	0	0	0	0	0	0	0	0	0	0	0	0	0	0	0	0	0	0	0	14	0	0	0	0	0	0	0	0
MEG_3674|Drugs|Lipopeptides|Colistin_phosphoethanolamine_transferase|MCR	0	0	26	0	0	0	0	0	0	0	0	0	0	0	0	0	0	0	0	0	0	0	0	0	0	0	0	0	0	0	0	0	0	0	0	0	0	0	0	0	0	0
MEG_344|Drugs|Aminoglycosides|Aminoglycoside_N-acetyltransferases|AAC6-PRIME	0	0	0	0	0	0	0	5	0	0	0	0	0	0	0	19	0	0	0	0	0	0	0	0	0	0	0	0	0	29	0	0	0	0	0	0	0	0	0	0	0	0
MEG_3077|Biocides|Acid_resistance|Acid_resistance_protein|GADA	0	99	115	0	0	0	0	0	0	77	0	0	0	0	0	0	0	0	0	0	0	0	0	0	0	0	0	0	0	0	0	0	0	0	182	0	0	0	0	0	0	0
MEG_7858|Metals|Zinc_resistance|Zinc_resistance_protein|ZNUB	103	859	11807	78	261	534	1277	766	473	8963	1351	465	902	2049	429	1815	455	0	160	284	837	742	186	637	474	172	559	828	446	1500	677	1224	0	0	1177	110637	321	176	121	153	278	773
MEG_3919|Multi-compound|Drug_and_biocide_resistance|Drug_and_biocide_RND_efflux_pumps|MEXN	487	0	0	0	0	0	0	0	0	0	0	0	0	0	0	728	0	0	0	0	0	0	0	0	0	0	0	0	0	0	0	0	0	0	0	0	0	0	0	0	0	0
MEG_838|Drugs|Aminoglycosides|Aminoglycoside_O-nucleotidyltransferases|ANT3-DPRIME	274	255	375	40	232	390	196	288	188	355	228	1603	584	541	533	660	125	0	63	235	195	398	316	445	259	360	135	38	338	927	420	619	172	16	1352	355	161	76	111	263	105	402
MEG_2547|Drugs|Trimethoprim|Dihydrofolate_reductase|DFRA	0	0	0	0	0	0	0	0	0	0	0	0	0	0	0	10	0	0	0	0	0	8	0	0	0	0	0	0	0	0	8	0	0	0	22	0	0	0	0	0	0	0
MEG_1411|Drugs|betalactams|Class_A_betalactamases|BLAZ	166	86	0	0	86	131	0	48	200	0	20	5152	34	76	0	0	506	0	1259	762	222	12	15	0	2825	766	34	94	84	2606	1606	537	1020	2378	0	0	1544	207	7688	16071	4408	0
MEG_6927|Drugs|betalactams|Class_A_betalactamases|TEM	0	0	276	0	0	0	0	0	0	50	0	0	0	0	0	0	0	0	0	0	0	0	0	0	0	0	0	268	0	0	0	0	0	0	0	0	0	0	0	0	0	0
MEG_4052|Drugs|MLS|Macrolide_phosphotransferases|MPHO	0	0	0	0	0	361	0	139	220	0	166	0	0	0	0	372	0	0	0	352	0	0	0	0	0	0	0	0	0	0	177	0	0	0	0	0	0	420	0	0	0	245
MEG_4773|Drugs|betalactams|Class_D_betalactamases|OXA	66	35	0	0	33	110	0	84	32	19	24	705	107	114	0	168	13	0	0	88	0	152	0	0	0	44	0	0	55	358	68	123	0	10	11	16	58	17	42	57	0	0
MEG_57|Drugs|Aminoglycosides|Aminoglycoside_N-acetyltransferases|AAC3	0	0	26	0	0	71	132	0	33	14	31	0	0	33	0	83	0	0	0	0	0	0	0	0	0	0	0	0	29	132	68	0	0	0	41	49	0	52	0	0	0	0
MEG_2785|Drugs|MLS|23S_rRNA_methyltransferases|ERMA	2364	1429	2946	5012	3204	6826	1617	4450	1557	2207	1264	16222	2277	1964	12491	4345	626	0	1314	3258	2246	1175	12997	13399	1982	9971	7170	5216	5365	4444	4121	6918	13209	110	1017	1372	724	782	876	1247	322	15718
MEG_181|Drugs|Aminoglycosides|Aminoglycoside_N-acetyltransferases|AAC6-PRIME	0	14	0	0	0	8	0	0	0	0	0	8	0	0	0	0	0	0	0	0	0	20	0	0	0	0	0	0	0	0	0	0	0	0	0	0	16	0	0	0	0	0
MEG_7271|Biocides|Phenolic_compound_resistance|Phenolic_RND_efflux_pump|TRIA	233	0	0	0	0	0	0	0	0	0	161	0	0	219	0	0	0	0	0	0	0	0	0	0	0	0	0	0	0	0	0	0	0	0	0	0	0	0	0	0	0	0
MEG_6943|Drugs|betalactams|Class_A_betalactamases|TEM	0	0	18	0	0	0	0	0	0	0	0	0	0	0	0	0	0	0	0	0	0	0	0	0	0	0	0	0	0	0	0	0	0	0	0	0	0	0	0	0	0	0
MEG_6550|Biocides|Multi-biocide_resistance|Multi-biocide_resistance_regulator|SOXRB	64	224	3500	109	63	189	524	237	108	2663	464	101	231	697	138	694	150	0	29	73	241	349	41	182	321	66	170	0	112	179	215	240	0	0	329	38638	65	45	23	34	112	253
MEG_5422|Metals|Copper_resistance|Copper_resistance_protein|PCOD	2082	55	2962	165	172	141	233	172	121	1659	253	125	313	344	73	493	172	0	130	103	1365	81	54	74	292	356	181	0	155	840	172	276	0	515	172	32818	56	20	58	46	49	120
MEG_887|Drugs|Aminoglycosides|Aminoglycoside_O-nucleotidyltransferases|ANT3-DPRIME	237	308	1763	88	228	324	421	258	238	1213	337	1325	1915	604	78	898	236	0	116	273	102	484	409	73	311	187	1205	101	297	1071	392	935	177	117	348	1563	130	135	182	291	101	658
MEG_805|Drugs|Aminoglycosides|Aminoglycoside_O-nucleotidyltransferases|ANT3-DPRIME	234	361	1368	58	239	494	295	273	203	1059	273	846	1653	715	75	995	171	0	102	173	143	556	329	84	332	176	942	111	368	1417	397	778	288	95	292	1149	195	133	242	407	77	531
MEG_852|Drugs|Aminoglycosides|Aminoglycoside_O-nucleotidyltransferases|ANT3-DPRIME	587	297	240	0	277	544	360	258	241	304	271	1518	320	833	210	768	264	0	52	319	0	758	165	139	309	0	89	0	277	920	399	1010	0	44	616	168	186	157	167	267	182	325
MEG_1192|Multi-compound|Drug_and_biocide_and_metal_resistance|Drug_and_biocide_and_metal_RND_efflux_regulator|BAER	470	1609	20202	377	599	1133	2971	1208	957	12965	2273	865	1303	3685	675	4070	999	0	482	562	1430	1888	240	987	1462	472	871	776	652	2422	1440	1443	0	50	2058	191610	521	364	233	357	689	1171
MEG_4067|Drugs|MLS|MLS_resistance_ABC_efflux_pumps|MSRA	2574	5664	110	129	342	2370	75	3050	2242	0	497	33492	51	632	174	408	7620	0	7030	6640	4736	296	155	143	20874	15391	330	394	635	12772	4119	13244	7405	7630	37	272	14400	2785	35895	30855	11179	173
MEG_6082|Multi-compound|Drug_and_biocide_and_metal_resistance|Drug_and_biocide_and_metal_RND_efflux_pumps|ROBA	364	1340	18082	354	427	566	1778	754	661	11526	1343	758	986	2302	436	2592	563	0	228	360	791	1049	169	631	808	339	851	0	570	1598	815	2021	0	0	1357	176768	268	240	162	197	224	751
MEG_3086|Drugs|betalactams|Class_A_betalactamases|GES	0	0	0	0	0	0	0	0	0	0	0	0	0	0	0	0	0	0	0	0	0	314	0	0	0	0	0	0	0	0	0	0	0	0	0	0	0	0	0	0	0	0
MEG_7026|Drugs|Tetracyclines|Tetracycline_resistance_MFS_efflux_pumps|TETA	64	134	436	0	152	190	166	191	140	258	161	104	88	289	155	264	59	0	0	76	0	162	154	186	74	86	59	124	133	247	144	145	0	37	126	75	42	74	40	86	0	209
MEG_4010|Metals|Multi-metal_resistance|Multi-metal_ABC_efflux_pumps|MODC	98	927	15401	160	213	585	1817	815	657	9387	1313	666	1015	2186	439	2043	697	0	193	286	678	1042	174	620	982	429	583	504	413	1164	977	1388	0	0	1401	129791	335	158	157	200	395	677
MEG_1299|Drugs|betalactams|Penicillin_binding_protein_regulator|BLAR	12907	8185	168	0	13351	2500	187	1058	8020	0	1113	33815	0	1688	0	14579	41460	0	22291	11886	195213	294	0	0	94267	19579	484	2255	10589	154656	9787	24579	295450	29519	0	153	42995	25553	169293	114480	23698	124
MEG_2116|Multi-compound|Drug_and_biocide_resistance|Drug_and_biocide_RND_efflux_regulator|CPXAR	389	0	279	0	283	0	194	0	64	67	74	0	144	99	0	304	47	0	0	124	0	238	0	0	201	97	39	0	98	198	110	0	0	223	258	69	0	168	0	96	0	121
MEG_1438|Drugs|betalactams|Class_A_betalactamases|BLAZ	49	22	0	0	22	59	0	0	36	0	0	1529	0	39	0	0	252	0	337	230	114	0	0	0	1113	236	0	0	35	863	431	169	368	847	0	0	514	53	2713	5064	1699	0
MEG_2902|Multi-compound|Drug_and_biocide_resistance|Drug_and_biocide_MFS_efflux_pumps|FEXA	1236	0	47	92	0	3301	36	1657	49	29	33	66	0	162	48	219	0	0	0	30	0	0	304	178	0	4827	115	0	84	97	137	458	0	0	0	56	68	61	31	0	0	82
MEG_5823|Multi-compound|Drug_and_biocide_resistance|Drug_and_biocide_MFS_efflux_pumps|QACAB	28121	6250	32	541	3262	10650	294	6309	8930	68	1895	510783	64	12813	0	3058	109280	0	69560	70516	35737	3312	0	42	107217	41367	0	5065	7352	135572	83433	178189	46360	222047	0	167	124091	33625	346962	898247	290830	0
MEG_875|Drugs|Aminoglycosides|Aminoglycoside_O-nucleotidyltransferases|ANT3-DPRIME	1195	723	1263	253	779	1553	650	881	534	1163	558	10700	1034	1983	1815	2405	373	0	134	1139	1373	2193	822	619	1060	928	308	185	979	4047	1064	2334	381	75	2678	682	553	357	694	1103	285	1056
MEG_6623|Drugs|Sulfonamides|Sulfonamide-resistant_dihydropteroate_synthases|SULII	621	720	523	217	636	1350	613	917	0	0	489	2624	712	1806	1116	1607	307	0	0	806	0	1461	871	840	573	546	0	0	938	2440	1032	1599	327	0	899	0	388	407	0	2412	1314	999
MEG_205|Drugs|Aminoglycosides|Aminoglycoside_N-acetyltransferases|AAC6-PRIME	0	0	0	0	0	0	0	0	0	0	0	0	38	0	0	0	0	0	0	0	0	0	0	0	0	0	0	0	0	0	0	0	0	0	0	0	0	0	0	0	0	0
MEG_871|Drugs|Aminoglycosides|Aminoglycoside_O-nucleotidyltransferases|ANT3-DPRIME	2992	2442	50224	4018	1370	3063	7167	3000	1845	6920	4012	2356	5037	7158	1008	6775	1151	0	1158	1365	1094	4645	14248	1860	1550	1021	32436	12818	3130	2820	4833	7384	870	64	1253	13132	997	1951	561	2253	1117	100932
MEG_6923|Drugs|betalactams|Class_A_betalactamases|TEM	0	0	174	0	0	0	0	0	0	0	0	0	0	0	0	0	0	0	0	0	0	0	0	0	0	0	0	0	0	0	0	0	0	0	0	0	0	0	0	0	0	0
MEG_311|Drugs|Aminoglycosides|Aminoglycoside_N-acetyltransferases|AAC6-PRIME	14	13	0	0	28	9	12	10	8	0	0	19	0	26	0	26	0	0	0	0	0	23	0	0	18	16	0	0	29	56	25	34	0	0	0	0	8	0	25	19	0	0
MEG_6529|Multi-compound|Drug_and_biocide_resistance|Drug_and_biocide_RND_efflux_pumps|SME	880	582	0	0	588	0	0	534	840	0	418	759	0	1274	0	1023	0	0	0	1020	0	3577	0	0	0	0	0	0	0	2220	504	0	0	529	0	450	0	1110	0	610	0	0
MEG_6609|Drugs|Sulfonamides|Sulfonamide-resistant_dihydropteroate_synthases|SULI	1179	1110	581	274	1017	2381	994	1718	672	580	755	3527	1048	2964	1510	3185	518	0	246	1339	522	2795	974	1153	1012	751	388	388	1457	4267	1613	2261	486	825	1294	377	772	597	703	2892	1814	1131
MEG_1343|Drugs|betalactams|Class_A_betalactamases|BLAZ	0	0	0	0	0	0	0	0	0	0	0	0	0	0	0	0	0	0	0	0	90	0	0	0	0	0	0	0	0	109	0	139	0	0	0	0	0	0	330	0	0	0
MEG_919|Drugs|Aminoglycosides|Aminoglycoside_O-nucleotidyltransferases|ANT3-DPRIME	5420	4626	4627	2047	5194	10915	5150	10139	4260	4035	3967	8594	4615	15104	16239	12314	3757	0	1590	3143	5925	11194	14299	12797	4869	7133	6173	3168	7116	12468	9020	12522	3723	236	8710	2693	2489	2047	2751	3763	1366	14012
MEG_7033|Drugs|Tetracyclines|Tetracycline_resistance_MFS_efflux_pumps|TETA	152	0	753	0	235	0	241	349	257	333	218	0	176	401	0	455	104	0	0	112	149	278	353	285	0	103	0	0	239	332	287	212	0	57	0	114	0	93	81	146	0	362
MEG_3886|Metals|Mercury_resistance|Mercury_resistance_regulator|MERR1	246	209	731	0	184	309	334	283	242	382	254	247	179	549	31	382	138	0	35	149	0	587	103	50	98	87	204	275	173	333	305	611	0	40	262	137	102	80	0	138	54	741
MEG_7228|Drugs|Tetracyclines|Tetracycline_resistance_ribosomal_protection_proteins|TETW	5014	34272	7253	65675	11443	25696	36804	40408	21992	26697	33142	27978	7104	36951	22953	64599	28920	0	2706	11744	12431	27182	4915	46935	10423	11353	6258	33768	19222	19651	29207	19672	4213	812	25613	36345	4965	4483	3774	5141	6327	32950
MEG_230|Drugs|Aminoglycosides|Aminoglycoside_N-acetyltransferases|AAC6-PRIME	0	23	0	0	41	37	0	15	16	0	12	32	7	34	0	83	17	0	0	0	0	38	0	0	52	22	0	0	37	138	65	79	0	0	0	0	16	9	28	37	0	0
MEG_2074|Metals|Copper_resistance|Copper_resistance_regulator|COPR	0	0	0	0	51	0	0	0	92	0	0	0	0	0	0	59	0	0	0	0	239	51	0	0	0	0	0	0	0	0	0	0	0	0	0	0	0	0	0	0	0	0
MEG_1087|Drugs|Aminoglycosides|Aminoglycoside_O-phosphotransferases|APH6	4941	4461	32612	4090	4059	6332	5195	6275	3386	17873	4883	7117	13962	9667	12677	9718	2169	0	1161	5092	3897	8982	55328	5854	4063	3445	58785	7312	5353	12168	6379	9940	1907	4562	6426	8989	1963	1657	1445	17480	8391	33742
MEG_7229|Drugs|Tetracyclines|Tetracycline_resistance_ribosomal_protection_proteins|TETW	14973	78810	16729	111419	23679	46265	55957	70268	44534	54833	53375	67583	17315	71963	38696	115490	54714	0	7101	21747	29708	39039	10057	81312	28120	26174	12785	98267	42591	51940	60885	46031	10364	3035	52706	70877	11690	10232	9939	14942	12635	52024
MEG_7124|Drugs|Tetracyclines|Tetracycline_resistance_ribosomal_protection_proteins|TETM	1311	2600	5468	10891	1991	4363	1136	5074	2147	2765	1496	3525	5777	3364	11736	3215	2247	0	3479	1225	1756	917	15743	22980	1198	4438	7014	7449	3798	4508	5551	3949	3779	293	1810	3694	3208	1066	1904	728	252	11483
MEG_6058|Drugs|MLS|23S_rRNA_methyltransferases|RLMH	58	151	80	42	87	49	0	27	145	44	29	431	279	43	100	69	0	0	1629	111	479	27	128	193	300	438	78	152	57	1205	744	324	240	208	22	125	2701	179	1924	1326	381	40
MEG_2766|Drugs|MLS|23S_rRNA_methyltransferases|ERM	0	0	0	0	0	0	0	0	0	0	0	0	0	0	0	0	0	0	0	0	0	0	0	0	0	0	0	0	0	0	0	0	98	0	0	0	0	0	0	0	0	0
MEG_772|Drugs|Aminoglycosides|Aminoglycoside_O-nucleotidyltransferases|ANT3-DPRIME	341	548	2448	142	276	545	616	396	352	2083	566	1260	4442	996	116	1384	422	0	126	337	207	640	468	210	497	192	1392	219	425	1792	623	1085	342	121	730	2451	289	125	320	523	189	794
MEG_7866|Multi-compound|Biocide_and_metal_resistance|Biocide_and_metal_resistance_protein|ZUPT	0	379	6132	36	93	262	656	248	278	4171	473	191	355	744	218	962	198	0	103	111	187	419	58	303	297	179	292	0	179	392	290	280	0	0	507	67701	126	63	14	79	138	307
MEG_2783|Drugs|MLS|23S_rRNA_methyltransferases|ERMA	1440	797	1725	3038	1627	3725	976	2669	924	1455	793	8077	1344	1175	6975	2422	375	0	693	1710	1499	875	7829	7344	993	5040	4031	2550	3035	2618	2187	3359	7112	62	644	785	434	451	446	719	175	9586
MEG_954|Drugs|Aminoglycosides|Aminoglycoside_O-nucleotidyltransferases|ANT3-DPRIME	337	288	2235	100	237	368	609	342	239	1493	432	1609	2347	677	93	1087	232	0	145	290	127	570	519	139	372	151	1554	148	376	1527	460	710	155	137	439	2004	228	114	237	413	134	762
MEG_308|Drugs|Aminoglycosides|Aminoglycoside_N-acetyltransferases|AAC6-PRIME	0	33	0	0	70	65	12	40	37	0	35	54	0	67	0	143	41	0	0	31	0	92	0	0	58	24	0	0	43	134	125	131	0	0	0	0	27	17	18	59	10	0
MEG_7235|Drugs|Tetracyclines|Tetracycline_resistance_ribosomal_protection_proteins|TETW	1974	9450	3957	75342	5011	11500	9371	20086	5321	7853	7715	6994	6112	9882	6061	16116	7616	0	1300	3339	4588	7110	2410	12212	3202	5951	4372	35046	11528	6058	8803	6151	2273	398	7368	9923	1653	1568	1267	1543	2114	7721
MEG_4081|Multi-compound|Drug_and_biocide_resistance|Drug_and_biocide_RND_efflux_pumps|MTRD	0	0	0	0	0	0	0	0	319	0	0	0	0	0	0	0	0	0	0	0	0	0	0	0	0	0	0	0	0	0	0	0	0	0	0	0	0	0	0	0	0	0
MEG_3668|Drugs|Lipopeptides|Colistin_phosphoethanolamine_transferase|MCR	0	0	29	0	0	0	0	0	0	0	0	0	0	0	0	0	0	0	0	0	0	0	0	0	0	0	0	0	0	0	0	0	0	0	0	0	0	0	0	0	0	0
MEG_7018|Drugs|Tetracyclines|Tetracycline_resistance_MFS_efflux_pumps|TETA	119	149	459	0	169	188	213	231	157	208	179	103	120	253	110	299	61	0	0	66	214	229	180	183	0	133	0	0	172	255	352	0	0	0	118	65	46	69	0	93	27	172
MEG_747|Drugs|Aminoglycosides|Aminoglycoside_O-nucleotidyltransferases|ANT2-DPRIME	0	49	318	14	71	60	48	40	25	305	0	610	0	85	47	154	0	0	12	82	0	39	47	0	0	0	170	26	72	137	34	124	42	0	66	0	34	20	24	48	0	27
MEG_6984|Drugs|Tetracyclines|Tetracycline_resistance_MFS_efflux_pumps|TET38	0	0	0	0	0	0	0	0	0	0	0	0	43	0	0	0	0	0	0	0	0	0	84	0	0	177	0	0	0	0	0	0	0	0	0	0	0	0	0	0	0	0
MEG_961|Drugs|Aminoglycosides|Aminoglycoside_O-nucleotidyltransferases|ANT3-DPRIME	474	723	3182	108	363	692	745	456	484	2659	657	1707	5414	1237	171	1760	501	0	169	408	254	930	746	245	584	228	2038	305	565	2306	822	1481	342	145	905	3314	315	200	387	650	205	1106
MEG_2912|Drugs|Phenicol|Phenicol_resistance_MFS_efflux_pumps|FLOR	905	1374	303	0	1594	2419	711	1672	1020	508	1285	2415	129	3443	130	3342	427	0	327	882	0	4549	116	338	1474	852	300	0	2527	8159	2912	3217	0	177	215	91	1864	529	1156	1933	319	321
MEG_1650|Drugs|betalactams|Class_A_betalactamases|CEPA	0	32	1010	0	0	22	13	0	30	0	42	25	0	44	0	172	20	0	0	0	0	0	0	0	0	0	0	86	0	30	46	0	0	0	42	94	28	0	0	0	0	20
MEG_6680|Drugs|betalactams|Class_A_betalactamases|TEM	0	0	0	0	0	0	0	0	0	0	0	0	0	0	0	0	0	0	0	0	0	0	0	0	0	0	0	0	0	8	0	0	0	0	0	0	0	0	0	0	0	0
MEG_989|Drugs|Aminoglycosides|Aminoglycoside_O-nucleotidyltransferases|ANT6	1399	107	225	442	117	1438	97	567	98	0	130	809	0	299	172	0	0	0	153	228	759	0	354	340	98	5935	536	222	246	246	501	3483	780	0	0	76	98	0	82	0	0	367
MEG_807|Drugs|Aminoglycosides|Aminoglycoside_O-nucleotidyltransferases|ANT3-DPRIME	0	147	0	0	0	181	169	126	87	0	0	410	0	260	0	391	0	0	0	92	0	236	0	0	0	0	0	0	0	533	181	388	0	0	0	0	0	53	74	0	0	0
MEG_3916|Multi-compound|Drug_and_biocide_resistance|Drug_and_biocide_RND_efflux_pumps|MEXJ	115	0	0	0	0	0	0	0	0	0	0	0	0	0	0	256	0	0	0	0	0	0	0	0	0	0	0	0	0	0	0	0	0	0	0	0	0	0	0	0	0	0
MEG_5224|Drugs|betalactams|Class_D_betalactamases|OXA	293	99	19	0	158	477	48	257	98	55	69	2650	340	348	0	614	68	0	42	302	0	552	0	0	141	185	25	0	264	1446	314	473	0	32	25	100	182	84	195	206	34	20
MEG_5980|Drugs|Fluoroquinolones|Quinolone_resistance_protein_Qnr|QNRB	0	0	0	0	0	0	0	0	0	0	0	0	0	0	0	0	0	0	0	0	0	0	0	0	0	0	0	0	0	0	0	0	0	0	0	1351	0	0	0	0	0	0
MEG_5396|Drugs|Aminocoumarins|Aminocoumarin-resistant_DNA_topoisomerases|PARY	0	0	0	0	7515	3241	0	0	5303	1422	0	2897	0	0	0	3992	0	0	0	3443	0	0	0	4577	0	0	0	0	0	0	0	0	0	0	0	0	0	6088	0	0	0	0
MEG_6730|Drugs|betalactams|Class_A_betalactamases|TEM	0	0	0	0	0	0	0	0	0	0	0	0	0	0	0	0	0	0	0	0	15	0	0	0	0	0	0	62	0	0	0	0	0	0	0	0	0	0	0	0	0	0
MEG_1755|Drugs|Phenicol|Phenicol_resistance_MFS_efflux_pumps|CMLA	0	0	0	0	0	0	0	0	0	25	0	0	0	0	0	31	0	0	0	0	0	0	64	51	0	0	0	0	0	26	0	0	0	0	0	0	0	0	0	0	0	69
MEG_227|Drugs|Aminoglycosides|Aminoglycoside_N-acetyltransferases|AAC6-PRIME	0	0	0	0	24	23	0	21	21	0	0	17	0	23	0	60	0	0	0	0	0	0	0	0	0	0	0	0	0	80	59	75	0	0	0	0	0	0	23	19	0	0
MEG_2449|Metals|Multi-metal_resistance|Multi-metal_RND_efflux_pumps|CUSC	0	381	5427	0	325	308	682	393	301	2728	616	290	255	1390	204	1291	243	0	132	124	0	410	0	296	0	237	335	0	0	601	331	468	0	0	1201	49654	0	133	0	101	157	253
MEG_1944|Drugs|betalactams|Class_C_betalactamases|CMY	0	0	0	0	0	0	28	0	0	69	0	0	0	0	0	50	0	0	0	0	0	20	0	0	0	0	0	0	0	0	0	0	0	0	0	4304	0	0	0	0	0	0
MEG_684|Multi-compound|Drug_and_biocide_resistance|Drug_and_biocide_RND_efflux_pumps|ADEG	0	0	0	0	400	0	0	0	0	0	0	0	0	0	0	631	0	0	0	0	0	0	0	0	0	0	0	0	0	0	0	0	0	0	0	0	0	0	0	0	0	0
MEG_5829|Multi-compound|Drug_and_biocide_resistance|Drug_and_biocide_SMR_efflux_pumps|QACEDELTA1	4227	3950	4570	1577	4835	7277	2181	5146	3539	3137	2870	21404	6291	8863	9117	10744	1986	0	995	4331	3445	5357	7411	6331	4482	4337	2570	2007	6303	20206	6545	11004	1141	704	7497	2408	2879	1784	2788	4971	1042	7887
MEG_1003|Drugs|Aminoglycosides|Aminoglycoside_O-nucleotidyltransferases|ANT9	5957	30725	17306	45338	13363	22615	28906	26323	18812	41454	29663	29517	9895	30602	11364	74427	23226	0	5282	10744	16179	19432	3476	28745	17669	17399	3947	20871	25234	29545	33460	39846	24717	369	57996	68201	7272	4969	6730	4295	3862	19678
MEG_2448|Metals|Multi-metal_resistance|Multi-metal_RND_efflux_pumps|CUSC	170	932	17461	330	388	825	1727	792	775	8594	1192	605	1009	2068	334	2481	625	0	338	353	740	1000	109	551	1149	264	514	0	513	1074	912	1312	0	0	864	115643	302	220	239	180	318	577
MEG_5934|Drugs|Fluoroquinolones|Quinolone_resistance_protein_Qnr|QNRB	0	0	126	0	0	0	0	0	0	0	0	0	0	0	0	0	0	0	0	0	0	0	0	0	0	0	0	0	0	0	0	0	0	0	0	2941	0	0	0	0	0	0
MEG_7220|Drugs|Tetracyclines|Tetracycline_resistance_ribosomal_protection_proteins|TETW	3046	26591	5112	37234	6911	15488	21962	25612	12647	18065	18441	15549	5275	21713	13366	36990	17194	0	1806	6469	8427	16120	3365	33938	6816	7663	4705	40383	12244	12727	17578	12378	3029	344	21474	25846	3396	3183	2346	2683	3468	20838
MEG_7203|Drugs|Tetracyclines|Tetracycline_resistance_ribosomal_protection_proteins|TETT	1573	3148	1888	91301	2050	6631	1537	4907	1572	3965	974	8006	1421	1671	19896	3114	565	0	724	1703	1133	1907	7043	6956	1134	8023	5814	35105	3933	3318	3223	2788	3353	0	353	1882	518	491	413	1348	217	17338
MEG_1372|Drugs|betalactams|Class_A_betalactamases|BLAZ	0	0	0	0	0	0	0	0	0	0	0	0	0	0	0	0	0	0	100	0	0	0	0	0	0	60	0	0	0	153	49	0	0	0	0	0	91	0	349	0	0	0
MEG_6500|Metals|Multi-metal_resistance|Multi-metal_RND_efflux_pumps|SILB	3418	164	4647	0	1153	337	394	265	205	1667	351	224	368	492	73	1124	253	0	989	186	3099	144	29	139	4124	571	252	0	444	4995	383	575	0	925	187	29223	709	114	105	225	83	164
MEG_3897|Metals|Mercury_resistance|Mercury_resistance_protein|MERT	392	156	178	0	370	139	240	131	180	179	156	115	87	254	16	426	34	0	299	538	215	152	11	40	503	170	62	0	227	720	336	685	0	196	72	48	279	163	121	280	24	17
MEG_7182|Drugs|Tetracyclines|Tetracycline_resistance_ribosomal_protection_proteins|TETQ	5483	39148	4726	71115	16047	23076	41626	35314	21136	16822	40947	22865	2508	33875	7134	72017	17864	0	3811	11662	19761	27337	1325	21471	20292	15126	1910	26606	32432	39671	23705	43716	20287	282	26214	54346	8100	4982	7565	5246	5210	18220
MEG_6664|Drugs|betalactams|Class_A_betalactamases|TEM	0	0	0	0	0	0	0	0	0	16	0	0	0	0	0	0	0	0	0	0	0	0	0	0	24	0	0	79	0	0	0	0	0	0	0	0	0	0	0	0	0	0
MEG_2075|Metals|Copper_resistance|Copper_resistance_regulator|COPS	507	364	0	0	143	276	128	130	215	71	0	332	0	108	0	210	0	0	188	366	956	152	0	172	0	378	0	0	422	0	0	0	0	0	78	0	8707	499	161	75	0	0
MEG_846|Drugs|Aminoglycosides|Aminoglycoside_O-nucleotidyltransferases|ANT3-DPRIME	330	366	2341	76	303	450	448	290	273	1651	421	1744	2606	776	104	1128	275	0	135	301	181	537	470	158	660	232	1477	271	399	1630	538	810	732	155	521	2045	225	121	223	499	133	853
MEG_315|Drugs|Aminoglycosides|Aminoglycoside_N-acetyltransferases|AAC6-PRIME	0	18	0	0	13	0	0	0	0	0	0	0	0	0	0	33	0	0	0	0	0	15	0	0	0	0	0	0	0	40	30	20	0	0	0	0	0	0	15	0	0	0
MEG_6929|Drugs|betalactams|Class_A_betalactamases|TEM	0	0	124	0	15	0	0	0	0	29	0	0	0	0	0	32	0	0	0	0	89	0	0	0	0	0	0	170	0	0	0	0	128	0	0	36	0	0	0	0	0	0
MEG_2504|Drugs|Trimethoprim|Dihydrofolate_reductase|DFRA	0	0	0	0	54	0	0	0	0	29	0	0	0	0	0	71	0	0	0	0	0	0	0	0	0	0	0	0	0	65	0	0	0	0	0	0	0	0	0	0	0	0
MEG_1335|Drugs|betalactams|Class_A_betalactamases|BLAZ	0	0	0	0	0	0	0	0	0	0	0	0	0	0	0	0	0	0	0	0	0	0	0	0	0	0	0	0	0	220	0	0	0	0	0	0	0	0	356	839	0	0
MEG_763|Drugs|Aminoglycosides|Aminoglycoside_O-nucleotidyltransferases|ANT3-DPRIME	192	126	0	0	186	155	0	59	53	103	50	405	0	363	0	242	13	0	76	110	0	3742	0	0	145	111	19	0	198	547	0	202	0	0	21	0	1248	81	237	113	0	33
MEG_986|Drugs|Aminoglycosides|Aminoglycoside_O-nucleotidyltransferases|ANT6	4774	35149	20345	55525	6449	13894	5864	15080	14877	9851	6129	18897	12613	9636	24525	16574	6360	0	3002	4739	3780	4216	21276	27218	5417	17492	12516	27611	12200	10370	12844	11768	7411	3428	6221	11158	2518	1828	1732	5696	2049	27211
MEG_844|Drugs|Aminoglycosides|Aminoglycoside_O-nucleotidyltransferases|ANT3-DPRIME	381	337	386	0	395	1101	234	513	188	361	244	1118	1060	1143	0	1653	193	0	145	225	0	1371	62	28	457	335	182	0	626	2356	677	1333	311	112	135	540	405	209	592	543	143	137
MEG_1240|Drugs|betalactams|Class_A_betalactamases|BLAA	0	346	0	0	59	335	114	178	105	0	99	241	0	455	0	144	75	0	56	398	0	195	0	85	0	70	0	0	149	1115	280	456	0	11	0	0	1253	36	71	213	71	56
MEG_4521|Drugs|betalactams|Class_D_betalactamases|OXA	0	0	0	0	0	0	0	0	0	0	0	0	0	0	0	0	0	0	0	0	0	0	0	0	0	0	0	0	0	0	0	0	0	0	0	0	0	0	0	28	0	0
MEG_1381|Drugs|betalactams|Class_A_betalactamases|BLAZ	0	0	0	0	0	0	0	0	0	0	0	0	0	0	0	0	0	0	0	0	0	0	0	0	0	0	0	0	0	143	0	232	0	0	0	0	75	0	329	0	0	0
MEG_6934|Drugs|betalactams|Class_A_betalactamases|TEM	0	0	169	0	51	0	0	0	0	83	0	0	0	0	0	0	0	0	0	0	0	0	0	0	28	0	0	0	0	0	0	0	0	0	0	0	0	0	0	0	0	0
MEG_1839|Drugs|betalactams|Class_C_betalactamases|CMY	0	0	0	0	0	0	0	0	0	0	0	0	0	0	0	0	0	0	0	0	0	0	0	0	0	0	0	0	0	0	0	0	0	0	0	1055	0	0	0	0	0	0
MEG_3287|Biocides|Peroxide_resistance|Peroxide_resistance_stress_protein|IBPA	130	985	14390	124	266	694	1522	617	605	9723	1213	648	804	1975	408	2543	537	0	269	265	798	964	117	513	951	192	829	0	545	1024	720	1334	0	64	1130	146000	272	162	157	171	261	525
MEG_2510|Drugs|Trimethoprim|Dihydrofolate_reductase|DFRA	0	0	0	0	0	0	8	0	0	0	0	0	0	0	0	0	0	0	0	0	0	0	0	0	0	0	0	0	0	0	0	0	0	0	19	0	0	0	0	0	0	0
MEG_1392|Drugs|betalactams|Class_A_betalactamases|BLAZ	144	0	0	0	15	18	0	0	53	0	0	644	120	90	0	0	0	0	254	135	121	0	0	45	72	98	0	35	0	239	108	1958	197	51	0	0	197	73	1013	115	0	13
MEG_3061|Multi-compound|Biocide_and_metal_resistance|Biocide_and_metal_resistance_protein|FRNE	0	108	0	0	122	158	88	75	0	0	0	57	0	0	0	152	0	0	0	0	0	0	0	0	0	0	0	0	0	0	90	0	0	0	0	0	0	0	0	0	0	0
MEG_3884|Metals|Mercury_resistance|Mercury_resistance_regulator|MERR	0	0	0	0	140	0	0	0	0	0	0	0	0	0	0	0	0	0	0	107	0	0	0	0	0	0	0	0	0	0	0	0	0	0	0	0	0	0	0	0	0	0
MEG_231|Drugs|Aminoglycosides|Aminoglycoside_N-acetyltransferases|AAC6-PRIME	0	0	0	0	0	0	0	14	0	0	0	23	4	0	0	0	0	0	0	0	0	0	0	0	0	20	0	0	0	79	0	0	0	0	0	0	0	0	0	0	0	0
MEG_6166|Drugs|Nucleosides|Streptothricin_acetyltransferase|SAT	5145	26871	11997	49727	6111	9702	7685	11324	11025	10045	7266	16464	9031	10037	13584	17690	5788	0	2155	4354	4967	4936	12045	14884	4967	9414	6056	23954	11607	12132	10469	13850	6931	3978	7802	12255	2609	1537	1933	6539	2451	14588
MEG_698|Multi-compound|Drug_and_biocide_resistance|Drug_and_biocide_RND_efflux_pumps|ADEK	0	0	0	0	0	0	0	0	0	0	0	0	0	0	0	124	0	0	0	0	0	0	0	0	0	0	0	0	0	0	0	0	0	0	0	0	0	0	0	0	0	0
MEG_820|Drugs|Aminoglycosides|Aminoglycoside_O-nucleotidyltransferases|ANT3-DPRIME	148	181	1092	0	131	226	286	141	143	576	185	811	1565	389	30	542	133	0	76	225	0	500	0	0	244	97	0	0	207	598	203	411	0	0	185	0	356	99	141	198	76	262
MEG_847|Drugs|Aminoglycosides|Aminoglycoside_O-nucleotidyltransferases|ANT3-DPRIME	68	70	706	0	66	125	107	70	0	370	95	276	533	210	0	263	51	0	0	64	0	167	166	0	92	0	0	0	80	351	112	385	0	0	114	484	0	0	0	0	50	0
MEG_3895|Metals|Mercury_resistance|Mercury_resistance_protein|MERT	0	2	0	0	0	0	0	0	67	0	0	0	0	0	0	0	0	0	0	0	0	0	0	0	0	0	0	0	0	0	0	0	0	0	0	0	0	0	0	0	0	0
MEG_3855|Metals|Mercury_resistance|Mercury_resistance_protein|MERB	98	40	31	0	0	0	56	0	56	0	34	60	0	0	0	42	0	0	45	19	0	60	0	0	159	0	0	0	0	72	0	0	0	0	0	0	0	0	0	0	0	0
MEG_253|Drugs|Aminoglycosides|Aminoglycoside_N-acetyltransferases|AAC6-PRIME	0	0	0	0	0	0	0	0	0	63	0	0	0	0	0	0	0	0	0	0	0	0	0	0	0	0	0	0	0	0	0	0	0	0	0	0	0	0	0	0	0	0
MEG_5831|Multi-compound|Drug_and_biocide_resistance|Drug_and_biocide_SMR_efflux_pumps|QACEDELTA1	1345	1188	1643	507	1499	2341	716	1614	1078	957	827	6806	2211	2713	2959	3406	577	0	277	1380	825	1827	2493	2120	1021	1255	852	837	2085	5938	2052	3361	708	222	2523	690	795	610	910	1294	316	2379
[truncated: 786 more rows]
