# Supplementary material for: Reducing skin microbiome exposure impacts through swine farm biosecurity
Source: Gigascience. 2025 Jul 26;14:giaf062. doi: 10.1093/gigascience/giaf062 (PMC12810053; doi:10.1093/gigascience/giaf062)
Supplement: giaf062_Supplemental_Files [file giaf062_supplemental_files.zip › Supplementary_datafiles-20250714T163912Z-1-001/Supplementary_datafiles/Supplementary_datafile_6_resistome.data.file.annotation.csv]

Genes	Type	Class	Mechanism	Group
MEG_293|Drugs|Aminoglycosides|Aminoglycoside_N-acetyltransferases|AAC6-PRIME	Drugs	Aminoglycosides	Aminoglycoside N-acetyltransferases	AAC6-PRIME
MEG_7628|Drugs|MLS|Streptogramin_A_O-acetyltransferase|VATE	Drugs	MLS	Streptogramin A O-acetyltransferase	VATE
MEG_2689|Metals|Multi-metal_resistance|Multi-metal_resistance_protein|DSBB	Metals	Multi-metal resistance	Multi-metal resistance protein	DSBB
MEG_7024|Drugs|Tetracyclines|Tetracycline_resistance_MFS_efflux_pumps|TETA	Drugs	Tetracyclines	Tetracycline resistance MFS efflux pumps	TETA
MEG_5856|Multi-compound|Drug_and_biocide_resistance|Drug_and_biocide_MFS_efflux_regulator|QACR	Multi-compound	Drug and biocide resistance	Drug and biocide MFS efflux regulator	QACR
MEG_7415|Drugs|Glycopeptides|VanB-type_resistance_protein|VANHB	Drugs	Glycopeptides	VanB-type resistance protein	VANHB
MEG_914|Drugs|Aminoglycosides|Aminoglycoside_O-nucleotidyltransferases|ANT3-DPRIME	Drugs	Aminoglycosides	Aminoglycoside O-nucleotidyltransferases	ANT3-DPRIME
MEG_5978|Drugs|Fluoroquinolones|Quinolone_resistance_protein_Qnr|QNRB	Drugs	Fluoroquinolones	Quinolone resistance protein Qnr	QNRB
MEG_1395|Drugs|betalactams|Class_A_betalactamases|BLAZ	Drugs	betalactams	Class A betalactamases	BLAZ
MEG_391|Drugs|betalactams|Class_C_betalactamases|ACC	Drugs	betalactams	Class C betalactamases	ACC
MEG_2452|Metals|Multi-metal_resistance|Multi-metal_RND_efflux_regulator|CUSR	Metals	Multi-metal resistance	Multi-metal RND efflux regulator	CUSR
MEG_7236|Drugs|Tetracyclines|Tetracycline_resistance_ribosomal_protection_proteins|TETW	Drugs	Tetracyclines	Tetracycline resistance ribosomal protection proteins	TETW
MEG_83|Drugs|Aminoglycosides|Aminoglycoside_N-acetyltransferases|AAC6-PRIME	Drugs	Aminoglycosides	Aminoglycoside N-acetyltransferases	AAC6-PRIME
MEG_3930|Multi-compound|Drug_and_biocide_resistance|Drug_and_biocide_RND_efflux_regulator|MEXR	Multi-compound	Drug and biocide resistance	Drug and biocide RND efflux regulator	MEXR
MEG_7247|Drugs|Tetracyclines|Tetracycline_resistance_MFS_efflux_pumps|TETZ	Drugs	Tetracyclines	Tetracycline resistance MFS efflux pumps	TETZ
MEG_4100|Drugs|Multi-drug_resistance|Multi-drug_RND_efflux_pumps|MUXA	Drugs	Multi-drug resistance	Multi-drug RND efflux pumps	MUXA
MEG_2450|Metals|Multi-metal_resistance|Multi-metal_RND_efflux_pumps|CUSC	Metals	Multi-metal resistance	Multi-metal RND efflux pumps	CUSC
MEG_4998|Drugs|betalactams|Class_D_betalactamases|OXA	Drugs	betalactams	Class D betalactamases	OXA
MEG_4203|Biocides|Paraquat_resistance|Paraquat_resistance_protein|NMPC	Biocides	Paraquat resistance	Paraquat resistance protein	NMPC
MEG_6997|Drugs|Tetracyclines|Tetracycline_resistance_ribosomal_protection_proteins|TET44	Drugs	Tetracyclines	Tetracycline resistance ribosomal protection proteins	TET44
MEG_5171|Drugs|betalactams|Class_D_betalactamases|OXA	Drugs	betalactams	Class D betalactamases	OXA
MEG_7032|Drugs|Tetracyclines|Tetracycline_resistance_MFS_efflux_pumps|TETA	Drugs	Tetracyclines	Tetracycline resistance MFS efflux pumps	TETA
MEG_3091|Drugs|betalactams|Class_A_betalactamases|GES	Drugs	betalactams	Class A betalactamases	GES
MEG_2567|Drugs|Trimethoprim|Dihydrofolate_reductase|DFRB	Drugs	Trimethoprim	Dihydrofolate reductase	DFRB
MEG_1148|Metals|Multi-metal_resistance|Multi-metal_resistance_protein|ARSBM	Metals	Multi-metal resistance	Multi-metal resistance protein	ARSBM
MEG_949|Drugs|Aminoglycosides|Aminoglycoside_O-nucleotidyltransferases|ANT3-DPRIME	Drugs	Aminoglycosides	Aminoglycoside O-nucleotidyltransferases	ANT3-DPRIME
MEG_5772|Biocides|Peroxide_resistance|peroxide_resistance_regulator|PERR	Biocides	Peroxide resistance	peroxide resistance regulator	PERR
MEG_7121|Drugs|Tetracyclines|Tetracycline_resistance_ribosomal_protection_proteins|TETM	Drugs	Tetracyclines	Tetracycline resistance ribosomal protection proteins	TETM
MEG_2702|Biocides|Acid_resistance|Acid_resistance_protein|EEFX	Biocides	Acid resistance	Acid resistance protein	EEFX
MEG_7856|Metals|Zinc_resistance|Zinc_resistance_protein|ZNUA	Metals	Zinc resistance	Zinc resistance protein	ZNUA
MEG_2493|Drugs|Trimethoprim|Dihydrofolate_reductase|DFRA	Drugs	Trimethoprim	Dihydrofolate reductase	DFRA
MEG_2742|Drugs|MLS|Macrolide_esterases|EREA	Drugs	MLS	Macrolide esterases	EREA
MEG_4985|Drugs|betalactams|Class_D_betalactamases|OXA	Drugs	betalactams	Class D betalactamases	OXA
MEG_3434|Drugs|Rifampin|Monooxygenase|IRI	Drugs	Rifampin	Monooxygenase	IRI
MEG_4042|Drugs|MLS|Macrolide_phosphotransferases|MPHE	Drugs	MLS	Macrolide phosphotransferases	MPHE
MEG_4955|Drugs|betalactams|Class_D_betalactamases|OXA	Drugs	betalactams	Class D betalactamases	OXA
MEG_1682|Drugs|Multi-drug_resistance|MDR_23S_ribosomal_RNA_methyltransferase|CFRA	Drugs	Multi-drug resistance	MDR 23S ribosomal RNA methyltransferase	CFRA
MEG_6509|Metals|Multi-metal_resistance|Multi-metal_RND_efflux_regulator|SILS	Metals	Multi-metal resistance	Multi-metal RND efflux regulator	SILS
MEG_761|Drugs|Aminoglycosides|Aminoglycoside_O-nucleotidyltransferases|ANT3-DPRIME	Drugs	Aminoglycosides	Aminoglycoside O-nucleotidyltransferases	ANT3-DPRIME
MEG_6734|Drugs|betalactams|Class_A_betalactamases|TEM	Drugs	betalactams	Class A betalactamases	TEM
MEG_5225|Drugs|betalactams|Class_D_betalactamases|OXA	Drugs	betalactams	Class D betalactamases	OXA
MEG_933|Drugs|Aminoglycosides|Aminoglycoside_O-nucleotidyltransferases|ANT3-DPRIME	Drugs	Aminoglycosides	Aminoglycoside O-nucleotidyltransferases	ANT3-DPRIME
MEG_830|Drugs|Aminoglycosides|Aminoglycoside_O-nucleotidyltransferases|ANT3-DPRIME	Drugs	Aminoglycosides	Aminoglycoside O-nucleotidyltransferases	ANT3-DPRIME
MEG_2430|Drugs|betalactams|Class_A_betalactamases|CTX	Drugs	betalactams	Class A betalactamases	CTX
MEG_1645|Drugs|betalactams|Class_A_betalactamases|CEPA	Drugs	betalactams	Class A betalactamases	CEPA
MEG_6140|Biocides|Multi-biocide_resistance|Multi-biocide_resistance_regulator|RPOS	Biocides	Multi-biocide resistance	Multi-biocide resistance regulator	RPOS
MEG_1440|Drugs|betalactams|Class_A_betalactamases|BLAZ	Drugs	betalactams	Class A betalactamases	BLAZ
MEG_6621|Drugs|Sulfonamides|Sulfonamide-resistant_dihydropteroate_synthases|SULII	Drugs	Sulfonamides	Sulfonamide-resistant dihydropteroate synthases	SULII
MEG_1190|Drugs|Bacitracin|Undecaprenyl_pyrophosphate_phosphatase|BACA	Drugs	Bacitracin	Undecaprenyl pyrophosphate phosphatase	BACA
MEG_5758|Drugs|betalactams|Class_A_betalactamases|PER	Drugs	betalactams	Class A betalactamases	PER
MEG_7078|Drugs|Tetracyclines|Tetracycline_resistance_MFS_efflux_pumps|TETG	Drugs	Tetracyclines	Tetracycline resistance MFS efflux pumps	TETG
MEG_900|Drugs|Aminoglycosides|Aminoglycoside_O-nucleotidyltransferases|ANT3-DPRIME	Drugs	Aminoglycosides	Aminoglycoside O-nucleotidyltransferases	ANT3-DPRIME
MEG_1119|Drugs|Multi-drug_resistance|MDR_regulator|ARLS	Drugs	Multi-drug resistance	MDR regulator	ARLS
MEG_7166|Drugs|Tetracyclines|Tetracycline_resistance_ribosomal_protection_proteins|TETO	Drugs	Tetracyclines	Tetracycline resistance ribosomal protection proteins	TETO
MEG_1920|Drugs|betalactams|Class_C_betalactamases|CMY	Drugs	betalactams	Class C betalactamases	CMY
MEG_4176|Metals|Nickel_resistance|Nickel_ABC_efflux_regulator|NIKR	Metals	Nickel resistance	Nickel ABC efflux regulator	NIKR
MEG_7042|Drugs|Tetracyclines|Tetracycline_resistance_MFS_efflux_pumps|TETB	Drugs	Tetracyclines	Tetracycline resistance MFS efflux pumps	TETB
MEG_1889|Drugs|betalactams|Class_C_betalactamases|CMY	Drugs	betalactams	Class C betalactamases	CMY
MEG_2561|Drugs|Trimethoprim|Dihydrofolate_reductase|DFRB	Drugs	Trimethoprim	Dihydrofolate reductase	DFRB
MEG_1838|Drugs|betalactams|Class_C_betalactamases|CMY	Drugs	betalactams	Class C betalactamases	CMY
MEG_7245|Drugs|Tetracyclines|Tetracycline_resistance_MFS_efflux_pumps|TETY	Drugs	Tetracyclines	Tetracycline resistance MFS efflux pumps	TETY
MEG_4128|Metals|Nickel_resistance|Nickel_MFS_efflux_regulator|NCRYN	Metals	Nickel resistance	Nickel MFS efflux regulator	NCRYN
MEG_4103|Multi-compound|Drug_and_biocide_resistance|Drug_and_biocide_SMR_efflux_pumps|MVRC	Multi-compound	Drug and biocide resistance	Drug and biocide SMR efflux pumps	MVRC
MEG_346|Drugs|Aminoglycosides|Aminoglycoside_N-acetyltransferases|AAC6-PRIME	Drugs	Aminoglycosides	Aminoglycoside N-acetyltransferases	AAC6-PRIME
MEG_808|Drugs|Aminoglycosides|Aminoglycoside_O-nucleotidyltransferases|ANT3-DPRIME	Drugs	Aminoglycosides	Aminoglycoside O-nucleotidyltransferases	ANT3-DPRIME
MEG_35|Drugs|Aminoglycosides|Aminoglycoside_N-acetyltransferases|AAC3	Drugs	Aminoglycosides	Aminoglycoside N-acetyltransferases	AAC3
MEG_6679|Drugs|betalactams|Class_A_betalactamases|TEM	Drugs	betalactams	Class A betalactamases	TEM
MEG_1155|Metals|Arsenic_resistance|Arsenic_resistance_protein|ARSC	Metals	Arsenic resistance	Arsenic resistance protein	ARSC
MEG_699|Multi-compound|Drug_and_biocide_resistance|Drug_and_biocide_RND_efflux_regulator|ADEL	Multi-compound	Drug and biocide resistance	Drug and biocide RND efflux regulator	ADEL
MEG_4073|Drugs|MLS|MLS_resistance_ABC_efflux_pumps|MSRD	Drugs	MLS	MLS resistance ABC efflux pumps	MSRD
MEG_7012|Drugs|Tetracyclines|Tetracycline_resistance_MFS_efflux_pumps|TET59	Drugs	Tetracyclines	Tetracycline resistance MFS efflux pumps	TET59
MEG_4036|Drugs|MLS|Macrolide_phosphotransferases|MPHC	Drugs	MLS	Macrolide phosphotransferases	MPHC
MEG_2683|Metals|Multi-metal_resistance|Multi-metal_resistance_protein|DSBA	Metals	Multi-metal resistance	Multi-metal resistance protein	DSBA
MEG_7854|Metals|Zinc_resistance|Zinc_resistance_regulator|ZNTR	Metals	Zinc resistance	Zinc resistance regulator	ZNTR
MEG_3699|Drugs|Lipopeptides|Colistin_phosphoethanolamine_transferase|MCR	Drugs	Lipopeptides	Colistin phosphoethanolamine transferase	MCR
MEG_5937|Drugs|Fluoroquinolones|Quinolone_resistance_protein_Qnr|QNRB	Drugs	Fluoroquinolones	Quinolone resistance protein Qnr	QNRB
MEG_26|Drugs|Aminoglycosides|Aminoglycoside_N-acetyltransferases|AAC3	Drugs	Aminoglycosides	Aminoglycoside N-acetyltransferases	AAC3
MEG_1680|Drugs|MLS|23S_rRNA_methyltransferases|CFR	Drugs	MLS	23S rRNA methyltransferases	CFR
MEG_2830|Drugs|MLS|23S_rRNA_methyltransferases|ERMF	Drugs	MLS	23S rRNA methyltransferases	ERMF
MEG_2916|Drugs|Phenicol|Phenicol_resistance_MFS_efflux_pumps|FLOR	Drugs	Phenicol	Phenicol resistance MFS efflux pumps	FLOR
MEG_367|Drugs|Aminoglycosides|Aminoglycoside_N-acetyltransferases|AAC6-PRIME	Drugs	Aminoglycosides	Aminoglycoside N-acetyltransferases	AAC6-PRIME
MEG_1029|Drugs|Aminoglycosides|Aminoglycoside_O-phosphotransferases|APH3-DPRIME	Drugs	Aminoglycosides	Aminoglycoside O-phosphotransferases	APH3-DPRIME
MEG_2656|Multi-compound|Biocide_and_metal_resistance|Biocide_and_metal_resistance_protein|DPR	Multi-compound	Biocide and metal resistance	Biocide and metal resistance protein	DPR
MEG_406|Multi-compound|Drug_and_biocide_and_metal_resistance|Drug_and_biocide_and_metal_RND_efflux_pumps|ACRD	Multi-compound	Drug and biocide and metal resistance	Drug and biocide and metal RND efflux pumps	ACRD
MEG_6639|Drugs|Sulfonamides|Sulfonamide-resistant_dihydropteroate_synthases|SULIII	Drugs	Sulfonamides	Sulfonamide-resistant dihydropteroate synthases	SULIII
MEG_1519|Drugs|betalactams|Class_A_betalactamases|CARB	Drugs	betalactams	Class A betalactamases	CARB
MEG_32|Drugs|Aminoglycosides|Aminoglycoside_N-acetyltransferases|AAC3	Drugs	Aminoglycosides	Aminoglycoside N-acetyltransferases	AAC3
MEG_4293|Drugs|Multi-drug_resistance|Multi-drug_RND_efflux_pumps|OPMD	Drugs	Multi-drug resistance	Multi-drug RND efflux pumps	OPMD
MEG_7214|Drugs|Tetracyclines|Tetracycline_resistance_ribosomal_protection_proteins|TETW	Drugs	Tetracyclines	Tetracycline resistance ribosomal protection proteins	TETW
MEG_5400|Drugs|betalactams|Penicillin_binding_protein|PBP2	Drugs	betalactams	Penicillin binding protein	PBP2
MEG_2988|Drugs|Fosfomycin|Fosfomycin_thiol_transferases|FOSA	Drugs	Fosfomycin	Fosfomycin thiol transferases	FOSA
MEG_2122|Multi-compound|Drug_and_biocide_resistance|Drug_and_biocide_RND_efflux_regulator|CPXAR	Multi-compound	Drug and biocide resistance	Drug and biocide RND efflux regulator	CPXAR
MEG_3662|Multi-compound|Drug_and_biocide_resistance|Drug_and_biocide_RND_efflux_regulator|MARA	Multi-compound	Drug and biocide resistance	Drug and biocide RND efflux regulator	MARA
MEG_6967|Drugs|Tetracyclines|Tetracycline_resistance_MFS_efflux_pumps|TET31	Drugs	Tetracyclines	Tetracycline resistance MFS efflux pumps	TET31
MEG_1044|Drugs|Aminoglycosides|Aminoglycoside_O-phosphotransferases|APH3-DPRIME	Drugs	Aminoglycosides	Aminoglycoside O-phosphotransferases	APH3-DPRIME
MEG_1923|Drugs|betalactams|Class_C_betalactamases|CMY	Drugs	betalactams	Class C betalactamases	CMY
MEG_6630|Drugs|Sulfonamides|Sulfonamide-resistant_dihydropteroate_synthases|SULII	Drugs	Sulfonamides	Sulfonamide-resistant dihydropteroate synthases	SULII
MEG_1061|Drugs|Aminoglycosides|Aminoglycoside_O-phosphotransferases|APH3-PRIME	Drugs	Aminoglycosides	Aminoglycoside O-phosphotransferases	APH3-PRIME
MEG_1888|Drugs|betalactams|Class_C_betalactamases|CMY	Drugs	betalactams	Class C betalactamases	CMY
MEG_888|Drugs|Aminoglycosides|Aminoglycoside_O-nucleotidyltransferases|ANT3-DPRIME	Drugs	Aminoglycosides	Aminoglycoside O-nucleotidyltransferases	ANT3-DPRIME
MEG_1739|Multi-compound|Drug_and_biocide_and_metal_resistance|Drug_and_biocide_and_metal_RND_efflux_pumps|CMEB	Multi-compound	Drug and biocide and metal resistance	Drug and biocide and metal RND efflux pumps	CMEB
MEG_5817|Metals|Arsenic_resistance|Arsenic_resistance_protein|PSTS	Metals	Arsenic resistance	Arsenic resistance protein	PSTS
MEG_5424|Metals|Copper_resistance|Copper_resistance_regulator|PCOR	Metals	Copper resistance	Copper resistance regulator	PCOR
MEG_1410|Drugs|betalactams|Class_A_betalactamases|BLAZ	Drugs	betalactams	Class A betalactamases	BLAZ
MEG_4084|Multi-compound|Drug_and_biocide_resistance|Drug_and_biocide_RND_efflux_pumps|MTRE	Multi-compound	Drug and biocide resistance	Drug and biocide RND efflux pumps	MTRE
MEG_5976|Drugs|Fluoroquinolones|Quinolone_resistance_protein_Qnr|QNRB	Drugs	Fluoroquinolones	Quinolone resistance protein Qnr	QNRB
MEG_2767|Drugs|MLS|23S_rRNA_methyltransferases|ERM	Drugs	MLS	23S rRNA methyltransferases	ERM
MEG_6617|Drugs|Sulfonamides|Sulfonamide-resistant_dihydropteroate_synthases|SULII	Drugs	Sulfonamides	Sulfonamide-resistant dihydropteroate synthases	SULII
MEG_6803|Drugs|betalactams|Class_A_betalactamases|TEM	Drugs	betalactams	Class A betalactamases	TEM
MEG_466|Drugs|betalactams|Class_C_betalactamases|ACT	Drugs	betalactams	Class C betalactamases	ACT
MEG_7623|Drugs|MLS|Streptogramin_A_O-acetyltransferase|VATC	Drugs	MLS	Streptogramin A O-acetyltransferase	VATC
MEG_3789|Drugs|betalactams|Penicillin_binding_protein|MECA	Drugs	betalactams	Penicillin binding protein	MECA
MEG_2566|Drugs|Trimethoprim|Dihydrofolate_reductase|DFRB	Drugs	Trimethoprim	Dihydrofolate reductase	DFRB
MEG_1284|Drugs|betalactams|Class_C_betalactamases|BLAEC	Drugs	betalactams	Class C betalactamases	BLAEC
MEG_3109|Drugs|betalactams|Class_A_betalactamases|GES	Drugs	betalactams	Class A betalactamases	GES
MEG_7181|Drugs|Tetracyclines|Tetracycline_resistance_ribosomal_protection_proteins|TETQ	Drugs	Tetracyclines	Tetracycline resistance ribosomal protection proteins	TETQ
MEG_4060|Metals|Multi-metal_resistance|Multi-metal_resistance_protein|MREA	Metals	Multi-metal resistance	Multi-metal resistance protein	MREA
MEG_7394|Drugs|Glycopeptides|VanG-type_resistance_protein|VANG	Drugs	Glycopeptides	VanG-type resistance protein	VANG
MEG_4051|Drugs|MLS|Macrolide_phosphotransferases|MPHN	Drugs	MLS	Macrolide phosphotransferases	MPHN
MEG_6882|Drugs|betalactams|Class_A_betalactamases|TEM	Drugs	betalactams	Class A betalactamases	TEM
MEG_5797|Multi-compound|Drug_and_biocide_resistance|Drug_and_biocide_MFS_efflux_pumps|PMRA	Multi-compound	Drug and biocide resistance	Drug and biocide MFS efflux pumps	PMRA
MEG_2524|Drugs|Trimethoprim|Dihydrofolate_reductase|DFRA	Drugs	Trimethoprim	Dihydrofolate reductase	DFRA
MEG_1545|Drugs|betalactams|Class_A_betalactamases|CARB	Drugs	betalactams	Class A betalactamases	CARB
MEG_2050|Metals|Copper_resistance|Copper_resistance_protein|COPC	Metals	Copper resistance	Copper resistance protein	COPC
MEG_2772|Drugs|MLS|23S_rRNA_methyltransferases|ERM	Drugs	MLS	23S rRNA methyltransferases	ERM
MEG_3911|Multi-compound|Drug_and_biocide_resistance|Drug_and_biocide_RND_efflux_pumps|MEXF	Multi-compound	Drug and biocide resistance	Drug and biocide RND efflux pumps	MEXF
MEG_7500|Drugs|Glycopeptides|VanC-type_regulator|VANSC	Drugs	Glycopeptides	VanC-type regulator	VANSC
MEG_7159|Drugs|Tetracyclines|Tetracycline_resistance_ribosomal_protection_proteins|TETO	Drugs	Tetracyclines	Tetracycline resistance ribosomal protection proteins	TETO
MEG_1429|Drugs|betalactams|Class_A_betalactamases|BLAZ	Drugs	betalactams	Class A betalactamases	BLAZ
MEG_1215|Drugs|Bacitracin|Bacitracin_ABC_transporter|BCRC	Drugs	Bacitracin	Bacitracin ABC transporter	BCRC
MEG_6837|Drugs|betalactams|Class_A_betalactamases|TEM	Drugs	betalactams	Class A betalactamases	TEM
MEG_3784|Drugs|betalactams|Penicillin_binding_protein|MECA	Drugs	betalactams	Penicillin binding protein	MECA
MEG_6579|Drugs|Sulfonamides|Sulfonamide-resistant_dihydropteroate_synthases|SULI	Drugs	Sulfonamides	Sulfonamide-resistant dihydropteroate synthases	SULI
MEG_4174|Metals|Nickel_resistance|Nickel_ABC_efflux_pumps|NIKE	Metals	Nickel resistance	Nickel ABC efflux pumps	NIKE
MEG_1016|Drugs|Aminoglycosides|Aminoglycoside_O-phosphotransferases|APH2-DPRIME	Drugs	Aminoglycosides	Aminoglycoside O-phosphotransferases	APH2-DPRIME
MEG_5853|Multi-compound|Drug_and_biocide_resistance|Drug_and_biocide_SMR_efflux_pumps|QACL	Multi-compound	Drug and biocide resistance	Drug and biocide SMR efflux pumps	QACL
MEG_1783|Drugs|Phenicol|Phenicol_resistance_MFS_efflux_pumps|CMX	Drugs	Phenicol	Phenicol resistance MFS efflux pumps	CMX
MEG_4677|Drugs|betalactams|Class_D_betalactamases|OXA	Drugs	betalactams	Class D betalactamases	OXA
MEG_1169|Metals|Arsenic_resistance|Arsenic_resistance_protein|ARSM	Metals	Arsenic resistance	Arsenic resistance protein	ARSM
MEG_5815|Metals|Arsenic_resistance|Arsenic_resistance_protein|PSTC	Metals	Arsenic resistance	Arsenic resistance protein	PSTC
MEG_882|Drugs|Aminoglycosides|Aminoglycoside_O-nucleotidyltransferases|ANT3-DPRIME	Drugs	Aminoglycosides	Aminoglycoside O-nucleotidyltransferases	ANT3-DPRIME
MEG_1349|Drugs|betalactams|Class_A_betalactamases|BLAZ	Drugs	betalactams	Class A betalactamases	BLAZ
MEG_1450|Drugs|betalactams|Class_A_betalactamases|BLAZ	Drugs	betalactams	Class A betalactamases	BLAZ
MEG_7683|Drugs|Multi-drug_resistance|Multi-drug_ABC_efflux_pumps|VGA	Drugs	Multi-drug resistance	Multi-drug ABC efflux pumps	VGA
MEG_3757|Multi-compound|Drug_and_biocide_resistance|Drug_and_biocide_SMR_efflux_pumps|MDTJ	Multi-compound	Drug and biocide resistance	Drug and biocide SMR efflux pumps	MDTJ
MEG_859|Drugs|Aminoglycosides|Aminoglycoside_O-nucleotidyltransferases|ANT3-DPRIME	Drugs	Aminoglycosides	Aminoglycoside O-nucleotidyltransferases	ANT3-DPRIME
MEG_360|Drugs|Aminoglycosides|Aminoglycoside_N-acetyltransferases|AAC6-PRIME	Drugs	Aminoglycosides	Aminoglycoside N-acetyltransferases	AAC6-PRIME
MEG_3280|Drugs|betalactams|Class_A_betalactamases|HUGA	Drugs	betalactams	Class A betalactamases	HUGA
MEG_1008|Drugs|Aminoglycosides|Aminoglycoside_O-phosphotransferases|APH2-DPRIME	Drugs	Aminoglycosides	Aminoglycoside O-phosphotransferases	APH2-DPRIME
MEG_863|Drugs|Aminoglycosides|Aminoglycoside_O-nucleotidyltransferases|ANT3-DPRIME	Drugs	Aminoglycosides	Aminoglycoside O-nucleotidyltransferases	ANT3-DPRIME
MEG_3013|Drugs|Fosfomycin|Fosfomycin_thiol_transferases|FOSB	Drugs	Fosfomycin	Fosfomycin thiol transferases	FOSB
MEG_4745|Drugs|betalactams|Class_D_betalactamases|OXA	Drugs	betalactams	Class D betalactamases	OXA
MEG_7629|Drugs|MLS|Streptogramin_A_O-acetyltransferase|VATE	Drugs	MLS	Streptogramin A O-acetyltransferase	VATE
MEG_2860|Drugs|MLS|23S_rRNA_methyltransferases|ERMX	Drugs	MLS	23S rRNA methyltransferases	ERMX
MEG_6720|Drugs|betalactams|Class_A_betalactamases|TEM	Drugs	betalactams	Class A betalactamases	TEM
MEG_379|Multi-compound|Drug_and_biocide_resistance|Drug_and_biocide_SMR_efflux_pumps|ABES	Multi-compound	Drug and biocide resistance	Drug and biocide SMR efflux pumps	ABES
MEG_6952|Drugs|betalactams|Class_A_betalactamases|TEM	Drugs	betalactams	Class A betalactamases	TEM
MEG_1593|Drugs|Phenicol|Chloramphenicol_acetyltransferases|CATA	Drugs	Phenicol	Chloramphenicol acetyltransferases	CATA
MEG_2867|Biocides|Acid_resistance|Acid_resistance_regulator|EVGA	Biocides	Acid resistance	Acid resistance regulator	EVGA
MEG_2810|Drugs|MLS|23S_rRNA_methyltransferases|ERMC	Drugs	MLS	23S rRNA methyltransferases	ERMC
MEG_47|Drugs|Aminoglycosides|Aminoglycoside_N-acetyltransferases|AAC3	Drugs	Aminoglycosides	Aminoglycoside N-acetyltransferases	AAC3
MEG_2792|Drugs|MLS|23S_rRNA_methyltransferases|ERMB	Drugs	MLS	23S rRNA methyltransferases	ERMB
MEG_1300|Drugs|betalactams|Penicillin_binding_protein_regulator|BLAR	Drugs	betalactams	Penicillin binding protein regulator	BLAR
MEG_3597|Drugs|Multi-drug_resistance|Multi-drug_ABC_efflux_pumps|LMRD	Drugs	Multi-drug resistance	Multi-drug ABC efflux pumps	LMRD
MEG_3801|Drugs|betalactams|Penicillin_binding_protein|MECD	Drugs	betalactams	Penicillin binding protein	MECD
MEG_5045|Drugs|betalactams|Class_D_betalactamases|OXA	Drugs	betalactams	Class D betalactamases	OXA
MEG_1765|Drugs|Phenicol|Phenicol_resistance_MFS_efflux_pumps|CMLA	Drugs	Phenicol	Phenicol resistance MFS efflux pumps	CMLA
MEG_7834|Multi-compound|Biocide_and_metal_resistance|Biocide_and_metal_resistance_protein|YHCN	Multi-compound	Biocide and metal resistance	Biocide and metal resistance protein	YHCN
MEG_4747|Drugs|betalactams|Class_D_betalactamases|OXA	Drugs	betalactams	Class D betalactamases	OXA
MEG_1943|Drugs|betalactams|Class_C_betalactamases|CMY	Drugs	betalactams	Class C betalactamases	CMY
MEG_217|Drugs|Aminoglycosides|Aminoglycoside_N-acetyltransferases|AAC6-PRIME	Drugs	Aminoglycosides	Aminoglycoside N-acetyltransferases	AAC6-PRIME
MEG_1282|Drugs|betalactams|Class_C_betalactamases|BLAEC	Drugs	betalactams	Class C betalactamases	BLAEC
MEG_3671|Drugs|Lipopeptides|Colistin_phosphoethanolamine_transferase|MCR	Drugs	Lipopeptides	Colistin phosphoethanolamine transferase	MCR
MEG_1092|Drugs|Aminoglycosides|Aminoglycoside_O-phosphotransferases|APH6	Drugs	Aminoglycosides	Aminoglycoside O-phosphotransferases	APH6
MEG_1281|Drugs|betalactams|Class_C_betalactamases|BLAEC	Drugs	betalactams	Class C betalactamases	BLAEC
MEG_6677|Drugs|betalactams|Class_A_betalactamases|TEM	Drugs	betalactams	Class A betalactamases	TEM
MEG_6531|Biocides|Multi-biocide_resistance|Multi-biocide_MFS_efflux_pump|SMFY	Biocides	Multi-biocide resistance	Multi-biocide MFS efflux pump	SMFY
MEG_1424|Drugs|betalactams|Class_A_betalactamases|BLAZ	Drugs	betalactams	Class A betalactamases	BLAZ
MEG_7110|Drugs|Tetracyclines|Tetracycline_resistance_ribosomal_protection_proteins|TETM	Drugs	Tetracyclines	Tetracycline resistance ribosomal protection proteins	TETM
MEG_1587|Drugs|Phenicol|Chloramphenicol_acetyltransferases|CATA	Drugs	Phenicol	Chloramphenicol acetyltransferases	CATA
MEG_1038|Drugs|Aminoglycosides|Aminoglycoside_O-phosphotransferases|APH3-DPRIME	Drugs	Aminoglycosides	Aminoglycoside O-phosphotransferases	APH3-DPRIME
MEG_4168|Metals|Nickel_resistance|Nickel_ABC_efflux_pumps|NIKB	Metals	Nickel resistance	Nickel ABC efflux pumps	NIKB
MEG_5277|Drugs|betalactams|Class_D_betalactamases|OXA	Drugs	betalactams	Class D betalactamases	OXA
MEG_2078|Metals|Copper_resistance|Copper_resistance_regulator|COPS	Metals	Copper resistance	Copper resistance regulator	COPS
MEG_4828|Drugs|betalactams|Class_D_betalactamases|OXA	Drugs	betalactams	Class D betalactamases	OXA
MEG_963|Drugs|Aminoglycosides|Aminoglycoside_O-nucleotidyltransferases|ANT3-DPRIME	Drugs	Aminoglycosides	Aminoglycoside O-nucleotidyltransferases	ANT3-DPRIME
MEG_3644|Drugs|MLS|MLS_resistance_ABC_efflux_pumps|LSA	Drugs	MLS	MLS resistance ABC efflux pumps	LSA
MEG_6042|Drugs|betalactams|Class_A_betalactamases|RAHN	Drugs	betalactams	Class A betalactamases	RAHN
MEG_6889|Drugs|betalactams|Class_A_betalactamases|TEM	Drugs	betalactams	Class A betalactamases	TEM
MEG_1041|Drugs|Aminoglycosides|Aminoglycoside_O-phosphotransferases|APH3-DPRIME	Drugs	Aminoglycosides	Aminoglycoside O-phosphotransferases	APH3-DPRIME
MEG_856|Drugs|Aminoglycosides|Aminoglycoside_O-nucleotidyltransferases|ANT3-DPRIME	Drugs	Aminoglycosides	Aminoglycoside O-nucleotidyltransferases	ANT3-DPRIME
MEG_841|Drugs|Aminoglycosides|Aminoglycoside_O-nucleotidyltransferases|ANT3-DPRIME	Drugs	Aminoglycosides	Aminoglycoside O-nucleotidyltransferases	ANT3-DPRIME
MEG_7139|Drugs|Tetracyclines|Tetracycline_resistance_ribosomal_protection_proteins|TETM	Drugs	Tetracyclines	Tetracycline resistance ribosomal protection proteins	TETM
MEG_771|Drugs|Aminoglycosides|Aminoglycoside_O-nucleotidyltransferases|ANT3-DPRIME	Drugs	Aminoglycosides	Aminoglycoside O-nucleotidyltransferases	ANT3-DPRIME
MEG_3516|Multi-compound|Drug_and_biocide_resistance|Drug_and_biocide_SMR_efflux_pumps|KPNO	Multi-compound	Drug and biocide resistance	Drug and biocide SMR efflux pumps	KPNO
MEG_3087|Drugs|betalactams|Class_A_betalactamases|GES	Drugs	betalactams	Class A betalactamases	GES
MEG_7559|Drugs|Glycopeptides|VanB-type_resistance_protein|VANXB	Drugs	Glycopeptides	VanB-type resistance protein	VANXB
MEG_765|Drugs|Aminoglycosides|Aminoglycoside_O-nucleotidyltransferases|ANT3-DPRIME	Drugs	Aminoglycosides	Aminoglycoside O-nucleotidyltransferases	ANT3-DPRIME
MEG_779|Drugs|Aminoglycosides|Aminoglycoside_O-nucleotidyltransferases|ANT3-DPRIME	Drugs	Aminoglycosides	Aminoglycoside O-nucleotidyltransferases	ANT3-DPRIME
MEG_7561|Drugs|Glycopeptides|VanB-type_resistance_protein|VANXB	Drugs	Glycopeptides	VanB-type resistance protein	VANXB
MEG_1430|Drugs|betalactams|Class_A_betalactamases|BLAZ	Drugs	betalactams	Class A betalactamases	BLAZ
MEG_5418|Metals|Copper_resistance|Copper_resistance_protein|PCOB	Metals	Copper resistance	Copper resistance protein	PCOB
MEG_5821|Multi-compound|Drug_and_biocide_resistance|Drug_and_biocide_MFS_efflux_pumps|QACAB	Multi-compound	Drug and biocide resistance	Drug and biocide MFS efflux pumps	QACAB
MEG_5847|Multi-compound|Drug_and_biocide_resistance|Drug_and_biocide_SMR_efflux_pumps|QACH	Multi-compound	Drug and biocide resistance	Drug and biocide SMR efflux pumps	QACH
MEG_1179|Drugs|Multi-drug_resistance|Multi-drug_RND_efflux_regulator|ASMA	Drugs	Multi-drug resistance	Multi-drug RND efflux regulator	ASMA
MEG_6151|Drugs|betalactams|Class_A_betalactamases|RTG	Drugs	betalactams	Class A betalactamases	RTG
MEG_7019|Drugs|Tetracyclines|Tetracycline_resistance_MFS_efflux_pumps|TETA	Drugs	Tetracyclines	Tetracycline resistance MFS efflux pumps	TETA
MEG_6975|Drugs|Tetracyclines|Tetracycline_resistance_MFS_efflux_pumps|TET33	Drugs	Tetracyclines	Tetracycline resistance MFS efflux pumps	TET33
MEG_5060|Drugs|betalactams|Class_D_betalactamases|OXA	Drugs	betalactams	Class D betalactamases	OXA
MEG_7112|Drugs|Tetracyclines|Tetracycline_resistance_ribosomal_protection_proteins|TETM	Drugs	Tetracyclines	Tetracycline resistance ribosomal protection proteins	TETM
MEG_783|Drugs|Aminoglycosides|Aminoglycoside_O-nucleotidyltransferases|ANT3-DPRIME	Drugs	Aminoglycosides	Aminoglycoside O-nucleotidyltransferases	ANT3-DPRIME
MEG_7684|Drugs|Multi-drug_resistance|Multi-drug_ABC_efflux_pumps|VGA	Drugs	Multi-drug resistance	Multi-drug ABC efflux pumps	VGA
MEG_7113|Drugs|Tetracyclines|Tetracycline_resistance_ribosomal_protection_proteins|TETM	Drugs	Tetracyclines	Tetracycline resistance ribosomal protection proteins	TETM
MEG_6598|Drugs|Sulfonamides|Sulfonamide-resistant_dihydropteroate_synthases|SULI	Drugs	Sulfonamides	Sulfonamide-resistant dihydropteroate synthases	SULI
MEG_2560|Drugs|Trimethoprim|Dihydrofolate_reductase|DFRB	Drugs	Trimethoprim	Dihydrofolate reductase	DFRB
MEG_952|Drugs|Aminoglycosides|Aminoglycoside_O-nucleotidyltransferases|ANT3-DPRIME	Drugs	Aminoglycosides	Aminoglycoside O-nucleotidyltransferases	ANT3-DPRIME
MEG_1339|Drugs|betalactams|Class_A_betalactamases|BLAZ	Drugs	betalactams	Class A betalactamases	BLAZ
MEG_1685|Drugs|Multi-drug_resistance|MDR_23S_ribosomal_RNA_methyltransferase|CFRC	Drugs	Multi-drug resistance	MDR 23S ribosomal RNA methyltransferase	CFRC
MEG_2714|Biocides|Quaternary_Ammonium_Compounds_(QACs)_resistance|QAC_efflux_pump|EMEA	Biocides	Quaternary Ammonium Compounds (QACs) resistance	QAC efflux pump	EMEA
MEG_3618|Drugs|MLS|Lincosamide_nucleotidyltransferases|LNUF	Drugs	MLS	Lincosamide nucleotidyltransferases	LNUF
MEG_796|Drugs|Aminoglycosides|Aminoglycoside_O-nucleotidyltransferases|ANT3-DPRIME	Drugs	Aminoglycosides	Aminoglycoside O-nucleotidyltransferases	ANT3-DPRIME
MEG_1277|Drugs|betalactams|Class_C_betalactamases|BLAEC	Drugs	betalactams	Class C betalactamases	BLAEC
MEG_6942|Drugs|betalactams|Class_A_betalactamases|TEM	Drugs	betalactams	Class A betalactamases	TEM
MEG_3666|Drugs|Lipopeptides|Colistin_phosphoethanolamine_transferase|MCR	Drugs	Lipopeptides	Colistin phosphoethanolamine transferase	MCR
MEG_884|Drugs|Aminoglycosides|Aminoglycoside_O-nucleotidyltransferases|ANT3-DPRIME	Drugs	Aminoglycosides	Aminoglycoside O-nucleotidyltransferases	ANT3-DPRIME
MEG_1371|Drugs|betalactams|Class_A_betalactamases|BLAZ	Drugs	betalactams	Class A betalactamases	BLAZ
MEG_6162|Drugs|Nucleosides|Streptothricin_acetyltransferase|SAT	Drugs	Nucleosides	Streptothricin acetyltransferase	SAT
MEG_767|Drugs|Aminoglycosides|Aminoglycoside_O-nucleotidyltransferases|ANT3-DPRIME	Drugs	Aminoglycosides	Aminoglycoside O-nucleotidyltransferases	ANT3-DPRIME
MEG_6867|Drugs|betalactams|Class_A_betalactamases|TEM	Drugs	betalactams	Class A betalactamases	TEM
MEG_3665|Metals|Multi-metal_resistance|Multi-metal_resistance_protein|MCO	Metals	Multi-metal resistance	Multi-metal resistance protein	MCO
MEG_324|Drugs|Aminoglycosides|Aminoglycoside_N-acetyltransferases|AAC6-PRIME	Drugs	Aminoglycosides	Aminoglycoside N-acetyltransferases	AAC6-PRIME
MEG_6581|Drugs|Sulfonamides|Sulfonamide-resistant_dihydropteroate_synthases|SULI	Drugs	Sulfonamides	Sulfonamide-resistant dihydropteroate synthases	SULI
MEG_6721|Drugs|betalactams|Class_A_betalactamases|TEM	Drugs	betalactams	Class A betalactamases	TEM
MEG_2502|Drugs|Trimethoprim|Dihydrofolate_reductase|DFRA	Drugs	Trimethoprim	Dihydrofolate reductase	DFRA
MEG_1566|Drugs|Phenicol|Chloramphenicol_acetyltransferases|CATA	Drugs	Phenicol	Chloramphenicol acetyltransferases	CATA
MEG_1863|Drugs|betalactams|Class_C_betalactamases|CMY	Drugs	betalactams	Class C betalactamases	CMY
MEG_1432|Drugs|betalactams|Class_A_betalactamases|BLAZ	Drugs	betalactams	Class A betalactamases	BLAZ
MEG_1875|Drugs|betalactams|Class_C_betalactamases|CMY	Drugs	betalactams	Class C betalactamases	CMY
MEG_1027|Drugs|Aminoglycosides|Aminoglycoside_O-phosphotransferases|APH3-DPRIME	Drugs	Aminoglycosides	Aminoglycoside O-phosphotransferases	APH3-DPRIME
MEG_200|Drugs|Aminoglycosides|Aminoglycoside_N-acetyltransferases|AAC6-PRIME	Drugs	Aminoglycosides	Aminoglycoside N-acetyltransferases	AAC6-PRIME
MEG_526|Drugs|betalactams|Class_C_betalactamases|ADC	Drugs	betalactams	Class C betalactamases	ADC
MEG_2896|Metals|Multi-metal_resistance|Multi-metal_ABC_efflux_pumps|FECE	Metals	Multi-metal resistance	Multi-metal ABC efflux pumps	FECE
MEG_2081|Metals|Copper_resistance|Copper_resistance_regulator|COPZ	Metals	Copper resistance	Copper resistance regulator	COPZ
MEG_6635|Drugs|Sulfonamides|Sulfonamide-resistant_dihydropteroate_synthases|SULII	Drugs	Sulfonamides	Sulfonamide-resistant dihydropteroate synthases	SULII
MEG_6742|Drugs|betalactams|Class_A_betalactamases|TEM	Drugs	betalactams	Class A betalactamases	TEM
MEG_5814|Metals|Arsenic_resistance|Arsenic_resistance_protein|PSTB	Metals	Arsenic resistance	Arsenic resistance protein	PSTB
MEG_4019|Drugs|betalactams|Class_C_betalactamases|MOX	Drugs	betalactams	Class C betalactamases	MOX
MEG_3875|Metals|Mercury_resistance|Mercury_resistance_protein|MERP	Metals	Mercury resistance	Mercury resistance protein	MERP
MEG_3292|Drugs|Lipopeptides|Colistin_phosphoethanolamine_transferase|ICR	Drugs	Lipopeptides	Colistin phosphoethanolamine transferase	ICR
MEG_4171|Metals|Nickel_resistance|Nickel_ABC_efflux_pumps|NIKD	Metals	Nickel resistance	Nickel ABC efflux pumps	NIKD
MEG_306|Drugs|Aminoglycosides|Aminoglycoside_N-acetyltransferases|AAC6-PRIME	Drugs	Aminoglycosides	Aminoglycoside N-acetyltransferases	AAC6-PRIME
MEG_4926|Drugs|betalactams|Class_D_betalactamases|OXA	Drugs	betalactams	Class D betalactamases	OXA
MEG_6796|Drugs|betalactams|Class_A_betalactamases|TEM	Drugs	betalactams	Class A betalactamases	TEM
MEG_823|Drugs|Aminoglycosides|Aminoglycoside_O-nucleotidyltransferases|ANT3-DPRIME	Drugs	Aminoglycosides	Aminoglycoside O-nucleotidyltransferases	ANT3-DPRIME
MEG_1485|Metals|Multi-metal_resistance|Multi-metal_resistance_regulator|CADC	Metals	Multi-metal resistance	Multi-metal resistance regulator	CADC
MEG_3007|Drugs|Fosfomycin|Fosfomycin_thiol_transferases|FOSB	Drugs	Fosfomycin	Fosfomycin thiol transferases	FOSB
MEG_4843|Drugs|betalactams|Class_D_betalactamases|OXA	Drugs	betalactams	Class D betalactamases	OXA
MEG_1654|Drugs|betalactams|Class_C_betalactamases|CEPS	Drugs	betalactams	Class C betalactamases	CEPS
MEG_3912|Multi-compound|Drug_and_biocide_resistance|Drug_and_biocide_RND_efflux_pumps|MEXF	Multi-compound	Drug and biocide resistance	Drug and biocide RND efflux pumps	MEXF
MEG_473|Drugs|betalactams|Class_C_betalactamases|ACT	Drugs	betalactams	Class C betalactamases	ACT
MEG_2895|Metals|Multi-metal_resistance|Multi-metal_ABC_efflux_pumps|FECD	Metals	Multi-metal resistance	Multi-metal ABC efflux pumps	FECD
MEG_3598|Drugs|Multi-drug_resistance|Multi-drug_MFS_efflux_pumps|LMRP	Drugs	Multi-drug resistance	Multi-drug MFS efflux pumps	LMRP
MEG_3771|Drugs|betalactams|Penicillin_binding_protein|MECA	Drugs	betalactams	Penicillin binding protein	MECA
MEG_3795|Drugs|betalactams|Penicillin_binding_protein|MECB	Drugs	betalactams	Penicillin binding protein	MECB
MEG_6829|Drugs|betalactams|Class_A_betalactamases|TEM	Drugs	betalactams	Class A betalactamases	TEM
MEG_1151|Metals|Multi-metal_resistance|Multi-metal_resistance_protein|ARSBM	Metals	Multi-metal resistance	Multi-metal resistance protein	ARSBM
MEG_1468|Biocides|Multi-biocide_resistance|Multi-biocide_resistance_regulator|BLTR	Biocides	Multi-biocide resistance	Multi-biocide resistance regulator	BLTR
MEG_6602|Drugs|Sulfonamides|Sulfonamide-resistant_dihydropteroate_synthases|SULI	Drugs	Sulfonamides	Sulfonamide-resistant dihydropteroate synthases	SULI
MEG_3603|Drugs|MLS|Lincosamide_nucleotidyltransferases|LNUA	Drugs	MLS	Lincosamide nucleotidyltransferases	LNUA
MEG_5988|Drugs|Fluoroquinolones|Quinolone_resistance_protein_Qnr|QNRB	Drugs	Fluoroquinolones	Quinolone resistance protein Qnr	QNRB
MEG_680|Multi-compound|Drug_and_biocide_resistance|Drug_and_biocide_RND_efflux_pumps|ADED	Multi-compound	Drug and biocide resistance	Drug and biocide RND efflux pumps	ADED
MEG_1001|Drugs|Aminoglycosides|Aminoglycoside_O-nucleotidyltransferases|ANT6	Drugs	Aminoglycosides	Aminoglycoside O-nucleotidyltransferases	ANT6
MEG_240|Drugs|Aminoglycosides|Aminoglycoside_N-acetyltransferases|AAC6-PRIME	Drugs	Aminoglycosides	Aminoglycoside N-acetyltransferases	AAC6-PRIME
MEG_1359|Drugs|betalactams|Class_A_betalactamases|BLAZ	Drugs	betalactams	Class A betalactamases	BLAZ
MEG_1478|Drugs|Glycopeptides|Bleomycin_resistance_protein|BRP	Drugs	Glycopeptides	Bleomycin resistance protein	BRP
MEG_1147|Metals|Arsenic_resistance|Arsenic_resistance_protein|ARSB	Metals	Arsenic resistance	Arsenic resistance protein	ARSB
MEG_1704|Multi-compound|Biocide_and_metal_resistance|Biocide_and_metal_resistance_protein|CHR	Multi-compound	Biocide and metal resistance	Biocide and metal resistance protein	CHR
MEG_2858|Drugs|MLS|23S_rRNA_methyltransferases|ERMX	Drugs	MLS	23S rRNA methyltransferases	ERMX
MEG_5398|Drugs|Fluoroquinolones|Fluoroquinolone_ABC_efflux_pump|PATB	Drugs	Fluoroquinolones	Fluoroquinolone ABC efflux pump	PATB
MEG_6027|Drugs|Fluoroquinolones|Quinolone_resistance_protein_Qnr|QNRS	Drugs	Fluoroquinolones	Quinolone resistance protein Qnr	QNRS
MEG_1407|Drugs|betalactams|Class_A_betalactamases|BLAZ	Drugs	betalactams	Class A betalactamases	BLAZ
MEG_814|Drugs|Aminoglycosides|Aminoglycoside_O-nucleotidyltransferases|ANT3-DPRIME	Drugs	Aminoglycosides	Aminoglycoside O-nucleotidyltransferases	ANT3-DPRIME
MEG_1058|Drugs|Aminoglycosides|Aminoglycoside_O-phosphotransferases|APH3-DPRIME	Drugs	Aminoglycosides	Aminoglycoside O-phosphotransferases	APH3-DPRIME
MEG_1337|Drugs|betalactams|Class_A_betalactamases|BLAZ	Drugs	betalactams	Class A betalactamases	BLAZ
MEG_2688|Metals|Multi-metal_resistance|Multi-metal_resistance_protein|DSBA	Metals	Multi-metal resistance	Multi-metal resistance protein	DSBA
MEG_6542|Biocides|Peroxide_resistance|peroxide_resistance_protein|SODA	Biocides	Peroxide resistance	peroxide resistance protein	SODA
MEG_3783|Drugs|betalactams|Penicillin_binding_protein|MECA	Drugs	betalactams	Penicillin binding protein	MECA
MEG_1070|Drugs|Aminoglycosides|Aminoglycoside_O-phosphotransferases|APH3-PRIME	Drugs	Aminoglycosides	Aminoglycoside O-phosphotransferases	APH3-PRIME
MEG_5415|Biocides|Multi-biocide_resistance|Multi-biocide_resistance_regulator|PCM	Biocides	Multi-biocide resistance	Multi-biocide resistance regulator	PCM
MEG_938|Drugs|Aminoglycosides|Aminoglycoside_O-nucleotidyltransferases|ANT3-DPRIME	Drugs	Aminoglycosides	Aminoglycoside O-nucleotidyltransferases	ANT3-DPRIME
MEG_2918|Drugs|Phenicol|Phenicol_resistance_MFS_efflux_pumps|FLOR	Drugs	Phenicol	Phenicol resistance MFS efflux pumps	FLOR
MEG_6169|Drugs|Nucleosides|Streptothricin_acetyltransferase|SAT	Drugs	Nucleosides	Streptothricin acetyltransferase	SAT
MEG_7200|Drugs|Tetracyclines|Tetracycline_resistance_ribosomal_protection_proteins|TETS	Drugs	Tetracyclines	Tetracycline resistance ribosomal protection proteins	TETS
MEG_3094|Drugs|betalactams|Class_A_betalactamases|GES	Drugs	betalactams	Class A betalactamases	GES
MEG_4327|Multi-compound|Drug_and_biocide_resistance|Drug_and_biocide_RND_efflux_pumps|OQXA	Multi-compound	Drug and biocide resistance	Drug and biocide RND efflux pumps	OQXA
MEG_2679|Metals|Multi-metal_resistance|Multi-metal_resistance_protein|DSBA	Metals	Multi-metal resistance	Multi-metal resistance protein	DSBA
MEG_1379|Drugs|betalactams|Class_A_betalactamases|BLAZ	Drugs	betalactams	Class A betalactamases	BLAZ
MEG_6150|Drugs|betalactams|Class_A_betalactamases|RTG	Drugs	betalactams	Class A betalactamases	RTG
MEG_2457|Metals|Copper_resistance|Copper_resistance_protein|CUTE	Metals	Copper resistance	Copper resistance protein	CUTE
MEG_2529|Drugs|Trimethoprim|Dihydrofolate_reductase|DFRA	Drugs	Trimethoprim	Dihydrofolate reductase	DFRA
MEG_6627|Drugs|Sulfonamides|Sulfonamide-resistant_dihydropteroate_synthases|SULII	Drugs	Sulfonamides	Sulfonamide-resistant dihydropteroate synthases	SULII
MEG_2080|Metals|Copper_resistance|Copper_resistance_regulator|COPY	Metals	Copper resistance	Copper resistance regulator	COPY
MEG_1636|Drugs|betalactams|Class_A_betalactamases|CBLA	Drugs	betalactams	Class A betalactamases	CBLA
MEG_128|Drugs|Aminoglycosides|Aminoglycoside_N-acetyltransferases|AAC6-PRIME	Drugs	Aminoglycosides	Aminoglycoside N-acetyltransferases	AAC6-PRIME
MEG_2439|Metals|Multi-metal_resistance|Multi-metal_resistance_protein|CUEA	Metals	Multi-metal resistance	Multi-metal resistance protein	CUEA
MEG_2038|Metals|Copper_resistance|Copper_resistance_protein|COPB	Metals	Copper resistance	Copper resistance protein	COPB
MEG_1652|Biocides|Biguanide_resistance|Biguanide_cation_efflux|CEPAB	Biocides	Biguanide resistance	Biguanide cation efflux	CEPAB
MEG_1425|Drugs|betalactams|Class_A_betalactamases|BLAZ	Drugs	betalactams	Class A betalactamases	BLAZ
MEG_2579|Drugs|Trimethoprim|Dihydrofolate_reductase|DFRG	Drugs	Trimethoprim	Dihydrofolate reductase	DFRG
MEG_3864|Metals|Mercury_resistance|Mercury_resistance_regulator|MERD	Metals	Mercury resistance	Mercury resistance regulator	MERD
MEG_3773|Drugs|betalactams|Penicillin_binding_protein|MECA	Drugs	betalactams	Penicillin binding protein	MECA
MEG_3948|Metals|Multi-metal_resistance|Multi-metal_resistance_regulator|MGTA	Metals	Multi-metal resistance	Multi-metal resistance regulator	MGTA
MEG_715|Metals|Arsenic_resistance|Arsenite_oxidase_regulator|AIOR	Metals	Arsenic resistance	Arsenite oxidase regulator	AIOR
MEG_75|Drugs|Aminoglycosides|Aminoglycoside_N-acetyltransferases|AAC6-PRIME	Drugs	Aminoglycosides	Aminoglycoside N-acetyltransferases	AAC6-PRIME
MEG_733|Multi-compound|Drug_and_biocide_resistance|Drug_and_biocide_MFS_efflux_pumps|AMVA	Multi-compound	Drug and biocide resistance	Drug and biocide MFS efflux pumps	AMVA
MEG_2929|Drugs|Phenicol|Phenicol_resistance_MFS_efflux_pumps|FLOR	Drugs	Phenicol	Phenicol resistance MFS efflux pumps	FLOR
MEG_839|Drugs|Aminoglycosides|Aminoglycoside_O-nucleotidyltransferases|ANT3-DPRIME	Drugs	Aminoglycosides	Aminoglycoside O-nucleotidyltransferases	ANT3-DPRIME
MEG_2695|Drugs|betalactams|Class_B_betalactamases|EBR	Drugs	betalactams	Class B betalactamases	EBR
MEG_1386|Drugs|betalactams|Class_A_betalactamases|BLAZ	Drugs	betalactams	Class A betalactamases	BLAZ
MEG_3705|Drugs|Lipopeptides|Colistin_phosphoethanolamine_transferase|MCR	Drugs	Lipopeptides	Colistin phosphoethanolamine transferase	MCR
MEG_4732|Drugs|betalactams|Class_D_betalactamases|OXA	Drugs	betalactams	Class D betalactamases	OXA
MEG_6722|Drugs|betalactams|Class_A_betalactamases|TEM	Drugs	betalactams	Class A betalactamases	TEM
MEG_1418|Drugs|betalactams|Class_A_betalactamases|BLAZ	Drugs	betalactams	Class A betalactamases	BLAZ
MEG_1116|Drugs|Multi-drug_resistance|MDR_regulator|ARLR	Drugs	Multi-drug resistance	MDR regulator	ARLR
MEG_332|Drugs|Aminoglycosides|Aminoglycoside_N-acetyltransferases|AAC6-PRIME	Drugs	Aminoglycosides	Aminoglycoside N-acetyltransferases	AAC6-PRIME
MEG_7206|Drugs|Tetracyclines|Tetracycline_resistance_ribosomal_protection_proteins|TETW	Drugs	Tetracyclines	Tetracycline resistance ribosomal protection proteins	TETW
MEG_924|Drugs|Aminoglycosides|Aminoglycoside_O-nucleotidyltransferases|ANT3-DPRIME	Drugs	Aminoglycosides	Aminoglycoside O-nucleotidyltransferases	ANT3-DPRIME
MEG_1302|Drugs|betalactams|Penicillin_binding_protein_regulator|BLAR	Drugs	betalactams	Penicillin binding protein regulator	BLAR
MEG_7145|Drugs|Tetracyclines|Tetracycline_resistance_ribosomal_protection_proteins|TETM	Drugs	Tetracyclines	Tetracycline resistance ribosomal protection proteins	TETM
MEG_6616|Drugs|Sulfonamides|Sulfonamide-resistant_dihydropteroate_synthases|SULI	Drugs	Sulfonamides	Sulfonamide-resistant dihydropteroate synthases	SULI
MEG_1879|Drugs|betalactams|Class_C_betalactamases|CMY	Drugs	betalactams	Class C betalactamases	CMY
MEG_3868|Metals|Mercury_resistance|Mercury_resistance_protein|MERE	Metals	Mercury resistance	Mercury resistance protein	MERE
MEG_6053|Metals|Multi-metal_resistance|Multi-metal_resistance_protein|RECGM	Metals	Multi-metal resistance	Multi-metal resistance protein	RECGM
MEG_2677|Metals|Multi-metal_resistance|Multi-metal_resistance_protein|DSBA	Metals	Multi-metal resistance	Multi-metal resistance protein	DSBA
MEG_3323|Drugs|betalactams|Class_B_betalactamases|IMP	Drugs	betalactams	Class B betalactamases	IMP
MEG_979|Drugs|Aminoglycosides|Aminoglycoside_O-nucleotidyltransferases|ANT4-PRIME	Drugs	Aminoglycosides	Aminoglycoside O-nucleotidyltransferases	ANT4-PRIME
MEG_287|Drugs|Aminoglycosides|Aminoglycoside_N-acetyltransferases|AAC6-PRIME	Drugs	Aminoglycosides	Aminoglycoside N-acetyltransferases	AAC6-PRIME
MEG_6972|Drugs|Tetracyclines|Tetracycline_resistance_MFS_efflux_pumps|TET33	Drugs	Tetracyclines	Tetracycline resistance MFS efflux pumps	TET33
MEG_3940|Multi-compound|Drug_and_biocide_resistance|Drug_and_biocide_RND_efflux_pumps|MEXY	Multi-compound	Drug and biocide resistance	Drug and biocide RND efflux pumps	MEXY
MEG_2462|Metals|Multi-metal_resistance|Multi-metal_RND_efflux_pumps|CZCA	Metals	Multi-metal resistance	Multi-metal RND efflux pumps	CZCA
MEG_2482|Drugs|Trimethoprim|Dihydrofolate_reductase|DFRA	Drugs	Trimethoprim	Dihydrofolate reductase	DFRA
MEG_2736|Multi-compound|Drug_and_biocide_resistance|Drug_and_biocide_MFS_efflux_pumps|EMRY	Multi-compound	Drug and biocide resistance	Drug and biocide MFS efflux pumps	EMRY
MEG_1580|Drugs|Phenicol|Chloramphenicol_acetyltransferases|CATA	Drugs	Phenicol	Chloramphenicol acetyltransferases	CATA
MEG_5768|Drugs|betalactams|Class_A_betalactamases|PER	Drugs	betalactams	Class A betalactamases	PER
MEG_1974|Drugs|betalactams|Class_C_betalactamases|CMY	Drugs	betalactams	Class C betalactamases	CMY
MEG_6585|Drugs|Sulfonamides|Sulfonamide-resistant_dihydropteroate_synthases|SULI	Drugs	Sulfonamides	Sulfonamide-resistant dihydropteroate synthases	SULI
MEG_2868|Multi-compound|Drug_and_biocide_resistance|Drug_and_biocide_MFS_efflux_regulator|EVGS	Multi-compound	Drug and biocide resistance	Drug and biocide MFS efflux regulator	EVGS
MEG_1977|Drugs|betalactams|Class_C_betalactamases|CMY	Drugs	betalactams	Class C betalactamases	CMY
MEG_4334|Multi-compound|Drug_and_biocide_resistance|Drug_and_biocide_RND_efflux_pumps|OQXA	Multi-compound	Drug and biocide resistance	Drug and biocide RND efflux pumps	OQXA
MEG_3935|Biocides|Multi-biocide_resistance|Multi-biocide_RND_efflux_pump|MEXV	Biocides	Multi-biocide resistance	Multi-biocide RND efflux pump	MEXV
MEG_6018|Drugs|Fluoroquinolones|Quinolone_resistance_protein_Qnr|QNRS	Drugs	Fluoroquinolones	Quinolone resistance protein Qnr	QNRS
MEG_5217|Drugs|betalactams|Class_D_betalactamases|OXA	Drugs	betalactams	Class D betalactamases	OXA
MEG_2530|Drugs|Trimethoprim|Dihydrofolate_reductase|DFRA	Drugs	Trimethoprim	Dihydrofolate reductase	DFRA
MEG_3753|Multi-compound|Drug_and_biocide_resistance|Drug_and_biocide_MFS_efflux_pumps|MDTG	Multi-compound	Drug and biocide resistance	Drug and biocide MFS efflux pumps	MDTG
MEG_4594|Drugs|betalactams|Class_D_betalactamases|OXA	Drugs	betalactams	Class D betalactamases	OXA
MEG_226|Drugs|Aminoglycosides|Aminoglycoside_N-acetyltransferases|AAC6-PRIME	Drugs	Aminoglycosides	Aminoglycoside N-acetyltransferases	AAC6-PRIME
MEG_3844|Metals|Mercury_resistance|Mercury_resistance_protein|MERA	Metals	Mercury resistance	Mercury resistance protein	MERA
MEG_6502|Metals|Multi-metal_resistance|Multi-metal_RND_efflux_pumps|SILC	Metals	Multi-metal resistance	Multi-metal RND efflux pumps	SILC
MEG_1932|Drugs|betalactams|Class_C_betalactamases|CMY	Drugs	betalactams	Class C betalactamases	CMY
MEG_6959|Metals|Tellurium_resistance|Tellurium_resistance_protein|TERE	Metals	Tellurium resistance	Tellurium resistance protein	TERE
MEG_2813|Drugs|MLS|23S_rRNA_methyltransferases|ERMC	Drugs	MLS	23S rRNA methyltransferases	ERMC
MEG_857|Drugs|Aminoglycosides|Aminoglycoside_O-nucleotidyltransferases|ANT3-DPRIME	Drugs	Aminoglycosides	Aminoglycoside O-nucleotidyltransferases	ANT3-DPRIME
MEG_7172|Drugs|Tetracyclines|Tetracycline_resistance_ribosomal_protection_proteins|TETO	Drugs	Tetracyclines	Tetracycline resistance ribosomal protection proteins	TETO
MEG_7223|Drugs|Tetracyclines|Tetracycline_resistance_ribosomal_protection_proteins|TETW	Drugs	Tetracyclines	Tetracycline resistance ribosomal protection proteins	TETW
MEG_1141|Metals|Arsenic_resistance|Arsenic_resistance_protein|ARRB	Metals	Arsenic resistance	Arsenic resistance protein	ARRB
MEG_1893|Drugs|betalactams|Class_C_betalactamases|CMY	Drugs	betalactams	Class C betalactamases	CMY
MEG_4012|Metals|Multi-metal_resistance|Multi-metal_ABC_efflux_pumps|MODC	Metals	Multi-metal resistance	Multi-metal ABC efflux pumps	MODC
MEG_6175|Multi-compound|Drug_and_biocide_resistance|Drug_and_biocide_RND_efflux_pumps|SDEY	Multi-compound	Drug and biocide resistance	Drug and biocide RND efflux pumps	SDEY
MEG_5776|Drugs|Lipopeptides|Lipid_A_phosphatase|PGBB	Drugs	Lipopeptides	Lipid A phosphatase	PGBB
MEG_7067|Drugs|Tetracyclines|Tetracycline_resistance_MFS_efflux_pumps|TETC	Drugs	Tetracyclines	Tetracycline resistance MFS efflux pumps	TETC
MEG_1827|Drugs|betalactams|Class_C_betalactamases|CMY	Drugs	betalactams	Class C betalactamases	CMY
MEG_5977|Drugs|Fluoroquinolones|Quinolone_resistance_protein_Qnr|QNRB	Drugs	Fluoroquinolones	Quinolone resistance protein Qnr	QNRB
MEG_3619|Drugs|MLS|Lincosamide_nucleotidyltransferases|LNUF	Drugs	MLS	Lincosamide nucleotidyltransferases	LNUF
MEG_1216|Multi-compound|Drug_and_biocide_resistance|Drug_and_biocide_SMR_efflux_pumps|BCRCM	Multi-compound	Drug and biocide resistance	Drug and biocide SMR efflux pumps	BCRCM
MEG_3670|Drugs|Lipopeptides|Colistin_phosphoethanolamine_transferase|MCR	Drugs	Lipopeptides	Colistin phosphoethanolamine transferase	MCR
MEG_408|Multi-compound|Drug_and_biocide_resistance|Drug_and_biocide_RND_efflux_pumps|ACRE	Multi-compound	Drug and biocide resistance	Drug and biocide RND efflux pumps	ACRE
MEG_4679|Drugs|betalactams|Class_D_betalactamases|OXA	Drugs	betalactams	Class D betalactamases	OXA
MEG_6930|Drugs|betalactams|Class_A_betalactamases|TEM	Drugs	betalactams	Class A betalactamases	TEM
MEG_1182|Biocides|Acid_resistance|Acid_resistance_protein|ASR	Biocides	Acid resistance	Acid resistance protein	ASR
MEG_6932|Drugs|betalactams|Class_A_betalactamases|TEM	Drugs	betalactams	Class A betalactamases	TEM
MEG_2453|Metals|Multi-metal_resistance|Multi-metal_RND_efflux_regulator|CUSS	Metals	Multi-metal resistance	Multi-metal RND efflux regulator	CUSS
MEG_7126|Drugs|Tetracyclines|Tetracycline_resistance_ribosomal_protection_proteins|TETM	Drugs	Tetracyclines	Tetracycline resistance ribosomal protection proteins	TETM
MEG_2985|Drugs|Fosfomycin|Fosfomycin_thiol_transferases|FOSA	Drugs	Fosfomycin	Fosfomycin thiol transferases	FOSA
MEG_861|Drugs|Aminoglycosides|Aminoglycoside_O-nucleotidyltransferases|ANT3-DPRIME	Drugs	Aminoglycosides	Aminoglycoside O-nucleotidyltransferases	ANT3-DPRIME
MEG_7080|Drugs|Tetracyclines|Tetracycline_resistance_MFS_efflux_pumps|TETG	Drugs	Tetracyclines	Tetracycline resistance MFS efflux pumps	TETG
MEG_1872|Drugs|betalactams|Class_C_betalactamases|CMY	Drugs	betalactams	Class C betalactamases	CMY
MEG_980|Drugs|Aminoglycosides|Aminoglycoside_O-nucleotidyltransferases|ANT4-PRIME	Drugs	Aminoglycosides	Aminoglycoside O-nucleotidyltransferases	ANT4-PRIME
MEG_3854|Metals|Mercury_resistance|Mercury_resistance_protein|MERB	Metals	Mercury resistance	Mercury resistance protein	MERB
MEG_7299|Biocides|Multi-biocide_resistance|Multi-biocide_RND_efflux_regulator|TTGW	Biocides	Multi-biocide resistance	Multi-biocide RND efflux regulator	TTGW
MEG_1146|Metals|Arsenic_resistance|Arsenic_resistance_protein|ARSB	Metals	Arsenic resistance	Arsenic resistance protein	ARSB
MEG_3658|Drugs|Multi-drug_resistance|Multi-drug_ABC_efflux_pumps|MACB	Drugs	Multi-drug resistance	Multi-drug ABC efflux pumps	MACB
MEG_3105|Drugs|betalactams|Class_A_betalactamases|GES	Drugs	betalactams	Class A betalactamases	GES
MEG_7180|Drugs|Tetracyclines|Tetracycline_resistance_ribosomal_protection_proteins|TETQ	Drugs	Tetracyclines	Tetracycline resistance ribosomal protection proteins	TETQ
MEG_7054|Drugs|Tetracyclines|Tetracycline_resistance_ABC_efflux_pumps|TETB60	Drugs	Tetracyclines	Tetracycline resistance ABC efflux pumps	TETB60
MEG_7499|Drugs|Glycopeptides|VanC-type_regulator|VANSC	Drugs	Glycopeptides	VanC-type regulator	VANSC
MEG_3620|Drugs|MLS|Lincosamide_nucleotidyltransferases|LNUG	Drugs	MLS	Lincosamide nucleotidyltransferases	LNUG
MEG_2692|Metals|Multi-metal_resistance|Multi-metal_resistance_protein|DSBC	Metals	Multi-metal resistance	Multi-metal resistance protein	DSBC
MEG_1563|Drugs|Phenicol|Chloramphenicol_acetyltransferases|CATA	Drugs	Phenicol	Chloramphenicol acetyltransferases	CATA
MEG_301|Drugs|Aminoglycosides|Aminoglycoside_N-acetyltransferases|AAC6-PRIME	Drugs	Aminoglycosides	Aminoglycoside N-acetyltransferases	AAC6-PRIME
MEG_974|Drugs|Aminoglycosides|Aminoglycoside_O-nucleotidyltransferases|ANT3-DPRIME	Drugs	Aminoglycosides	Aminoglycoside O-nucleotidyltransferases	ANT3-DPRIME
MEG_3295|Drugs|Mupirocin|Mupirocin-resistant_isoleucyl-tRNA_synthetase|ILES	Drugs	Mupirocin	Mupirocin-resistant isoleucyl-tRNA synthetase	ILES
MEG_7298|Biocides|Multi-biocide_resistance|Multi-biocide_RND_efflux_regulator|TTGV	Biocides	Multi-biocide resistance	Multi-biocide RND efflux regulator	TTGV
MEG_5850|Multi-compound|Drug_and_biocide_resistance|Drug_and_biocide_SMR_efflux_pumps|QACK	Multi-compound	Drug and biocide resistance	Drug and biocide SMR efflux pumps	QACK
MEG_5319|Drugs|betalactams|Class_A_betalactamases|OXY	Drugs	betalactams	Class A betalactamases	OXY
MEG_2798|Drugs|MLS|23S_rRNA_methyltransferases|ERMB	Drugs	MLS	23S rRNA methyltransferases	ERMB
MEG_7357|Drugs|Glycopeptides|VanC-type_resistance_protein|VANC	Drugs	Glycopeptides	VanC-type resistance protein	VANC
MEG_7015|Drugs|Tetracyclines|Tetracycline_resistance_MFS_efflux_pumps|TETA	Drugs	Tetracyclines	Tetracycline resistance MFS efflux pumps	TETA
MEG_836|Drugs|Aminoglycosides|Aminoglycoside_O-nucleotidyltransferases|ANT3-DPRIME	Drugs	Aminoglycosides	Aminoglycoside O-nucleotidyltransferases	ANT3-DPRIME
MEG_7377|Drugs|Glycopeptides|VanC-type_resistance_protein|VANC	Drugs	Glycopeptides	VanC-type resistance protein	VANC
MEG_982|Drugs|Aminoglycosides|Aminoglycoside_O-nucleotidyltransferases|ANT4-PRIME	Drugs	Aminoglycosides	Aminoglycoside O-nucleotidyltransferases	ANT4-PRIME
MEG_896|Drugs|Aminoglycosides|Aminoglycoside_O-nucleotidyltransferases|ANT3-DPRIME	Drugs	Aminoglycosides	Aminoglycoside O-nucleotidyltransferases	ANT3-DPRIME
MEG_68|Drugs|Aminoglycosides|Aminoglycoside_N-acetyltransferases|AAC3-PRIME	Drugs	Aminoglycosides	Aminoglycoside N-acetyltransferases	AAC3-PRIME
MEG_6640|Drugs|Sulfonamides|Sulfonamide-resistant_dihydropteroate_synthases|SULIV	Drugs	Sulfonamides	Sulfonamide-resistant dihydropteroate synthases	SULIV
MEG_368|Drugs|Aminoglycosides|Aminoglycoside_N-acetyltransferases|AAC6-PRIME	Drugs	Aminoglycosides	Aminoglycoside N-acetyltransferases	AAC6-PRIME
MEG_6161|Drugs|Nucleosides|Streptothricin_acetyltransferase|SAT	Drugs	Nucleosides	Streptothricin acetyltransferase	SAT
MEG_2831|Drugs|MLS|23S_rRNA_methyltransferases|ERMF	Drugs	MLS	23S rRNA methyltransferases	ERMF
MEG_4889|Drugs|betalactams|Class_D_betalactamases|OXA	Drugs	betalactams	Class D betalactamases	OXA
MEG_1177|Metals|Multi-metal_resistance|Multi-metal_resistance_protein|ARSRM	Metals	Multi-metal resistance	Multi-metal resistance protein	ARSRM
MEG_1865|Drugs|betalactams|Class_C_betalactamases|CMY	Drugs	betalactams	Class C betalactamases	CMY
MEG_1280|Drugs|betalactams|Class_C_betalactamases|BLAEC	Drugs	betalactams	Class C betalactamases	BLAEC
MEG_7814|Metals|Copper_resistance|Copper_resistance_protein|YCNJ	Metals	Copper resistance	Copper resistance protein	YCNJ
MEG_7584|Drugs|Glycopeptides|VanC-type_resistance_protein|VANXYC	Drugs	Glycopeptides	VanC-type resistance protein	VANXYC
MEG_4215|Drugs|Aminoglycosides|16S_rRNA_methyltransferases|NPMA	Drugs	Aminoglycosides	16S rRNA methyltransferases	NPMA
MEG_1195|Multi-compound|Drug_and_biocide_and_metal_resistance|Drug_and_biocide_and_metal_RND_efflux_regulator|BAES	Multi-compound	Drug and biocide and metal resistance	Drug and biocide and metal RND efflux regulator	BAES
MEG_2073|Metals|Copper_resistance|Copper_resistance_regulator|COPR	Metals	Copper resistance	Copper resistance regulator	COPR
MEG_3735|Biocides|Multi-biocide_resistance|Multi-biocide_resistance_protein|MDEA	Biocides	Multi-biocide resistance	Multi-biocide resistance protein	MDEA
MEG_2489|Drugs|Trimethoprim|Dihydrofolate_reductase|DFRA	Drugs	Trimethoprim	Dihydrofolate reductase	DFRA
MEG_7016|Drugs|Tetracyclines|Tetracycline_resistance_MFS_efflux_pumps|TETA	Drugs	Tetracyclines	Tetracycline resistance MFS efflux pumps	TETA
MEG_6577|Biocides|Multi-biocide_resistance|Multi-biocide_SMR_efflux_pump|SUGE	Biocides	Multi-biocide resistance	Multi-biocide SMR efflux pump	SUGE
MEG_3515|Multi-compound|Drug_and_biocide_resistance|Drug_and_biocide_SMR_efflux_pumps|KPNF	Multi-compound	Drug and biocide resistance	Drug and biocide SMR efflux pumps	KPNF
MEG_2820|Drugs|MLS|23S_rRNA_methyltransferases|ERMC	Drugs	MLS	23S rRNA methyltransferases	ERMC
MEG_7685|Drugs|Multi-drug_resistance|Multi-drug_ABC_efflux_pumps|VGA	Drugs	Multi-drug resistance	Multi-drug ABC efflux pumps	VGA
MEG_6170|Drugs|Nucleosides|Streptothricin_acetyltransferase|SAT	Drugs	Nucleosides	Streptothricin acetyltransferase	SAT
MEG_7246|Drugs|Tetracyclines|Tetracycline_resistance_MFS_efflux_pumps|TETY	Drugs	Tetracyclines	Tetracycline resistance MFS efflux pumps	TETY
MEG_4009|Metals|Multi-metal_resistance|Multi-metal_ABC_efflux_pumps|MODC	Metals	Multi-metal resistance	Multi-metal ABC efflux pumps	MODC
MEG_3804|Drugs|betalactams|Penicillin_binding_protein_regulator|MECI	Drugs	betalactams	Penicillin binding protein regulator	MECI
MEG_4059|Metals|Multi-metal_resistance|Multi-metal_resistance_protein|MREA	Metals	Multi-metal resistance	Multi-metal resistance protein	MREA
MEG_353|Drugs|Aminoglycosides|Aminoglycoside_N-acetyltransferases|AAC6-PRIME	Drugs	Aminoglycosides	Aminoglycoside N-acetyltransferases	AAC6-PRIME
MEG_748|Drugs|Aminoglycosides|Aminoglycoside_O-nucleotidyltransferases|ANT2-DPRIME	Drugs	Aminoglycosides	Aminoglycoside O-nucleotidyltransferases	ANT2-DPRIME
MEG_923|Drugs|Aminoglycosides|Aminoglycoside_O-nucleotidyltransferases|ANT3-DPRIME	Drugs	Aminoglycosides	Aminoglycoside O-nucleotidyltransferases	ANT3-DPRIME
MEG_6646|Biocides|Multi-biocide_resistance|Multi-biocide_RND_efflux_pump|TBTB	Biocides	Multi-biocide resistance	Multi-biocide RND efflux pump	TBTB
MEG_4750|Drugs|betalactams|Class_D_betalactamases|OXA	Drugs	betalactams	Class D betalactamases	OXA
MEG_7068|Drugs|Tetracyclines|Tetracycline_resistance_MFS_efflux_pumps|TETD	Drugs	Tetracyclines	Tetracycline resistance MFS efflux pumps	TETD
MEG_3083|Multi-compound|Drug_and_biocide_resistance|Drug_and_biocide_RND_efflux_regulator|GADX	Multi-compound	Drug and biocide resistance	Drug and biocide RND efflux regulator	GADX
MEG_5294|Drugs|betalactams|Class_A_betalactamases|OXY	Drugs	betalactams	Class A betalactamases	OXY
MEG_926|Drugs|Aminoglycosides|Aminoglycoside_O-nucleotidyltransferases|ANT3-DPRIME	Drugs	Aminoglycosides	Aminoglycoside O-nucleotidyltransferases	ANT3-DPRIME
MEG_903|Drugs|Aminoglycosides|Aminoglycoside_O-nucleotidyltransferases|ANT3-DPRIME	Drugs	Aminoglycosides	Aminoglycoside O-nucleotidyltransferases	ANT3-DPRIME
MEG_3081|Multi-compound|Drug_and_biocide_resistance|Drug_and_biocide_RND_efflux_regulator|GADW	Multi-compound	Drug and biocide resistance	Drug and biocide RND efflux regulator	GADW
MEG_7074|Drugs|Tetracyclines|Tetracycline_resistance_MFS_efflux_pumps|TETE	Drugs	Tetracyclines	Tetracycline resistance MFS efflux pumps	TETE
MEG_2000|Drugs|betalactams|Class_C_betalactamases|CMY	Drugs	betalactams	Class C betalactamases	CMY
MEG_7128|Drugs|Tetracyclines|Tetracycline_resistance_ribosomal_protection_proteins|TETM	Drugs	Tetracyclines	Tetracycline resistance ribosomal protection proteins	TETM
MEG_1311|Drugs|betalactams|Class_A_betalactamases|BLASGM	Drugs	betalactams	Class A betalactamases	BLASGM
MEG_6079|Drugs|betalactams|Class_A_betalactamases|ROB	Drugs	betalactams	Class A betalactamases	ROB
MEG_2833|Drugs|MLS|23S_rRNA_methyltransferases|ERMF	Drugs	MLS	23S rRNA methyltransferases	ERMF
MEG_3738|Multi-compound|Drug_and_biocide_resistance|Drug_and_biocide_MFS_efflux_pumps|MDFA	Multi-compound	Drug and biocide resistance	Drug and biocide MFS efflux pumps	MDFA
MEG_3600|Drugs|MLS|Lincosamide_nucleotidyltransferases|LNUA	Drugs	MLS	Lincosamide nucleotidyltransferases	LNUA
MEG_5939|Drugs|Fluoroquinolones|Quinolone_resistance_protein_Qnr|QNRB	Drugs	Fluoroquinolones	Quinolone resistance protein Qnr	QNRB
MEG_7131|Drugs|Tetracyclines|Tetracycline_resistance_ribosomal_protection_proteins|TETM	Drugs	Tetracyclines	Tetracycline resistance ribosomal protection proteins	TETM
MEG_2119|Multi-compound|Drug_and_biocide_resistance|Drug_and_biocide_RND_efflux_regulator|CPXAR	Multi-compound	Drug and biocide resistance	Drug and biocide RND efflux regulator	CPXAR
MEG_1831|Drugs|betalactams|Class_C_betalactamases|CMY	Drugs	betalactams	Class C betalactamases	CMY
MEG_2720|Biocides|Multi-biocide_resistance|Multi-biocide_MATE_efflux_pump|EMMDR	Biocides	Multi-biocide resistance	Multi-biocide MATE efflux pump	EMMDR
MEG_7868|Metals|Zinc_resistance|Zinc_resistance_regulator|ZUR	Metals	Zinc resistance	Zinc resistance regulator	ZUR
MEG_2904|Multi-compound|Drug_and_biocide_resistance|Drug_and_biocide_MFS_efflux_pumps|FEXA	Multi-compound	Drug and biocide resistance	Drug and biocide MFS efflux pumps	FEXA
MEG_40|Drugs|Aminoglycosides|Aminoglycoside_N-acetyltransferases|AAC3	Drugs	Aminoglycosides	Aminoglycoside N-acetyltransferases	AAC3
MEG_7170|Drugs|Tetracyclines|Tetracycline_resistance_ribosomal_protection_proteins|TETO	Drugs	Tetracyclines	Tetracycline resistance ribosomal protection proteins	TETO
MEG_3525|Drugs|betalactams|Class_B_betalactamases|L1	Drugs	betalactams	Class B betalactamases	L1
MEG_742|Drugs|Aminoglycosides|Aminoglycoside_O-nucleotidyltransferases|ANT2-DPRIME	Drugs	Aminoglycosides	Aminoglycoside O-nucleotidyltransferases	ANT2-DPRIME
MEG_2744|Drugs|MLS|Macrolide_esterases|EREA	Drugs	MLS	Macrolide esterases	EREA
MEG_883|Drugs|Aminoglycosides|Aminoglycoside_O-nucleotidyltransferases|ANT3-DPRIME	Drugs	Aminoglycosides	Aminoglycoside O-nucleotidyltransferases	ANT3-DPRIME
MEG_6986|Drugs|Tetracyclines|Tetracycline_resistance_MFS_efflux_pumps|TET38	Drugs	Tetracyclines	Tetracycline resistance MFS efflux pumps	TET38
MEG_1214|Drugs|Bacitracin|Bacitracin_ABC_transporter|BCRB	Drugs	Bacitracin	Bacitracin ABC transporter	BCRB
MEG_1834|Drugs|betalactams|Class_C_betalactamases|CMY	Drugs	betalactams	Class C betalactamases	CMY
MEG_1159|Metals|Arsenic_resistance|Arsenic_resistance_protein|ARSC	Metals	Arsenic resistance	Arsenic resistance protein	ARSC
MEG_834|Drugs|Aminoglycosides|Aminoglycoside_O-nucleotidyltransferases|ANT3-DPRIME	Drugs	Aminoglycosides	Aminoglycoside O-nucleotidyltransferases	ANT3-DPRIME
MEG_4808|Drugs|betalactams|Class_D_betalactamases|OXA	Drugs	betalactams	Class D betalactamases	OXA
MEG_6878|Drugs|betalactams|Class_A_betalactamases|TEM	Drugs	betalactams	Class A betalactamases	TEM
MEG_2727|Multi-compound|Drug_and_biocide_resistance|Drug_and_biocide_MFS_efflux_pumps|EMRCSM	Multi-compound	Drug and biocide resistance	Drug and biocide MFS efflux pumps	EMRCSM
MEG_7850|Metals|Multi-metal_resistance|Multi-metal_resistance_protein|ZIPB	Metals	Multi-metal resistance	Multi-metal resistance protein	ZIPB
MEG_142|Drugs|Aminoglycosides|Aminoglycoside_N-acetyltransferases|AAC6-PRIME	Drugs	Aminoglycosides	Aminoglycoside N-acetyltransferases	AAC6-PRIME
MEG_6077|Drugs|betalactams|Class_A_betalactamases|ROB	Drugs	betalactams	Class A betalactamases	ROB
MEG_1926|Drugs|betalactams|Class_C_betalactamases|CMY	Drugs	betalactams	Class C betalactamases	CMY
MEG_7073|Drugs|Tetracyclines|Tetracycline_resistance_MFS_efflux_pumps|TETE	Drugs	Tetracyclines	Tetracycline resistance MFS efflux pumps	TETE
MEG_37|Drugs|Aminoglycosides|Aminoglycoside_N-acetyltransferases|AAC3	Drugs	Aminoglycosides	Aminoglycoside N-acetyltransferases	AAC3
MEG_7835|Multi-compound|Biocide_and_metal_resistance|Biocide_and_metal_resistance_protein|YIEF	Multi-compound	Biocide and metal resistance	Biocide and metal resistance protein	YIEF
MEG_400|Multi-compound|Drug_and_biocide_resistance|Drug_and_biocide_RND_efflux_pumps|ACRA	Multi-compound	Drug and biocide resistance	Drug and biocide RND efflux pumps	ACRA
MEG_6951|Drugs|betalactams|Class_A_betalactamases|TEM	Drugs	betalactams	Class A betalactamases	TEM
MEG_2133|Drugs|Fluoroquinolones|Fluoroquinolone_resistance_phosphotransferase|CRPP	Drugs	Fluoroquinolones	Fluoroquinolone resistance phosphotransferase	CRPP
MEG_1949|Drugs|betalactams|Class_C_betalactamases|CMY	Drugs	betalactams	Class C betalactamases	CMY
MEG_3606|Drugs|MLS|Lincosamide_nucleotidyltransferases|LNUA	Drugs	MLS	Lincosamide nucleotidyltransferases	LNUA
MEG_1072|Drugs|Aminoglycosides|Aminoglycoside_O-phosphotransferases|APH3-PRIME	Drugs	Aminoglycosides	Aminoglycoside O-phosphotransferases	APH3-PRIME
MEG_2551|Drugs|Trimethoprim|Dihydrofolate_reductase|DFRA	Drugs	Trimethoprim	Dihydrofolate reductase	DFRA
MEG_840|Drugs|Aminoglycosides|Aminoglycoside_O-nucleotidyltransferases|ANT3-DPRIME	Drugs	Aminoglycosides	Aminoglycoside O-nucleotidyltransferases	ANT3-DPRIME
MEG_2814|Drugs|MLS|23S_rRNA_methyltransferases|ERMC	Drugs	MLS	23S rRNA methyltransferases	ERMC
MEG_41|Drugs|Aminoglycosides|Aminoglycoside_N-acetyltransferases|AAC3	Drugs	Aminoglycosides	Aminoglycoside N-acetyltransferases	AAC3
MEG_1229|Multi-compound|Drug_and_biocide_resistance|Drug_and_biocide_MATE_efflux_pumps|BEXA	Multi-compound	Drug and biocide resistance	Drug and biocide MATE efflux pumps	BEXA
MEG_2655|Multi-compound|Biocide_and_metal_resistance|Biocide_and_metal_resistance_protein|DPR	Multi-compound	Biocide and metal resistance	Biocide and metal resistance protein	DPR
MEG_746|Drugs|Aminoglycosides|Aminoglycoside_O-nucleotidyltransferases|ANT2-DPRIME	Drugs	Aminoglycosides	Aminoglycoside O-nucleotidyltransferases	ANT2-DPRIME
MEG_2057|Metals|Copper_resistance|Copper_resistance_protein|COPF	Metals	Copper resistance	Copper resistance protein	COPF
MEG_4120|Metals|Nickel_resistance|Nickel_MFS_efflux_pumps|NCRAN	Metals	Nickel resistance	Nickel MFS efflux pumps	NCRAN
MEG_1817|Drugs|betalactams|Class_C_betalactamases|CMY	Drugs	betalactams	Class C betalactamases	CMY
MEG_6701|Drugs|betalactams|Class_A_betalactamases|TEM	Drugs	betalactams	Class A betalactamases	TEM
MEG_1388|Drugs|betalactams|Class_A_betalactamases|BLAZ	Drugs	betalactams	Class A betalactamases	BLAZ
MEG_3447|Multi-compound|Drug_and_biocide_resistance|Drug_and_biocide_MFS_efflux_pumps|KDEA	Multi-compound	Drug and biocide resistance	Drug and biocide MFS efflux pumps	KDEA
MEG_6838|Drugs|betalactams|Class_A_betalactamases|TEM	Drugs	betalactams	Class A betalactamases	TEM
MEG_397|Metals|Iron_resistance|Iron_resistance_protein|ACN	Metals	Iron resistance	Iron resistance protein	ACN
MEG_4070|Drugs|MLS|MLS_resistance_ABC_efflux_pumps|MSRA	Drugs	MLS	MLS resistance ABC efflux pumps	MSRA
MEG_5207|Drugs|betalactams|Class_D_betalactamases|OXA	Drugs	betalactams	Class D betalactamases	OXA
MEG_5852|Multi-compound|Drug_and_biocide_resistance|Drug_and_biocide_SMR_efflux_pumps|QACL	Multi-compound	Drug and biocide resistance	Drug and biocide SMR efflux pumps	QACL
MEG_881|Drugs|Aminoglycosides|Aminoglycoside_O-nucleotidyltransferases|ANT3-DPRIME	Drugs	Aminoglycosides	Aminoglycoside O-nucleotidyltransferases	ANT3-DPRIME
MEG_990|Drugs|Aminoglycosides|Aminoglycoside_O-nucleotidyltransferases|ANT6	Drugs	Aminoglycosides	Aminoglycoside O-nucleotidyltransferases	ANT6
MEG_7598|Drugs|Glycopeptides|VanD-type_accessory_protein|VANYB	Drugs	Glycopeptides	VanD-type accessory protein	VANYB
MEG_7050|Drugs|Tetracyclines|Tetracycline_resistance_MFS_efflux_pumps|TETB	Drugs	Tetracyclines	Tetracycline resistance MFS efflux pumps	TETB
MEG_2869|Multi-compound|Drug_and_biocide_resistance|Drug_and_biocide_MFS_efflux_regulator|EVGS	Multi-compound	Drug and biocide resistance	Drug and biocide MFS efflux regulator	EVGS
MEG_1189|Drugs|Bacitracin|Undecaprenyl_pyrophosphate_phosphatase|BACA	Drugs	Bacitracin	Undecaprenyl pyrophosphate phosphatase	BACA
MEG_7063|Drugs|Tetracyclines|Tetracycline_resistance_MFS_efflux_pumps|TETC	Drugs	Tetracyclines	Tetracycline resistance MFS efflux pumps	TETC
MEG_7146|Drugs|Tetracyclines|Tetracycline_resistance_ribosomal_protection_proteins|TETM	Drugs	Tetracyclines	Tetracycline resistance ribosomal protection proteins	TETM
MEG_5310|Drugs|betalactams|Class_A_betalactamases|OXY	Drugs	betalactams	Class A betalactamases	OXY
MEG_3863|Metals|Mercury_resistance|Mercury_resistance_regulator|MERD	Metals	Mercury resistance	Mercury resistance regulator	MERD
MEG_7829|Metals|Copper_resistance|Copper_resistance_regulator|YFMP	Metals	Copper resistance	Copper resistance regulator	YFMP
MEG_2575|Drugs|Trimethoprim|Dihydrofolate_reductase|DFRD	Drugs	Trimethoprim	Dihydrofolate reductase	DFRD
MEG_1793|Drugs|betalactams|Class_C_betalactamases|CMY	Drugs	betalactams	Class C betalactamases	CMY
MEG_1818|Drugs|betalactams|Class_C_betalactamases|CMY	Drugs	betalactams	Class C betalactamases	CMY
MEG_845|Drugs|Aminoglycosides|Aminoglycoside_O-nucleotidyltransferases|ANT3-DPRIME	Drugs	Aminoglycosides	Aminoglycoside O-nucleotidyltransferases	ANT3-DPRIME
MEG_4069|Drugs|MLS|MLS_resistance_ABC_efflux_pumps|MSRA	Drugs	MLS	MLS resistance ABC efflux pumps	MSRA
MEG_1518|Drugs|betalactams|Class_A_betalactamases|CARB	Drugs	betalactams	Class A betalactamases	CARB
MEG_7211|Drugs|Tetracyclines|Tetracycline_resistance_ribosomal_protection_proteins|TETW	Drugs	Tetracyclines	Tetracycline resistance ribosomal protection proteins	TETW
MEG_6973|Drugs|Tetracyclines|Tetracycline_resistance_MFS_efflux_pumps|TET33	Drugs	Tetracyclines	Tetracycline resistance MFS efflux pumps	TET33
MEG_7219|Drugs|Tetracyclines|Tetracycline_resistance_ribosomal_protection_proteins|TETW	Drugs	Tetracyclines	Tetracycline resistance ribosomal protection proteins	TETW
MEG_7141|Drugs|Tetracyclines|Tetracycline_resistance_ribosomal_protection_proteins|TETM	Drugs	Tetracyclines	Tetracycline resistance ribosomal protection proteins	TETM
MEG_6877|Drugs|betalactams|Class_A_betalactamases|TEM	Drugs	betalactams	Class A betalactamases	TEM
MEG_3253|Biocides|Acid_resistance|Acid_resistance_protein|HDEA	Biocides	Acid resistance	Acid resistance protein	HDEA
MEG_7244|Drugs|Tetracyclines|Tetracycline_inactivation_enzymes|TETX	Drugs	Tetracyclines	Tetracycline inactivation enzymes	TETX
MEG_1538|Drugs|betalactams|Class_A_betalactamases|CARB	Drugs	betalactams	Class A betalactamases	CARB
MEG_3117|Drugs|betalactams|Class_A_betalactamases|GES	Drugs	betalactams	Class A betalactamases	GES
MEG_87|Drugs|Aminoglycosides|Aminoglycoside_N-acetyltransferases|AAC6-PRIME	Drugs	Aminoglycosides	Aminoglycoside N-acetyltransferases	AAC6-PRIME
MEG_1005|Drugs|Aminoglycosides|Aminoglycoside_O-nucleotidyltransferases|ANT9	Drugs	Aminoglycosides	Aminoglycoside O-nucleotidyltransferases	ANT9
MEG_2911|Drugs|Phenicol|Phenicol_resistance_MFS_efflux_pumps|FLOR	Drugs	Phenicol	Phenicol resistance MFS efflux pumps	FLOR
MEG_4037|Drugs|MLS|Macrolide_phosphotransferases|MPHC	Drugs	MLS	Macrolide phosphotransferases	MPHC
MEG_7289|Multi-compound|Drug_and_biocide_resistance|Drug_and_biocide_RND_efflux_pumps|TTGB	Multi-compound	Drug and biocide resistance	Drug and biocide RND efflux pumps	TTGB
MEG_1053|Drugs|Aminoglycosides|Aminoglycoside_O-phosphotransferases|APH3-DPRIME	Drugs	Aminoglycosides	Aminoglycoside O-phosphotransferases	APH3-DPRIME
MEG_2499|Drugs|Trimethoprim|Dihydrofolate_reductase|DFRA	Drugs	Trimethoprim	Dihydrofolate reductase	DFRA
MEG_7502|Drugs|Glycopeptides|VanC-type_regulator|VANSC	Drugs	Glycopeptides	VanC-type regulator	VANSC
MEG_7862|Metals|Zinc_resistance|Zinc_resistance_regulator|ZRAR	Metals	Zinc resistance	Zinc resistance regulator	ZRAR
MEG_366|Drugs|Aminoglycosides|Aminoglycoside_N-acetyltransferases|AAC6-PRIME	Drugs	Aminoglycosides	Aminoglycoside N-acetyltransferases	AAC6-PRIME
MEG_5409|Drugs|betalactams|Penicillin_binding_protein|PBP4B	Drugs	betalactams	Penicillin binding protein	PBP4B
MEG_172|Drugs|Aminoglycosides|Aminoglycoside_N-acetyltransferases|AAC6-PRIME	Drugs	Aminoglycosides	Aminoglycoside N-acetyltransferases	AAC6-PRIME
MEG_6993|Drugs|Tetracyclines|Tetracycline_resistance_ribosomal_protection_proteins|TET40	Drugs	Tetracyclines	Tetracycline resistance ribosomal protection proteins	TET40
MEG_2690|Metals|Multi-metal_resistance|Multi-metal_resistance_protein|DSBB	Metals	Multi-metal resistance	Multi-metal resistance protein	DSBB
MEG_1346|Drugs|betalactams|Class_A_betalactamases|BLAZ	Drugs	betalactams	Class A betalactamases	BLAZ
MEG_7118|Drugs|Tetracyclines|Tetracycline_resistance_ribosomal_protection_proteins|TETM	Drugs	Tetracyclines	Tetracycline resistance ribosomal protection proteins	TETM
MEG_6834|Drugs|betalactams|Class_A_betalactamases|TEM	Drugs	betalactams	Class A betalactamases	TEM
MEG_1107|Biocides|Multi-biocide_resistance|Multi-biocide_resistance_regulator|ARIR	Biocides	Multi-biocide resistance	Multi-biocide resistance regulator	ARIR
MEG_4177|Metals|Nickel_resistance|Nickel_ABC_efflux_regulator|NIKR	Metals	Nickel resistance	Nickel ABC efflux regulator	NIKR
MEG_7143|Drugs|Tetracyclines|Tetracycline_resistance_ribosomal_protection_proteins|TETM	Drugs	Tetracyclines	Tetracycline resistance ribosomal protection proteins	TETM
MEG_770|Drugs|Aminoglycosides|Aminoglycoside_O-nucleotidyltransferases|ANT3-DPRIME	Drugs	Aminoglycosides	Aminoglycoside O-nucleotidyltransferases	ANT3-DPRIME
MEG_1118|Drugs|Multi-drug_resistance|MDR_regulator|ARLS	Drugs	Multi-drug resistance	MDR regulator	ARLS
MEG_127|Drugs|Aminoglycosides|Aminoglycoside_N-acetyltransferases|AAC6-PRIME	Drugs	Aminoglycosides	Aminoglycoside N-acetyltransferases	AAC6-PRIME
MEG_3703|Drugs|Lipopeptides|Colistin_phosphoethanolamine_transferase|MCR	Drugs	Lipopeptides	Colistin phosphoethanolamine transferase	MCR
MEG_2893|Metals|Multi-metal_resistance|Multi-metal_ABC_efflux_pumps|FECD	Metals	Multi-metal resistance	Multi-metal ABC efflux pumps	FECD
MEG_702|Multi-compound|Drug_and_biocide_resistance|Drug_and_biocide_RND_efflux_regulator|ADEN	Multi-compound	Drug and biocide resistance	Drug and biocide RND efflux regulator	ADEN
MEG_1095|Drugs|Aminoglycosides|Aminoglycoside_O-phosphotransferases|APH6	Drugs	Aminoglycosides	Aminoglycoside O-phosphotransferases	APH6
MEG_1145|Metals|Arsenic_resistance|Arsenic_resistance_protein|ARSB	Metals	Arsenic resistance	Arsenic resistance protein	ARSB
MEG_5762|Drugs|betalactams|Class_A_betalactamases|PER	Drugs	betalactams	Class A betalactamases	PER
MEG_2897|Metals|Multi-metal_resistance|Multi-metal_ABC_efflux_pumps|FECE	Metals	Multi-metal resistance	Multi-metal ABC efflux pumps	FECE
MEG_4213|Drugs|Multi-drug_resistance|Multi-drug_MATE_efflux_pump|NORMD	Drugs	Multi-drug resistance	Multi-drug MATE efflux pump	NORMD
MEG_7234|Drugs|Tetracyclines|Tetracycline_resistance_ribosomal_protection_proteins|TETW	Drugs	Tetracyclines	Tetracycline resistance ribosomal protection proteins	TETW
MEG_1063|Drugs|Aminoglycosides|Aminoglycoside_O-phosphotransferases|APH3-PRIME	Drugs	Aminoglycosides	Aminoglycoside O-phosphotransferases	APH3-PRIME
MEG_4868|Drugs|betalactams|Class_D_betalactamases|OXA	Drugs	betalactams	Class D betalactamases	OXA
MEG_1034|Drugs|Aminoglycosides|Aminoglycoside_O-phosphotransferases|APH3-DPRIME	Drugs	Aminoglycosides	Aminoglycoside O-phosphotransferases	APH3-DPRIME
MEG_6603|Drugs|Sulfonamides|Sulfonamide-resistant_dihydropteroate_synthases|SULI	Drugs	Sulfonamides	Sulfonamide-resistant dihydropteroate synthases	SULI
MEG_2829|Drugs|MLS|23S_rRNA_methyltransferases|ERMF	Drugs	MLS	23S rRNA methyltransferases	ERMF
MEG_7095|Drugs|Tetracyclines|Tetracycline_resistance_MFS_efflux_pumps|TETL	Drugs	Tetracyclines	Tetracycline resistance MFS efflux pumps	TETL
MEG_3073|Drugs|Fusidic_acid|Fusidic_acid_esterases|FUSF	Drugs	Fusidic acid	Fusidic acid esterases	FUSF
MEG_7532|Drugs|Glycopeptides|VanG-type_resistance_protein|VANTG	Drugs	Glycopeptides	VanG-type resistance protein	VANTG
MEG_1686|Drugs|betalactams|Class_A_betalactamases|CFX	Drugs	betalactams	Class A betalactamases	CFX
MEG_2111|Drugs|betalactams|Class_B_betalactamases|CPHA	Drugs	betalactams	Class B betalactamases	CPHA
MEG_858|Drugs|Aminoglycosides|Aminoglycoside_O-nucleotidyltransferases|ANT3-DPRIME	Drugs	Aminoglycosides	Aminoglycoside O-nucleotidyltransferases	ANT3-DPRIME
MEG_7864|Metals|Multi-metal_resistance|Multi-metal_resistance_regulator|ZRAS	Metals	Multi-metal resistance	Multi-metal resistance regulator	ZRAS
MEG_6831|Drugs|betalactams|Class_A_betalactamases|TEM	Drugs	betalactams	Class A betalactamases	TEM
MEG_743|Drugs|Aminoglycosides|Aminoglycoside_O-nucleotidyltransferases|ANT2-DPRIME	Drugs	Aminoglycosides	Aminoglycoside O-nucleotidyltransferases	ANT2-DPRIME
MEG_3851|Metals|Mercury_resistance|Mercury_resistance_protein|MERB	Metals	Mercury resistance	Mercury resistance protein	MERB
MEG_1891|Drugs|betalactams|Class_C_betalactamases|CMY	Drugs	betalactams	Class C betalactamases	CMY
MEG_3813|Drugs|MLS|MLS_resistance_MFS_efflux_pumps|MEFA	Drugs	MLS	MLS resistance MFS efflux pumps	MEFA
MEG_1142|Metals|Multi-metal_resistance|Multi-metal_resistance_protein|ARSA	Metals	Multi-metal resistance	Multi-metal resistance protein	ARSA
MEG_5796|Multi-compound|Drug_and_biocide_resistance|Drug_and_biocide_MFS_efflux_pumps|PMRA	Multi-compound	Drug and biocide resistance	Drug and biocide MFS efflux pumps	PMRA
MEG_1544|Drugs|betalactams|Class_A_betalactamases|CARB	Drugs	betalactams	Class A betalactamases	CARB
MEG_3764|Multi-compound|Drug_and_biocide_resistance|Drug_and_biocide_RND_efflux_pumps|MDTO	Multi-compound	Drug and biocide resistance	Drug and biocide RND efflux pumps	MDTO
MEG_343|Drugs|Aminoglycosides|Aminoglycoside_N-acetyltransferases|AAC6-PRIME	Drugs	Aminoglycosides	Aminoglycoside N-acetyltransferases	AAC6-PRIME
MEG_865|Drugs|Aminoglycosides|Aminoglycoside_O-nucleotidyltransferases|ANT3-DPRIME	Drugs	Aminoglycosides	Aminoglycoside O-nucleotidyltransferases	ANT3-DPRIME
MEG_4412|Drugs|betalactams|Class_D_betalactamases|OXA	Drugs	betalactams	Class D betalactamases	OXA
MEG_3291|Biocides|Acetate_resistance|Acetate_resistance_protein|ICLR	Biocides	Acetate resistance	Acetate resistance protein	ICLR
MEG_6541|Biocides|Peroxide_resistance|peroxide_resistance_protein|SODA	Biocides	Peroxide resistance	peroxide resistance protein	SODA
MEG_1701|Metals|Sodium_resistance|Sodium_resistance_protein|CHAA	Metals	Sodium resistance	Sodium resistance protein	CHAA
MEG_4071|Drugs|MLS|MLS_resistance_ABC_efflux_pumps|MSRC	Drugs	MLS	MLS resistance ABC efflux pumps	MSRC
MEG_3883|Metals|Mercury_resistance|Mercury_resistance_regulator|MERR	Metals	Mercury resistance	Mercury resistance regulator	MERR
MEG_3812|Drugs|MLS|MLS_resistance_MFS_efflux_pumps|MEFA	Drugs	MLS	MLS resistance MFS efflux pumps	MEFA
MEG_5837|Multi-compound|Drug_and_biocide_resistance|Drug_and_biocide_SMR_efflux_pumps|QACF	Multi-compound	Drug and biocide resistance	Drug and biocide SMR efflux pumps	QACF
MEG_3604|Drugs|MLS|Lincosamide_nucleotidyltransferases|LNUA	Drugs	MLS	Lincosamide nucleotidyltransferases	LNUA
MEG_6076|Drugs|betalactams|Class_A_betalactamases|ROB	Drugs	betalactams	Class A betalactamases	ROB
MEG_1065|Drugs|Aminoglycosides|Aminoglycoside_O-phosphotransferases|APH3-PRIME	Drugs	Aminoglycosides	Aminoglycoside O-phosphotransferases	APH3-PRIME
MEG_6613|Drugs|Sulfonamides|Sulfonamide-resistant_dihydropteroate_synthases|SULI	Drugs	Sulfonamides	Sulfonamide-resistant dihydropteroate synthases	SULI
MEG_2054|Metals|Copper_resistance|Copper_resistance_protein|COPD	Metals	Copper resistance	Copper resistance protein	COPD
MEG_2041|Metals|Copper_resistance|Copper_resistance_protein|COPB	Metals	Copper resistance	Copper resistance protein	COPB
MEG_2832|Drugs|MLS|23S_rRNA_methyltransferases|ERMF	Drugs	MLS	23S rRNA methyltransferases	ERMF
MEG_7811|Metals|Iron_resistance|Iron_resistance_protein|YBTP	Metals	Iron resistance	Iron resistance protein	YBTP
MEG_6689|Drugs|betalactams|Class_A_betalactamases|TEM	Drugs	betalactams	Class A betalactamases	TEM
MEG_2809|Drugs|MLS|23S_rRNA_methyltransferases|ERMC	Drugs	MLS	23S rRNA methyltransferases	ERMC
MEG_7123|Drugs|Tetracyclines|Tetracycline_resistance_ribosomal_protection_proteins|TETM	Drugs	Tetracyclines	Tetracycline resistance ribosomal protection proteins	TETM
MEG_7093|Drugs|Tetracyclines|Tetracycline_resistance_MFS_efflux_pumps|TETL	Drugs	Tetracyclines	Tetracycline resistance MFS efflux pumps	TETL
MEG_7859|Metals|Zinc_resistance|Zinc_resistance_protein|ZNUC	Metals	Zinc resistance	Zinc resistance protein	ZNUC
MEG_2058|Metals|Copper_resistance|Copper_resistance_protein|COPG	Metals	Copper resistance	Copper resistance protein	COPG
MEG_703|Multi-compound|Drug_and_biocide_resistance|Drug_and_biocide_RND_efflux_regulator|ADER	Multi-compound	Drug and biocide resistance	Drug and biocide RND efflux regulator	ADER
MEG_829|Drugs|Aminoglycosides|Aminoglycoside_O-nucleotidyltransferases|ANT3-DPRIME	Drugs	Aminoglycosides	Aminoglycoside O-nucleotidyltransferases	ANT3-DPRIME
MEG_999|Drugs|Aminoglycosides|Aminoglycoside_O-nucleotidyltransferases|ANT6	Drugs	Aminoglycosides	Aminoglycoside O-nucleotidyltransferases	ANT6
MEG_7044|Drugs|Tetracyclines|Tetracycline_resistance_MFS_efflux_pumps|TETB	Drugs	Tetracyclines	Tetracycline resistance MFS efflux pumps	TETB
MEG_7039|Drugs|Tetracyclines|Tetracycline_resistance_MFS_efflux_pumps|TETB	Drugs	Tetracyclines	Tetracycline resistance MFS efflux pumps	TETB
MEG_7104|Drugs|Tetracyclines|Tetracycline_resistance_ribosomal_protection_proteins|TETM	Drugs	Tetracyclines	Tetracycline resistance ribosomal protection proteins	TETM
MEG_2787|Drugs|MLS|23S_rRNA_methyltransferases|ERMA	Drugs	MLS	23S rRNA methyltransferases	ERMA
MEG_4167|Metals|Nickel_resistance|Nickel_ABC_efflux_pumps|NIKA	Metals	Nickel resistance	Nickel ABC efflux pumps	NIKA
MEG_732|Multi-compound|Drug_and_biocide_resistance|Drug_and_biocide_RND_efflux_pumps|AMRB	Multi-compound	Drug and biocide resistance	Drug and biocide RND efflux pumps	AMRB
MEG_6995|Drugs|Tetracyclines|Tetracycline_resistance_MFS_efflux_pumps|TET42	Drugs	Tetracyclines	Tetracycline resistance MFS efflux pumps	TET42
MEG_3142|Multi-compound|Biocide_and_metal_resistance|Biocide_and_metal_resistance_protein|GLPF	Multi-compound	Biocide and metal resistance	Biocide and metal resistance protein	GLPF
MEG_222|Drugs|Aminoglycosides|Aminoglycoside_N-acetyltransferases|AAC6-PRIME	Drugs	Aminoglycosides	Aminoglycoside N-acetyltransferases	AAC6-PRIME
MEG_7630|Drugs|MLS|Streptogramin_A_O-acetyltransferase|VATE	Drugs	MLS	Streptogramin A O-acetyltransferase	VATE
MEG_4774|Drugs|betalactams|Class_D_betalactamases|OXA	Drugs	betalactams	Class D betalactamases	OXA
MEG_7837|Biocides|Multi-biocide_resistance|Multi-biocide_resistance_protein|YJCG	Biocides	Multi-biocide resistance	Multi-biocide resistance protein	YJCG
MEG_31|Drugs|Aminoglycosides|Aminoglycoside_N-acetyltransferases|AAC3	Drugs	Aminoglycosides	Aminoglycoside N-acetyltransferases	AAC3
MEG_1470|Multi-compound|Drug_and_biocide_resistance|Drug_and_biocide_MFS_efflux_regulator|BMR	Multi-compound	Drug and biocide resistance	Drug and biocide MFS efflux regulator	BMR
MEG_7111|Drugs|Tetracyclines|Tetracycline_resistance_ribosomal_protection_proteins|TETM	Drugs	Tetracyclines	Tetracycline resistance ribosomal protection proteins	TETM
MEG_3779|Drugs|betalactams|Penicillin_binding_protein|MECA	Drugs	betalactams	Penicillin binding protein	MECA
MEG_1637|Drugs|betalactams|Class_A_betalactamases|CBLA	Drugs	betalactams	Class A betalactamases	CBLA
MEG_1555|Drugs|Phenicol|Chloramphenicol_acetyltransferases|CAT	Drugs	Phenicol	Chloramphenicol acetyltransferases	CAT
MEG_3998|Metals|Multi-metal_resistance|Multi-metal_resistance_protein|MNTH	Metals	Multi-metal resistance	Multi-metal resistance protein	MNTH
MEG_1976|Drugs|betalactams|Class_C_betalactamases|CMY	Drugs	betalactams	Class C betalactamases	CMY
MEG_4101|Drugs|Multi-drug_resistance|Multi-drug_RND_efflux_pumps|MUXB	Drugs	Multi-drug resistance	Multi-drug RND efflux pumps	MUXB
MEG_2794|Drugs|MLS|23S_rRNA_methyltransferases|ERMB	Drugs	MLS	23S rRNA methyltransferases	ERMB
MEG_3698|Drugs|Lipopeptides|Colistin_phosphoethanolamine_transferase|MCR	Drugs	Lipopeptides	Colistin phosphoethanolamine transferase	MCR
MEG_218|Drugs|Aminoglycosides|Aminoglycoside_N-acetyltransferases|AAC6-PRIME	Drugs	Aminoglycosides	Aminoglycoside N-acetyltransferases	AAC6-PRIME
MEG_6154|Metals|Multi-metal_resistance|Multi-metal_resistance_protein|RUVBM	Metals	Multi-metal resistance	Multi-metal resistance protein	RUVBM
MEG_3140|Multi-compound|Biocide_and_metal_resistance|Biocide_and_metal_resistance_protein|GLPF	Multi-compound	Biocide and metal resistance	Biocide and metal resistance protein	GLPF
MEG_1102|Drugs|Aminoglycosides|Aminoglycoside_N-acetyltransferases|APMA	Drugs	Aminoglycosides	Aminoglycoside N-acetyltransferases	APMA
MEG_417|Drugs|betalactams|Class_C_betalactamases|ACT	Drugs	betalactams	Class C betalactamases	ACT
MEG_6699|Drugs|betalactams|Class_A_betalactamases|TEM	Drugs	betalactams	Class A betalactamases	TEM
MEG_6887|Drugs|betalactams|Class_A_betalactamases|TEM	Drugs	betalactams	Class A betalactamases	TEM
MEG_7022|Drugs|Tetracyclines|Tetracycline_resistance_MFS_efflux_pumps|TETA	Drugs	Tetracyclines	Tetracycline resistance MFS efflux pumps	TETA
MEG_5854|Multi-compound|Drug_and_biocide_resistance|Drug_and_biocide_SMR_efflux_pumps|QACL	Multi-compound	Drug and biocide resistance	Drug and biocide SMR efflux pumps	QACL
MEG_6990|Drugs|Tetracyclines|Tetracycline_resistance_MFS_efflux_pumps|TET39	Drugs	Tetracyclines	Tetracycline resistance MFS efflux pumps	TET39
MEG_1367|Drugs|betalactams|Class_A_betalactamases|BLAZ	Drugs	betalactams	Class A betalactamases	BLAZ
MEG_3758|Multi-compound|Drug_and_biocide_resistance|Drug_and_biocide_MATE_efflux_pumps|MDTK	Multi-compound	Drug and biocide resistance	Drug and biocide MATE efflux pumps	MDTK
MEG_493|Drugs|betalactams|Class_C_betalactamases|ACT	Drugs	betalactams	Class C betalactamases	ACT
MEG_1351|Drugs|betalactams|Class_A_betalactamases|BLAZ	Drugs	betalactams	Class A betalactamases	BLAZ
MEG_6618|Drugs|Sulfonamides|Sulfonamide-resistant_dihydropteroate_synthases|SULII	Drugs	Sulfonamides	Sulfonamide-resistant dihydropteroate synthases	SULII
MEG_1039|Drugs|Aminoglycosides|Aminoglycoside_O-phosphotransferases|APH3-DPRIME	Drugs	Aminoglycosides	Aminoglycoside O-phosphotransferases	APH3-DPRIME
MEG_3778|Drugs|betalactams|Penicillin_binding_protein|MECA	Drugs	betalactams	Penicillin binding protein	MECA
MEG_4960|Drugs|betalactams|Class_D_betalactamases|OXA	Drugs	betalactams	Class D betalactamases	OXA
MEG_6703|Drugs|betalactams|Class_A_betalactamases|TEM	Drugs	betalactams	Class A betalactamases	TEM
MEG_3102|Drugs|betalactams|Class_A_betalactamases|GES	Drugs	betalactams	Class A betalactamases	GES
MEG_1455|Drugs|betalactams|Class_A_betalactamases|BLAZ	Drugs	betalactams	Class A betalactamases	BLAZ
MEG_2117|Multi-compound|Drug_and_biocide_resistance|Drug_and_biocide_RND_efflux_regulator|CPXAR	Multi-compound	Drug and biocide resistance	Drug and biocide RND efflux regulator	CPXAR
MEG_6636|Drugs|Sulfonamides|Sulfonamide-resistant_dihydropteroate_synthases|SULII	Drugs	Sulfonamides	Sulfonamide-resistant dihydropteroate synthases	SULII
MEG_1930|Drugs|betalactams|Class_C_betalactamases|CMY	Drugs	betalactams	Class C betalactamases	CMY
MEG_238|Drugs|Aminoglycosides|Aminoglycoside_N-acetyltransferases|AAC6-PRIME	Drugs	Aminoglycosides	Aminoglycoside N-acetyltransferases	AAC6-PRIME
MEG_2446|Metals|Multi-metal_resistance|Multi-metal_RND_efflux_pumps|CUSA	Metals	Multi-metal resistance	Multi-metal RND efflux pumps	CUSA
MEG_6891|Drugs|betalactams|Class_A_betalactamases|TEM	Drugs	betalactams	Class A betalactamases	TEM
MEG_350|Drugs|Aminoglycosides|Aminoglycoside_N-acetyltransferases|AAC6-PRIME	Drugs	Aminoglycosides	Aminoglycoside N-acetyltransferases	AAC6-PRIME
MEG_1586|Drugs|Phenicol|Chloramphenicol_acetyltransferases|CATA	Drugs	Phenicol	Chloramphenicol acetyltransferases	CATA
MEG_373|Multi-compound|Drug_and_biocide_resistance|Drug_and_biocide_MATE_efflux_pumps|ABEM	Multi-compound	Drug and biocide resistance	Drug and biocide MATE efflux pumps	ABEM
MEG_6880|Drugs|betalactams|Class_A_betalactamases|TEM	Drugs	betalactams	Class A betalactamases	TEM
MEG_2496|Drugs|Trimethoprim|Dihydrofolate_reductase|DFRA	Drugs	Trimethoprim	Dihydrofolate reductase	DFRA
MEG_7477|Drugs|Glycopeptides|VanD-type_regulator|VANRD	Drugs	Glycopeptides	VanD-type regulator	VANRD
MEG_2494|Drugs|Trimethoprim|Dihydrofolate_reductase|DFRA	Drugs	Trimethoprim	Dihydrofolate reductase	DFRA
MEG_2706|Multi-compound|Drug_and_biocide_resistance|Drug_and_biocide_ABC_efflux_pumps|EFRA	Multi-compound	Drug and biocide resistance	Drug and biocide ABC efflux pumps	EFRA
MEG_3745|Multi-compound|Drug_and_biocide_and_metal_resistance|Drug_and_biocide_and_metal_RND_efflux_pumps|MDTA	Multi-compound	Drug and biocide and metal resistance	Drug and biocide and metal RND efflux pumps	MDTA
MEG_1897|Drugs|betalactams|Class_C_betalactamases|CMY	Drugs	betalactams	Class C betalactamases	CMY
MEG_786|Drugs|Aminoglycosides|Aminoglycoside_O-nucleotidyltransferases|ANT3-DPRIME	Drugs	Aminoglycosides	Aminoglycoside O-nucleotidyltransferases	ANT3-DPRIME
MEG_7687|Drugs|Multi-drug_resistance|Multi-drug_ABC_efflux_pumps|VGA	Drugs	Multi-drug resistance	Multi-drug ABC efflux pumps	VGA
MEG_6925|Drugs|betalactams|Class_A_betalactamases|TEM	Drugs	betalactams	Class A betalactamases	TEM
MEG_1474|Drugs|betalactams|Class_A_betalactamases|BRO	Drugs	betalactams	Class A betalactamases	BRO
MEG_4056|Drugs|Cationic_antimicrobial_peptides|Defensin-resistant_mprF|MPRF	Drugs	Cationic antimicrobial peptides	Defensin-resistant mprF	MPRF
MEG_1162|Metals|Multi-metal_resistance|Multi-metal_resistance_protein|ARSCM	Metals	Multi-metal resistance	Multi-metal resistance protein	ARSCM
MEG_2805|Drugs|MLS|23S_rRNA_methyltransferases|ERMB	Drugs	MLS	23S rRNA methyltransferases	ERMB
MEG_1394|Drugs|betalactams|Class_A_betalactamases|BLAZ	Drugs	betalactams	Class A betalactamases	BLAZ
MEG_3893|Metals|Mercury_resistance|Mercury_resistance_protein|MERT	Metals	Mercury resistance	Mercury resistance protein	MERT
MEG_3752|Multi-compound|Drug_and_biocide_resistance|Drug_and_biocide_RND_efflux_pumps|MDTF	Multi-compound	Drug and biocide resistance	Drug and biocide RND efflux pumps	MDTF
MEG_5842|Multi-compound|Drug_and_biocide_resistance|Drug_and_biocide_SMR_efflux_pumps|QACG	Multi-compound	Drug and biocide resistance	Drug and biocide SMR efflux pumps	QACG
MEG_6653|Metals|Copper_resistance|Copper_resistance_protein|TCRY	Metals	Copper resistance	Copper resistance protein	TCRY
MEG_380|Multi-compound|Drug_and_biocide_resistance|Drug_and_biocide_SMR_efflux_pumps|ABES	Multi-compound	Drug and biocide resistance	Drug and biocide SMR efflux pumps	ABES
MEG_1382|Drugs|betalactams|Class_A_betalactamases|BLAZ	Drugs	betalactams	Class A betalactamases	BLAZ
MEG_3130|Drugs|betalactams|Class_A_betalactamases|GES	Drugs	betalactams	Class A betalactamases	GES
MEG_6624|Drugs|Sulfonamides|Sulfonamide-resistant_dihydropteroate_synthases|SULII	Drugs	Sulfonamides	Sulfonamide-resistant dihydropteroate synthases	SULII
MEG_5254|Drugs|betalactams|Class_D_betalactamases|OXA	Drugs	betalactams	Class D betalactamases	OXA
MEG_6535|Biocides|Multi-biocide_resistance|Multi-biocide_ABC_efflux_pump|SMRA	Biocides	Multi-biocide resistance	Multi-biocide ABC efflux pump	SMRA
MEG_7460|Drugs|Glycopeptides|VanB-type_regulator|VANRB	Drugs	Glycopeptides	VanB-type regulator	VANRB
MEG_42|Drugs|Aminoglycosides|Aminoglycoside_N-acetyltransferases|AAC3	Drugs	Aminoglycosides	Aminoglycoside N-acetyltransferases	AAC3
MEG_1743|Multi-compound|Drug_and_biocide_and_metal_resistance|Drug_and_biocide_and_metal_RND_efflux_pumps|CMED	Multi-compound	Drug and biocide and metal resistance	Drug and biocide and metal RND efflux pumps	CMED
MEG_3903|Multi-compound|Drug_and_biocide_resistance|Drug_and_biocide_RND_efflux_pumps|MEXB	Multi-compound	Drug and biocide resistance	Drug and biocide RND efflux pumps	MEXB
MEG_2859|Drugs|MLS|23S_rRNA_methyltransferases|ERMX	Drugs	MLS	23S rRNA methyltransferases	ERMX
MEG_1052|Drugs|Aminoglycosides|Aminoglycoside_O-phosphotransferases|APH3-DPRIME	Drugs	Aminoglycosides	Aminoglycoside O-phosphotransferases	APH3-DPRIME
MEG_3661|Multi-compound|Drug_and_biocide_resistance|Drug_and_biocide_RND_efflux_regulator|MARA	Multi-compound	Drug and biocide resistance	Drug and biocide RND efflux regulator	MARA
MEG_1002|Drugs|Aminoglycosides|Aminoglycoside_O-nucleotidyltransferases|ANT6	Drugs	Aminoglycosides	Aminoglycoside O-nucleotidyltransferases	ANT6
MEG_849|Drugs|Aminoglycosides|Aminoglycoside_O-nucleotidyltransferases|ANT3-DPRIME	Drugs	Aminoglycosides	Aminoglycoside O-nucleotidyltransferases	ANT3-DPRIME
MEG_1446|Drugs|betalactams|Class_A_betalactamases|BLAZ	Drugs	betalactams	Class A betalactamases	BLAZ
MEG_5813|Metals|Arsenic_resistance|Arsenic_resistance_protein|PSTA	Metals	Arsenic resistance	Arsenic resistance protein	PSTA
MEG_750|Drugs|Aminoglycosides|Aminoglycoside_O-nucleotidyltransferases|ANT2-DPRIME	Drugs	Aminoglycosides	Aminoglycoside O-nucleotidyltransferases	ANT2-DPRIME
MEG_1473|Drugs|betalactams|Class_A_betalactamases|BRO	Drugs	betalactams	Class A betalactamases	BRO
MEG_3605|Drugs|MLS|Lincosamide_nucleotidyltransferases|LNUA	Drugs	MLS	Lincosamide nucleotidyltransferases	LNUA
MEG_1060|Drugs|Aminoglycosides|Aminoglycoside_O-phosphotransferases|APH3-PRIME	Drugs	Aminoglycosides	Aminoglycoside O-phosphotransferases	APH3-PRIME
MEG_130|Drugs|Aminoglycosides|Aminoglycoside_N-acetyltransferases|AAC6-PRIME	Drugs	Aminoglycosides	Aminoglycoside N-acetyltransferases	AAC6-PRIME
MEG_7173|Drugs|Tetracyclines|Tetracycline_resistance_ribosomal_protection_proteins|TETO	Drugs	Tetracyclines	Tetracycline resistance ribosomal protection proteins	TETO
MEG_831|Drugs|Aminoglycosides|Aminoglycoside_O-nucleotidyltransferases|ANT3-DPRIME	Drugs	Aminoglycosides	Aminoglycoside O-nucleotidyltransferases	ANT3-DPRIME
MEG_3709|Drugs|Lipopeptides|Colistin_phosphoethanolamine_transferase|MCR	Drugs	Lipopeptides	Colistin phosphoethanolamine transferase	MCR
MEG_497|Drugs|betalactams|Class_C_betalactamases|ACT	Drugs	betalactams	Class C betalactamases	ACT
MEG_3290|Biocides|Acetate_resistance|Acetate_resistance_protein|ICLR	Biocides	Acetate resistance	Acetate resistance protein	ICLR
MEG_2870|Multi-compound|Drug_and_biocide_resistance|Drug_and_biocide_MFS_efflux_regulator|EVGS	Multi-compound	Drug and biocide resistance	Drug and biocide MFS efflux regulator	EVGS
MEG_2020|Metals|Copper_resistance|Copper_resistance_protein|COPA	Metals	Copper resistance	Copper resistance protein	COPA
MEG_4939|Drugs|betalactams|Class_D_betalactamases|OXA	Drugs	betalactams	Class D betalactamases	OXA
MEG_5214|Drugs|betalactams|Class_D_betalactamases|OXA	Drugs	betalactams	Class D betalactamases	OXA
MEG_6559|Biocides|Multi-biocide_resistance|Multi-biocide_RND_efflux_pump|SRPA	Biocides	Multi-biocide resistance	Multi-biocide RND efflux pump	SRPA
MEG_314|Drugs|Aminoglycosides|Aminoglycoside_N-acetyltransferases|AAC6-PRIME	Drugs	Aminoglycosides	Aminoglycoside N-acetyltransferases	AAC6-PRIME
MEG_7028|Drugs|Tetracyclines|Tetracycline_resistance_MFS_efflux_pumps|TETA	Drugs	Tetracyclines	Tetracycline resistance MFS efflux pumps	TETA
MEG_6846|Drugs|betalactams|Class_A_betalactamases|TEM	Drugs	betalactams	Class A betalactamases	TEM
MEG_6866|Drugs|betalactams|Class_A_betalactamases|TEM	Drugs	betalactams	Class A betalactamases	TEM
MEG_3892|Metals|Mercury_resistance|Mercury_resistance_protein|MERT	Metals	Mercury resistance	Mercury resistance protein	MERT
MEG_1866|Drugs|betalactams|Class_C_betalactamases|CMY	Drugs	betalactams	Class C betalactamases	CMY
MEG_2888|Metals|Multi-metal_resistance|Multi-metal_ABC_efflux_pumps|FBPA	Metals	Multi-metal resistance	Multi-metal ABC efflux pumps	FBPA
MEG_3621|Drugs|MLS|Lincosamide_nucleotidyltransferases|LNUP	Drugs	MLS	Lincosamide nucleotidyltransferases	LNUP
MEG_2874|Biocides|Phenolic_compound_resistance|Phenolic_resistance_protein|FABI	Biocides	Phenolic compound resistance	Phenolic resistance protein	FABI
MEG_1873|Drugs|betalactams|Class_C_betalactamases|CMY	Drugs	betalactams	Class C betalactamases	CMY
MEG_273|Drugs|Aminoglycosides|Aminoglycoside_N-acetyltransferases|AAC6-PRIME	Drugs	Aminoglycosides	Aminoglycoside N-acetyltransferases	AAC6-PRIME
MEG_3918|Multi-compound|Drug_and_biocide_resistance|Drug_and_biocide_RND_efflux_regulator|MEXL	Multi-compound	Drug and biocide resistance	Drug and biocide RND efflux regulator	MEXL
MEG_2739|Drugs|Cationic_antimicrobial_peptides|Lipid_A_modification|EPTA	Drugs	Cationic antimicrobial peptides	Lipid A modification	EPTA
MEG_4727|Drugs|betalactams|Class_D_betalactamases|OXA	Drugs	betalactams	Class D betalactamases	OXA
MEG_7682|Drugs|Multi-drug_resistance|Multi-drug_ABC_efflux_pumps|VGA	Drugs	Multi-drug resistance	Multi-drug ABC efflux pumps	VGA
MEG_4671|Drugs|betalactams|Class_D_betalactamases|OXA	Drugs	betalactams	Class D betalactamases	OXA
MEG_819|Drugs|Aminoglycosides|Aminoglycoside_O-nucleotidyltransferases|ANT3-DPRIME	Drugs	Aminoglycosides	Aminoglycoside O-nucleotidyltransferases	ANT3-DPRIME
MEG_682|Multi-compound|Drug_and_biocide_resistance|Drug_and_biocide_RND_efflux_pumps|ADEF	Multi-compound	Drug and biocide resistance	Drug and biocide RND efflux pumps	ADEF
MEG_2581|Drugs|Trimethoprim|Dihydrofolate_reductase|DFRK	Drugs	Trimethoprim	Dihydrofolate reductase	DFRK
MEG_2915|Drugs|Phenicol|Phenicol_resistance_MFS_efflux_pumps|FLOR	Drugs	Phenicol	Phenicol resistance MFS efflux pumps	FLOR
MEG_4980|Drugs|betalactams|Class_D_betalactamases|OXA	Drugs	betalactams	Class D betalactamases	OXA
MEG_7231|Drugs|Tetracyclines|Tetracycline_resistance_ribosomal_protection_proteins|TETW	Drugs	Tetracyclines	Tetracycline resistance ribosomal protection proteins	TETW
MEG_5397|Drugs|Fluoroquinolones|Fluoroquinolone_ABC_efflux_pump|PATA	Drugs	Fluoroquinolones	Fluoroquinolone ABC efflux pump	PATA
MEG_774|Drugs|Aminoglycosides|Aminoglycoside_O-nucleotidyltransferases|ANT3-DPRIME	Drugs	Aminoglycosides	Aminoglycoside O-nucleotidyltransferases	ANT3-DPRIME
MEG_3794|Drugs|betalactams|Penicillin_binding_protein|MECA	Drugs	betalactams	Penicillin binding protein	MECA
MEG_4008|Metals|Multi-metal_resistance|Multi-metal_ABC_efflux_pumps|MODC	Metals	Multi-metal resistance	Multi-metal ABC efflux pumps	MODC
MEG_6629|Drugs|Sulfonamides|Sulfonamide-resistant_dihydropteroate_synthases|SULII	Drugs	Sulfonamides	Sulfonamide-resistant dihydropteroate synthases	SULII
MEG_1794|Drugs|betalactams|Class_C_betalactamases|CMY	Drugs	betalactams	Class C betalactamases	CMY
MEG_2995|Drugs|Fosfomycin|Fosfomycin_thiol_transferases|FOSA	Drugs	Fosfomycin	Fosfomycin thiol transferases	FOSA
MEG_4033|Drugs|MLS|Macrolide_phosphotransferases|MPHB	Drugs	MLS	Macrolide phosphotransferases	MPHB
MEG_6989|Drugs|Tetracyclines|Tetracycline_resistance_MFS_efflux_pumps|TET39	Drugs	Tetracyclines	Tetracycline resistance MFS efflux pumps	TET39
MEG_1428|Drugs|betalactams|Class_A_betalactamases|BLAZ	Drugs	betalactams	Class A betalactamases	BLAZ
MEG_4294|Drugs|Multi-drug_resistance|Multi-drug_RND_efflux_pumps|OPMH	Drugs	Multi-drug resistance	Multi-drug RND efflux pumps	OPMH
MEG_1871|Drugs|betalactams|Class_C_betalactamases|CMY	Drugs	betalactams	Class C betalactamases	CMY
MEG_359|Drugs|Aminoglycosides|Aminoglycoside_N-acetyltransferases|AAC6-PRIME	Drugs	Aminoglycosides	Aminoglycoside N-acetyltransferases	AAC6-PRIME
MEG_6827|Drugs|betalactams|Class_A_betalactamases|TEM	Drugs	betalactams	Class A betalactamases	TEM
MEG_1334|Drugs|betalactams|Class_A_betalactamases|BLAZ	Drugs	betalactams	Class A betalactamases	BLAZ
MEG_886|Drugs|Aminoglycosides|Aminoglycoside_O-nucleotidyltransferases|ANT3-DPRIME	Drugs	Aminoglycosides	Aminoglycoside O-nucleotidyltransferases	ANT3-DPRIME
MEG_4043|Drugs|MLS|Macrolide_phosphotransferases|MPHE	Drugs	MLS	Macrolide phosphotransferases	MPHE
MEG_1434|Drugs|betalactams|Class_A_betalactamases|BLAZ	Drugs	betalactams	Class A betalactamases	BLAZ
MEG_5321|Biocides|Multi-biocide_resistance|Multi-biocide_resistance_regulator|OXYRKP	Biocides	Multi-biocide resistance	Multi-biocide resistance regulator	OXYRKP
MEG_6590|Drugs|Sulfonamides|Sulfonamide-resistant_dihydropteroate_synthases|SULI	Drugs	Sulfonamides	Sulfonamide-resistant dihydropteroate synthases	SULI
MEG_1946|Drugs|betalactams|Class_C_betalactamases|CMY	Drugs	betalactams	Class C betalactamases	CMY
MEG_879|Drugs|Aminoglycosides|Aminoglycoside_O-nucleotidyltransferases|ANT3-DPRIME	Drugs	Aminoglycosides	Aminoglycoside O-nucleotidyltransferases	ANT3-DPRIME
MEG_6916|Drugs|betalactams|Class_A_betalactamases|TEM	Drugs	betalactams	Class A betalactamases	TEM
MEG_1415|Drugs|betalactams|Class_A_betalactamases|BLAZ	Drugs	betalactams	Class A betalactamases	BLAZ
MEG_2083|Metals|Copper_resistance|Copper_resistance_regulator|COPZ	Metals	Copper resistance	Copper resistance regulator	COPZ
MEG_837|Drugs|Aminoglycosides|Aminoglycoside_O-nucleotidyltransferases|ANT3-DPRIME	Drugs	Aminoglycosides	Aminoglycoside O-nucleotidyltransferases	ANT3-DPRIME
MEG_4758|Drugs|betalactams|Class_D_betalactamases|OXA	Drugs	betalactams	Class D betalactamases	OXA
MEG_3020|Drugs|Fosfomycin|Fosfomycin_thiol_transferases|FOSE	Drugs	Fosfomycin	Fosfomycin thiol transferases	FOSE
MEG_3870|Metals|Mercury_resistance|Mercury_resistance_protein|MERF	Metals	Mercury resistance	Mercury resistance protein	MERF
MEG_7627|Drugs|MLS|Streptogramin_A_O-acetyltransferase|VATE	Drugs	MLS	Streptogramin A O-acetyltransferase	VATE
MEG_7072|Drugs|Tetracyclines|Tetracycline_resistance_MFS_efflux_pumps|TETE	Drugs	Tetracyclines	Tetracycline resistance MFS efflux pumps	TETE
MEG_5747|Biocides|Multi-biocide_resistance|Multi-biocide_MATE_efflux_pump|PDRM	Biocides	Multi-biocide resistance	Multi-biocide MATE efflux pump	PDRM
MEG_1340|Drugs|betalactams|Class_A_betalactamases|BLAZ	Drugs	betalactams	Class A betalactamases	BLAZ
MEG_4809|Drugs|betalactams|Class_D_betalactamases|OXA	Drugs	betalactams	Class D betalactamases	OXA
MEG_816|Drugs|Aminoglycosides|Aminoglycoside_O-nucleotidyltransferases|ANT3-DPRIME	Drugs	Aminoglycosides	Aminoglycoside O-nucleotidyltransferases	ANT3-DPRIME
MEG_1115|Drugs|Multi-drug_resistance|MDR_regulator|ARLR	Drugs	Multi-drug resistance	MDR regulator	ARLR
MEG_1345|Drugs|betalactams|Class_A_betalactamases|BLAZ	Drugs	betalactams	Class A betalactamases	BLAZ
MEG_1953|Drugs|betalactams|Class_C_betalactamases|CMY	Drugs	betalactams	Class C betalactamases	CMY
MEG_1327|Drugs|betalactams|Class_A_betalactamases|BLAZ	Drugs	betalactams	Class A betalactamases	BLAZ
MEG_1079|Drugs|Aminoglycosides|Aminoglycoside_O-phosphotransferases|APH3-PRIME	Drugs	Aminoglycosides	Aminoglycoside O-phosphotransferases	APH3-PRIME
MEG_1880|Drugs|betalactams|Class_C_betalactamases|CMY	Drugs	betalactams	Class C betalactamases	CMY
MEG_1172|Metals|Arsenic_resistance|Arsenic_resistance_regulator|ARSR	Metals	Arsenic resistance	Arsenic resistance regulator	ARSR
MEG_333|Drugs|Aminoglycosides|Aminoglycoside_N-acetyltransferases|AAC6-PRIME	Drugs	Aminoglycosides	Aminoglycoside N-acetyltransferases	AAC6-PRIME
MEG_6896|Drugs|betalactams|Class_A_betalactamases|TEM	Drugs	betalactams	Class A betalactamases	TEM
MEG_3002|Drugs|Fosfomycin|Fosfomycin_thiol_transferases|FOSA	Drugs	Fosfomycin	Fosfomycin thiol transferases	FOSA
MEG_7114|Drugs|Tetracyclines|Tetracycline_resistance_ribosomal_protection_proteins|TETM	Drugs	Tetracyclines	Tetracycline resistance ribosomal protection proteins	TETM
MEG_5759|Drugs|betalactams|Class_A_betalactamases|PER	Drugs	betalactams	Class A betalactamases	PER
MEG_7818|Biocides|Peroxide_resistance|peroxide_resistance_protein|YDEI	Biocides	Peroxide resistance	peroxide resistance protein	YDEI
MEG_4806|Drugs|betalactams|Class_D_betalactamases|OXA	Drugs	betalactams	Class D betalactamases	OXA
MEG_3049|Metals|Multi-metal_resistance|Multi-metal_resistance_protein|FPTA	Metals	Multi-metal resistance	Multi-metal resistance protein	FPTA
MEG_5896|Drugs|Fluoroquinolones|Quinolone_resistance_protein_Qnr|QNRB	Drugs	Fluoroquinolones	Quinolone resistance protein Qnr	QNRB
MEG_2672|Metals|Multi-metal_resistance|Multi-metal_resistance_protein|DSBA	Metals	Multi-metal resistance	Multi-metal resistance protein	DSBA
MEG_6024|Drugs|Fluoroquinolones|Quinolone_resistance_protein_Qnr|QNRS	Drugs	Fluoroquinolones	Quinolone resistance protein Qnr	QNRS
MEG_4651|Drugs|betalactams|Class_D_betalactamases|OXA	Drugs	betalactams	Class D betalactamases	OXA
MEG_825|Drugs|Aminoglycosides|Aminoglycoside_O-nucleotidyltransferases|ANT3-DPRIME	Drugs	Aminoglycosides	Aminoglycoside O-nucleotidyltransferases	ANT3-DPRIME
MEG_873|Drugs|Aminoglycosides|Aminoglycoside_O-nucleotidyltransferases|ANT3-DPRIME	Drugs	Aminoglycosides	Aminoglycoside O-nucleotidyltransferases	ANT3-DPRIME
MEG_5888|Drugs|Fluoroquinolones|Quinolone_resistance_protein_Qnr|QNRB	Drugs	Fluoroquinolones	Quinolone resistance protein Qnr	QNRB
MEG_1449|Drugs|betalactams|Class_A_betalactamases|BLAZ	Drugs	betalactams	Class A betalactamases	BLAZ
MEG_6824|Drugs|betalactams|Class_A_betalactamases|TEM	Drugs	betalactams	Class A betalactamases	TEM
MEG_818|Drugs|Aminoglycosides|Aminoglycoside_O-nucleotidyltransferases|ANT3-DPRIME	Drugs	Aminoglycosides	Aminoglycoside O-nucleotidyltransferases	ANT3-DPRIME
MEG_7290|Multi-compound|Drug_and_biocide_resistance|Drug_and_biocide_RND_efflux_pumps|TTGC	Multi-compound	Drug and biocide resistance	Drug and biocide RND efflux pumps	TTGC
MEG_183|Drugs|Aminoglycosides|Aminoglycoside_N-acetyltransferases|AAC6-PRIME	Drugs	Aminoglycosides	Aminoglycoside N-acetyltransferases	AAC6-PRIME
MEG_1633|Drugs|Phenicol|Chloramphenicol_acetyltransferases|CATS	Drugs	Phenicol	Chloramphenicol acetyltransferases	CATS
MEG_7678|Drugs|Multi-drug_resistance|Multi-drug_ABC_efflux_pumps|VGA	Drugs	Multi-drug resistance	Multi-drug ABC efflux pumps	VGA
MEG_5924|Drugs|Fluoroquinolones|Quinolone_resistance_protein_Qnr|QNRB	Drugs	Fluoroquinolones	Quinolone resistance protein Qnr	QNRB
MEG_3645|Drugs|MLS|MLS_resistance_ABC_efflux_pumps|LSA	Drugs	MLS	MLS resistance ABC efflux pumps	LSA
MEG_5794|Multi-compound|Drug_and_biocide_resistance|Drug_and_biocide_MATE_efflux_pumps|PMPM	Multi-compound	Drug and biocide resistance	Drug and biocide MATE efflux pumps	PMPM
MEG_3788|Drugs|betalactams|Penicillin_binding_protein|MECA	Drugs	betalactams	Penicillin binding protein	MECA
MEG_532|Drugs|betalactams|Class_C_betalactamases|ADC	Drugs	betalactams	Class C betalactamases	ADC
MEG_3072|Drugs|Fusidic_acid|Fusidic_acid_esterases|FUSF	Drugs	Fusidic acid	Fusidic acid esterases	FUSF
MEG_1085|Drugs|Aminoglycosides|Aminoglycoside_O-phosphotransferases|APH6	Drugs	Aminoglycosides	Aminoglycoside O-phosphotransferases	APH6
MEG_1687|Drugs|betalactams|Class_A_betalactamases|CFX	Drugs	betalactams	Class A betalactamases	CFX
MEG_5148|Drugs|betalactams|Class_D_betalactamases|OXA	Drugs	betalactams	Class D betalactamases	OXA
MEG_777|Drugs|Aminoglycosides|Aminoglycoside_O-nucleotidyltransferases|ANT3-DPRIME	Drugs	Aminoglycosides	Aminoglycoside O-nucleotidyltransferases	ANT3-DPRIME
MEG_3765|Multi-compound|Drug_and_biocide_resistance|Drug_and_biocide_RND_efflux_pumps|MDTP	Multi-compound	Drug and biocide resistance	Drug and biocide RND efflux pumps	MDTP
MEG_3943|Drugs|Multi-drug_resistance|MDR_regulator|MGRA	Drugs	Multi-drug resistance	MDR regulator	MGRA
MEG_1338|Drugs|betalactams|Class_A_betalactamases|BLAZ	Drugs	betalactams	Class A betalactamases	BLAZ
MEG_915|Drugs|Aminoglycosides|Aminoglycoside_O-nucleotidyltransferases|ANT3-DPRIME	Drugs	Aminoglycosides	Aminoglycoside O-nucleotidyltransferases	ANT3-DPRIME
MEG_885|Drugs|Aminoglycosides|Aminoglycoside_O-nucleotidyltransferases|ANT3-DPRIME	Drugs	Aminoglycosides	Aminoglycoside O-nucleotidyltransferases	ANT3-DPRIME
MEG_7027|Drugs|Tetracyclines|Tetracycline_resistance_MFS_efflux_pumps|TETA	Drugs	Tetracyclines	Tetracycline resistance MFS efflux pumps	TETA
MEG_4411|Drugs|betalactams|Class_D_betalactamases|OXA	Drugs	betalactams	Class D betalactamases	OXA
MEG_4207|Multi-compound|Drug_and_biocide_resistance|Drug_and_biocide_MFS_efflux_pumps|NORA	Multi-compound	Drug and biocide resistance	Drug and biocide MFS efflux pumps	NORA
MEG_3816|Drugs|MLS|MLS_resistance_MFS_efflux_pumps|MEFA	Drugs	MLS	MLS resistance MFS efflux pumps	MEFA
MEG_782|Drugs|Aminoglycosides|Aminoglycoside_O-nucleotidyltransferases|ANT3-DPRIME	Drugs	Aminoglycosides	Aminoglycoside O-nucleotidyltransferases	ANT3-DPRIME
MEG_4082|Multi-compound|Drug_and_biocide_resistance|Drug_and_biocide_RND_efflux_pumps|MTRD	Multi-compound	Drug and biocide resistance	Drug and biocide RND efflux pumps	MTRD
MEG_7147|Drugs|Tetracyclines|Tetracycline_resistance_ribosomal_protection_proteins|TETM	Drugs	Tetracyclines	Tetracycline resistance ribosomal protection proteins	TETM
MEG_685|Multi-compound|Drug_and_biocide_resistance|Drug_and_biocide_RND_efflux_pumps|ADEH	Multi-compound	Drug and biocide resistance	Drug and biocide RND efflux pumps	ADEH
MEG_1154|Metals|Arsenic_resistance|Arsenic_resistance_protein|ARSC	Metals	Arsenic resistance	Arsenic resistance protein	ARSC
MEG_3664|Drugs|betalactams|Class_C_betalactamases|MCA	Drugs	betalactams	Class C betalactamases	MCA
MEG_739|Drugs|Aminoglycosides|Aminoglycoside_O-nucleotidyltransferases|ANT2-DPRIME	Drugs	Aminoglycosides	Aminoglycoside O-nucleotidyltransferases	ANT2-DPRIME
MEG_3856|Metals|Mercury_resistance|Mercury_resistance_protein|MERB	Metals	Mercury resistance	Mercury resistance protein	MERB
MEG_948|Drugs|Aminoglycosides|Aminoglycoside_O-nucleotidyltransferases|ANT3-DPRIME	Drugs	Aminoglycosides	Aminoglycoside O-nucleotidyltransferases	ANT3-DPRIME
MEG_1156|Metals|Arsenic_resistance|Arsenic_resistance_protein|ARSC	Metals	Arsenic resistance	Arsenic resistance protein	ARSC
MEG_3669|Drugs|Lipopeptides|Colistin_phosphoethanolamine_transferase|MCR	Drugs	Lipopeptides	Colistin phosphoethanolamine transferase	MCR
MEG_1825|Drugs|betalactams|Class_C_betalactamases|CMY	Drugs	betalactams	Class C betalactamases	CMY
MEG_143|Drugs|Aminoglycosides|Aminoglycoside_N-acetyltransferases|AAC6-PRIME	Drugs	Aminoglycosides	Aminoglycoside N-acetyltransferases	AAC6-PRIME
MEG_1004|Drugs|Aminoglycosides|Aminoglycoside_O-nucleotidyltransferases|ANT9	Drugs	Aminoglycosides	Aminoglycoside O-nucleotidyltransferases	ANT9
MEG_3853|Metals|Mercury_resistance|Mercury_resistance_protein|MERB	Metals	Mercury resistance	Mercury resistance protein	MERB
MEG_7842|Multi-compound|Drug_and_biocide_resistance|Drug_and_biocide_ABC_efflux_pumps|YOGI	Multi-compound	Drug and biocide resistance	Drug and biocide ABC efflux pumps	YOGI
MEG_7851|Metals|Zinc_resistance|Zinc_resistance_protein|ZITB	Metals	Zinc resistance	Zinc resistance protein	ZITB
MEG_2606|Drugs|betalactams|Class_C_betalactamases|DHA	Drugs	betalactams	Class C betalactamases	DHA
MEG_7632|Drugs|MLS|Streptogramin_A_O-acetyltransferase|VATE	Drugs	MLS	Streptogramin A O-acetyltransferase	VATE
MEG_6983|Drugs|Tetracyclines|Tetracycline_resistance_MFS_efflux_pumps|TET38	Drugs	Tetracyclines	Tetracycline resistance MFS efflux pumps	TET38
MEG_810|Drugs|Aminoglycosides|Aminoglycoside_O-nucleotidyltransferases|ANT3-DPRIME	Drugs	Aminoglycosides	Aminoglycoside O-nucleotidyltransferases	ANT3-DPRIME
MEG_7052|Drugs|Tetracyclines|Tetracycline_resistance_MFS_efflux_pumps|TETB	Drugs	Tetracyclines	Tetracycline resistance MFS efflux pumps	TETB
MEG_5921|Drugs|Fluoroquinolones|Quinolone_resistance_protein_Qnr|QNRB	Drugs	Fluoroquinolones	Quinolone resistance protein Qnr	QNRB
MEG_7058|Drugs|Tetracyclines|Tetracycline_resistance_MFS_efflux_pumps|TETC	Drugs	Tetracyclines	Tetracycline resistance MFS efflux pumps	TETC
MEG_239|Drugs|Aminoglycosides|Aminoglycoside_N-acetyltransferases|AAC6-PRIME	Drugs	Aminoglycosides	Aminoglycoside N-acetyltransferases	AAC6-PRIME
MEG_5844|Multi-compound|Drug_and_biocide_resistance|Drug_and_biocide_SMR_efflux_pumps|QACG	Multi-compound	Drug and biocide resistance	Drug and biocide SMR efflux pumps	QACG
MEG_7055|Drugs|Tetracyclines|Tetracycline_resistance_MFS_efflux_pumps|TETBP	Drugs	Tetracyclines	Tetracycline resistance MFS efflux pumps	TETBP
MEG_813|Drugs|Aminoglycosides|Aminoglycoside_O-nucleotidyltransferases|ANT3-DPRIME	Drugs	Aminoglycosides	Aminoglycoside O-nucleotidyltransferases	ANT3-DPRIME
MEG_904|Drugs|Aminoglycosides|Aminoglycoside_O-nucleotidyltransferases|ANT3-DPRIME	Drugs	Aminoglycosides	Aminoglycoside O-nucleotidyltransferases	ANT3-DPRIME
MEG_4074|Drugs|MLS|MLS_resistance_ABC_efflux_pumps|MSRD	Drugs	MLS	MLS resistance ABC efflux pumps	MSRD
MEG_4090|Drugs|Mupirocin|Mupirocin-resistant_isoleucyl-tRNA_synthetase|MUPA	Drugs	Mupirocin	Mupirocin-resistant isoleucyl-tRNA synthetase	MUPA
MEG_6543|Biocides|Peroxide_resistance|peroxide_resistance_protein|SODA	Biocides	Peroxide resistance	peroxide resistance protein	SODA
MEG_236|Drugs|Aminoglycosides|Aminoglycoside_N-acetyltransferases|AAC6-PRIME	Drugs	Aminoglycosides	Aminoglycoside N-acetyltransferases	AAC6-PRIME
MEG_2065|Metals|Copper_resistance|Copper_resistance_protein|COPM	Metals	Copper resistance	Copper resistance protein	COPM
MEG_7363|Drugs|Glycopeptides|VanC-type_resistance_protein|VANC	Drugs	Glycopeptides	VanC-type resistance protein	VANC
MEG_1091|Drugs|Aminoglycosides|Aminoglycoside_O-phosphotransferases|APH6	Drugs	Aminoglycosides	Aminoglycoside O-phosphotransferases	APH6
MEG_1635|Drugs|betalactams|Class_B_betalactamases|CAU	Drugs	betalactams	Class B betalactamases	CAU
MEG_753|Drugs|Aminoglycosides|Aminoglycoside_O-nucleotidyltransferases|ANT2-DPRIME	Drugs	Aminoglycosides	Aminoglycoside O-nucleotidyltransferases	ANT2-DPRIME
MEG_1681|Drugs|Multi-drug_resistance|MDR_23S_ribosomal_RNA_methyltransferase|CFRA	Drugs	Multi-drug resistance	MDR 23S ribosomal RNA methyltransferase	CFRA
MEG_1406|Drugs|betalactams|Class_A_betalactamases|BLAZ	Drugs	betalactams	Class A betalactamases	BLAZ
MEG_6854|Drugs|betalactams|Class_A_betalactamases|TEM	Drugs	betalactams	Class A betalactamases	TEM
MEG_751|Drugs|Aminoglycosides|Aminoglycoside_O-nucleotidyltransferases|ANT2-DPRIME	Drugs	Aminoglycosides	Aminoglycoside O-nucleotidyltransferases	ANT2-DPRIME
MEG_3820|Drugs|MLS|MLS_resistance_MFS_efflux_pumps|MEFA	Drugs	MLS	MLS resistance MFS efflux pumps	MEFA
MEG_3608|Drugs|MLS|Lincosamide_nucleotidyltransferases|LNUA	Drugs	MLS	Lincosamide nucleotidyltransferases	LNUA
MEG_2084|Metals|Multi-metal_resistance|Multi-metal_resistance_protein|CORA	Metals	Multi-metal resistance	Multi-metal resistance protein	CORA
MEG_7017|Drugs|Tetracyclines|Tetracycline_resistance_MFS_efflux_pumps|TETA	Drugs	Tetracyclines	Tetracycline resistance MFS efflux pumps	TETA
MEG_2723|Multi-compound|Drug_and_biocide_resistance|Drug_and_biocide_MFS_efflux_pumps|EMRASM	Multi-compound	Drug and biocide resistance	Drug and biocide MFS efflux pumps	EMRASM
MEG_970|Drugs|Aminoglycosides|Aminoglycoside_O-nucleotidyltransferases|ANT3-DPRIME	Drugs	Aminoglycosides	Aminoglycoside O-nucleotidyltransferases	ANT3-DPRIME
MEG_5827|Multi-compound|Drug_and_biocide_resistance|Drug_and_biocide_SMR_efflux_pumps|QACE	Multi-compound	Drug and biocide resistance	Drug and biocide SMR efflux pumps	QACE
MEG_824|Drugs|Aminoglycosides|Aminoglycoside_O-nucleotidyltransferases|ANT3-DPRIME	Drugs	Aminoglycosides	Aminoglycoside O-nucleotidyltransferases	ANT3-DPRIME
MEG_792|Drugs|Aminoglycosides|Aminoglycoside_O-nucleotidyltransferases|ANT3-DPRIME	Drugs	Aminoglycosides	Aminoglycoside O-nucleotidyltransferases	ANT3-DPRIME
MEG_7119|Drugs|Tetracyclines|Tetracycline_resistance_ribosomal_protection_proteins|TETM	Drugs	Tetracyclines	Tetracycline resistance ribosomal protection proteins	TETM
MEG_793|Drugs|Aminoglycosides|Aminoglycoside_O-nucleotidyltransferases|ANT3-DPRIME	Drugs	Aminoglycosides	Aminoglycoside O-nucleotidyltransferases	ANT3-DPRIME
MEG_3096|Drugs|betalactams|Class_A_betalactamases|GES	Drugs	betalactams	Class A betalactamases	GES
MEG_3460|Multi-compound|Drug_and_biocide_resistance|Drug_and_biocide_MFS_efflux_pumps|KMRA	Multi-compound	Drug and biocide resistance	Drug and biocide MFS efflux pumps	KMRA
MEG_3763|Multi-compound|Drug_and_biocide_resistance|Drug_and_biocide_RND_efflux_pumps|MDTN	Multi-compound	Drug and biocide resistance	Drug and biocide RND efflux pumps	MDTN
MEG_1013|Drugs|Aminoglycosides|Aminoglycoside_O-phosphotransferases|APH2-DPRIME	Drugs	Aminoglycosides	Aminoglycoside O-phosphotransferases	APH2-DPRIME
MEG_1894|Drugs|betalactams|Class_C_betalactamases|CMY	Drugs	betalactams	Class C betalactamases	CMY
MEG_6759|Drugs|betalactams|Class_A_betalactamases|TEM	Drugs	betalactams	Class A betalactamases	TEM
MEG_3723|Drugs|Lipopeptides|Colistin_phosphoethanolamine_transferase|MCR	Drugs	Lipopeptides	Colistin phosphoethanolamine transferase	MCR
MEG_6687|Drugs|betalactams|Class_A_betalactamases|TEM	Drugs	betalactams	Class A betalactamases	TEM
MEG_4083|Multi-compound|Drug_and_biocide_resistance|Drug_and_biocide_RND_efflux_pumps|MTRD	Multi-compound	Drug and biocide resistance	Drug and biocide RND efflux pumps	MTRD
MEG_6783|Drugs|betalactams|Class_A_betalactamases|TEM	Drugs	betalactams	Class A betalactamases	TEM
MEG_3070|Drugs|Fusidic_acid|Ribosomal_zinc-binding_protein|FUSD	Drugs	Fusidic acid	Ribosomal zinc-binding protein	FUSD
MEG_1821|Drugs|betalactams|Class_C_betalactamases|CMY	Drugs	betalactams	Class C betalactamases	CMY
MEG_3865|Metals|Mercury_resistance|Mercury_resistance_regulator|MERD	Metals	Mercury resistance	Mercury resistance regulator	MERD
MEG_6049|Metals|Multi-metal_resistance|Multi-metal_resistance_protein|RCNB	Metals	Multi-metal resistance	Multi-metal resistance protein	RCNB
MEG_773|Drugs|Aminoglycosides|Aminoglycoside_O-nucleotidyltransferases|ANT3-DPRIME	Drugs	Aminoglycosides	Aminoglycoside O-nucleotidyltransferases	ANT3-DPRIME
MEG_6691|Drugs|betalactams|Class_A_betalactamases|TEM	Drugs	betalactams	Class A betalactamases	TEM
MEG_4066|Drugs|MLS|MLS_resistance_ABC_efflux_pumps|MSRA	Drugs	MLS	MLS resistance ABC efflux pumps	MSRA
MEG_3814|Drugs|MLS|MLS_resistance_MFS_efflux_pumps|MEFA	Drugs	MLS	MLS resistance MFS efflux pumps	MEFA
MEG_1396|Drugs|betalactams|Class_A_betalactamases|BLAZ	Drugs	betalactams	Class A betalactamases	BLAZ
MEG_2019|Metals|Copper_resistance|Copper_resistance_protein|COPA	Metals	Copper resistance	Copper resistance protein	COPA
MEG_7232|Drugs|Tetracyclines|Tetracycline_resistance_ribosomal_protection_proteins|TETW	Drugs	Tetracyclines	Tetracycline resistance ribosomal protection proteins	TETW
MEG_2887|Multi-compound|Drug_and_biocide_resistance|Drug_and_biocide_MFS_efflux_regulator|FARR	Multi-compound	Drug and biocide resistance	Drug and biocide MFS efflux regulator	FARR
MEG_7582|Drugs|Glycopeptides|VanC-type_resistance_protein|VANXYC	Drugs	Glycopeptides	VanC-type resistance protein	VANXYC
MEG_3643|Drugs|MLS|MLS_resistance_ABC_efflux_pumps|LSA	Drugs	MLS	MLS resistance ABC efflux pumps	LSA
MEG_6614|Drugs|Sulfonamides|Sulfonamide-resistant_dihydropteroate_synthases|SULI	Drugs	Sulfonamides	Sulfonamide-resistant dihydropteroate synthases	SULI
MEG_3775|Drugs|betalactams|Penicillin_binding_protein|MECA	Drugs	betalactams	Penicillin binding protein	MECA
MEG_5150|Drugs|betalactams|Class_D_betalactamases|OXA	Drugs	betalactams	Class D betalactamases	OXA
MEG_1181|Biocides|Acid_resistance|Acid_resistance_protein|ASR	Biocides	Acid resistance	Acid resistance protein	ASR
MEG_5061|Drugs|betalactams|Class_D_betalactamases|OXA	Drugs	betalactams	Class D betalactamases	OXA
MEG_3088|Drugs|betalactams|Class_A_betalactamases|GES	Drugs	betalactams	Class A betalactamases	GES
MEG_335|Drugs|Aminoglycosides|Aminoglycoside_N-acetyltransferases|AAC6-PRIME	Drugs	Aminoglycosides	Aminoglycoside N-acetyltransferases	AAC6-PRIME
MEG_2435|Drugs|betalactams|Class_A_betalactamases|CTX	Drugs	betalactams	Class A betalactamases	CTX
MEG_2583|Drugs|Trimethoprim|Dihydrofolate_reductase|DFRK	Drugs	Trimethoprim	Dihydrofolate reductase	DFRK
MEG_3108|Drugs|betalactams|Class_A_betalactamases|GES	Drugs	betalactams	Class A betalactamases	GES
MEG_7168|Drugs|Tetracyclines|Tetracycline_resistance_ribosomal_protection_proteins|TETO	Drugs	Tetracyclines	Tetracycline resistance ribosomal protection proteins	TETO
MEG_6900|Drugs|betalactams|Class_A_betalactamases|TEM	Drugs	betalactams	Class A betalactamases	TEM
MEG_145|Drugs|Aminoglycosides|Aminoglycoside_N-acetyltransferases|AAC6-PRIME	Drugs	Aminoglycosides	Aminoglycoside N-acetyltransferases	AAC6-PRIME
MEG_878|Drugs|Aminoglycosides|Aminoglycoside_O-nucleotidyltransferases|ANT3-DPRIME	Drugs	Aminoglycosides	Aminoglycoside O-nucleotidyltransferases	ANT3-DPRIME
MEG_6503|Metals|Multi-metal_resistance|Multi-metal_RND_efflux_pumps|SILE	Metals	Multi-metal resistance	Multi-metal RND efflux pumps	SILE
MEG_7819|Biocides|Multi-biocide_resistance|Multi-biocide_resistance_regulator|YDEO	Biocides	Multi-biocide resistance	Multi-biocide resistance regulator	YDEO
MEG_996|Drugs|Aminoglycosides|Aminoglycoside_O-nucleotidyltransferases|ANT6	Drugs	Aminoglycosides	Aminoglycoside O-nucleotidyltransferases	ANT6
MEG_2577|Drugs|Trimethoprim|Dihydrofolate_reductase|DFRE	Drugs	Trimethoprim	Dihydrofolate reductase	DFRE
MEG_2903|Multi-compound|Drug_and_biocide_resistance|Drug_and_biocide_MFS_efflux_pumps|FEXA	Multi-compound	Drug and biocide resistance	Drug and biocide MFS efflux pumps	FEXA
MEG_3774|Drugs|betalactams|Penicillin_binding_protein|MECA	Drugs	betalactams	Penicillin binding protein	MECA
MEG_4796|Drugs|betalactams|Class_D_betalactamases|OXA	Drugs	betalactams	Class D betalactamases	OXA
MEG_2469|Metals|Multi-metal_resistance|Multi-metal_RND_efflux_regulator|CZCD	Metals	Multi-metal resistance	Multi-metal RND efflux regulator	CZCD
MEG_1679|Drugs|MLS|23S_rRNA_methyltransferases|CFR	Drugs	MLS	23S rRNA methyltransferases	CFR
MEG_2115|Multi-compound|Drug_and_biocide_resistance|Drug_and_biocide_RND_efflux_regulator|CPXAR	Multi-compound	Drug and biocide resistance	Drug and biocide RND efflux regulator	CPXAR
MEG_1835|Drugs|betalactams|Class_C_betalactamases|CMY	Drugs	betalactams	Class C betalactamases	CMY
MEG_3080|Biocides|Acid_resistance|Acid_resistance_regulator|GADE	Biocides	Acid resistance	Acid resistance regulator	GADE
MEG_7679|Drugs|Multi-drug_resistance|Multi-drug_ABC_efflux_pumps|VGA	Drugs	Multi-drug resistance	Multi-drug ABC efflux pumps	VGA
MEG_7830|Multi-compound|Biocide_and_metal_resistance|Biocide_and_metal_resistance_protein|YGIW	Multi-compound	Biocide and metal resistance	Biocide and metal resistance protein	YGIW
MEG_6893|Drugs|betalactams|Class_A_betalactamases|TEM	Drugs	betalactams	Class A betalactamases	TEM
MEG_1547|Drugs|betalactams|Class_A_betalactamases|CARB	Drugs	betalactams	Class A betalactamases	CARB
MEG_4061|Drugs|Multi-drug_resistance|Multi-drug_ABC_efflux_pumps|MSBA	Drugs	Multi-drug resistance	Multi-drug ABC efflux pumps	MSBA
MEG_2747|Drugs|MLS|Macrolide_esterases|EREA	Drugs	MLS	Macrolide esterases	EREA
MEG_1437|Drugs|betalactams|Class_A_betalactamases|BLAZ	Drugs	betalactams	Class A betalactamases	BLAZ
MEG_1332|Drugs|betalactams|Class_A_betalactamases|BLAZ	Drugs	betalactams	Class A betalactamases	BLAZ
MEG_3613|Drugs|MLS|Lincosamide_nucleotidyltransferases|LNUF	Drugs	MLS	Lincosamide nucleotidyltransferases	LNUF
MEG_3141|Multi-compound|Biocide_and_metal_resistance|Biocide_and_metal_resistance_protein|GLPF	Multi-compound	Biocide and metal resistance	Biocide and metal resistance protein	GLPF
MEG_1814|Drugs|betalactams|Class_C_betalactamases|CMY	Drugs	betalactams	Class C betalactamases	CMY
MEG_3909|Multi-compound|Drug_and_biocide_resistance|Drug_and_biocide_RND_efflux_pumps|MEXE	Multi-compound	Drug and biocide resistance	Drug and biocide RND efflux pumps	MEXE
MEG_1331|Drugs|betalactams|Class_A_betalactamases|BLAZ	Drugs	betalactams	Class A betalactamases	BLAZ
MEG_1564|Drugs|Phenicol|Chloramphenicol_acetyltransferases|CATA	Drugs	Phenicol	Chloramphenicol acetyltransferases	CATA
MEG_997|Drugs|Aminoglycosides|Aminoglycoside_O-nucleotidyltransferases|ANT6	Drugs	Aminoglycosides	Aminoglycoside O-nucleotidyltransferases	ANT6
MEG_1948|Drugs|betalactams|Class_C_betalactamases|CMY	Drugs	betalactams	Class C betalactamases	CMY
MEG_88|Drugs|Aminoglycosides|Aminoglycoside_N-acetyltransferases|AAC6-PRIME	Drugs	Aminoglycosides	Aminoglycoside N-acetyltransferases	AAC6-PRIME
MEG_2680|Metals|Multi-metal_resistance|Multi-metal_resistance_protein|DSBA	Metals	Multi-metal resistance	Multi-metal resistance protein	DSBA
MEG_2696|Drugs|betalactams|Class_B_betalactamases|EBR	Drugs	betalactams	Class B betalactamases	EBR
MEG_7164|Drugs|Tetracyclines|Tetracycline_resistance_ribosomal_protection_proteins|TETO	Drugs	Tetracyclines	Tetracycline resistance ribosomal protection proteins	TETO
MEG_7361|Drugs|Glycopeptides|VanC-type_resistance_protein|VANC	Drugs	Glycopeptides	VanC-type resistance protein	VANC
MEG_5911|Drugs|Fluoroquinolones|Quinolone_resistance_protein_Qnr|QNRB	Drugs	Fluoroquinolones	Quinolone resistance protein Qnr	QNRB
MEG_4068|Drugs|MLS|MLS_resistance_ABC_efflux_pumps|MSRA	Drugs	MLS	MLS resistance ABC efflux pumps	MSRA
MEG_2681|Metals|Multi-metal_resistance|Multi-metal_resistance_protein|DSBA	Metals	Multi-metal resistance	Multi-metal resistance protein	DSBA
MEG_1082|Drugs|Aminoglycosides|Aminoglycoside_O-phosphotransferases|APH4	Drugs	Aminoglycosides	Aminoglycoside O-phosphotransferases	APH4
MEG_1819|Drugs|betalactams|Class_C_betalactamases|CMY	Drugs	betalactams	Class C betalactamases	CMY
MEG_3874|Metals|Mercury_resistance|Mercury_resistance_protein|MERP	Metals	Mercury resistance	Mercury resistance protein	MERP
MEG_5970|Drugs|Fluoroquinolones|Quinolone_resistance_protein_Qnr|QNRB	Drugs	Fluoroquinolones	Quinolone resistance protein Qnr	QNRB
MEG_4940|Drugs|betalactams|Class_D_betalactamases|OXA	Drugs	betalactams	Class D betalactamases	OXA
MEG_922|Drugs|Aminoglycosides|Aminoglycoside_O-nucleotidyltransferases|ANT3-DPRIME	Drugs	Aminoglycosides	Aminoglycoside O-nucleotidyltransferases	ANT3-DPRIME
MEG_826|Drugs|Aminoglycosides|Aminoglycoside_O-nucleotidyltransferases|ANT3-DPRIME	Drugs	Aminoglycosides	Aminoglycoside O-nucleotidyltransferases	ANT3-DPRIME
MEG_5420|Metals|Copper_resistance|Copper_resistance_protein|PCOC	Metals	Copper resistance	Copper resistance protein	PCOC
MEG_3022|Drugs|Fosfomycin|Fosfomycin_thiol_transferases|FOSG	Drugs	Fosfomycin	Fosfomycin thiol transferases	FOSG
MEG_7230|Drugs|Tetracyclines|Tetracycline_resistance_ribosomal_protection_proteins|TETW	Drugs	Tetracyclines	Tetracycline resistance ribosomal protection proteins	TETW
MEG_1368|Drugs|betalactams|Class_A_betalactamases|BLAZ	Drugs	betalactams	Class A betalactamases	BLAZ
MEG_3090|Drugs|betalactams|Class_A_betalactamases|GES	Drugs	betalactams	Class A betalactamases	GES
MEG_5284|Drugs|betalactams|Class_A_betalactamases|OXY	Drugs	betalactams	Class A betalactamases	OXY
MEG_4040|Drugs|MLS|Macrolide_phosphotransferases|MPHC	Drugs	MLS	Macrolide phosphotransferases	MPHC
MEG_1647|Drugs|betalactams|Class_A_betalactamases|CEPA	Drugs	betalactams	Class A betalactamases	CEPA
MEG_2662|Multi-compound|Biocide_and_metal_resistance|Biocide_and_metal_resistance_protein|DPR	Multi-compound	Biocide and metal resistance	Biocide and metal resistance protein	DPR
MEG_4600|Drugs|betalactams|Class_D_betalactamases|OXA	Drugs	betalactams	Class D betalactamases	OXA
MEG_756|Drugs|Aminoglycosides|Aminoglycoside_O-nucleotidyltransferases|ANT2-DPRIME	Drugs	Aminoglycosides	Aminoglycoside O-nucleotidyltransferases	ANT2-DPRIME
MEG_1978|Drugs|betalactams|Class_C_betalactamases|CMY	Drugs	betalactams	Class C betalactamases	CMY
MEG_3805|Drugs|MLS|MLS_resistance_MFS_efflux_pumps|MEFA	Drugs	MLS	MLS resistance MFS efflux pumps	MEFA
MEG_7038|Drugs|Tetracyclines|Tetracycline_resistance_MFS_efflux_pumps|TETB	Drugs	Tetracyclines	Tetracycline resistance MFS efflux pumps	TETB
MEG_1829|Drugs|betalactams|Class_C_betalactamases|CMY	Drugs	betalactams	Class C betalactamases	CMY
MEG_975|Drugs|Aminoglycosides|Aminoglycoside_O-nucleotidyltransferases|ANT3-DPRIME	Drugs	Aminoglycosides	Aminoglycoside O-nucleotidyltransferases	ANT3-DPRIME
MEG_1233|Drugs|betalactams|Class_C_betalactamases|BIL	Drugs	betalactams	Class C betalactamases	BIL
MEG_1451|Drugs|betalactams|Class_A_betalactamases|BLAZ	Drugs	betalactams	Class A betalactamases	BLAZ
MEG_4973|Drugs|betalactams|Class_D_betalactamases|OXA	Drugs	betalactams	Class D betalactamases	OXA
MEG_5826|Multi-compound|Drug_and_biocide_resistance|Drug_and_biocide_SMR_efflux_pumps|QACC	Multi-compound	Drug and biocide resistance	Drug and biocide SMR efflux pumps	QACC
MEG_7167|Drugs|Tetracyclines|Tetracycline_resistance_ribosomal_protection_proteins|TETO	Drugs	Tetracyclines	Tetracycline resistance ribosomal protection proteins	TETO
MEG_6915|Drugs|betalactams|Class_A_betalactamases|TEM	Drugs	betalactams	Class A betalactamases	TEM
MEG_5923|Drugs|Fluoroquinolones|Quinolone_resistance_protein_Qnr|QNRB	Drugs	Fluoroquinolones	Quinolone resistance protein Qnr	QNRB
MEG_7273|Biocides|Phenolic_compound_resistance|Phenolic_RND_efflux_pump|TRIB	Biocides	Phenolic compound resistance	Phenolic RND efflux pump	TRIB
MEG_4519|Drugs|betalactams|Class_D_betalactamases|OXA	Drugs	betalactams	Class D betalactamases	OXA
MEG_3877|Metals|Mercury_resistance|Mercury_resistance_protein|MERP	Metals	Mercury resistance	Mercury resistance protein	MERP
MEG_1898|Drugs|betalactams|Class_C_betalactamases|CMY	Drugs	betalactams	Class C betalactamases	CMY
MEG_907|Drugs|Aminoglycosides|Aminoglycoside_O-nucleotidyltransferases|ANT3-DPRIME	Drugs	Aminoglycosides	Aminoglycoside O-nucleotidyltransferases	ANT3-DPRIME
MEG_6606|Drugs|Sulfonamides|Sulfonamide-resistant_dihydropteroate_synthases|SULI	Drugs	Sulfonamides	Sulfonamide-resistant dihydropteroate synthases	SULI
MEG_7828|Metals|Copper_resistance|Copper_resistance_protein|YFMO	Metals	Copper resistance	Copper resistance protein	YFMO
MEG_5892|Drugs|Fluoroquinolones|Quinolone_resistance_protein_Qnr|QNRB	Drugs	Fluoroquinolones	Quinolone resistance protein Qnr	QNRB
MEG_3612|Drugs|MLS|Lincosamide_nucleotidyltransferases|LNUE	Drugs	MLS	Lincosamide nucleotidyltransferases	LNUE
MEG_85|Drugs|Aminoglycosides|Aminoglycoside_N-acetyltransferases|AAC6-PRIME	Drugs	Aminoglycosides	Aminoglycoside N-acetyltransferases	AAC6-PRIME
MEG_7071|Drugs|Tetracyclines|Tetracycline_resistance_MFS_efflux_pumps|TETE	Drugs	Tetracyclines	Tetracycline resistance MFS efflux pumps	TETE
MEG_2451|Metals|Multi-metal_resistance|Multi-metal_RND_efflux_pumps|CUSF	Metals	Multi-metal resistance	Multi-metal RND efflux pumps	CUSF
MEG_4023|Drugs|betalactams|Class_C_betalactamases|MOX	Drugs	betalactams	Class C betalactamases	MOX
MEG_6588|Drugs|Sulfonamides|Sulfonamide-resistant_dihydropteroate_synthases|SULI	Drugs	Sulfonamides	Sulfonamide-resistant dihydropteroate synthases	SULI
MEG_3792|Drugs|betalactams|Penicillin_binding_protein|MECA	Drugs	betalactams	Penicillin binding protein	MECA
MEG_3115|Drugs|betalactams|Class_A_betalactamases|GES	Drugs	betalactams	Class A betalactamases	GES
MEG_3069|Drugs|Fusidic_acid|Ribosomal_zinc-binding_protein|FUSD	Drugs	Fusidic acid	Ribosomal zinc-binding protein	FUSD
MEG_1329|Drugs|betalactams|Class_A_betalactamases|BLAZ	Drugs	betalactams	Class A betalactamases	BLAZ
MEG_6610|Drugs|Sulfonamides|Sulfonamide-resistant_dihydropteroate_synthases|SULI	Drugs	Sulfonamides	Sulfonamide-resistant dihydropteroate synthases	SULI
MEG_7061|Drugs|Tetracyclines|Tetracycline_resistance_MFS_efflux_pumps|TETC	Drugs	Tetracyclines	Tetracycline resistance MFS efflux pumps	TETC
MEG_7287|Multi-compound|Drug_and_biocide_resistance|Drug_and_biocide_RND_efflux_pumps|TTGA	Multi-compound	Drug and biocide resistance	Drug and biocide RND efflux pumps	TTGA
MEG_5999|Drugs|Fluoroquinolones|Quinolone_resistance_protein_Qnr|QNRB	Drugs	Fluoroquinolones	Quinolone resistance protein Qnr	QNRB
MEG_1798|Drugs|betalactams|Class_C_betalactamases|CMY	Drugs	betalactams	Class C betalactamases	CMY
MEG_2614|Drugs|Phenicol|Phenicol_resistance_MFS_efflux_pumps|DHAP	Drugs	Phenicol	Phenicol resistance MFS efflux pumps	DHAP
MEG_1768|Drugs|Phenicol|Phenicol_resistance_MFS_efflux_pumps|CMLA	Drugs	Phenicol	Phenicol resistance MFS efflux pumps	CMLA
MEG_101|Drugs|Aminoglycosides|Aminoglycoside_N-acetyltransferases|AAC6-PRIME	Drugs	Aminoglycosides	Aminoglycoside N-acetyltransferases	AAC6-PRIME
MEG_6688|Drugs|betalactams|Class_A_betalactamases|TEM	Drugs	betalactams	Class A betalactamases	TEM
MEG_2802|Drugs|MLS|23S_rRNA_methyltransferases|ERMB	Drugs	MLS	23S rRNA methyltransferases	ERMB
MEG_3907|Multi-compound|Drug_and_biocide_resistance|Drug_and_biocide_RND_efflux_pumps|MEXD	Multi-compound	Drug and biocide resistance	Drug and biocide RND efflux pumps	MEXD
MEG_4194|Drugs|Metronidazole|nim_nitroimidazole_reductase|NIMJ	Drugs	Metronidazole	nim nitroimidazole reductase	NIMJ
MEG_1246|Drugs|betalactams|Class_A_betalactamases|BLAA	Drugs	betalactams	Class A betalactamases	BLAA
MEG_6576|Biocides|Multi-biocide_resistance|Multi-biocide_SMR_efflux_pump|SUGE	Biocides	Multi-biocide resistance	Multi-biocide SMR efflux pump	SUGE
MEG_3832|Multi-compound|Drug_and_biocide_resistance|Drug_and_biocide_MATE_efflux_pumps|MEPA	Multi-compound	Drug and biocide resistance	Drug and biocide MATE efflux pumps	MEPA
MEG_6884|Drugs|betalactams|Class_A_betalactamases|TEM	Drugs	betalactams	Class A betalactamases	TEM
MEG_4170|Metals|Nickel_resistance|Nickel_ABC_efflux_pumps|NIKC	Metals	Nickel resistance	Nickel ABC efflux pumps	NIKC
MEG_6014|Drugs|Fluoroquinolones|Quinolone_resistance_protein_Qnr|QNRD	Drugs	Fluoroquinolones	Quinolone resistance protein Qnr	QNRD
MEG_4217|Metals|Multi-metal_resistance|Multi-metal_resistance_protein|NREB	Metals	Multi-metal resistance	Multi-metal resistance protein	NREB
MEG_5090|Drugs|betalactams|Class_D_betalactamases|OXA	Drugs	betalactams	Class D betalactamases	OXA
MEG_3815|Drugs|MLS|MLS_resistance_MFS_efflux_pumps|MEFA	Drugs	MLS	MLS resistance MFS efflux pumps	MEFA
MEG_7102|Drugs|Tetracyclines|Tetracycline_resistance_MFS_efflux_pumps|TETL	Drugs	Tetracyclines	Tetracycline resistance MFS efflux pumps	TETL
MEG_1693|Drugs|betalactams|Class_A_betalactamases|CFX	Drugs	betalactams	Class A betalactamases	CFX
MEG_6159|Drugs|Nucleosides|Streptothricin_acetyltransferase|SAT	Drugs	Nucleosides	Streptothricin acetyltransferase	SAT
MEG_4210|Multi-compound|Drug_and_biocide_resistance|Drug_and_biocide_MFS_efflux_pumps|NORB	Multi-compound	Drug and biocide resistance	Drug and biocide MFS efflux pumps	NORB
MEG_5771|Metals|Multi-metal_resistance|Multi-metal_resistance_protein|PERO	Metals	Multi-metal resistance	Multi-metal resistance protein	PERO
MEG_2454|Metals|Copper_resistance|Copper_resistance_protein|CUTA	Metals	Copper resistance	Copper resistance protein	CUTA
MEG_1387|Drugs|betalactams|Class_A_betalactamases|BLAZ	Drugs	betalactams	Class A betalactamases	BLAZ
MEG_4867|Drugs|betalactams|Class_D_betalactamases|OXA	Drugs	betalactams	Class D betalactamases	OXA
MEG_4098|Drugs|betalactams|Class_B_betalactamases|MUS	Drugs	betalactams	Class B betalactamases	MUS
MEG_1548|Drugs|Phenicol|Chloramphenicol_acetyltransferases|CAT	Drugs	Phenicol	Chloramphenicol acetyltransferases	CAT
MEG_3901|Multi-compound|Drug_and_biocide_resistance|Drug_and_biocide_RND_efflux_pumps|MEXB	Multi-compound	Drug and biocide resistance	Drug and biocide RND efflux pumps	MEXB
MEG_1206|Drugs|betalactams|Class_B_betalactamases|BCII	Drugs	betalactams	Class B betalactamases	BCII
MEG_1007|Drugs|Aminoglycosides|Aminoglycoside_O-nucleotidyltransferases|ANT9	Drugs	Aminoglycosides	Aminoglycoside O-nucleotidyltransferases	ANT9
MEG_4776|Drugs|betalactams|Class_D_betalactamases|OXA	Drugs	betalactams	Class D betalactamases	OXA
MEG_754|Drugs|Aminoglycosides|Aminoglycoside_O-nucleotidyltransferases|ANT2-DPRIME	Drugs	Aminoglycosides	Aminoglycoside O-nucleotidyltransferases	ANT2-DPRIME
MEG_7681|Drugs|Multi-drug_resistance|Multi-drug_ABC_efflux_pumps|VGA	Drugs	Multi-drug resistance	Multi-drug ABC efflux pumps	VGA
MEG_6085|Drugs|Rifampin|Monooxygenase|ROX	Drugs	Rifampin	Monooxygenase	ROX
MEG_6971|Drugs|Tetracyclines|Tetracycline_resistance_ribosomal_protection_proteins|TET32	Drugs	Tetracyclines	Tetracycline resistance ribosomal protection proteins	TET32
MEG_1025|Drugs|Aminoglycosides|Aminoglycoside_O-phosphotransferases|APH3-DPRIME	Drugs	Aminoglycosides	Aminoglycoside O-phosphotransferases	APH3-DPRIME
MEG_3089|Drugs|betalactams|Class_A_betalactamases|GES	Drugs	betalactams	Class A betalactamases	GES
MEG_7226|Drugs|Tetracyclines|Tetracycline_resistance_ribosomal_protection_proteins|TETW	Drugs	Tetracyclines	Tetracycline resistance ribosomal protection proteins	TETW
MEG_4031|Drugs|MLS|Macrolide_phosphotransferases|MPHB	Drugs	MLS	Macrolide phosphotransferases	MPHB
MEG_6546|Biocides|Peroxide_resistance|peroxide_resistance_protein|SODB	Biocides	Peroxide resistance	peroxide resistance protein	SODB
MEG_833|Drugs|Aminoglycosides|Aminoglycoside_O-nucleotidyltransferases|ANT3-DPRIME	Drugs	Aminoglycosides	Aminoglycoside O-nucleotidyltransferases	ANT3-DPRIME
MEG_5425|Metals|Copper_resistance|Copper_resistance_regulator|PCOS	Metals	Copper resistance	Copper resistance regulator	PCOS
MEG_1135|Drugs|Rifampin|Rifampin_ADP-ribosyltransferase_Arr|ARR	Drugs	Rifampin	Rifampin ADP-ribosyltransferase Arr	ARR
MEG_84|Drugs|Aminoglycosides|Aminoglycoside_N-acetyltransferases|AAC6-PRIME	Drugs	Aminoglycosides	Aminoglycoside N-acetyltransferases	AAC6-PRIME
MEG_4196|Metals|Nickel_resistance|Nickel_resistance_protein|NIRB	Metals	Nickel resistance	Nickel resistance protein	NIRB
MEG_1744|Multi-compound|Drug_and_biocide_and_metal_resistance|Drug_and_biocide_and_metal_RND_efflux_pumps|CMEE	Multi-compound	Drug and biocide and metal resistance	Drug and biocide and metal RND efflux pumps	CMEE
MEG_2796|Drugs|MLS|23S_rRNA_methyltransferases|ERMB	Drugs	MLS	23S rRNA methyltransferases	ERMB
MEG_106|Drugs|Aminoglycosides|Aminoglycoside_N-acetyltransferases|AAC6-PRIME	Drugs	Aminoglycosides	Aminoglycoside N-acetyltransferases	AAC6-PRIME
MEG_2525|Drugs|Trimethoprim|Dihydrofolate_reductase|DFRA	Drugs	Trimethoprim	Dihydrofolate reductase	DFRA
MEG_365|Drugs|Aminoglycosides|Aminoglycoside_N-acetyltransferases|AAC6-PRIME	Drugs	Aminoglycosides	Aminoglycoside N-acetyltransferases	AAC6-PRIME
MEG_692|Multi-compound|Drug_and_biocide_resistance|Drug_and_biocide_RND_efflux_pumps|ADEJ	Multi-compound	Drug and biocide resistance	Drug and biocide RND efflux pumps	ADEJ
MEG_1824|Drugs|betalactams|Class_C_betalactamases|CMY	Drugs	betalactams	Class C betalactamases	CMY
MEG_6969|Drugs|Tetracyclines|Tetracycline_resistance_ribosomal_protection_proteins|TET32	Drugs	Tetracyclines	Tetracycline resistance ribosomal protection proteins	TET32
MEG_6883|Drugs|betalactams|Class_A_betalactamases|TEM	Drugs	betalactams	Class A betalactamases	TEM
MEG_3880|Metals|Mercury_resistance|Mercury_resistance_regulator|MERR	Metals	Mercury resistance	Mercury resistance regulator	MERR
MEG_2654|Metals|Copper_resistance|Copper_resistance_protein|DNAK	Metals	Copper resistance	Copper resistance protein	DNAK
MEG_1568|Drugs|Phenicol|Chloramphenicol_acetyltransferases|CATA	Drugs	Phenicol	Chloramphenicol acetyltransferases	CATA
MEG_6534|Multi-compound|Drug_and_biocide_resistance|Drug_and_biocide_SMR_efflux_pumps|SMR	Multi-compound	Drug and biocide resistance	Drug and biocide SMR efflux pumps	SMR
MEG_3122|Drugs|betalactams|Class_A_betalactamases|GES	Drugs	betalactams	Class A betalactamases	GES
MEG_7105|Drugs|Tetracyclines|Tetracycline_resistance_ribosomal_protection_proteins|TETM	Drugs	Tetracyclines	Tetracycline resistance ribosomal protection proteins	TETM
MEG_6670|Drugs|betalactams|Class_A_betalactamases|TEM	Drugs	betalactams	Class A betalactamases	TEM
MEG_6957|Metals|Tellurium_resistance|Tellurium_resistance_protein|TERC	Metals	Tellurium resistance	Tellurium resistance protein	TERC
MEG_1705|Metals|Chromium_resistance|Chromium_resistance_protein|CHRA	Metals	Chromium resistance	Chromium resistance protein	CHRA
MEG_7524|Drugs|Glycopeptides|VanC-type_resistance_protein|VANTC	Drugs	Glycopeptides	VanC-type resistance protein	VANTC
MEG_4276|Drugs|MLS|MLS_resistance_ABC_efflux_pumps|OLEC	Drugs	MLS	MLS resistance ABC efflux pumps	OLEC
MEG_7171|Drugs|Tetracyclines|Tetracycline_resistance_ribosomal_protection_proteins|TETO	Drugs	Tetracyclines	Tetracycline resistance ribosomal protection proteins	TETO
MEG_785|Drugs|Aminoglycosides|Aminoglycoside_O-nucleotidyltransferases|ANT3-DPRIME	Drugs	Aminoglycosides	Aminoglycoside O-nucleotidyltransferases	ANT3-DPRIME
MEG_1570|Drugs|Phenicol|Chloramphenicol_acetyltransferases|CATA	Drugs	Phenicol	Chloramphenicol acetyltransferases	CATA
MEG_1405|Drugs|betalactams|Class_A_betalactamases|BLAZ	Drugs	betalactams	Class A betalactamases	BLAZ
MEG_795|Drugs|Aminoglycosides|Aminoglycoside_O-nucleotidyltransferases|ANT3-DPRIME	Drugs	Aminoglycosides	Aminoglycoside O-nucleotidyltransferases	ANT3-DPRIME
MEG_1276|Drugs|betalactams|Class_C_betalactamases|BLAEC	Drugs	betalactams	Class C betalactamases	BLAEC
MEG_2447|Metals|Multi-metal_resistance|Multi-metal_RND_efflux_pumps|CUSB	Metals	Multi-metal resistance	Multi-metal RND efflux pumps	CUSB
MEG_3756|Multi-compound|Drug_and_biocide_resistance|Drug_and_biocide_SMR_efflux_pumps|MDTI	Multi-compound	Drug and biocide resistance	Drug and biocide SMR efflux pumps	MDTI
MEG_1402|Drugs|betalactams|Class_A_betalactamases|BLAZ	Drugs	betalactams	Class A betalactamases	BLAZ
MEG_2790|Drugs|MLS|23S_rRNA_methyltransferases|ERMB	Drugs	MLS	23S rRNA methyltransferases	ERMB
MEG_3817|Drugs|MLS|MLS_resistance_MFS_efflux_pumps|MEFA	Drugs	MLS	MLS resistance MFS efflux pumps	MEFA
MEG_6068|Drugs|Aminoglycosides|16S_rRNA_methyltransferases|RMTD	Drugs	Aminoglycosides	16S rRNA methyltransferases	RMTD
MEG_1859|Drugs|betalactams|Class_C_betalactamases|CMY	Drugs	betalactams	Class C betalactamases	CMY
MEG_1464|Multi-compound|Drug_and_biocide_resistance|Drug_and_biocide_MFS_efflux_pumps|BLT	Multi-compound	Drug and biocide resistance	Drug and biocide MFS efflux pumps	BLT
MEG_6865|Drugs|betalactams|Class_A_betalactamases|TEM	Drugs	betalactams	Class A betalactamases	TEM
MEG_4005|Metals|Multi-metal_resistance|Multi-metal_ABC_efflux_pumps|MODB	Metals	Multi-metal resistance	Multi-metal ABC efflux pumps	MODB
MEG_6826|Drugs|betalactams|Class_A_betalactamases|TEM	Drugs	betalactams	Class A betalactamases	TEM
MEG_3825|Drugs|MLS|MLS_resistance_MFS_efflux_pumps|MEFA	Drugs	MLS	MLS resistance MFS efflux pumps	MEFA
MEG_1692|Drugs|betalactams|Class_A_betalactamases|CFX	Drugs	betalactams	Class A betalactamases	CFX
MEG_5005|Drugs|betalactams|Class_D_betalactamases|OXA	Drugs	betalactams	Class D betalactamases	OXA
MEG_4208|Multi-compound|Drug_and_biocide_resistance|Drug_and_biocide_MFS_efflux_pumps|NORA	Multi-compound	Drug and biocide resistance	Drug and biocide MFS efflux pumps	NORA
MEG_4729|Drugs|betalactams|Class_D_betalactamases|OXA	Drugs	betalactams	Class D betalactamases	OXA
MEG_1333|Drugs|betalactams|Class_A_betalactamases|BLAZ	Drugs	betalactams	Class A betalactamases	BLAZ
MEG_3751|Multi-compound|Drug_and_biocide_resistance|Drug_and_biocide_RND_efflux_pumps|MDTE	Multi-compound	Drug and biocide resistance	Drug and biocide RND efflux pumps	MDTE
MEG_1236|Drugs|betalactams|Class_A_betalactamases|BKC	Drugs	betalactams	Class A betalactamases	BKC
MEG_28|Drugs|Aminoglycosides|Aminoglycoside_N-acetyltransferases|AAC3	Drugs	Aminoglycosides	Aminoglycoside N-acetyltransferases	AAC3
MEG_1045|Drugs|Aminoglycosides|Aminoglycoside_O-phosphotransferases|APH3-DPRIME	Drugs	Aminoglycosides	Aminoglycoside O-phosphotransferases	APH3-DPRIME
MEG_7162|Drugs|Tetracyclines|Tetracycline_resistance_ribosomal_protection_proteins|TETO	Drugs	Tetracyclines	Tetracycline resistance ribosomal protection proteins	TETO
MEG_2741|Drugs|MLS|Macrolide_esterases|EREA	Drugs	MLS	Macrolide esterases	EREA
MEG_3125|Drugs|betalactams|Class_A_betalactamases|GES	Drugs	betalactams	Class A betalactamases	GES
MEG_5840|Multi-compound|Drug_and_biocide_resistance|Drug_and_biocide_SMR_efflux_pumps|QACG	Multi-compound	Drug and biocide resistance	Drug and biocide SMR efflux pumps	QACG
MEG_4102|Drugs|Multi-drug_resistance|Multi-drug_RND_efflux_pumps|MUXC	Drugs	Multi-drug resistance	Multi-drug RND efflux pumps	MUXC
MEG_1209|Multi-compound|Drug_and_biocide_resistance|Drug_and_biocide_MFS_efflux_pumps|BCR	Multi-compound	Drug and biocide resistance	Drug and biocide MFS efflux pumps	BCR
MEG_3867|Metals|Mercury_resistance|Mercury_resistance_protein|MERE	Metals	Mercury resistance	Mercury resistance protein	MERE
MEG_1746|Multi-compound|Drug_and_biocide_and_metal_resistance|Drug_and_biocide_and_metal_RND_efflux_pumps|CMEF	Multi-compound	Drug and biocide and metal resistance	Drug and biocide and metal RND efflux pumps	CMEF
MEG_4996|Drugs|betalactams|Class_D_betalactamases|OXA	Drugs	betalactams	Class D betalactamases	OXA
MEG_1860|Drugs|betalactams|Class_C_betalactamases|CMY	Drugs	betalactams	Class C betalactamases	CMY
MEG_6895|Drugs|betalactams|Class_A_betalactamases|TEM	Drugs	betalactams	Class A betalactamases	TEM
MEG_2701|Biocides|Acid_resistance|Acid_resistance_protein|EEFA	Biocides	Acid resistance	Acid resistance protein	EEFA
MEG_7064|Drugs|Tetracyclines|Tetracycline_resistance_MFS_efflux_pumps|TETC	Drugs	Tetracyclines	Tetracycline resistance MFS efflux pumps	TETC
MEG_5841|Multi-compound|Drug_and_biocide_resistance|Drug_and_biocide_SMR_efflux_pumps|QACG	Multi-compound	Drug and biocide resistance	Drug and biocide SMR efflux pumps	QACG
MEG_6873|Drugs|betalactams|Class_A_betalactamases|TEM	Drugs	betalactams	Class A betalactamases	TEM
MEG_7831|Multi-compound|Biocide_and_metal_resistance|Biocide_and_metal_resistance_protein|YGIW	Multi-compound	Biocide and metal resistance	Biocide and metal resistance protein	YGIW
MEG_4424|Drugs|betalactams|Class_D_betalactamases|OXA	Drugs	betalactams	Class D betalactamases	OXA
MEG_2043|Metals|Multi-metal_resistance|Multi-metal_resistance_protein|COPBM	Metals	Multi-metal resistance	Multi-metal resistance protein	COPBM
MEG_6163|Drugs|Nucleosides|Streptothricin_acetyltransferase|SAT	Drugs	Nucleosides	Streptothricin acetyltransferase	SAT
MEG_7604|Drugs|Glycopeptides|VanD-type_accessory_protein|VANYD	Drugs	Glycopeptides	VanD-type accessory protein	VANYD
MEG_4323|Drugs|Multi-drug_resistance|Multi-drug_ABC_efflux_pumps|OPTRA	Drugs	Multi-drug resistance	Multi-drug ABC efflux pumps	OPTRA
MEG_6881|Drugs|betalactams|Class_A_betalactamases|TEM	Drugs	betalactams	Class A betalactamases	TEM
MEG_7090|Drugs|Tetracyclines|Tetracycline_resistance_MFS_efflux_pumps|TETK	Drugs	Tetracyclines	Tetracycline resistance MFS efflux pumps	TETK
MEG_1378|Drugs|betalactams|Class_A_betalactamases|BLAZ	Drugs	betalactams	Class A betalactamases	BLAZ
MEG_3810|Drugs|MLS|MLS_resistance_MFS_efflux_pumps|MEFA	Drugs	MLS	MLS resistance MFS efflux pumps	MEFA
MEG_4291|Drugs|Multi-drug_resistance|Multi-drug_RND_efflux_pumps|OPCM	Drugs	Multi-drug resistance	Multi-drug RND efflux pumps	OPCM
MEG_4179|Drugs|Metronidazole|nim_nitroimidazole_reductase|NIMA	Drugs	Metronidazole	nim nitroimidazole reductase	NIMA
MEG_7041|Drugs|Tetracyclines|Tetracycline_resistance_MFS_efflux_pumps|TETB	Drugs	Tetracyclines	Tetracycline resistance MFS efflux pumps	TETB
MEG_6634|Drugs|Sulfonamides|Sulfonamide-resistant_dihydropteroate_synthases|SULII	Drugs	Sulfonamides	Sulfonamide-resistant dihydropteroate synthases	SULII
MEG_1427|Drugs|betalactams|Class_A_betalactamases|BLAZ	Drugs	betalactams	Class A betalactamases	BLAZ
MEG_1643|Multi-compound|Drug_and_biocide_resistance|Drug_and_biocide_RND_efflux_pumps|CEOA	Multi-compound	Drug and biocide resistance	Drug and biocide RND efflux pumps	CEOA
MEG_1397|Drugs|betalactams|Class_A_betalactamases|BLAZ	Drugs	betalactams	Class A betalactamases	BLAZ
MEG_4772|Drugs|betalactams|Class_D_betalactamases|OXA	Drugs	betalactams	Class D betalactamases	OXA
MEG_5290|Drugs|betalactams|Class_A_betalactamases|OXY	Drugs	betalactams	Class A betalactamases	OXY
MEG_5996|Drugs|Fluoroquinolones|Quinolone_resistance_protein_Qnr|QNRB	Drugs	Fluoroquinolones	Quinolone resistance protein Qnr	QNRB
MEG_381|Biocides|Multi-biocide_resistance|Multi-biocide_RND_efflux_pump|ABUO	Biocides	Multi-biocide resistance	Multi-biocide RND efflux pump	ABUO
MEG_139|Drugs|Aminoglycosides|Aminoglycoside_N-acetyltransferases|AAC6-PRIME	Drugs	Aminoglycosides	Aminoglycoside N-acetyltransferases	AAC6-PRIME
MEG_5822|Multi-compound|Drug_and_biocide_resistance|Drug_and_biocide_MFS_efflux_pumps|QACAB	Multi-compound	Drug and biocide resistance	Drug and biocide MFS efflux pumps	QACAB
MEG_4075|Drugs|MLS|MLS_resistance_ABC_efflux_pumps|MSRE	Drugs	MLS	MLS resistance ABC efflux pumps	MSRE
MEG_1754|Drugs|Phenicol|Phenicol_resistance_MFS_efflux_pumps|CMLA	Drugs	Phenicol	Phenicol resistance MFS efflux pumps	CMLA
MEG_4160|Metals|Chromium_resistance|Chromium_resistance_protein|NFSA	Metals	Chromium resistance	Chromium resistance protein	NFSA
MEG_1772|Drugs|Phenicol|Phenicol_resistance_MFS_efflux_pumps|CMLA	Drugs	Phenicol	Phenicol resistance MFS efflux pumps	CMLA
MEG_6718|Drugs|betalactams|Class_A_betalactamases|TEM	Drugs	betalactams	Class A betalactamases	TEM
MEG_677|Multi-compound|Drug_and_biocide_resistance|Drug_and_biocide_RND_efflux_pumps|ADEA	Multi-compound	Drug and biocide resistance	Drug and biocide RND efflux pumps	ADEA
MEG_1287|Drugs|betalactams|Penicillin_binding_protein_regulator|BLAI	Drugs	betalactams	Penicillin binding protein regulator	BLAI
MEG_2089|Metals|Multi-metal_resistance|Multi-metal_resistance_protein|CORC	Metals	Multi-metal resistance	Multi-metal resistance protein	CORC
MEG_7156|Drugs|Tetracyclines|Tetracycline_resistance_ribosomal_protection_proteins|TETO	Drugs	Tetracyclines	Tetracycline resistance ribosomal protection proteins	TETO
MEG_6806|Drugs|betalactams|Class_A_betalactamases|TEM	Drugs	betalactams	Class A betalactamases	TEM
MEG_4163|Metals|Sodium_resistance|Sodium_resistance_protein|NHAB	Metals	Sodium resistance	Sodium resistance protein	NHAB
MEG_6743|Drugs|betalactams|Class_A_betalactamases|TEM	Drugs	betalactams	Class A betalactamases	TEM
MEG_7213|Drugs|Tetracyclines|Tetracycline_resistance_ribosomal_protection_proteins|TETW	Drugs	Tetracyclines	Tetracycline resistance ribosomal protection proteins	TETW
MEG_2076|Metals|Copper_resistance|Copper_resistance_regulator|COPS	Metals	Copper resistance	Copper resistance regulator	COPS
MEG_728|Drugs|betalactams|Class_C_betalactamases|AMPC	Drugs	betalactams	Class C betalactamases	AMPC
MEG_6173|Multi-compound|Drug_and_biocide_resistance|Drug_and_biocide_RND_efflux_pumps|SDEB	Multi-compound	Drug and biocide resistance	Drug and biocide RND efflux pumps	SDEB
MEG_6632|Drugs|Sulfonamides|Sulfonamide-resistant_dihydropteroate_synthases|SULII	Drugs	Sulfonamides	Sulfonamide-resistant dihydropteroate synthases	SULII
MEG_7216|Drugs|Tetracyclines|Tetracycline_resistance_ribosomal_protection_proteins|TETW	Drugs	Tetracyclines	Tetracycline resistance ribosomal protection proteins	TETW
MEG_729|Drugs|betalactams|Penicillin_binding_protein|AMPH	Drugs	betalactams	Penicillin binding protein	AMPH
MEG_1078|Drugs|Aminoglycosides|Aminoglycoside_O-phosphotransferases|APH3-PRIME	Drugs	Aminoglycosides	Aminoglycoside O-phosphotransferases	APH3-PRIME
MEG_6656|Multi-compound|Biocide_and_metal_resistance|Biocide_and_metal_resistance_protein|TEHB	Multi-compound	Biocide and metal resistance	Biocide and metal resistance protein	TEHB
MEG_1806|Drugs|betalactams|Class_C_betalactamases|CMY	Drugs	betalactams	Class C betalactamases	CMY
MEG_1887|Drugs|betalactams|Class_C_betalactamases|CMY	Drugs	betalactams	Class C betalactamases	CMY
MEG_1813|Drugs|betalactams|Class_C_betalactamases|CMY	Drugs	betalactams	Class C betalactamases	CMY
MEG_3866|Metals|Mercury_resistance|Mercury_resistance_protein|MERE	Metals	Mercury resistance	Mercury resistance protein	MERE
MEG_2993|Drugs|Fosfomycin|Fosfomycin_thiol_transferases|FOSA	Drugs	Fosfomycin	Fosfomycin thiol transferases	FOSA
MEG_1153|Metals|Multi-metal_resistance|Multi-metal_resistance_protein|ARSBM	Metals	Multi-metal resistance	Multi-metal resistance protein	ARSBM
MEG_1024|Drugs|Aminoglycosides|Aminoglycoside_O-phosphotransferases|APH3-DPRIME	Drugs	Aminoglycosides	Aminoglycoside O-phosphotransferases	APH3-DPRIME
MEG_6012|Drugs|Fluoroquinolones|Quinolone_resistance_protein_Qnr|QNRD	Drugs	Fluoroquinolones	Quinolone resistance protein Qnr	QNRD
MEG_2017|Metals|Copper_resistance|Copper_resistance_regulator|COMR	Metals	Copper resistance	Copper resistance regulator	COMR
MEG_7144|Drugs|Tetracyclines|Tetracycline_resistance_ribosomal_protection_proteins|TETM	Drugs	Tetracyclines	Tetracycline resistance ribosomal protection proteins	TETM
MEG_358|Drugs|Aminoglycosides|Aminoglycoside_N-acetyltransferases|AAC6-PRIME	Drugs	Aminoglycosides	Aminoglycoside N-acetyltransferases	AAC6-PRIME
MEG_2707|Multi-compound|Drug_and_biocide_resistance|Drug_and_biocide_ABC_efflux_pumps|EFRB	Multi-compound	Drug and biocide resistance	Drug and biocide ABC efflux pumps	EFRB
MEG_3271|Drugs|Multi-drug_resistance|Multi-drug_RND_efflux_pumps|HNS	Drugs	Multi-drug resistance	Multi-drug RND efflux pumps	HNS
MEG_6892|Drugs|betalactams|Class_A_betalactamases|TEM	Drugs	betalactams	Class A betalactamases	TEM
MEG_5848|Multi-compound|Drug_and_biocide_resistance|Drug_and_biocide_SMR_efflux_pumps|QACH	Multi-compound	Drug and biocide resistance	Drug and biocide SMR efflux pumps	QACH
MEG_4034|Drugs|MLS|Macrolide_phosphotransferases|MPHC	Drugs	MLS	Macrolide phosphotransferases	MPHC
MEG_395|Drugs|betalactams|Class_A_betalactamases|ACI	Drugs	betalactams	Class A betalactamases	ACI
MEG_6528|Multi-compound|Drug_and_biocide_resistance|Drug_and_biocide_RND_efflux_pumps|SME	Multi-compound	Drug and biocide resistance	Drug and biocide RND efflux pumps	SME
MEG_1575|Drugs|Phenicol|Chloramphenicol_acetyltransferases|CATA	Drugs	Phenicol	Chloramphenicol acetyltransferases	CATA
MEG_1996|Drugs|betalactams|Class_C_betalactamases|CMY	Drugs	betalactams	Class C betalactamases	CMY
MEG_2725|Multi-compound|Drug_and_biocide_resistance|Drug_and_biocide_MFS_efflux_pumps|EMRB	Multi-compound	Drug and biocide resistance	Drug and biocide MFS efflux pumps	EMRB
MEG_6599|Drugs|Sulfonamides|Sulfonamide-resistant_dihydropteroate_synthases|SULI	Drugs	Sulfonamides	Sulfonamide-resistant dihydropteroate synthases	SULI
MEG_860|Drugs|Aminoglycosides|Aminoglycoside_O-nucleotidyltransferases|ANT3-DPRIME	Drugs	Aminoglycosides	Aminoglycoside O-nucleotidyltransferases	ANT3-DPRIME
MEG_4619|Drugs|betalactams|Class_D_betalactamases|OXA	Drugs	betalactams	Class D betalactamases	OXA
MEG_964|Drugs|Aminoglycosides|Aminoglycoside_O-nucleotidyltransferases|ANT3-DPRIME	Drugs	Aminoglycosides	Aminoglycoside O-nucleotidyltransferases	ANT3-DPRIME
MEG_4283|Drugs|betalactams|Mutant_porin_proteins|OMP37	Drugs	betalactams	Mutant porin proteins	OMP37
MEG_1376|Drugs|betalactams|Class_A_betalactamases|BLAZ	Drugs	betalactams	Class A betalactamases	BLAZ
MEG_6697|Drugs|betalactams|Class_A_betalactamases|TEM	Drugs	betalactams	Class A betalactamases	TEM
MEG_3111|Drugs|betalactams|Class_A_betalactamases|GES	Drugs	betalactams	Class A betalactamases	GES
MEG_5801|Drugs|Cationic_antimicrobial_peptides|Lipid_A_modification|PMRF	Drugs	Cationic antimicrobial peptides	Lipid A modification	PMRF
MEG_4045|Drugs|MLS|Macrolide_phosphotransferases|MPHG	Drugs	MLS	Macrolide phosphotransferases	MPHG
MEG_1584|Drugs|Phenicol|Chloramphenicol_acetyltransferases|CATA	Drugs	Phenicol	Chloramphenicol acetyltransferases	CATA
MEG_7098|Drugs|Tetracyclines|Tetracycline_resistance_MFS_efflux_pumps|TETL	Drugs	Tetracyclines	Tetracycline resistance MFS efflux pumps	TETL
MEG_6751|Drugs|betalactams|Class_A_betalactamases|TEM	Drugs	betalactams	Class A betalactamases	TEM
MEG_1348|Drugs|betalactams|Class_A_betalactamases|BLAZ	Drugs	betalactams	Class A betalactamases	BLAZ
MEG_78|Drugs|Aminoglycosides|Aminoglycoside_N-acetyltransferases|AAC6-PRIME	Drugs	Aminoglycosides	Aminoglycoside N-acetyltransferases	AAC6-PRIME
MEG_2928|Drugs|Phenicol|Phenicol_resistance_MFS_efflux_pumps|FLOR	Drugs	Phenicol	Phenicol resistance MFS efflux pumps	FLOR
MEG_1421|Drugs|betalactams|Class_A_betalactamases|BLAZ	Drugs	betalactams	Class A betalactamases	BLAZ
MEG_2856|Drugs|MLS|23S_rRNA_methyltransferases|ERMX	Drugs	MLS	23S rRNA methyltransferases	ERMX
MEG_1443|Drugs|betalactams|Class_A_betalactamases|BLAZ	Drugs	betalactams	Class A betalactamases	BLAZ
MEG_347|Drugs|Aminoglycosides|Aminoglycoside_N-acetyltransferases|AAC6-PRIME	Drugs	Aminoglycosides	Aminoglycoside N-acetyltransferases	AAC6-PRIME
MEG_1321|Drugs|betalactams|Class_A_betalactamases|BLAZ	Drugs	betalactams	Class A betalactamases	BLAZ
MEG_300|Drugs|Aminoglycosides|Aminoglycoside_N-acetyltransferases|AAC6-PRIME	Drugs	Aminoglycosides	Aminoglycoside N-acetyltransferases	AAC6-PRIME
MEG_694|Multi-compound|Drug_and_biocide_resistance|Drug_and_biocide_RND_efflux_pumps|ADEK	Multi-compound	Drug and biocide resistance	Drug and biocide RND efflux pumps	ADEK
MEG_6805|Drugs|betalactams|Class_A_betalactamases|TEM	Drugs	betalactams	Class A betalactamases	TEM
MEG_1475|Drugs|betalactams|Class_A_betalactamases|BRO	Drugs	betalactams	Class A betalactamases	BRO
MEG_1081|Drugs|Aminoglycosides|Aminoglycoside_O-phosphotransferases|APH3-PRIME	Drugs	Aminoglycosides	Aminoglycoside O-phosphotransferases	APH3-PRIME
MEG_1784|Drugs|Phenicol|Phenicol_resistance_MFS_efflux_pumps|CMX	Drugs	Phenicol	Phenicol resistance MFS efflux pumps	CMX
MEG_2795|Drugs|MLS|23S_rRNA_methyltransferases|ERMB	Drugs	MLS	23S rRNA methyltransferases	ERMB
MEG_2881|Drugs|betalactams|Class_A_betalactamases|FAR1	Drugs	betalactams	Class A betalactamases	FAR1
MEG_1486|Metals|Multi-metal_resistance|Multi-metal_resistance_protein|CADD	Metals	Multi-metal resistance	Multi-metal resistance protein	CADD
MEG_6057|Drugs|MLS|23S_rRNA_methyltransferases|RLMA	Drugs	MLS	23S rRNA methyltransferases	RLMA
MEG_2501|Drugs|Trimethoprim|Dihydrofolate_reductase|DFRA	Drugs	Trimethoprim	Dihydrofolate reductase	DFRA
MEG_3601|Drugs|MLS|Lincosamide_nucleotidyltransferases|LNUA	Drugs	MLS	Lincosamide nucleotidyltransferases	LNUA
MEG_7588|Drugs|Glycopeptides|VanG-type_resistance_protein|VANXYG	Drugs	Glycopeptides	VanG-type resistance protein	VANXYG
MEG_972|Drugs|Aminoglycosides|Aminoglycoside_O-nucleotidyltransferases|ANT3-DPRIME	Drugs	Aminoglycosides	Aminoglycoside O-nucleotidyltransferases	ANT3-DPRIME
MEG_1150|Metals|Multi-metal_resistance|Multi-metal_resistance_protein|ARSBM	Metals	Multi-metal resistance	Multi-metal resistance protein	ARSBM
MEG_3921|Multi-compound|Drug_and_biocide_resistance|Drug_and_biocide_RND_efflux_pumps|MEXQ	Multi-compound	Drug and biocide resistance	Drug and biocide RND efflux pumps	MEXQ
MEG_3121|Drugs|betalactams|Class_A_betalactamases|GES	Drugs	betalactams	Class A betalactamases	GES
MEG_1522|Drugs|betalactams|Class_A_betalactamases|CARB	Drugs	betalactams	Class A betalactamases	CARB
MEG_3128|Drugs|betalactams|Class_A_betalactamases|GES	Drugs	betalactams	Class A betalactamases	GES
MEG_6619|Drugs|Sulfonamides|Sulfonamide-resistant_dihydropteroate_synthases|SULII	Drugs	Sulfonamides	Sulfonamide-resistant dihydropteroate synthases	SULII
MEG_7122|Drugs|Tetracyclines|Tetracycline_resistance_ribosomal_protection_proteins|TETM	Drugs	Tetracyclines	Tetracycline resistance ribosomal protection proteins	TETM
MEG_345|Drugs|Aminoglycosides|Aminoglycoside_N-acetyltransferases|AAC6-PRIME	Drugs	Aminoglycosides	Aminoglycoside N-acetyltransferases	AAC6-PRIME
MEG_6540|Biocides|Peroxide_resistance|peroxide_resistance_protein|SODA	Biocides	Peroxide resistance	peroxide resistance protein	SODA
MEG_950|Drugs|Aminoglycosides|Aminoglycoside_O-nucleotidyltransferases|ANT3-DPRIME	Drugs	Aminoglycosides	Aminoglycoside O-nucleotidyltransferases	ANT3-DPRIME
MEG_6153|Multi-compound|Biocide_and_metal_resistance|Biocide_and_metal_resistance_protein|RUVB	Multi-compound	Biocide and metal resistance	Biocide and metal resistance protein	RUVB
MEG_7051|Drugs|Tetracyclines|Tetracycline_resistance_MFS_efflux_pumps|TETB	Drugs	Tetracyclines	Tetracycline resistance MFS efflux pumps	TETB
MEG_880|Drugs|Aminoglycosides|Aminoglycoside_O-nucleotidyltransferases|ANT3-DPRIME	Drugs	Aminoglycosides	Aminoglycoside O-nucleotidyltransferases	ANT3-DPRIME
MEG_4044|Drugs|MLS|Macrolide_phosphotransferases|MPHE	Drugs	MLS	Macrolide phosphotransferases	MPHE
MEG_235|Drugs|Aminoglycosides|Aminoglycoside_N-acetyltransferases|AAC6-PRIME	Drugs	Aminoglycosides	Aminoglycoside N-acetyltransferases	AAC6-PRIME
MEG_1857|Drugs|betalactams|Class_C_betalactamases|CMY	Drugs	betalactams	Class C betalactamases	CMY
MEG_6038|Drugs|Fluoroquinolones|Quinolone_resistance_protein_Qnr|QNRVC	Drugs	Fluoroquinolones	Quinolone resistance protein Qnr	QNRVC
MEG_2657|Multi-compound|Biocide_and_metal_resistance|Biocide_and_metal_resistance_protein|DPR	Multi-compound	Biocide and metal resistance	Biocide and metal resistance protein	DPR
MEG_1447|Drugs|betalactams|Class_A_betalactamases|BLAZ	Drugs	betalactams	Class A betalactamases	BLAZ
MEG_4169|Metals|Nickel_resistance|Nickel_ABC_efflux_pumps|NIKB	Metals	Nickel resistance	Nickel ABC efflux pumps	NIKB
MEG_6075|Drugs|betalactams|Class_A_betalactamases|ROB	Drugs	betalactams	Class A betalactamases	ROB
MEG_491|Drugs|betalactams|Class_C_betalactamases|ACT	Drugs	betalactams	Class C betalactamases	ACT
MEG_962|Drugs|Aminoglycosides|Aminoglycoside_O-nucleotidyltransferases|ANT3-DPRIME	Drugs	Aminoglycosides	Aminoglycoside O-nucleotidyltransferases	ANT3-DPRIME
MEG_2848|Drugs|MLS|23S_rRNA_methyltransferases|ERMT	Drugs	MLS	23S rRNA methyltransferases	ERMT
MEG_7288|Multi-compound|Drug_and_biocide_resistance|Drug_and_biocide_RND_efflux_pumps|TTGB	Multi-compound	Drug and biocide resistance	Drug and biocide RND efflux pumps	TTGB
MEG_5983|Drugs|Fluoroquinolones|Quinolone_resistance_protein_Qnr|QNRB	Drugs	Fluoroquinolones	Quinolone resistance protein Qnr	QNRB
MEG_7120|Drugs|Tetracyclines|Tetracycline_resistance_ribosomal_protection_proteins|TETM	Drugs	Tetracyclines	Tetracycline resistance ribosomal protection proteins	TETM
MEG_1426|Drugs|betalactams|Class_A_betalactamases|BLAZ	Drugs	betalactams	Class A betalactamases	BLAZ
MEG_1419|Drugs|betalactams|Class_A_betalactamases|BLAZ	Drugs	betalactams	Class A betalactamases	BLAZ
MEG_4423|Drugs|betalactams|Class_D_betalactamases|OXA	Drugs	betalactams	Class D betalactamases	OXA
MEG_7138|Drugs|Tetracyclines|Tetracycline_resistance_ribosomal_protection_proteins|TETM	Drugs	Tetracyclines	Tetracycline resistance ribosomal protection proteins	TETM
MEG_801|Drugs|Aminoglycosides|Aminoglycoside_O-nucleotidyltransferases|ANT3-DPRIME	Drugs	Aminoglycosides	Aminoglycoside O-nucleotidyltransferases	ANT3-DPRIME
MEG_2884|Multi-compound|Drug_and_biocide_resistance|Drug_and_biocide_MFS_efflux_pumps|FARA	Multi-compound	Drug and biocide resistance	Drug and biocide MFS efflux pumps	FARA
MEG_7030|Drugs|Tetracyclines|Tetracycline_resistance_MFS_efflux_pumps|TETA	Drugs	Tetracyclines	Tetracycline resistance MFS efflux pumps	TETA
MEG_3791|Drugs|betalactams|Penicillin_binding_protein|MECA	Drugs	betalactams	Penicillin binding protein	MECA
MEG_6938|Drugs|betalactams|Class_A_betalactamases|TEM	Drugs	betalactams	Class A betalactamases	TEM
MEG_3106|Drugs|betalactams|Class_A_betalactamases|GES	Drugs	betalactams	Class A betalactamases	GES
MEG_6994|Drugs|Tetracyclines|Tetracycline_resistance_ribosomal_protection_proteins|TET40	Drugs	Tetracyclines	Tetracycline resistance ribosomal protection proteins	TET40
MEG_2828|Drugs|MLS|23S_rRNA_methyltransferases|ERMF	Drugs	MLS	23S rRNA methyltransferases	ERMF
MEG_1737|Multi-compound|Drug_and_biocide_and_metal_resistance|Drug_and_biocide_and_metal_RND_efflux_pumps|CMEA	Multi-compound	Drug and biocide and metal resistance	Drug and biocide and metal RND efflux pumps	CMEA
MEG_947|Drugs|Aminoglycosides|Aminoglycoside_O-nucleotidyltransferases|ANT3-DPRIME	Drugs	Aminoglycosides	Aminoglycoside O-nucleotidyltransferases	ANT3-DPRIME
MEG_2779|Drugs|MLS|23S_rRNA_methyltransferases|ERM42	Drugs	MLS	23S rRNA methyltransferases	ERM42
MEG_1042|Drugs|Aminoglycosides|Aminoglycoside_O-phosphotransferases|APH3-DPRIME	Drugs	Aminoglycosides	Aminoglycoside O-phosphotransferases	APH3-DPRIME
MEG_1011|Drugs|Aminoglycosides|Aminoglycoside_O-phosphotransferases|APH2-DPRIME	Drugs	Aminoglycosides	Aminoglycoside O-phosphotransferases	APH2-DPRIME
MEG_3997|Metals|Multi-metal_resistance|Multi-metal_resistance_protein|MNTA	Metals	Multi-metal resistance	Multi-metal resistance protein	MNTA
MEG_1217|Multi-compound|Drug_and_biocide_resistance|Drug_and_biocide_SMR_efflux_pumps|BCRCM	Multi-compound	Drug and biocide resistance	Drug and biocide SMR efflux pumps	BCRCM
MEG_1114|Drugs|Multi-drug_resistance|MDR_regulator|ARLR	Drugs	Multi-drug resistance	MDR regulator	ARLR
MEG_6777|Drugs|betalactams|Class_A_betalactamases|TEM	Drugs	betalactams	Class A betalactamases	TEM
MEG_2028|Metals|Copper_resistance|Copper_resistance_protein|COPA	Metals	Copper resistance	Copper resistance protein	COPA
MEG_7839|Multi-compound|Drug_and_biocide_and_metal_resistance|Drug_and_biocide_and_metal_SMR_efflux_pump|YKKC	Multi-compound	Drug and biocide and metal resistance	Drug and biocide and metal SMR efflux pump	YKKC
MEG_2791|Drugs|MLS|23S_rRNA_methyltransferases|ERMB	Drugs	MLS	23S rRNA methyltransferases	ERMB
MEG_1121|Multi-compound|Drug_and_biocide_resistance|Drug_and_biocide_RND_efflux_pumps|ARMR	Multi-compound	Drug and biocide resistance	Drug and biocide RND efflux pumps	ARMR
MEG_2653|Metals|Copper_resistance|Copper_resistance_protein|DNAK	Metals	Copper resistance	Copper resistance protein	DNAK
MEG_3736|Multi-compound|Drug_and_biocide_resistance|Drug_and_biocide_MFS_efflux_pumps|MDFA	Multi-compound	Drug and biocide resistance	Drug and biocide MFS efflux pumps	MDFA
MEG_7133|Drugs|Tetracyclines|Tetracycline_resistance_ribosomal_protection_proteins|TETM	Drugs	Tetracyclines	Tetracycline resistance ribosomal protection proteins	TETM
MEG_4999|Drugs|betalactams|Class_D_betalactamases|OXA	Drugs	betalactams	Class D betalactamases	OXA
MEG_1031|Drugs|Aminoglycosides|Aminoglycoside_O-phosphotransferases|APH3-DPRIME	Drugs	Aminoglycosides	Aminoglycoside O-phosphotransferases	APH3-DPRIME
MEG_2999|Drugs|Fosfomycin|Fosfomycin_thiol_transferases|FOSA	Drugs	Fosfomycin	Fosfomycin thiol transferases	FOSA
MEG_351|Drugs|Aminoglycosides|Aminoglycoside_N-acetyltransferases|AAC6-PRIME	Drugs	Aminoglycosides	Aminoglycoside N-acetyltransferases	AAC6-PRIME
MEG_6695|Drugs|betalactams|Class_A_betalactamases|TEM	Drugs	betalactams	Class A betalactamases	TEM
MEG_3934|Multi-compound|Drug_and_biocide_resistance|Drug_and_biocide_RND_efflux_regulator|MEXT	Multi-compound	Drug and biocide resistance	Drug and biocide RND efflux regulator	MEXT
MEG_1000|Drugs|Aminoglycosides|Aminoglycoside_O-nucleotidyltransferases|ANT6	Drugs	Aminoglycosides	Aminoglycoside O-nucleotidyltransferases	ANT6
MEG_3839|Metals|Mercury_resistance|Mercury_resistance_protein|MERA	Metals	Mercury resistance	Mercury resistance protein	MERA
MEG_7262|Drugs|Nucleosides|Tunicamycin_resistance_protein|TMRB	Drugs	Nucleosides	Tunicamycin resistance protein	TMRB
MEG_2484|Drugs|Trimethoprim|Dihydrofolate_reductase|DFRA	Drugs	Trimethoprim	Dihydrofolate reductase	DFRA
MEG_3622|Biocides|Acetate_resistance|Acetate_resistance_protein|LPDT	Biocides	Acetate resistance	Acetate resistance protein	LPDT
MEG_7132|Drugs|Tetracyclines|Tetracycline_resistance_ribosomal_protection_proteins|TETM	Drugs	Tetracyclines	Tetracycline resistance ribosomal protection proteins	TETM
MEG_64|Drugs|Aminoglycosides|Aminoglycoside_N-acetyltransferases|AAC3	Drugs	Aminoglycosides	Aminoglycoside N-acetyltransferases	AAC3
MEG_2994|Drugs|Fosfomycin|Fosfomycin_thiol_transferases|FOSA	Drugs	Fosfomycin	Fosfomycin thiol transferases	FOSA
MEG_237|Drugs|Aminoglycosides|Aminoglycoside_N-acetyltransferases|AAC6-PRIME	Drugs	Aminoglycosides	Aminoglycoside N-acetyltransferases	AAC6-PRIME
MEG_7846|Metals|Zinc_resistance|Zinc_resistance_protein|ZEVB	Metals	Zinc resistance	Zinc resistance protein	ZEVB
MEG_809|Drugs|Aminoglycosides|Aminoglycoside_O-nucleotidyltransferases|ANT3-DPRIME	Drugs	Aminoglycosides	Aminoglycoside O-nucleotidyltransferases	ANT3-DPRIME
MEG_1423|Drugs|betalactams|Class_A_betalactamases|BLAZ	Drugs	betalactams	Class A betalactamases	BLAZ
MEG_3796|Drugs|betalactams|Penicillin_binding_protein|MECB	Drugs	betalactams	Penicillin binding protein	MECB
MEG_1469|Multi-compound|Drug_and_biocide_resistance|Drug_and_biocide_MFS_efflux_regulator|BMR	Multi-compound	Drug and biocide resistance	Drug and biocide MFS efflux regulator	BMR
MEG_874|Drugs|Aminoglycosides|Aminoglycoside_O-nucleotidyltransferases|ANT3-DPRIME	Drugs	Aminoglycosides	Aminoglycoside O-nucleotidyltransferases	ANT3-DPRIME
MEG_4409|Drugs|betalactams|Class_D_betalactamases|OXA	Drugs	betalactams	Class D betalactamases	OXA
MEG_877|Drugs|Aminoglycosides|Aminoglycoside_O-nucleotidyltransferases|ANT3-DPRIME	Drugs	Aminoglycosides	Aminoglycoside O-nucleotidyltransferases	ANT3-DPRIME
MEG_1069|Drugs|Aminoglycosides|Aminoglycoside_O-phosphotransferases|APH3-PRIME	Drugs	Aminoglycosides	Aminoglycoside O-phosphotransferases	APH3-PRIME
MEG_6876|Drugs|betalactams|Class_A_betalactamases|TEM	Drugs	betalactams	Class A betalactamases	TEM
MEG_1365|Drugs|betalactams|Class_A_betalactamases|BLAZ	Drugs	betalactams	Class A betalactamases	BLAZ
MEG_7096|Drugs|Tetracyclines|Tetracycline_resistance_MFS_efflux_pumps|TETL	Drugs	Tetracyclines	Tetracycline resistance MFS efflux pumps	TETL
MEG_2811|Drugs|MLS|23S_rRNA_methyltransferases|ERMC	Drugs	MLS	23S rRNA methyltransferases	ERMC
MEG_1178|Metals|Arsenic_resistance|Arsenic_resistance_protein|ARST	Metals	Arsenic resistance	Arsenic resistance protein	ARST
MEG_6611|Drugs|Sulfonamides|Sulfonamide-resistant_dihydropteroate_synthases|SULI	Drugs	Sulfonamides	Sulfonamide-resistant dihydropteroate synthases	SULI
MEG_67|Drugs|Aminoglycosides|Aminoglycoside_N-acetyltransferases|AAC3	Drugs	Aminoglycosides	Aminoglycoside N-acetyltransferases	AAC3
MEG_3009|Drugs|Fosfomycin|Fosfomycin_thiol_transferases|FOSB	Drugs	Fosfomycin	Fosfomycin thiol transferases	FOSB
MEG_3532|Drugs|betalactams|Class_B_betalactamases|L1	Drugs	betalactams	Class B betalactamases	L1
MEG_2724|Multi-compound|Drug_and_biocide_resistance|Drug_and_biocide_MFS_efflux_pumps|EMRB	Multi-compound	Drug and biocide resistance	Drug and biocide MFS efflux pumps	EMRB
MEG_1990|Drugs|betalactams|Class_C_betalactamases|CMY	Drugs	betalactams	Class C betalactamases	CMY
MEG_4126|Metals|Nickel_resistance|Nickel_MFS_efflux_pumps|NCRCN	Metals	Nickel resistance	Nickel MFS efflux pumps	NCRCN
MEG_1816|Drugs|betalactams|Class_C_betalactamases|CMY	Drugs	betalactams	Class C betalactamases	CMY
MEG_7094|Drugs|Tetracyclines|Tetracycline_resistance_MFS_efflux_pumps|TETL	Drugs	Tetracyclines	Tetracycline resistance MFS efflux pumps	TETL
MEG_916|Drugs|Aminoglycosides|Aminoglycoside_O-nucleotidyltransferases|ANT3-DPRIME	Drugs	Aminoglycosides	Aminoglycoside O-nucleotidyltransferases	ANT3-DPRIME
MEG_6572|Biocides|Multi-biocide_resistance|Multi-biocide_SMR_efflux_pump|SSME	Biocides	Multi-biocide resistance	Multi-biocide SMR efflux pump	SSME
MEG_939|Drugs|Aminoglycosides|Aminoglycoside_O-nucleotidyltransferases|ANT3-DPRIME	Drugs	Aminoglycosides	Aminoglycoside O-nucleotidyltransferases	ANT3-DPRIME
MEG_4029|Drugs|MLS|Macrolide_phosphotransferases|MPHA	Drugs	MLS	Macrolide phosphotransferases	MPHA
MEG_864|Drugs|Aminoglycosides|Aminoglycoside_O-nucleotidyltransferases|ANT3-DPRIME	Drugs	Aminoglycosides	Aminoglycoside O-nucleotidyltransferases	ANT3-DPRIME
MEG_918|Drugs|Aminoglycosides|Aminoglycoside_O-nucleotidyltransferases|ANT3-DPRIME	Drugs	Aminoglycosides	Aminoglycoside O-nucleotidyltransferases	ANT3-DPRIME
MEG_973|Drugs|Aminoglycosides|Aminoglycoside_O-nucleotidyltransferases|ANT3-DPRIME	Drugs	Aminoglycosides	Aminoglycoside O-nucleotidyltransferases	ANT3-DPRIME
MEG_4079|Multi-compound|Drug_and_biocide_resistance|Drug_and_biocide_RND_efflux_pumps|MTRC	Multi-compound	Drug and biocide resistance	Drug and biocide RND efflux pumps	MTRC
MEG_2508|Drugs|Trimethoprim|Dihydrofolate_reductase|DFRA	Drugs	Trimethoprim	Dihydrofolate reductase	DFRA
MEG_5987|Drugs|Fluoroquinolones|Quinolone_resistance_protein_Qnr|QNRB	Drugs	Fluoroquinolones	Quinolone resistance protein Qnr	QNRB
MEG_3845|Metals|Mercury_resistance|Mercury_resistance_protein|MERA	Metals	Mercury resistance	Mercury resistance protein	MERA
MEG_1540|Drugs|betalactams|Class_A_betalactamases|CARB	Drugs	betalactams	Class A betalactamases	CARB
MEG_3861|Metals|Mercury_resistance|Mercury_resistance_regulator|MERD	Metals	Mercury resistance	Mercury resistance regulator	MERD
MEG_2718|Multi-compound|Drug_and_biocide_resistance|Drug_and_biocide_RND_efflux_pumps|EMHC	Multi-compound	Drug and biocide resistance	Drug and biocide RND efflux pumps	EMHC
MEG_6578|Biocides|Multi-biocide_resistance|Multi-biocide_SMR_efflux_pump|SUGE	Biocides	Multi-biocide resistance	Multi-biocide SMR efflux pump	SUGE
MEG_173|Drugs|Aminoglycosides|Aminoglycoside_N-acetyltransferases|AAC6-PRIME	Drugs	Aminoglycosides	Aminoglycoside N-acetyltransferases	AAC6-PRIME
MEG_6918|Drugs|betalactams|Class_A_betalactamases|TEM	Drugs	betalactams	Class A betalactamases	TEM
MEG_3657|Drugs|Multi-drug_resistance|Multi-drug_ABC_efflux_pumps|MACA	Drugs	Multi-drug resistance	Multi-drug ABC efflux pumps	MACA
MEG_3737|Multi-compound|Drug_and_biocide_resistance|Drug_and_biocide_MFS_efflux_pumps|MDFA	Multi-compound	Drug and biocide resistance	Drug and biocide MFS efflux pumps	MDFA
MEG_6156|Drugs|Multi-drug_resistance|Multi-drug_ABC_efflux_pumps|SALA	Drugs	Multi-drug resistance	Multi-drug ABC efflux pumps	SALA
MEG_1979|Drugs|betalactams|Class_C_betalactamases|CMY	Drugs	betalactams	Class C betalactamases	CMY
MEG_953|Drugs|Aminoglycosides|Aminoglycoside_O-nucleotidyltransferases|ANT3-DPRIME	Drugs	Aminoglycosides	Aminoglycoside O-nucleotidyltransferases	ANT3-DPRIME
MEG_799|Drugs|Aminoglycosides|Aminoglycoside_O-nucleotidyltransferases|ANT3-DPRIME	Drugs	Aminoglycosides	Aminoglycoside O-nucleotidyltransferases	ANT3-DPRIME
MEG_1554|Drugs|Phenicol|Chloramphenicol_acetyltransferases|CAT	Drugs	Phenicol	Chloramphenicol acetyltransferases	CAT
MEG_4300|Biocides|Multi-biocide_resistance|Multi-biocide_RND_efflux_pump|OPRM	Biocides	Multi-biocide resistance	Multi-biocide RND efflux pump	OPRM
MEG_1761|Drugs|Phenicol|Phenicol_resistance_MFS_efflux_pumps|CMLA	Drugs	Phenicol	Phenicol resistance MFS efflux pumps	CMLA
MEG_4981|Drugs|betalactams|Class_D_betalactamases|OXA	Drugs	betalactams	Class D betalactamases	OXA
MEG_3005|Drugs|Fosfomycin|Fosfomycin_thiol_transferases|FOSB	Drugs	Fosfomycin	Fosfomycin thiol transferases	FOSB
MEG_3609|Drugs|MLS|Lincosamide_nucleotidyltransferases|LNUB	Drugs	MLS	Lincosamide nucleotidyltransferases	LNUB
MEG_3837|Metals|Mercury_resistance|Mercury_resistance_protein|MERA	Metals	Mercury resistance	Mercury resistance protein	MERA
MEG_6810|Drugs|betalactams|Class_A_betalactamases|TEM	Drugs	betalactams	Class A betalactamases	TEM
MEG_806|Drugs|Aminoglycosides|Aminoglycoside_O-nucleotidyltransferases|ANT3-DPRIME	Drugs	Aminoglycosides	Aminoglycoside O-nucleotidyltransferases	ANT3-DPRIME
MEG_6659|Drugs|betalactams|Class_A_betalactamases|TEM	Drugs	betalactams	Class A betalactamases	TEM
MEG_5063|Drugs|betalactams|Class_D_betalactamases|OXA	Drugs	betalactams	Class D betalactamases	OXA
MEG_1913|Drugs|betalactams|Class_C_betalactamases|CMY	Drugs	betalactams	Class C betalactamases	CMY
MEG_1166|Metals|Multi-metal_resistance|Multi-metal_resistance_protein|ARSDM	Metals	Multi-metal resistance	Multi-metal resistance protein	ARSDM
MEG_2687|Metals|Multi-metal_resistance|Multi-metal_resistance_protein|DSBA	Metals	Multi-metal resistance	Multi-metal resistance protein	DSBA
MEG_5933|Drugs|Fluoroquinolones|Quinolone_resistance_protein_Qnr|QNRB	Drugs	Fluoroquinolones	Quinolone resistance protein Qnr	QNRB
MEG_5834|Multi-compound|Drug_and_biocide_resistance|Drug_and_biocide_SMR_efflux_pumps|QACF	Multi-compound	Drug and biocide resistance	Drug and biocide SMR efflux pumps	QACF
MEG_2759|Drugs|MLS|23S_rRNA_methyltransferases|ERM	Drugs	MLS	23S rRNA methyltransferases	ERM
MEG_1218|Multi-compound|Drug_and_biocide_resistance|Drug_and_biocide_SMR_efflux_pumps|BCRCM	Multi-compound	Drug and biocide resistance	Drug and biocide SMR efflux pumps	BCRCM
MEG_1453|Drugs|betalactams|Class_A_betalactamases|BLAZ	Drugs	betalactams	Class A betalactamases	BLAZ
MEG_755|Drugs|Aminoglycosides|Aminoglycoside_O-nucleotidyltransferases|ANT2-DPRIME	Drugs	Aminoglycosides	Aminoglycoside O-nucleotidyltransferases	ANT2-DPRIME
MEG_7075|Drugs|Tetracyclines|Tetracycline_resistance_MFS_efflux_pumps|TETE	Drugs	Tetracyclines	Tetracycline resistance MFS efflux pumps	TETE
MEG_7414|Drugs|Glycopeptides|VanB-type_resistance_protein|VANHB	Drugs	Glycopeptides	VanB-type resistance protein	VANHB
MEG_3710|Drugs|Lipopeptides|Colistin_phosphoethanolamine_transferase|MCR	Drugs	Lipopeptides	Colistin phosphoethanolamine transferase	MCR
MEG_331|Drugs|Aminoglycosides|Aminoglycoside_N-acetyltransferases|AAC6-PRIME	Drugs	Aminoglycosides	Aminoglycoside N-acetyltransferases	AAC6-PRIME
MEG_1366|Drugs|betalactams|Class_A_betalactamases|BLAZ	Drugs	betalactams	Class A betalactamases	BLAZ
MEG_3842|Metals|Mercury_resistance|Mercury_resistance_protein|MERA	Metals	Mercury resistance	Mercury resistance protein	MERA
MEG_154|Drugs|Aminoglycosides|Aminoglycoside_N-acetyltransferases|AAC6-PRIME	Drugs	Aminoglycosides	Aminoglycoside N-acetyltransferases	AAC6-PRIME
MEG_2485|Drugs|Trimethoprim|Dihydrofolate_reductase|DFRA	Drugs	Trimethoprim	Dihydrofolate reductase	DFRA
MEG_7396|Drugs|Glycopeptides|VanG-type_resistance_protein|VANG	Drugs	Glycopeptides	VanG-type resistance protein	VANG
MEG_3881|Metals|Mercury_resistance|Mercury_resistance_regulator|MERR	Metals	Mercury resistance	Mercury resistance regulator	MERR
MEG_7066|Drugs|Tetracyclines|Tetracycline_resistance_MFS_efflux_pumps|TETC	Drugs	Tetracyclines	Tetracycline resistance MFS efflux pumps	TETC
MEG_2062|Metals|Copper_resistance|Copper_resistance_protein|COPL	Metals	Copper resistance	Copper resistance protein	COPL
MEG_2841|Drugs|MLS|23S_rRNA_methyltransferases|ERMQ	Drugs	MLS	23S rRNA methyltransferases	ERMQ
MEG_7053|Drugs|Tetracyclines|Tetracycline_resistance_ABC_efflux_pumps|TETB46	Drugs	Tetracyclines	Tetracycline resistance ABC efflux pumps	TETB46
MEG_6601|Drugs|Sulfonamides|Sulfonamide-resistant_dihydropteroate_synthases|SULI	Drugs	Sulfonamides	Sulfonamide-resistant dihydropteroate synthases	SULI
MEG_1077|Drugs|Aminoglycosides|Aminoglycoside_O-phosphotransferases|APH3-PRIME	Drugs	Aminoglycosides	Aminoglycoside O-phosphotransferases	APH3-PRIME
MEG_3836|Multi-compound|Drug_and_biocide_resistance|Drug_and_biocide_MATE_efflux_regulator|MEPR	Multi-compound	Drug and biocide resistance	Drug and biocide MATE efflux regulator	MEPR
MEG_3891|Metals|Mercury_resistance|Mercury_resistance_protein|MERT	Metals	Mercury resistance	Mercury resistance protein	MERT
MEG_5845|Multi-compound|Drug_and_biocide_resistance|Drug_and_biocide_SMR_efflux_pumps|QACG	Multi-compound	Drug and biocide resistance	Drug and biocide SMR efflux pumps	QACG
MEG_7224|Drugs|Tetracyclines|Tetracycline_resistance_ribosomal_protection_proteins|TETW	Drugs	Tetracyclines	Tetracycline resistance ribosomal protection proteins	TETW
MEG_1364|Drugs|betalactams|Class_A_betalactamases|BLAZ	Drugs	betalactams	Class A betalactamases	BLAZ
MEG_2730|Multi-compound|Drug_and_biocide_resistance|Drug_and_biocide_MFS_efflux_pumps|EMRD	Multi-compound	Drug and biocide resistance	Drug and biocide MFS efflux pumps	EMRD
MEG_6955|Metals|Tellurium_resistance|Tellurium_resistance_protein|TERB	Metals	Tellurium resistance	Tellurium resistance protein	TERB
MEG_6002|Drugs|Fluoroquinolones|Quinolone_resistance_protein_Qnr|QNRB	Drugs	Fluoroquinolones	Quinolone resistance protein Qnr	QNRB
MEG_6615|Drugs|Sulfonamides|Sulfonamide-resistant_dihydropteroate_synthases|SULI	Drugs	Sulfonamides	Sulfonamide-resistant dihydropteroate synthases	SULI
MEG_868|Drugs|Aminoglycosides|Aminoglycoside_O-nucleotidyltransferases|ANT3-DPRIME	Drugs	Aminoglycosides	Aminoglycoside O-nucleotidyltransferases	ANT3-DPRIME
MEG_105|Drugs|Aminoglycosides|Aminoglycoside_N-acetyltransferases|AAC6-PRIME	Drugs	Aminoglycosides	Aminoglycoside N-acetyltransferases	AAC6-PRIME
MEG_3917|Multi-compound|Drug_and_biocide_resistance|Drug_and_biocide_RND_efflux_pumps|MEXK	Multi-compound	Drug and biocide resistance	Drug and biocide RND efflux pumps	MEXK
MEG_6779|Drugs|betalactams|Class_A_betalactamases|TEM	Drugs	betalactams	Class A betalactamases	TEM
MEG_6939|Drugs|betalactams|Class_A_betalactamases|TEM	Drugs	betalactams	Class A betalactamases	TEM
MEG_911|Drugs|Aminoglycosides|Aminoglycoside_O-nucleotidyltransferases|ANT3-DPRIME	Drugs	Aminoglycosides	Aminoglycoside O-nucleotidyltransferases	ANT3-DPRIME
MEG_4792|Drugs|betalactams|Class_D_betalactamases|OXA	Drugs	betalactams	Class D betalactamases	OXA
MEG_691|Multi-compound|Drug_and_biocide_resistance|Drug_and_biocide_RND_efflux_pumps|ADEI	Multi-compound	Drug and biocide resistance	Drug and biocide RND efflux pumps	ADEI
MEG_352|Drugs|Aminoglycosides|Aminoglycoside_N-acetyltransferases|AAC6-PRIME	Drugs	Aminoglycosides	Aminoglycoside N-acetyltransferases	AAC6-PRIME
MEG_5810|Drugs|betalactams|Class_A_betalactamases|PSE	Drugs	betalactams	Class A betalactamases	PSE
MEG_757|Drugs|Aminoglycosides|Aminoglycoside_O-nucleotidyltransferases|ANT2-DPRIME	Drugs	Aminoglycosides	Aminoglycoside O-nucleotidyltransferases	ANT2-DPRIME
MEG_6523|Multi-compound|Drug_and_biocide_resistance|Drug_and_biocide_RND_efflux_pumps|SME	Multi-compound	Drug and biocide resistance	Drug and biocide RND efflux pumps	SME
MEG_1384|Drugs|betalactams|Class_A_betalactamases|BLAZ	Drugs	betalactams	Class A betalactamases	BLAZ
MEG_1869|Drugs|betalactams|Class_C_betalactamases|CMY	Drugs	betalactams	Class C betalactamases	CMY
MEG_1589|Drugs|Phenicol|Chloramphenicol_acetyltransferases|CATA	Drugs	Phenicol	Chloramphenicol acetyltransferases	CATA
MEG_6594|Drugs|Sulfonamides|Sulfonamide-resistant_dihydropteroate_synthases|SULI	Drugs	Sulfonamides	Sulfonamide-resistant dihydropteroate synthases	SULI
MEG_1436|Drugs|betalactams|Class_A_betalactamases|BLAZ	Drugs	betalactams	Class A betalactamases	BLAZ
MEG_4997|Drugs|betalactams|Class_D_betalactamases|OXA	Drugs	betalactams	Class D betalactamases	OXA
MEG_5763|Drugs|betalactams|Class_A_betalactamases|PER	Drugs	betalactams	Class A betalactamases	PER
MEG_6647|Biocides|Multi-biocide_resistance|Multi-biocide_RND_efflux_pump|TBTM	Biocides	Multi-biocide resistance	Multi-biocide RND efflux pump	TBTM
MEG_5032|Drugs|betalactams|Class_D_betalactamases|OXA	Drugs	betalactams	Class D betalactamases	OXA
MEG_2059|Metals|Copper_resistance|Copper_resistance_protein|COPG	Metals	Copper resistance	Copper resistance protein	COPG
MEG_4426|Drugs|betalactams|Class_D_betalactamases|OXA	Drugs	betalactams	Class D betalactamases	OXA
MEG_4976|Drugs|betalactams|Class_D_betalactamases|OXA	Drugs	betalactams	Class D betalactamases	OXA
MEG_2682|Metals|Multi-metal_resistance|Multi-metal_resistance_protein|DSBA	Metals	Multi-metal resistance	Multi-metal resistance protein	DSBA
MEG_1874|Drugs|betalactams|Class_C_betalactamases|CMY	Drugs	betalactams	Class C betalactamases	CMY
MEG_3852|Metals|Mercury_resistance|Mercury_resistance_protein|MERB	Metals	Mercury resistance	Mercury resistance protein	MERB
MEG_800|Drugs|Aminoglycosides|Aminoglycoside_O-nucleotidyltransferases|ANT3-DPRIME	Drugs	Aminoglycosides	Aminoglycoside O-nucleotidyltransferases	ANT3-DPRIME
MEG_3936|Biocides|Multi-biocide_resistance|Multi-biocide_RND_efflux_pump|MEXW	Biocides	Multi-biocide resistance	Multi-biocide RND efflux pump	MEXW
MEG_5935|Drugs|Fluoroquinolones|Quinolone_resistance_protein_Qnr|QNRB	Drugs	Fluoroquinolones	Quinolone resistance protein Qnr	QNRB
MEG_1689|Drugs|betalactams|Class_A_betalactamases|CFX	Drugs	betalactams	Class A betalactamases	CFX
MEG_1745|Multi-compound|Drug_and_biocide_and_metal_resistance|Drug_and_biocide_and_metal_RND_efflux_pumps|CMEF	Multi-compound	Drug and biocide and metal resistance	Drug and biocide and metal RND efflux pumps	CMEF
MEG_2770|Drugs|MLS|23S_rRNA_methyltransferases|ERM	Drugs	MLS	23S rRNA methyltransferases	ERM
MEG_848|Drugs|Aminoglycosides|Aminoglycoside_O-nucleotidyltransferases|ANT3-DPRIME	Drugs	Aminoglycosides	Aminoglycoside O-nucleotidyltransferases	ANT3-DPRIME
MEG_7373|Drugs|Glycopeptides|VanC-type_resistance_protein|VANC	Drugs	Glycopeptides	VanC-type resistance protein	VANC
MEG_206|Drugs|Aminoglycosides|Aminoglycoside_N-acetyltransferases|AAC6-PRIME	Drugs	Aminoglycosides	Aminoglycoside N-acetyltransferases	AAC6-PRIME
MEG_2922|Drugs|Phenicol|Phenicol_resistance_MFS_efflux_pumps|FLOR	Drugs	Phenicol	Phenicol resistance MFS efflux pumps	FLOR
MEG_1046|Drugs|Aminoglycosides|Aminoglycoside_O-phosphotransferases|APH3-DPRIME	Drugs	Aminoglycosides	Aminoglycoside O-phosphotransferases	APH3-DPRIME
MEG_2503|Drugs|Trimethoprim|Dihydrofolate_reductase|DFRA	Drugs	Trimethoprim	Dihydrofolate reductase	DFRA
MEG_2984|Drugs|Fosfomycin|Fosfomycin_thiol_transferases|FOSA	Drugs	Fosfomycin	Fosfomycin thiol transferases	FOSA
MEG_4049|Drugs|MLS|Macrolide_phosphotransferases|MPHK	Drugs	MLS	Macrolide phosphotransferases	MPHK
MEG_797|Drugs|Aminoglycosides|Aminoglycoside_O-nucleotidyltransferases|ANT3-DPRIME	Drugs	Aminoglycosides	Aminoglycoside O-nucleotidyltransferases	ANT3-DPRIME
MEG_1542|Drugs|betalactams|Class_A_betalactamases|CARB	Drugs	betalactams	Class A betalactamases	CARB
MEG_2030|Metals|Copper_resistance|Copper_resistance_protein|COPA	Metals	Copper resistance	Copper resistance protein	COPA
MEG_1975|Drugs|betalactams|Class_C_betalactamases|CMY	Drugs	betalactams	Class C betalactamases	CMY
MEG_1858|Drugs|betalactams|Class_C_betalactamases|CMY	Drugs	betalactams	Class C betalactamases	CMY
MEG_6919|Drugs|betalactams|Class_A_betalactamases|TEM	Drugs	betalactams	Class A betalactamases	TEM
MEG_6047|Drugs|Rifampin|RNA-polymerase_binding_protein|RBPA	Drugs	Rifampin	RNA-polymerase binding protein	RBPA
MEG_1919|Drugs|betalactams|Class_C_betalactamases|CMY	Drugs	betalactams	Class C betalactamases	CMY
MEG_7816|Metals|Copper_resistance|Copper_resistance_regulator|YCNK	Metals	Copper resistance	Copper resistance regulator	YCNK
MEG_5825|Multi-compound|Drug_and_biocide_resistance|Drug_and_biocide_SMR_efflux_pumps|QACC	Multi-compound	Drug and biocide resistance	Drug and biocide SMR efflux pumps	QACC
MEG_1374|Drugs|betalactams|Class_A_betalactamases|BLAZ	Drugs	betalactams	Class A betalactamases	BLAZ
MEG_6879|Drugs|betalactams|Class_A_betalactamases|TEM	Drugs	betalactams	Class A betalactamases	TEM
MEG_3889|Metals|Mercury_resistance|Mercury_resistance_regulator|MERR2	Metals	Mercury resistance	Mercury resistance regulator	MERR2
MEG_784|Drugs|Aminoglycosides|Aminoglycoside_O-nucleotidyltransferases|ANT3-DPRIME	Drugs	Aminoglycosides	Aminoglycoside O-nucleotidyltransferases	ANT3-DPRIME
MEG_1828|Drugs|betalactams|Class_C_betalactamases|CMY	Drugs	betalactams	Class C betalactamases	CMY
MEG_7198|Drugs|Tetracyclines|Tetracycline_resistance_ribosomal_protection_proteins|TETS	Drugs	Tetracyclines	Tetracycline resistance ribosomal protection proteins	TETS
MEG_1198|Drugs|Cationic_antimicrobial_peptides|Polymyxin_B_resistance_regulator|BASRS	Drugs	Cationic antimicrobial peptides	Polymyxin B resistance regulator	BASRS
MEG_2492|Drugs|Trimethoprim|Dihydrofolate_reductase|DFRA	Drugs	Trimethoprim	Dihydrofolate reductase	DFRA
MEG_6608|Drugs|Sulfonamides|Sulfonamide-resistant_dihydropteroate_synthases|SULI	Drugs	Sulfonamides	Sulfonamide-resistant dihydropteroate synthases	SULI
MEG_2671|Metals|Multi-metal_resistance|Multi-metal_resistance_protein|DSBA	Metals	Multi-metal resistance	Multi-metal resistance protein	DSBA
MEG_7153|Drugs|Tetracyclines|Tetracycline_resistance_ribosomal_protection_proteins|TETO	Drugs	Tetracyclines	Tetracycline resistance ribosomal protection proteins	TETO
MEG_710|Drugs|betalactams|Class_B_betalactamases|AIM	Drugs	betalactams	Class B betalactamases	AIM
MEG_1050|Drugs|Aminoglycosides|Aminoglycoside_O-phosphotransferases|APH3-DPRIME	Drugs	Aminoglycosides	Aminoglycoside O-phosphotransferases	APH3-DPRIME
MEG_357|Drugs|Aminoglycosides|Aminoglycoside_N-acetyltransferases|AAC6-PRIME	Drugs	Aminoglycosides	Aminoglycoside N-acetyltransferases	AAC6-PRIME
MEG_7264|Biocides|Multi-biocide_resistance|Multi-biocide_RND_efflux_pump|TOLC	Biocides	Multi-biocide resistance	Multi-biocide RND efflux pump	TOLC
MEG_822|Drugs|Aminoglycosides|Aminoglycoside_O-nucleotidyltransferases|ANT3-DPRIME	Drugs	Aminoglycosides	Aminoglycoside O-nucleotidyltransferases	ANT3-DPRIME
MEG_2793|Drugs|MLS|23S_rRNA_methyltransferases|ERMB	Drugs	MLS	23S rRNA methyltransferases	ERMB
MEG_354|Drugs|Aminoglycosides|Aminoglycoside_N-acetyltransferases|AAC6-PRIME	Drugs	Aminoglycosides	Aminoglycoside N-acetyltransferases	AAC6-PRIME
MEG_1355|Drugs|betalactams|Class_A_betalactamases|BLAZ	Drugs	betalactams	Class A betalactamases	BLAZ
MEG_6740|Drugs|betalactams|Class_A_betalactamases|TEM	Drugs	betalactams	Class A betalactamases	TEM
MEG_63|Drugs|Aminoglycosides|Aminoglycoside_N-acetyltransferases|AAC3	Drugs	Aminoglycosides	Aminoglycoside N-acetyltransferases	AAC3
MEG_7676|Drugs|Multi-drug_resistance|Multi-drug_ABC_efflux_pumps|VGA	Drugs	Multi-drug resistance	Multi-drug ABC efflux pumps	VGA
MEG_4762|Drugs|betalactams|Class_D_betalactamases|OXA	Drugs	betalactams	Class D betalactamases	OXA
MEG_7089|Drugs|Tetracyclines|Tetracycline_resistance_MFS_efflux_pumps|TETK	Drugs	Tetracyclines	Tetracycline resistance MFS efflux pumps	TETK
MEG_2064|Metals|Copper_resistance|Copper_resistance_protein|COPL	Metals	Copper resistance	Copper resistance protein	COPL
MEG_6029|Drugs|Fluoroquinolones|Quinolone_resistance_protein_Qnr|QNRS	Drugs	Fluoroquinolones	Quinolone resistance protein Qnr	QNRS
MEG_1157|Metals|Arsenic_resistance|Arsenic_resistance_protein|ARSC	Metals	Arsenic resistance	Arsenic resistance protein	ARSC
MEG_981|Drugs|Aminoglycosides|Aminoglycoside_O-nucleotidyltransferases|ANT4-PRIME	Drugs	Aminoglycosides	Aminoglycoside O-nucleotidyltransferases	ANT4-PRIME
MEG_1211|Multi-compound|Drug_and_biocide_resistance|Drug_and_biocide_MFS_efflux_pumps|BCR	Multi-compound	Drug and biocide resistance	Drug and biocide MFS efflux pumps	BCR
MEG_2842|Drugs|MLS|23S_rRNA_methyltransferases|ERMQ	Drugs	MLS	23S rRNA methyltransferases	ERMQ
MEG_7150|Drugs|Tetracyclines|Tetracycline_resistance_ribosomal_protection_proteins|TETO	Drugs	Tetracyclines	Tetracycline resistance ribosomal protection proteins	TETO
MEG_320|Drugs|Aminoglycosides|Aminoglycoside_N-acetyltransferases|AAC6-PRIME	Drugs	Aminoglycosides	Aminoglycoside N-acetyltransferases	AAC6-PRIME
MEG_6592|Drugs|Sulfonamides|Sulfonamide-resistant_dihydropteroate_synthases|SULI	Drugs	Sulfonamides	Sulfonamide-resistant dihydropteroate synthases	SULI
MEG_3755|Multi-compound|Drug_and_biocide_resistance|Drug_and_biocide_MFS_efflux_pumps|MDTH	Multi-compound	Drug and biocide resistance	Drug and biocide MFS efflux pumps	MDTH
MEG_6726|Drugs|betalactams|Class_A_betalactamases|TEM	Drugs	betalactams	Class A betalactamases	TEM
MEG_928|Drugs|Aminoglycosides|Aminoglycoside_O-nucleotidyltransferases|ANT3-DPRIME	Drugs	Aminoglycosides	Aminoglycoside O-nucleotidyltransferases	ANT3-DPRIME
MEG_2049|Metals|Copper_resistance|Copper_resistance_protein|COPC	Metals	Copper resistance	Copper resistance protein	COPC
MEG_3616|Drugs|MLS|Lincosamide_nucleotidyltransferases|LNUF	Drugs	MLS	Lincosamide nucleotidyltransferases	LNUF
MEG_2660|Multi-compound|Biocide_and_metal_resistance|Biocide_and_metal_resistance_protein|DPR	Multi-compound	Biocide and metal resistance	Biocide and metal resistance protein	DPR
MEG_6966|Drugs|Tetracyclines|Tetracycline_resistance_MFS_efflux_pumps|TET31	Drugs	Tetracyclines	Tetracycline resistance MFS efflux pumps	TET31
MEG_7013|Drugs|Tetracyclines|Tetracycline_resistance_MFS_efflux_pumps|TET59	Drugs	Tetracyclines	Tetracycline resistance MFS efflux pumps	TET59
MEG_2822|Drugs|MLS|23S_rRNA_methyltransferases|ERMC	Drugs	MLS	23S rRNA methyltransferases	ERMC
MEG_6655|Multi-compound|Biocide_and_metal_resistance|Biocide_and_metal_resistance_protein|TEHA	Multi-compound	Biocide and metal resistance	Biocide and metal resistance protein	TEHA
MEG_3878|Metals|Mercury_resistance|Mercury_resistance_protein|MERP	Metals	Mercury resistance	Mercury resistance protein	MERP
MEG_2846|Drugs|MLS|23S_rRNA_methyltransferases|ERMT	Drugs	MLS	23S rRNA methyltransferases	ERMT
MEG_5320|Drugs|betalactams|Class_A_betalactamases|OXY	Drugs	betalactams	Class A betalactamases	OXY
MEG_2553|Drugs|Trimethoprim|Dihydrofolate_reductase|DFRA	Drugs	Trimethoprim	Dihydrofolate reductase	DFRA
MEG_700|Multi-compound|Drug_and_biocide_resistance|Drug_and_biocide_RND_efflux_regulator|ADEL	Multi-compound	Drug and biocide resistance	Drug and biocide RND efflux regulator	ADEL
MEG_2721|Multi-compound|Drug_and_biocide_resistance|Drug_and_biocide_MFS_efflux_pumps|EMRA	Multi-compound	Drug and biocide resistance	Drug and biocide MFS efflux pumps	EMRA
MEG_869|Drugs|Aminoglycosides|Aminoglycoside_O-nucleotidyltransferases|ANT3-DPRIME	Drugs	Aminoglycosides	Aminoglycoside O-nucleotidyltransferases	ANT3-DPRIME
MEG_7603|Drugs|Glycopeptides|VanD-type_accessory_protein|VANYD	Drugs	Glycopeptides	VanD-type accessory protein	VANYD
MEG_3704|Drugs|Lipopeptides|Colistin_phosphoethanolamine_transferase|MCR	Drugs	Lipopeptides	Colistin phosphoethanolamine transferase	MCR
MEG_1588|Drugs|Phenicol|Chloramphenicol_acetyltransferases|CATA	Drugs	Phenicol	Chloramphenicol acetyltransferases	CATA
MEG_2854|Drugs|MLS|23S_rRNA_methyltransferases|ERMX	Drugs	MLS	23S rRNA methyltransferases	ERMX
MEG_6795|Drugs|betalactams|Class_A_betalactamases|TEM	Drugs	betalactams	Class A betalactamases	TEM
MEG_1766|Drugs|Phenicol|Phenicol_resistance_MFS_efflux_pumps|CMLA	Drugs	Phenicol	Phenicol resistance MFS efflux pumps	CMLA
MEG_2876|Biocides|Phenolic_compound_resistance|Phenolic_resistance_protein|FABK	Biocides	Phenolic compound resistance	Phenolic resistance protein	FABK
MEG_5295|Drugs|betalactams|Class_A_betalactamases|OXY	Drugs	betalactams	Class A betalactamases	OXY
MEG_3847|Metals|Mercury_resistance|Mercury_resistance_protein|MERB	Metals	Mercury resistance	Mercury resistance protein	MERB
MEG_1400|Drugs|betalactams|Class_A_betalactamases|BLAZ	Drugs	betalactams	Class A betalactamases	BLAZ
MEG_1144|Metals|Multi-metal_resistance|Multi-metal_resistance_protein|ARSA	Metals	Multi-metal resistance	Multi-metal resistance protein	ARSA
MEG_2844|Drugs|MLS|23S_rRNA_methyltransferases|ERMR	Drugs	MLS	23S rRNA methyltransferases	ERMR
MEG_955|Drugs|Aminoglycosides|Aminoglycoside_O-nucleotidyltransferases|ANT3-DPRIME	Drugs	Aminoglycosides	Aminoglycoside O-nucleotidyltransferases	ANT3-DPRIME
MEG_4302|Multi-compound|Drug_and_biocide_resistance|Drug_and_biocide_RND_efflux_pumps|OPRN	Multi-compound	Drug and biocide resistance	Drug and biocide RND efflux pumps	OPRN
MEG_7199|Drugs|Tetracyclines|Tetracycline_resistance_ribosomal_protection_proteins|TETS	Drugs	Tetracyclines	Tetracycline resistance ribosomal protection proteins	TETS
MEG_21|Drugs|Aminoglycosides|Aminoglycoside_N-acetyltransferases|AAC3	Drugs	Aminoglycosides	Aminoglycoside N-acetyltransferases	AAC3
MEG_1559|Drugs|Phenicol|Chloramphenicol_acetyltransferases|CAT	Drugs	Phenicol	Chloramphenicol acetyltransferases	CAT
MEG_7815|Metals|Copper_resistance|Copper_resistance_protein|YCNJ	Metals	Copper resistance	Copper resistance protein	YCNJ
MEG_835|Drugs|Aminoglycosides|Aminoglycoside_O-nucleotidyltransferases|ANT3-DPRIME	Drugs	Aminoglycosides	Aminoglycoside O-nucleotidyltransferases	ANT3-DPRIME
MEG_1361|Drugs|betalactams|Class_A_betalactamases|BLAZ	Drugs	betalactams	Class A betalactamases	BLAZ
MEG_1439|Drugs|betalactams|Class_A_betalactamases|BLAZ	Drugs	betalactams	Class A betalactamases	BLAZ
MEG_1861|Drugs|betalactams|Class_C_betalactamases|CMY	Drugs	betalactams	Class C betalactamases	CMY
MEG_798|Drugs|Aminoglycosides|Aminoglycoside_O-nucleotidyltransferases|ANT3-DPRIME	Drugs	Aminoglycosides	Aminoglycoside O-nucleotidyltransferases	ANT3-DPRIME
MEG_7560|Drugs|Glycopeptides|VanB-type_resistance_protein|VANXB	Drugs	Glycopeptides	VanB-type resistance protein	VANXB
MEG_2927|Drugs|Phenicol|Phenicol_resistance_MFS_efflux_pumps|FLOR	Drugs	Phenicol	Phenicol resistance MFS efflux pumps	FLOR
MEG_1097|Drugs|Aminoglycosides|Aminoglycoside_O-phosphotransferases|APH6	Drugs	Aminoglycosides	Aminoglycoside O-phosphotransferases	APH6
MEG_3610|Drugs|MLS|Lincosamide_nucleotidyltransferases|LNUC	Drugs	MLS	Lincosamide nucleotidyltransferases	LNUC
MEG_2732|Multi-compound|Drug_and_biocide_resistance|Drug_and_biocide_MFS_efflux_pumps|EMRK	Multi-compound	Drug and biocide resistance	Drug and biocide MFS efflux pumps	EMRK
MEG_6078|Drugs|betalactams|Class_A_betalactamases|ROB	Drugs	betalactams	Class A betalactamases	ROB
MEG_1463|Multi-compound|Drug_and_biocide_resistance|Drug_and_biocide_MFS_efflux_pumps|BLT	Multi-compound	Drug and biocide resistance	Drug and biocide MFS efflux pumps	BLT
MEG_2442|Metals|Copper_resistance|Copper_resistance_regulator|CUER	Metals	Copper resistance	Copper resistance regulator	CUER
MEG_5882|Drugs|Fluoroquinolones|Quinolone_resistance_protein_Qnr|QNRB	Drugs	Fluoroquinolones	Quinolone resistance protein Qnr	QNRB
MEG_6894|Drugs|betalactams|Class_A_betalactamases|TEM	Drugs	betalactams	Class A betalactamases	TEM
MEG_6905|Drugs|betalactams|Class_A_betalactamases|TEM	Drugs	betalactams	Class A betalactamases	TEM
MEG_2087|Metals|Multi-metal_resistance|Multi-metal_resistance_protein|CORA	Metals	Multi-metal resistance	Multi-metal resistance protein	CORA
MEG_1185|Multi-compound|Drug_and_biocide_resistance|Drug_and_biocide_RND_efflux_pumps|AXY	Multi-compound	Drug and biocide resistance	Drug and biocide RND efflux pumps	AXY
MEG_2704|Multi-compound|Drug_and_biocide_resistance|Drug_and_biocide_MFS_efflux_pumps|EFMA	Multi-compound	Drug and biocide resistance	Drug and biocide MFS efflux pumps	EFMA
MEG_7326|Drugs|betalactams|Class_B_betalactamases|TUS	Drugs	betalactams	Class B betalactamases	TUS
MEG_867|Drugs|Aminoglycosides|Aminoglycoside_O-nucleotidyltransferases|ANT3-DPRIME	Drugs	Aminoglycosides	Aminoglycoside O-nucleotidyltransferases	ANT3-DPRIME
MEG_25|Drugs|Aminoglycosides|Aminoglycoside_N-acetyltransferases|AAC3	Drugs	Aminoglycosides	Aminoglycoside N-acetyltransferases	AAC3
MEG_7140|Drugs|Tetracyclines|Tetracycline_resistance_ribosomal_protection_proteins|TETM	Drugs	Tetracyclines	Tetracycline resistance ribosomal protection proteins	TETM
MEG_4065|Drugs|MLS|MLS_resistance_ABC_efflux_pumps|MSRA	Drugs	MLS	MLS resistance ABC efflux pumps	MSRA
MEG_6970|Drugs|Tetracyclines|Tetracycline_resistance_ribosomal_protection_proteins|TET32	Drugs	Tetracyclines	Tetracycline resistance ribosomal protection proteins	TET32
MEG_987|Drugs|Aminoglycosides|Aminoglycoside_O-nucleotidyltransferases|ANT6	Drugs	Aminoglycosides	Aminoglycoside O-nucleotidyltransferases	ANT6
MEG_4002|Metals|Multi-metal_resistance|Multi-metal_ABC_efflux_pumps|MODA	Metals	Multi-metal resistance	Multi-metal ABC efflux pumps	MODA
MEG_3646|Drugs|Multi-drug_resistance|Multi-drug_ABC_efflux_pumps|LSAB	Drugs	Multi-drug resistance	Multi-drug ABC efflux pumps	LSAB
MEG_2834|Drugs|MLS|23S_rRNA_methyltransferases|ERMG	Drugs	MLS	23S rRNA methyltransferases	ERMG
MEG_1342|Drugs|betalactams|Class_A_betalactamases|BLAZ	Drugs	betalactams	Class A betalactamases	BLAZ
MEG_7178|Drugs|Tetracyclines|Tetracycline_resistance_ribosomal_protection_proteins|TETQ	Drugs	Tetracyclines	Tetracycline resistance ribosomal protection proteins	TETQ
MEG_2731|Drugs|Multi-drug_resistance|Multi-drug_SMR_efflux_regulator|EMRE	Drugs	Multi-drug resistance	Multi-drug SMR efflux regulator	EMRE
MEG_7025|Drugs|Tetracyclines|Tetracycline_resistance_MFS_efflux_pumps|TETA	Drugs	Tetracyclines	Tetracycline resistance MFS efflux pumps	TETA
MEG_6586|Drugs|Sulfonamides|Sulfonamide-resistant_dihydropteroate_synthases|SULI	Drugs	Sulfonamides	Sulfonamide-resistant dihydropteroate synthases	SULI
MEG_3860|Metals|Mercury_resistance|Mercury_resistance_regulator|MERD	Metals	Mercury resistance	Mercury resistance regulator	MERD
MEG_1171|Metals|Arsenic_resistance|Arsenic_resistance_regulator|ARSR	Metals	Arsenic resistance	Arsenic resistance regulator	ARSR
MEG_3119|Drugs|betalactams|Class_A_betalactamases|GES	Drugs	betalactams	Class A betalactamases	GES
MEG_7046|Drugs|Tetracyclines|Tetracycline_resistance_MFS_efflux_pumps|TETB	Drugs	Tetracyclines	Tetracycline resistance MFS efflux pumps	TETB
MEG_5812|Drugs|betalactams|Class_B_betalactamases|PST	Drugs	betalactams	Class B betalactamases	PST
MEG_7527|Drugs|Glycopeptides|VanC-type_resistance_protein|VANTC	Drugs	Glycopeptides	VanC-type resistance protein	VANTC
MEG_2756|Drugs|MLS|23S_rRNA_methyltransferases|ERM	Drugs	MLS	23S rRNA methyltransferases	ERM
MEG_696|Multi-compound|Drug_and_biocide_resistance|Drug_and_biocide_RND_efflux_pumps|ADEK	Multi-compound	Drug and biocide resistance	Drug and biocide RND efflux pumps	ADEK
MEG_6167|Drugs|Nucleosides|Streptothricin_acetyltransferase|SAT	Drugs	Nucleosides	Streptothricin acetyltransferase	SAT
MEG_6928|Drugs|betalactams|Class_A_betalactamases|TEM	Drugs	betalactams	Class A betalactamases	TEM
MEG_46|Drugs|Aminoglycosides|Aminoglycoside_N-acetyltransferases|AAC3	Drugs	Aminoglycosides	Aminoglycoside N-acetyltransferases	AAC3
MEG_978|Drugs|Aminoglycosides|Aminoglycoside_O-nucleotidyltransferases|ANT4-PRIME	Drugs	Aminoglycosides	Aminoglycoside O-nucleotidyltransferases	ANT4-PRIME
MEG_3776|Drugs|betalactams|Penicillin_binding_protein|MECA	Drugs	betalactams	Penicillin binding protein	MECA
MEG_3781|Drugs|betalactams|Penicillin_binding_protein|MECA	Drugs	betalactams	Penicillin binding protein	MECA
MEG_7085|Drugs|Tetracyclines|Tetracycline_resistance_MFS_efflux_pumps|TETH	Drugs	Tetracyclines	Tetracycline resistance MFS efflux pumps	TETH
MEG_956|Drugs|Aminoglycosides|Aminoglycoside_O-nucleotidyltransferases|ANT3-DPRIME	Drugs	Aminoglycosides	Aminoglycoside O-nucleotidyltransferases	ANT3-DPRIME
MEG_3913|Multi-compound|Drug_and_biocide_resistance|Drug_and_biocide_RND_efflux_pumps|MEXG	Multi-compound	Drug and biocide resistance	Drug and biocide RND efflux pumps	MEXG
MEG_6582|Drugs|Sulfonamides|Sulfonamide-resistant_dihydropteroate_synthases|SULI	Drugs	Sulfonamides	Sulfonamide-resistant dihydropteroate synthases	SULI
MEG_1488|Metals|Multi-metal_resistance|Multi-metal_resistance_regulator|CADX	Metals	Multi-metal resistance	Multi-metal resistance regulator	CADX
MEG_941|Drugs|Aminoglycosides|Aminoglycoside_O-nucleotidyltransferases|ANT3-DPRIME	Drugs	Aminoglycosides	Aminoglycoside O-nucleotidyltransferases	ANT3-DPRIME
MEG_4377|Multi-compound|Biocide_and_metal_resistance|Biocide_and_metal_resistance_protein|OSCA	Multi-compound	Biocide and metal resistance	Biocide and metal resistance protein	OSCA
MEG_1286|Drugs|betalactams|Class_A_betalactamases|BLAF	Drugs	betalactams	Class A betalactamases	BLAF
MEG_2808|Drugs|MLS|23S_rRNA_methyltransferases|ERMC	Drugs	MLS	23S rRNA methyltransferases	ERMC
MEG_7855|Metals|Zinc_resistance|Zinc_resistance_protein|ZNUA	Metals	Zinc resistance	Zinc resistance protein	ZNUA
MEG_6050|Metals|Multi-metal_resistance|Multi-metal_resistance_regulator|RCNR	Metals	Multi-metal resistance	Multi-metal resistance regulator	RCNR
MEG_3118|Drugs|betalactams|Class_A_betalactamases|GES	Drugs	betalactams	Class A betalactamases	GES
MEG_6520|Biocides|Multi-biocide_resistance|Multi-biocide_ABC_efflux_pump|SMDB	Biocides	Multi-biocide resistance	Multi-biocide ABC efflux pump	SMDB
MEG_790|Drugs|Aminoglycosides|Aminoglycoside_O-nucleotidyltransferases|ANT3-DPRIME	Drugs	Aminoglycosides	Aminoglycoside O-nucleotidyltransferases	ANT3-DPRIME
MEG_7137|Drugs|Tetracyclines|Tetracycline_resistance_ribosomal_protection_proteins|TETM	Drugs	Tetracyclines	Tetracycline resistance ribosomal protection proteins	TETM
MEG_1086|Drugs|Aminoglycosides|Aminoglycoside_O-phosphotransferases|APH6	Drugs	Aminoglycosides	Aminoglycoside O-phosphotransferases	APH6
MEG_6982|Drugs|Tetracyclines|Tetracycline_resistance_MFS_efflux_pumps|TET38	Drugs	Tetracyclines	Tetracycline resistance MFS efflux pumps	TET38
MEG_5851|Multi-compound|Drug_and_biocide_resistance|Drug_and_biocide_SMR_efflux_pumps|QACL	Multi-compound	Drug and biocide resistance	Drug and biocide SMR efflux pumps	QACL
MEG_1294|Drugs|betalactams|Class_A_betalactamases|BLAP	Drugs	betalactams	Class A betalactamases	BLAP
MEG_6551|Multi-compound|Drug_and_biocide_and_metal_resistance|Drug_and_biocide_and_metal_resistance_regulator|SOXS	Multi-compound	Drug and biocide and metal resistance	Drug and biocide and metal resistance regulator	SOXS
MEG_2737|Multi-compound|Drug_and_biocide_resistance|Drug_and_biocide_MFS_efflux_pumps|EMRY	Multi-compound	Drug and biocide resistance	Drug and biocide MFS efflux pumps	EMRY
MEG_7082|Drugs|Tetracyclines|Tetracycline_resistance_MFS_efflux_pumps|TETH	Drugs	Tetracyclines	Tetracycline resistance MFS efflux pumps	TETH
MEG_1460|Drugs|Glycopeptides|Bleomycin_resistance_protein|BLE	Drugs	Glycopeptides	Bleomycin resistance protein	BLE
MEG_1952|Drugs|betalactams|Class_C_betalactamases|CMY	Drugs	betalactams	Class C betalactamases	CMY
MEG_6525|Multi-compound|Drug_and_biocide_resistance|Drug_and_biocide_RND_efflux_pumps|SME	Multi-compound	Drug and biocide resistance	Drug and biocide RND efflux pumps	SME
MEG_3749|Multi-compound|Drug_and_biocide_and_metal_resistance|Drug_and_biocide_and_metal_RND_efflux_pumps|MDTC	Multi-compound	Drug and biocide and metal resistance	Drug and biocide and metal RND efflux pumps	MDTC
MEG_3435|Metals|Multi-metal_resistance|Multi-metal_resistance_regulator|IRLR	Metals	Multi-metal resistance	Multi-metal resistance regulator	IRLR
MEG_6811|Drugs|betalactams|Class_A_betalactamases|TEM	Drugs	betalactams	Class A betalactamases	TEM
MEG_1341|Drugs|betalactams|Class_A_betalactamases|BLAZ	Drugs	betalactams	Class A betalactamases	BLAZ
MEG_1764|Drugs|Phenicol|Phenicol_resistance_MFS_efflux_pumps|CMLA	Drugs	Phenicol	Phenicol resistance MFS efflux pumps	CMLA
MEG_1336|Drugs|betalactams|Class_A_betalactamases|BLAZ	Drugs	betalactams	Class A betalactamases	BLAZ
MEG_1797|Drugs|betalactams|Class_C_betalactamases|CMY	Drugs	betalactams	Class C betalactamases	CMY
MEG_7863|Metals|Multi-metal_resistance|Multi-metal_resistance_regulator|ZRAS	Metals	Multi-metal resistance	Multi-metal resistance regulator	ZRAS
MEG_2921|Drugs|Phenicol|Phenicol_resistance_MFS_efflux_pumps|FLOR	Drugs	Phenicol	Phenicol resistance MFS efflux pumps	FLOR
MEG_2479|Metals|Multi-metal_resistance|Multi-metal_RND_efflux_pumps|CZRA	Metals	Multi-metal resistance	Multi-metal RND efflux pumps	CZRA
MEG_3871|Metals|Mercury_resistance|Mercury_resistance_protein|MERG	Metals	Mercury resistance	Mercury resistance protein	MERG
MEG_4039|Drugs|MLS|Macrolide_phosphotransferases|MPHC	Drugs	MLS	Macrolide phosphotransferases	MPHC
MEG_2920|Drugs|Phenicol|Phenicol_resistance_MFS_efflux_pumps|FLOR	Drugs	Phenicol	Phenicol resistance MFS efflux pumps	FLOR
MEG_7158|Drugs|Tetracyclines|Tetracycline_resistance_ribosomal_protection_proteins|TETO	Drugs	Tetracyclines	Tetracycline resistance ribosomal protection proteins	TETO
MEG_3821|Drugs|MLS|MLS_resistance_MFS_efflux_pumps|MEFA	Drugs	MLS	MLS resistance MFS efflux pumps	MEFA
MEG_6947|Drugs|betalactams|Class_A_betalactamases|TEM	Drugs	betalactams	Class A betalactamases	TEM
MEG_3254|Biocides|Acid_resistance|Acid_resistance_protein|HDEB	Biocides	Acid resistance	Acid resistance protein	HDEB
MEG_6981|Drugs|Tetracyclines|Tetracycline_resistance_MFS_efflux_pumps|TET38	Drugs	Tetracyclines	Tetracycline resistance MFS efflux pumps	TET38
MEG_6825|Drugs|betalactams|Class_A_betalactamases|TEM	Drugs	betalactams	Class A betalactamases	TEM
MEG_2022|Metals|Copper_resistance|Copper_resistance_protein|COPA	Metals	Copper resistance	Copper resistance protein	COPA
MEG_7040|Drugs|Tetracyclines|Tetracycline_resistance_MFS_efflux_pumps|TETB	Drugs	Tetracyclines	Tetracycline resistance MFS efflux pumps	TETB
MEG_416|Drugs|betalactams|Class_C_betalactamases|ACT	Drugs	betalactams	Class C betalactamases	ACT
MEG_6998|Drugs|Tetracyclines|Tetracycline_resistance_ribosomal_protection_proteins|TET44	Drugs	Tetracyclines	Tetracycline resistance ribosomal protection proteins	TET44
MEG_5846|Multi-compound|Drug_and_biocide_resistance|Drug_and_biocide_SMR_efflux_pumps|QACG	Multi-compound	Drug and biocide resistance	Drug and biocide SMR efflux pumps	QACG
MEG_4024|Drugs|betalactams|Class_C_betalactamases|MOX	Drugs	betalactams	Class C betalactamases	MOX
MEG_1823|Drugs|betalactams|Class_C_betalactamases|CMY	Drugs	betalactams	Class C betalactamases	CMY
MEG_3112|Drugs|betalactams|Class_A_betalactamases|GES	Drugs	betalactams	Class A betalactamases	GES
MEG_171|Drugs|Aminoglycosides|Aminoglycoside_N-acetyltransferases|AAC6-PRIME	Drugs	Aminoglycosides	Aminoglycoside N-acetyltransferases	AAC6-PRIME
MEG_3706|Drugs|Lipopeptides|Colistin_phosphoethanolamine_transferase|MCR	Drugs	Lipopeptides	Colistin phosphoethanolamine transferase	MCR
MEG_917|Drugs|Aminoglycosides|Aminoglycoside_O-nucleotidyltransferases|ANT3-DPRIME	Drugs	Aminoglycosides	Aminoglycoside O-nucleotidyltransferases	ANT3-DPRIME
MEG_6633|Drugs|Sulfonamides|Sulfonamide-resistant_dihydropteroate_synthases|SULII	Drugs	Sulfonamides	Sulfonamide-resistant dihydropteroate synthases	SULII
MEG_1012|Drugs|Aminoglycosides|Aminoglycoside_O-phosphotransferases|APH2-DPRIME	Drugs	Aminoglycosides	Aminoglycoside O-phosphotransferases	APH2-DPRIME
MEG_5423|Metals|Multi-metal_resistance|Multi-metal_resistance_regulator|PCOE	Metals	Multi-metal resistance	Multi-metal resistance regulator	PCOE
MEG_1779|Drugs|Multi-drug_resistance|Multi-drug_MFS_efflux_pumps|CMR	Drugs	Multi-drug resistance	Multi-drug MFS efflux pumps	CMR
MEG_7163|Drugs|Tetracyclines|Tetracycline_resistance_ribosomal_protection_proteins|TETO	Drugs	Tetracyclines	Tetracycline resistance ribosomal protection proteins	TETO
MEG_1454|Drugs|betalactams|Class_A_betalactamases|BLAZ	Drugs	betalactams	Class A betalactamases	BLAZ
MEG_3103|Drugs|betalactams|Class_A_betalactamases|GES	Drugs	betalactams	Class A betalactamases	GES
MEG_6081|Drugs|betalactams|Class_A_betalactamases|ROB	Drugs	betalactams	Class A betalactamases	ROB
MEG_3777|Drugs|betalactams|Penicillin_binding_protein|MECA	Drugs	betalactams	Penicillin binding protein	MECA
MEG_2056|Metals|Copper_resistance|Copper_resistance_protein|COPF	Metals	Copper resistance	Copper resistance protein	COPF
MEG_4305|Drugs|Multi-drug_resistance|Multi-drug_ABC_efflux_pumps|OPTRA	Drugs	Multi-drug resistance	Multi-drug ABC efflux pumps	OPTRA
MEG_817|Drugs|Aminoglycosides|Aminoglycoside_O-nucleotidyltransferases|ANT3-DPRIME	Drugs	Aminoglycosides	Aminoglycoside O-nucleotidyltransferases	ANT3-DPRIME
MEG_6671|Drugs|betalactams|Class_A_betalactamases|TEM	Drugs	betalactams	Class A betalactamases	TEM
MEG_36|Drugs|Aminoglycosides|Aminoglycoside_N-acetyltransferases|AAC3	Drugs	Aminoglycosides	Aminoglycoside N-acetyltransferases	AAC3
MEG_2045|Metals|Copper_resistance|Copper_resistance_protein|COPC	Metals	Copper resistance	Copper resistance protein	COPC
MEG_6839|Drugs|betalactams|Class_A_betalactamases|TEM	Drugs	betalactams	Class A betalactamases	TEM
MEG_6987|Drugs|Tetracyclines|Tetracycline_resistance_MFS_efflux_pumps|TET39	Drugs	Tetracyclines	Tetracycline resistance MFS efflux pumps	TET39
MEG_1084|Drugs|Aminoglycosides|Aminoglycoside_O-phosphotransferases|APH6	Drugs	Aminoglycosides	Aminoglycoside O-phosphotransferases	APH6
MEG_1445|Drugs|betalactams|Class_A_betalactamases|BLAZ	Drugs	betalactams	Class A betalactamases	BLAZ
MEG_738|Drugs|Aminoglycosides|Aminoglycoside_O-nucleotidyltransferases|ANT2-DPRIME	Drugs	Aminoglycosides	Aminoglycoside O-nucleotidyltransferases	ANT2-DPRIME
MEG_6080|Drugs|betalactams|Class_A_betalactamases|ROB	Drugs	betalactams	Class A betalactamases	ROB
MEG_1176|Metals|Multi-metal_resistance|Multi-metal_resistance_protein|ARSRM	Metals	Multi-metal resistance	Multi-metal resistance protein	ARSRM
MEG_1096|Drugs|Aminoglycosides|Aminoglycoside_O-phosphotransferases|APH6	Drugs	Aminoglycosides	Aminoglycoside O-phosphotransferases	APH6
MEG_7248|Drugs|Tetracyclines|Tetracycline_resistance_MFS_efflux_pumps|TETZ	Drugs	Tetracyclines	Tetracycline resistance MFS efflux pumps	TETZ
MEG_1921|Drugs|betalactams|Class_C_betalactamases|CMY	Drugs	betalactams	Class C betalactamases	CMY
MEG_7175|Drugs|Tetracyclines|Tetracycline_resistance_ribosomal_protection_proteins|TETO	Drugs	Tetracyclines	Tetracycline resistance ribosomal protection proteins	TETO
MEG_502|Metals|Tellurium_resistance|Tellurium_resistance_protein|ACTP1	Metals	Tellurium resistance	Tellurium resistance protein	ACTP1
MEG_3066|Drugs|Fusidic_acid|Ribosomal_zinc-binding_protein|FUSB	Drugs	Fusidic acid	Ribosomal zinc-binding protein	FUSB
MEG_890|Drugs|Aminoglycosides|Aminoglycoside_O-nucleotidyltransferases|ANT3-DPRIME	Drugs	Aminoglycosides	Aminoglycoside O-nucleotidyltransferases	ANT3-DPRIME
MEG_4107|Drugs|MLS|23S_rRNA_methyltransferases|MYRA	Drugs	MLS	23S rRNA methyltransferases	MYRA
MEG_4004|Metals|Multi-metal_resistance|Multi-metal_ABC_efflux_pumps|MODB	Metals	Multi-metal resistance	Multi-metal ABC efflux pumps	MODB
MEG_7690|Drugs|Multi-drug_resistance|Multi-drug_ABC_efflux_pumps|VGAE	Drugs	Multi-drug resistance	Multi-drug ABC efflux pumps	VGAE
MEG_1353|Drugs|betalactams|Class_A_betalactamases|BLAZ	Drugs	betalactams	Class A betalactamases	BLAZ
MEG_6763|Drugs|betalactams|Class_A_betalactamases|TEM	Drugs	betalactams	Class A betalactamases	TEM
MEG_4321|Drugs|Multi-drug_resistance|Multi-drug_ABC_efflux_pumps|OPTRA	Drugs	Multi-drug resistance	Multi-drug ABC efflux pumps	OPTRA
MEG_745|Drugs|Aminoglycosides|Aminoglycoside_O-nucleotidyltransferases|ANT2-DPRIME	Drugs	Aminoglycosides	Aminoglycoside O-nucleotidyltransferases	ANT2-DPRIME
MEG_2685|Metals|Multi-metal_resistance|Multi-metal_resistance_protein|DSBA	Metals	Multi-metal resistance	Multi-metal resistance protein	DSBA
MEG_65|Drugs|Aminoglycosides|Aminoglycoside_N-acetyltransferases|AAC3	Drugs	Aminoglycosides	Aminoglycoside N-acetyltransferases	AAC3
MEG_2914|Drugs|Phenicol|Phenicol_resistance_MFS_efflux_pumps|FLOR	Drugs	Phenicol	Phenicol resistance MFS efflux pumps	FLOR
MEG_5146|Drugs|betalactams|Class_D_betalactamases|OXA	Drugs	betalactams	Class D betalactamases	OXA
MEG_3826|Drugs|MLS|MLS_resistance_MFS_efflux_pumps|MEFA	Drugs	MLS	MLS resistance MFS efflux pumps	MEFA
MEG_6545|Biocides|Peroxide_resistance|peroxide_resistance_protein|SODB	Biocides	Peroxide resistance	peroxide resistance protein	SODB
MEG_20|Drugs|Aminoglycosides|Aminoglycoside_N-acetyltransferases|AAC3	Drugs	Aminoglycosides	Aminoglycoside N-acetyltransferases	AAC3
MEG_7263|Biocides|Multi-biocide_resistance|Multi-biocide_RND_efflux_pump|TOLC	Biocides	Multi-biocide resistance	Multi-biocide RND efflux pump	TOLC
MEG_3001|Drugs|Fosfomycin|Fosfomycin_thiol_transferases|FOSA	Drugs	Fosfomycin	Fosfomycin thiol transferases	FOSA
MEG_6862|Drugs|betalactams|Class_A_betalactamases|TEM	Drugs	betalactams	Class A betalactamases	TEM
MEG_1180|Drugs|Multi-drug_resistance|Multi-drug_RND_efflux_regulator|ASMA	Drugs	Multi-drug resistance	Multi-drug RND efflux regulator	ASMA
MEG_6674|Drugs|betalactams|Class_A_betalactamases|TEM	Drugs	betalactams	Class A betalactamases	TEM
MEG_1247|Drugs|betalactams|Class_A_betalactamases|BLAA	Drugs	betalactams	Class A betalactamases	BLAA
MEG_3602|Drugs|MLS|Lincosamide_nucleotidyltransferases|LNUA	Drugs	MLS	Lincosamide nucleotidyltransferases	LNUA
MEG_7135|Drugs|Tetracyclines|Tetracycline_resistance_ribosomal_protection_proteins|TETM	Drugs	Tetracyclines	Tetracycline resistance ribosomal protection proteins	TETM
MEG_1457|Drugs|Glycopeptides|Bleomycin_resistance_protein|BLE	Drugs	Glycopeptides	Bleomycin resistance protein	BLE
MEG_6842|Drugs|betalactams|Class_A_betalactamases|TEM	Drugs	betalactams	Class A betalactamases	TEM
MEG_6985|Drugs|Tetracyclines|Tetracycline_resistance_MFS_efflux_pumps|TET38	Drugs	Tetracyclines	Tetracycline resistance MFS efflux pumps	TET38
MEG_3790|Drugs|betalactams|Penicillin_binding_protein|MECA	Drugs	betalactams	Penicillin binding protein	MECA
MEG_741|Drugs|Aminoglycosides|Aminoglycoside_O-nucleotidyltransferases|ANT2-DPRIME	Drugs	Aminoglycosides	Aminoglycoside O-nucleotidyltransferases	ANT2-DPRIME
MEG_18|Drugs|Aminoglycosides|Aminoglycoside_N-acetyltransferases|AAC2-PRIME	Drugs	Aminoglycosides	Aminoglycoside N-acetyltransferases	AAC2-PRIME
MEG_7086|Drugs|Tetracyclines|Tetracycline_resistance_MFS_efflux_pumps|TETH	Drugs	Tetracyclines	Tetracycline resistance MFS efflux pumps	TETH
MEG_1350|Drugs|betalactams|Class_A_betalactamases|BLAZ	Drugs	betalactams	Class A betalactamases	BLAZ
MEG_6605|Drugs|Sulfonamides|Sulfonamide-resistant_dihydropteroate_synthases|SULI	Drugs	Sulfonamides	Sulfonamide-resistant dihydropteroate synthases	SULI
MEG_7070|Drugs|Tetracyclines|Tetracycline_resistance_MFS_efflux_pumps|TETD	Drugs	Tetracyclines	Tetracycline resistance MFS efflux pumps	TETD
MEG_5261|Drugs|betalactams|Class_D_betalactamases|OXA	Drugs	betalactams	Class D betalactamases	OXA
MEG_897|Drugs|Aminoglycosides|Aminoglycoside_O-nucleotidyltransferases|ANT3-DPRIME	Drugs	Aminoglycosides	Aminoglycoside O-nucleotidyltransferases	ANT3-DPRIME
MEG_944|Drugs|Aminoglycosides|Aminoglycoside_O-nucleotidyltransferases|ANT3-DPRIME	Drugs	Aminoglycosides	Aminoglycoside O-nucleotidyltransferases	ANT3-DPRIME
MEG_7267|Biocides|Multi-biocide_resistance|Multi-biocide_RND_efflux_pump|TOLC	Biocides	Multi-biocide resistance	Multi-biocide RND efflux pump	TOLC
MEG_1043|Drugs|Aminoglycosides|Aminoglycoside_O-phosphotransferases|APH3-DPRIME	Drugs	Aminoglycosides	Aminoglycoside O-phosphotransferases	APH3-DPRIME
MEG_6917|Drugs|betalactams|Class_A_betalactamases|TEM	Drugs	betalactams	Class A betalactamases	TEM
MEG_7036|Drugs|Tetracyclines|Tetracycline_resistance_ABC_efflux_pumps|TETA60	Drugs	Tetracyclines	Tetracycline resistance ABC efflux pumps	TETA60
MEG_6794|Drugs|betalactams|Class_A_betalactamases|TEM	Drugs	betalactams	Class A betalactamases	TEM
MEG_1301|Drugs|betalactams|Penicillin_binding_protein_regulator|BLAR	Drugs	betalactams	Penicillin binding protein regulator	BLAR
MEG_5255|Drugs|betalactams|Class_D_betalactamases|OXA	Drugs	betalactams	Class D betalactamases	OXA
MEG_5046|Drugs|betalactams|Class_D_betalactamases|OXA	Drugs	betalactams	Class D betalactamases	OXA
MEG_6626|Drugs|Sulfonamides|Sulfonamide-resistant_dihydropteroate_synthases|SULII	Drugs	Sulfonamides	Sulfonamide-resistant dihydropteroate synthases	SULII
MEG_6962|Metals|Tellurium_resistance|Tellurium_resistance_protein|TERZ	Metals	Tellurium resistance	Tellurium resistance protein	TERZ
MEG_7209|Drugs|Tetracyclines|Tetracycline_resistance_ribosomal_protection_proteins|TETW	Drugs	Tetracyclines	Tetracycline resistance ribosomal protection proteins	TETW
MEG_776|Drugs|Aminoglycosides|Aminoglycoside_O-nucleotidyltransferases|ANT3-DPRIME	Drugs	Aminoglycosides	Aminoglycoside O-nucleotidyltransferases	ANT3-DPRIME
MEG_3902|Multi-compound|Drug_and_biocide_resistance|Drug_and_biocide_RND_efflux_pumps|MEXB	Multi-compound	Drug and biocide resistance	Drug and biocide RND efflux pumps	MEXB
MEG_951|Drugs|Aminoglycosides|Aminoglycoside_O-nucleotidyltransferases|ANT3-DPRIME	Drugs	Aminoglycosides	Aminoglycoside O-nucleotidyltransferases	ANT3-DPRIME
MEG_1377|Drugs|betalactams|Class_A_betalactamases|BLAZ	Drugs	betalactams	Class A betalactamases	BLAZ
MEG_4076|Multi-compound|Drug_and_biocide_resistance|Drug_and_biocide_RND_efflux_regulator|MTRA	Multi-compound	Drug and biocide resistance	Drug and biocide RND efflux regulator	MTRA
MEG_7108|Drugs|Tetracyclines|Tetracycline_resistance_ribosomal_protection_proteins|TETM	Drugs	Tetracyclines	Tetracycline resistance ribosomal protection proteins	TETM
MEG_3809|Drugs|MLS|MLS_resistance_MFS_efflux_pumps|MEFA	Drugs	MLS	MLS resistance MFS efflux pumps	MEFA
MEG_6157|Drugs|Nucleosides|Streptothricin_acetyltransferase|SAT	Drugs	Nucleosides	Streptothricin acetyltransferase	SAT
MEG_1925|Drugs|betalactams|Class_C_betalactamases|CMY	Drugs	betalactams	Class C betalactamases	CMY
MEG_1019|Drugs|Aminoglycosides|Aminoglycoside_O-phosphotransferases|APH3-DPRIME	Drugs	Aminoglycosides	Aminoglycoside O-phosphotransferases	APH3-DPRIME
MEG_2001|Drugs|betalactams|Class_C_betalactamases|CMY	Drugs	betalactams	Class C betalactamases	CMY
MEG_3615|Drugs|MLS|Lincosamide_nucleotidyltransferases|LNUF	Drugs	MLS	Lincosamide nucleotidyltransferases	LNUF
MEG_7832|Metals|Multi-metal_resistance|Multi-metal_resistance_protein|YGJH	Metals	Multi-metal resistance	Multi-metal resistance protein	YGJH
MEG_7107|Drugs|Tetracyclines|Tetracycline_resistance_ribosomal_protection_proteins|TETM	Drugs	Tetracyclines	Tetracycline resistance ribosomal protection proteins	TETM
MEG_4319|Drugs|Multi-drug_resistance|Multi-drug_ABC_efflux_pumps|OPTRA	Drugs	Multi-drug resistance	Multi-drug ABC efflux pumps	OPTRA
MEG_7833|Multi-compound|Biocide_and_metal_resistance|Biocide_and_metal_resistance_protein|YHCN	Multi-compound	Biocide and metal resistance	Biocide and metal resistance protein	YHCN
MEG_5820|Multi-compound|Drug_and_biocide_resistance|Drug_and_biocide_MFS_efflux_pumps|QACAB	Multi-compound	Drug and biocide resistance	Drug and biocide MFS efflux pumps	QACAB
MEG_2821|Drugs|MLS|23S_rRNA_methyltransferases|ERMC	Drugs	MLS	23S rRNA methyltransferases	ERMC
MEG_7286|Multi-compound|Drug_and_biocide_resistance|Drug_and_biocide_RND_efflux_pumps|TTGA	Multi-compound	Drug and biocide resistance	Drug and biocide RND efflux pumps	TTGA
MEG_7680|Drugs|Multi-drug_resistance|Multi-drug_ABC_efflux_pumps|VGA	Drugs	Multi-drug resistance	Multi-drug ABC efflux pumps	VGA
MEG_768|Drugs|Aminoglycosides|Aminoglycoside_O-nucleotidyltransferases|ANT3-DPRIME	Drugs	Aminoglycosides	Aminoglycoside O-nucleotidyltransferases	ANT3-DPRIME
MEG_396|Metals|Iron_resistance|Iron_resistance_protein|ACN	Metals	Iron resistance	Iron resistance protein	ACN
MEG_7529|Drugs|Glycopeptides|VanC-type_resistance_protein|VANTC	Drugs	Glycopeptides	VanC-type resistance protein	VANTC
MEG_6631|Drugs|Sulfonamides|Sulfonamide-resistant_dihydropteroate_synthases|SULII	Drugs	Sulfonamides	Sulfonamide-resistant dihydropteroate synthases	SULII
MEG_906|Drugs|Aminoglycosides|Aminoglycoside_O-nucleotidyltransferases|ANT3-DPRIME	Drugs	Aminoglycosides	Aminoglycoside O-nucleotidyltransferases	ANT3-DPRIME
MEG_5751|Drugs|betalactams|Class_A_betalactamases|PENA	Drugs	betalactams	Class A betalactamases	PENA
MEG_2919|Drugs|Phenicol|Phenicol_resistance_MFS_efflux_pumps|FLOR	Drugs	Phenicol	Phenicol resistance MFS efflux pumps	FLOR
MEG_6683|Drugs|betalactams|Class_A_betalactamases|TEM	Drugs	betalactams	Class A betalactamases	TEM
MEG_3018|Drugs|Fosfomycin|Fosfomycin_thiol_transferases|FOSD	Drugs	Fosfomycin	Fosfomycin thiol transferases	FOSD
MEG_4344|Multi-compound|Drug_and_biocide_resistance|Drug_and_biocide_RND_efflux_pumps|OQXB	Multi-compound	Drug and biocide resistance	Drug and biocide RND efflux pumps	OQXB
MEG_686|Multi-compound|Drug_and_biocide_resistance|Drug_and_biocide_RND_efflux_pumps|ADEI	Multi-compound	Drug and biocide resistance	Drug and biocide RND efflux pumps	ADEI
MEG_775|Drugs|Aminoglycosides|Aminoglycoside_O-nucleotidyltransferases|ANT3-DPRIME	Drugs	Aminoglycosides	Aminoglycoside O-nucleotidyltransferases	ANT3-DPRIME
MEG_1649|Drugs|betalactams|Class_A_betalactamases|CEPA	Drugs	betalactams	Class A betalactamases	CEPA
MEG_1054|Drugs|Aminoglycosides|Aminoglycoside_O-phosphotransferases|APH3-DPRIME	Drugs	Aminoglycosides	Aminoglycoside O-phosphotransferases	APH3-DPRIME
MEG_1330|Drugs|betalactams|Class_A_betalactamases|BLAZ	Drugs	betalactams	Class A betalactamases	BLAZ
MEG_6968|Drugs|Tetracyclines|Tetracycline_resistance_MFS_efflux_pumps|TET31	Drugs	Tetracyclines	Tetracycline resistance MFS efflux pumps	TET31
MEG_7127|Drugs|Tetracyclines|Tetracycline_resistance_ribosomal_protection_proteins|TETM	Drugs	Tetracyclines	Tetracycline resistance ribosomal protection proteins	TETM
MEG_5311|Drugs|betalactams|Class_A_betalactamases|OXY	Drugs	betalactams	Class A betalactamases	OXY
MEG_3759|Multi-compound|Drug_and_biocide_resistance|Drug_and_biocide_MATE_efflux_pumps|MDTK	Multi-compound	Drug and biocide resistance	Drug and biocide MATE efflux pumps	MDTK
MEG_6561|Biocides|Multi-biocide_resistance|Multi-biocide_RND_efflux_pump|SRPC	Biocides	Multi-biocide resistance	Multi-biocide RND efflux pump	SRPC
MEG_876|Drugs|Aminoglycosides|Aminoglycoside_O-nucleotidyltransferases|ANT3-DPRIME	Drugs	Aminoglycosides	Aminoglycoside O-nucleotidyltransferases	ANT3-DPRIME
MEG_7350|Drugs|Glycopeptides|VanB-type_resistance_protein|VANB	Drugs	Glycopeptides	VanB-type resistance protein	VANB
MEG_3835|Drugs|Multi-drug_resistance|Multi-drug_MATE_efflux_pump|MEPB	Drugs	Multi-drug resistance	Multi-drug MATE efflux pump	MEPB
MEG_446|Drugs|betalactams|Class_C_betalactamases|ACT	Drugs	betalactams	Class C betalactamases	ACT
MEG_3697|Drugs|Lipopeptides|Colistin_phosphoethanolamine_transferase|MCR	Drugs	Lipopeptides	Colistin phosphoethanolamine transferase	MCR
MEG_1356|Drugs|betalactams|Class_A_betalactamases|BLAZ	Drugs	betalactams	Class A betalactamases	BLAZ
MEG_1143|Metals|Multi-metal_resistance|Multi-metal_resistance_protein|ARSA	Metals	Multi-metal resistance	Multi-metal resistance protein	ARSA
MEG_1848|Drugs|betalactams|Class_C_betalactamases|CMY	Drugs	betalactams	Class C betalactamases	CMY
MEG_1760|Drugs|Phenicol|Phenicol_resistance_MFS_efflux_pumps|CMLA	Drugs	Phenicol	Phenicol resistance MFS efflux pumps	CMLA
MEG_372|Multi-compound|Drug_and_biocide_resistance|Drug_and_biocide_MATE_efflux_pumps|ABEM	Multi-compound	Drug and biocide resistance	Drug and biocide MATE efflux pumps	ABEM
MEG_780|Drugs|Aminoglycosides|Aminoglycoside_O-nucleotidyltransferases|ANT3-DPRIME	Drugs	Aminoglycosides	Aminoglycoside O-nucleotidyltransferases	ANT3-DPRIME
MEG_212|Drugs|Aminoglycosides|Aminoglycoside_N-acetyltransferases|AAC6-PRIME	Drugs	Aminoglycosides	Aminoglycoside N-acetyltransferases	AAC6-PRIME
MEG_5964|Drugs|Fluoroquinolones|Quinolone_resistance_protein_Qnr|QNRB	Drugs	Fluoroquinolones	Quinolone resistance protein Qnr	QNRB
MEG_2726|Multi-compound|Drug_and_biocide_resistance|Drug_and_biocide_MFS_efflux_pumps|EMRBSM	Multi-compound	Drug and biocide resistance	Drug and biocide MFS efflux pumps	EMRBSM
MEG_7103|Drugs|Tetracyclines|Tetracycline_resistance_ribosomal_protection_proteins|TETM	Drugs	Tetracyclines	Tetracycline resistance ribosomal protection proteins	TETM
MEG_2697|Biocides|Multi-biocide_resistance|Multi-biocide_SMR_efflux_pump|EBRA	Biocides	Multi-biocide resistance	Multi-biocide SMR efflux pump	EBRA
MEG_1456|Drugs|betalactams|Class_A_betalactamases|BLAZ	Drugs	betalactams	Class A betalactamases	BLAZ
MEG_2797|Drugs|MLS|23S_rRNA_methyltransferases|ERMB	Drugs	MLS	23S rRNA methyltransferases	ERMB
MEG_1278|Drugs|betalactams|Class_C_betalactamases|BLAEC	Drugs	betalactams	Class C betalactamases	BLAEC
MEG_7425|Drugs|Glycopeptides|VanD-type_resistance_protein|VANHD	Drugs	Glycopeptides	VanD-type resistance protein	VANHD
MEG_3819|Drugs|MLS|MLS_resistance_MFS_efflux_pumps|MEFA	Drugs	MLS	MLS resistance MFS efflux pumps	MEFA
MEG_6746|Drugs|betalactams|Class_A_betalactamases|TEM	Drugs	betalactams	Class A betalactamases	TEM
MEG_843|Drugs|Aminoglycosides|Aminoglycoside_O-nucleotidyltransferases|ANT3-DPRIME	Drugs	Aminoglycosides	Aminoglycoside O-nucleotidyltransferases	ANT3-DPRIME
MEG_6052|Metals|Chromium_resistance|Chromium_resistance_protein|RECG	Metals	Chromium resistance	Chromium resistance protein	RECG
MEG_2470|Metals|Multi-metal_resistance|Multi-metal_RND_efflux_pumps|CZCE	Metals	Multi-metal resistance	Multi-metal RND efflux pumps	CZCE
MEG_894|Drugs|Aminoglycosides|Aminoglycoside_O-nucleotidyltransferases|ANT3-DPRIME	Drugs	Aminoglycosides	Aminoglycoside O-nucleotidyltransferases	ANT3-DPRIME
MEG_4678|Drugs|betalactams|Class_D_betalactamases|OXA	Drugs	betalactams	Class D betalactamases	OXA
MEG_3641|Drugs|MLS|MLS_resistance_ABC_efflux_pumps|LSA	Drugs	MLS	MLS resistance ABC efflux pumps	LSA
MEG_2722|Multi-compound|Drug_and_biocide_resistance|Drug_and_biocide_MFS_efflux_pumps|EMRA	Multi-compound	Drug and biocide resistance	Drug and biocide MFS efflux pumps	EMRA
MEG_2082|Metals|Copper_resistance|Copper_resistance_regulator|COPZ	Metals	Copper resistance	Copper resistance regulator	COPZ
MEG_7176|Drugs|Tetracyclines|Tetracycline_resistance_ribosomal_protection_proteins|TETO	Drugs	Tetracyclines	Tetracycline resistance ribosomal protection proteins	TETO
MEG_1533|Drugs|betalactams|Class_A_betalactamases|CARB	Drugs	betalactams	Class A betalactamases	CARB
MEG_3252|Biocides|Multi-biocide_resistance|Multi-biocide_RND_efflux_pump|HASF	Biocides	Multi-biocide resistance	Multi-biocide RND efflux pump	HASF
MEG_737|Drugs|Aminoglycosides|Aminoglycoside_O-nucleotidyltransferases|ANT2-DPRIME	Drugs	Aminoglycosides	Aminoglycoside O-nucleotidyltransferases	ANT2-DPRIME
MEG_3514|Multi-compound|Drug_and_biocide_resistance|Drug_and_biocide_SMR_efflux_pumps|KPNE	Multi-compound	Drug and biocide resistance	Drug and biocide SMR efflux pumps	KPNE
MEG_1149|Metals|Multi-metal_resistance|Multi-metal_resistance_protein|ARSBM	Metals	Multi-metal resistance	Multi-metal resistance protein	ARSBM
MEG_3067|Drugs|Fusidic_acid|Ribosomal_zinc-binding_protein|FUSB	Drugs	Fusidic acid	Ribosomal zinc-binding protein	FUSB
MEG_2815|Drugs|MLS|23S_rRNA_methyltransferases|ERMC	Drugs	MLS	23S rRNA methyltransferases	ERMC
MEG_931|Drugs|Aminoglycosides|Aminoglycoside_O-nucleotidyltransferases|ANT3-DPRIME	Drugs	Aminoglycosides	Aminoglycoside O-nucleotidyltransferases	ANT3-DPRIME
MEG_6622|Drugs|Sulfonamides|Sulfonamide-resistant_dihydropteroate_synthases|SULII	Drugs	Sulfonamides	Sulfonamide-resistant dihydropteroate synthases	SULII
MEG_893|Drugs|Aminoglycosides|Aminoglycoside_O-nucleotidyltransferases|ANT3-DPRIME	Drugs	Aminoglycosides	Aminoglycoside O-nucleotidyltransferases	ANT3-DPRIME
MEG_5770|Drugs|betalactams|Class_A_betalactamases|PER	Drugs	betalactams	Class A betalactamases	PER
MEG_2799|Drugs|MLS|23S_rRNA_methyltransferases|ERMB	Drugs	MLS	23S rRNA methyltransferases	ERMB
MEG_5760|Drugs|betalactams|Class_A_betalactamases|PER	Drugs	betalactams	Class A betalactamases	PER
MEG_2786|Drugs|MLS|23S_rRNA_methyltransferases|ERMA	Drugs	MLS	23S rRNA methyltransferases	ERMA
MEG_3922|Multi-compound|Drug_and_biocide_resistance|Drug_and_biocide_RND_efflux_pumps|MEXQ	Multi-compound	Drug and biocide resistance	Drug and biocide RND efflux pumps	MEXQ
MEG_2818|Drugs|MLS|23S_rRNA_methyltransferases|ERMC	Drugs	MLS	23S rRNA methyltransferases	ERMC
MEG_2378|Drugs|betalactams|Class_A_betalactamases|CTX	Drugs	betalactams	Class A betalactamases	CTX
MEG_3862|Metals|Mercury_resistance|Mercury_resistance_regulator|MERD	Metals	Mercury resistance	Mercury resistance regulator	MERD
MEG_7151|Drugs|Tetracyclines|Tetracycline_resistance_ribosomal_protection_proteins|TETO	Drugs	Tetracyclines	Tetracycline resistance ribosomal protection proteins	TETO
MEG_3914|Multi-compound|Drug_and_biocide_resistance|Drug_and_biocide_RND_efflux_pumps|MEXH	Multi-compound	Drug and biocide resistance	Drug and biocide RND efflux pumps	MEXH
MEG_7215|Drugs|Tetracyclines|Tetracycline_resistance_ribosomal_protection_proteins|TETW	Drugs	Tetracyclines	Tetracycline resistance ribosomal protection proteins	TETW
MEG_752|Drugs|Aminoglycosides|Aminoglycoside_O-nucleotidyltransferases|ANT2-DPRIME	Drugs	Aminoglycosides	Aminoglycoside O-nucleotidyltransferases	ANT2-DPRIME
MEG_3012|Drugs|Fosfomycin|Fosfomycin_thiol_transferases|FOSB	Drugs	Fosfomycin	Fosfomycin thiol transferases	FOSB
MEG_472|Drugs|betalactams|Class_C_betalactamases|ACT	Drugs	betalactams	Class C betalactamases	ACT
MEG_6549|Biocides|Multi-biocide_resistance|Multi-biocide_resistance_regulator|SOXRB	Biocides	Multi-biocide resistance	Multi-biocide resistance regulator	SOXRB
MEG_2698|Biocides|Multi-biocide_resistance|Multi-biocide_SMR_efflux_pump|EBRB	Biocides	Multi-biocide resistance	Multi-biocide SMR efflux pump	EBRB
MEG_2132|Multi-compound|Drug_and_biocide_resistance|Drug_and_biocide_RND_efflux_regulator|CRP	Multi-compound	Drug and biocide resistance	Drug and biocide RND efflux regulator	CRP
MEG_3120|Drugs|betalactams|Class_A_betalactamases|GES	Drugs	betalactams	Class A betalactamases	GES
MEG_6638|Drugs|Sulfonamides|Sulfonamide-resistant_dihydropteroate_synthases|SULII	Drugs	Sulfonamides	Sulfonamide-resistant dihydropteroate synthases	SULII
MEG_4058|Metals|Multi-metal_resistance|Multi-metal_resistance_protein|MRDH	Metals	Multi-metal resistance	Multi-metal resistance protein	MRDH
MEG_1553|Drugs|Phenicol|Chloramphenicol_acetyltransferases|CAT	Drugs	Phenicol	Chloramphenicol acetyltransferases	CAT
MEG_2518|Drugs|Trimethoprim|Dihydrofolate_reductase|DFRA	Drugs	Trimethoprim	Dihydrofolate reductase	DFRA
MEG_994|Drugs|Aminoglycosides|Aminoglycoside_O-nucleotidyltransferases|ANT6	Drugs	Aminoglycosides	Aminoglycoside O-nucleotidyltransferases	ANT6
MEG_628|Drugs|betalactams|Class_C_betalactamases|ADC	Drugs	betalactams	Class C betalactamases	ADC
MEG_3767|Drugs|betalactams|Penicillin_binding_protein|MECA	Drugs	betalactams	Penicillin binding protein	MECA
MEG_6071|Drugs|Aminoglycosides|16S_rRNA_methyltransferases|RMTF	Drugs	Aminoglycosides	16S rRNA methyltransferases	RMTF
MEG_4099|Drugs|betalactams|Class_B_betalactamases|MUS	Drugs	betalactams	Class B betalactamases	MUS
MEG_1980|Drugs|betalactams|Class_C_betalactamases|CMY	Drugs	betalactams	Class C betalactamases	CMY
MEG_1899|Drugs|betalactams|Class_C_betalactamases|CMY	Drugs	betalactams	Class C betalactamases	CMY
MEG_3811|Drugs|MLS|MLS_resistance_MFS_efflux_pumps|MEFA	Drugs	MLS	MLS resistance MFS efflux pumps	MEFA
MEG_6560|Biocides|Multi-biocide_resistance|Multi-biocide_RND_efflux_pump|SRPB	Biocides	Multi-biocide resistance	Multi-biocide RND efflux pump	SRPB
MEG_2528|Drugs|Trimethoprim|Dihydrofolate_reductase|DFRA	Drugs	Trimethoprim	Dihydrofolate reductase	DFRA
MEG_1017|Drugs|Aminoglycosides|Aminoglycoside_O-phosphotransferases|APH2-DPRIME	Drugs	Aminoglycosides	Aminoglycoside O-phosphotransferases	APH2-DPRIME
MEG_942|Drugs|Aminoglycosides|Aminoglycoside_O-nucleotidyltransferases|ANT3-DPRIME	Drugs	Aminoglycosides	Aminoglycoside O-nucleotidyltransferases	ANT3-DPRIME
MEG_6789|Drugs|betalactams|Class_A_betalactamases|TEM	Drugs	betalactams	Class A betalactamases	TEM
MEG_29|Drugs|Aminoglycosides|Aminoglycoside_N-acetyltransferases|AAC3	Drugs	Aminoglycosides	Aminoglycoside N-acetyltransferases	AAC3
MEG_7239|Drugs|Tetracyclines|Tetracycline_inactivation_enzymes|TETX	Drugs	Tetracyclines	Tetracycline inactivation enzymes	TETX
MEG_7079|Drugs|Tetracyclines|Tetracycline_resistance_MFS_efflux_pumps|TETG	Drugs	Tetracyclines	Tetracycline resistance MFS efflux pumps	TETG
MEG_2023|Metals|Copper_resistance|Copper_resistance_protein|COPA	Metals	Copper resistance	Copper resistance protein	COPA
MEG_6612|Drugs|Sulfonamides|Sulfonamide-resistant_dihydropteroate_synthases|SULI	Drugs	Sulfonamides	Sulfonamide-resistant dihydropteroate synthases	SULI
MEG_4324|Multi-compound|Drug_and_biocide_resistance|Drug_and_biocide_RND_efflux_pumps|OQXA	Multi-compound	Drug and biocide resistance	Drug and biocide RND efflux pumps	OQXA
MEG_1646|Drugs|betalactams|Class_A_betalactamases|CEPA	Drugs	betalactams	Class A betalactamases	CEPA
MEG_2991|Drugs|Fosfomycin|Fosfomycin_thiol_transferases|FOSA	Drugs	Fosfomycin	Fosfomycin thiol transferases	FOSA
MEG_1466|Biocides|Polyamine_resistance|Spermine/spermidine_acetyltransferase|BLTD	Biocides	Polyamine resistance	Spermine/spermidine acetyltransferase	BLTD
MEG_6899|Drugs|betalactams|Class_A_betalactamases|TEM	Drugs	betalactams	Class A betalactamases	TEM
MEG_271|Drugs|Aminoglycosides|Aminoglycoside_N-acetyltransferases|AAC6-PRIME	Drugs	Aminoglycosides	Aminoglycoside N-acetyltransferases	AAC6-PRIME
MEG_7092|Drugs|Tetracyclines|Tetracycline_resistance_MFS_efflux_pumps|TETL	Drugs	Tetracyclines	Tetracycline resistance MFS efflux pumps	TETL
MEG_3772|Drugs|betalactams|Penicillin_binding_protein|MECA	Drugs	betalactams	Penicillin binding protein	MECA
MEG_1868|Drugs|betalactams|Class_C_betalactamases|CMY	Drugs	betalactams	Class C betalactamases	CMY
MEG_6044|Drugs|Multi-drug_resistance|Multi-drug_RND_efflux_regulator|RAMA	Drugs	Multi-drug resistance	Multi-drug RND efflux regulator	RAMA
MEG_1369|Drugs|betalactams|Class_A_betalactamases|BLAZ	Drugs	betalactams	Class A betalactamases	BLAZ
MEG_3374|Drugs|betalactams|Class_B_betalactamases|IMP	Drugs	betalactams	Class B betalactamases	IMP
MEG_4175|Metals|Nickel_resistance|Nickel_ABC_efflux_regulator|NIKR	Metals	Nickel resistance	Nickel ABC efflux regulator	NIKR
MEG_5062|Drugs|betalactams|Class_D_betalactamases|OXA	Drugs	betalactams	Class D betalactamases	OXA
MEG_7813|Multi-compound|Biocide_and_metal_resistance|Biocide_and_metal_resistance_protein|YCHH	Multi-compound	Biocide and metal resistance	Biocide and metal resistance protein	YCHH
MEG_1582|Drugs|Phenicol|Chloramphenicol_acetyltransferases|CATA	Drugs	Phenicol	Chloramphenicol acetyltransferases	CATA
MEG_1383|Drugs|betalactams|Class_A_betalactamases|BLAZ	Drugs	betalactams	Class A betalactamases	BLAZ
MEG_3923|Multi-compound|Drug_and_biocide_resistance|Drug_and_biocide_RND_efflux_pumps|MEXQ	Multi-compound	Drug and biocide resistance	Drug and biocide RND efflux pumps	MEXQ
MEG_6931|Drugs|betalactams|Class_A_betalactamases|TEM	Drugs	betalactams	Class A betalactamases	TEM
MEG_409|Multi-compound|Drug_and_biocide_resistance|Drug_and_biocide_RND_efflux_pumps|ACRF	Multi-compound	Drug and biocide resistance	Drug and biocide RND efflux pumps	ACRF
MEG_1644|Multi-compound|Drug_and_biocide_resistance|Drug_and_biocide_RND_efflux_pumps|CEOB	Multi-compound	Drug and biocide resistance	Drug and biocide RND efflux pumps	CEOB
MEG_2716|Biocides|Multi-biocide_resistance|Multi-biocide_RND_efflux_pump|EMHB	Biocides	Multi-biocide resistance	Multi-biocide RND efflux pump	EMHB
MEG_3910|Multi-compound|Drug_and_biocide_resistance|Drug_and_biocide_RND_efflux_pumps|MEXE	Multi-compound	Drug and biocide resistance	Drug and biocide RND efflux pumps	MEXE
MEG_958|Drugs|Aminoglycosides|Aminoglycoside_O-nucleotidyltransferases|ANT3-DPRIME	Drugs	Aminoglycosides	Aminoglycoside O-nucleotidyltransferases	ANT3-DPRIME
MEG_7237|Drugs|Tetracyclines|Tetracycline_resistance_ribosomal_protection_proteins|TETW	Drugs	Tetracyclines	Tetracycline resistance ribosomal protection proteins	TETW
MEG_5297|Drugs|betalactams|Class_A_betalactamases|OXY	Drugs	betalactams	Class A betalactamases	OXY
MEG_2498|Drugs|Trimethoprim|Dihydrofolate_reductase|DFRA	Drugs	Trimethoprim	Dihydrofolate reductase	DFRA
MEG_3827|Drugs|MLS|MLS_resistance_MFS_efflux_pumps|MEFB	Drugs	MLS	MLS resistance MFS efflux pumps	MEFB
MEG_2487|Drugs|Trimethoprim|Dihydrofolate_reductase|DFRA	Drugs	Trimethoprim	Dihydrofolate reductase	DFRA
MEG_7109|Drugs|Tetracyclines|Tetracycline_resistance_ribosomal_protection_proteins|TETM	Drugs	Tetracyclines	Tetracycline resistance ribosomal protection proteins	TETM
MEG_7155|Drugs|Tetracyclines|Tetracycline_resistance_ribosomal_protection_proteins|TETO	Drugs	Tetracyclines	Tetracycline resistance ribosomal protection proteins	TETO
MEG_7471|Drugs|Glycopeptides|VanC-type_regulator|VANRC	Drugs	Glycopeptides	VanC-type regulator	VANRC
MEG_1326|Drugs|betalactams|Class_A_betalactamases|BLAZ	Drugs	betalactams	Class A betalactamases	BLAZ
MEG_2734|Multi-compound|Drug_and_biocide_resistance|Drug_and_biocide_MFS_efflux_regulator|EMRR	Multi-compound	Drug and biocide resistance	Drug and biocide MFS efflux regulator	EMRR
MEG_479|Drugs|betalactams|Class_C_betalactamases|ACT	Drugs	betalactams	Class C betalactamases	ACT
MEG_3833|Multi-compound|Drug_and_biocide_resistance|Drug_and_biocide_MATE_efflux_pumps|MEPA	Multi-compound	Drug and biocide resistance	Drug and biocide MATE efflux pumps	MEPA
MEG_7225|Drugs|Tetracyclines|Tetracycline_resistance_ribosomal_protection_proteins|TETW	Drugs	Tetracyclines	Tetracycline resistance ribosomal protection proteins	TETW
MEG_1448|Drugs|betalactams|Class_A_betalactamases|BLAZ	Drugs	betalactams	Class A betalactamases	BLAZ
MEG_7812|Metals|Iron_resistance|Iron_resistance_protein|YBTQ	Metals	Iron resistance	Iron resistance protein	YBTQ
MEG_4172|Metals|Nickel_resistance|Nickel_ABC_efflux_pumps|NIKD	Metals	Nickel resistance	Nickel ABC efflux pumps	NIKD
MEG_4000|Metals|Multi-metal_resistance|Multi-metal_resistance_protein|MNTR	Metals	Multi-metal resistance	Multi-metal resistance protein	MNTR
MEG_4129|Metals|Multi-metal_resistance|Multi-metal_resistance_protein|NCZA	Metals	Multi-metal resistance	Multi-metal resistance protein	NCZA
MEG_7462|Drugs|Glycopeptides|VanB-type_regulator|VANRB	Drugs	Glycopeptides	VanB-type regulator	VANRB
MEG_7295|Multi-compound|Drug_and_biocide_resistance|Drug_and_biocide_RND_efflux_pumps|TTGG	Multi-compound	Drug and biocide resistance	Drug and biocide RND efflux pumps	TTGG
MEG_1373|Drugs|betalactams|Class_A_betalactamases|BLAZ	Drugs	betalactams	Class A betalactamases	BLAZ
MEG_7490|Drugs|Glycopeptides|VanB-type_regulator|VANSB	Drugs	Glycopeptides	VanB-type regulator	VANSB
MEG_2500|Drugs|Trimethoprim|Dihydrofolate_reductase|DFRA	Drugs	Trimethoprim	Dihydrofolate reductase	DFRA
MEG_4077|Multi-compound|Drug_and_biocide_resistance|Drug_and_biocide_RND_efflux_regulator|MTRA	Multi-compound	Drug and biocide resistance	Drug and biocide RND efflux regulator	MTRA
MEG_815|Drugs|Aminoglycosides|Aminoglycoside_O-nucleotidyltransferases|ANT3-DPRIME	Drugs	Aminoglycosides	Aminoglycoside O-nucleotidyltransferases	ANT3-DPRIME
MEG_1694|Drugs|betalactams|Class_A_betalactamases|CFX	Drugs	betalactams	Class A betalactamases	CFX
MEG_6991|Drugs|Tetracyclines|Tetracycline_resistance_ribosomal_protection_proteins|TET40	Drugs	Tetracyclines	Tetracycline resistance ribosomal protection proteins	TET40
MEG_7116|Drugs|Tetracyclines|Tetracycline_resistance_ribosomal_protection_proteins|TETM	Drugs	Tetracyclines	Tetracycline resistance ribosomal protection proteins	TETM
MEG_921|Drugs|Aminoglycosides|Aminoglycoside_O-nucleotidyltransferases|ANT3-DPRIME	Drugs	Aminoglycosides	Aminoglycoside O-nucleotidyltransferases	ANT3-DPRIME
MEG_6843|Drugs|betalactams|Class_A_betalactamases|TEM	Drugs	betalactams	Class A betalactamases	TEM
MEG_6504|Metals|Multi-metal_resistance|Multi-metal_RND_efflux_pumps|SILF	Metals	Multi-metal resistance	Multi-metal RND efflux pumps	SILF
MEG_7084|Drugs|Tetracyclines|Tetracycline_resistance_MFS_efflux_pumps|TETH	Drugs	Tetracyclines	Tetracycline resistance MFS efflux pumps	TETH
MEG_5307|Drugs|betalactams|Class_A_betalactamases|OXY	Drugs	betalactams	Class A betalactamases	OXY
MEG_3674|Drugs|Lipopeptides|Colistin_phosphoethanolamine_transferase|MCR	Drugs	Lipopeptides	Colistin phosphoethanolamine transferase	MCR
MEG_344|Drugs|Aminoglycosides|Aminoglycoside_N-acetyltransferases|AAC6-PRIME	Drugs	Aminoglycosides	Aminoglycoside N-acetyltransferases	AAC6-PRIME
MEG_3077|Biocides|Acid_resistance|Acid_resistance_protein|GADA	Biocides	Acid resistance	Acid resistance protein	GADA
MEG_7858|Metals|Zinc_resistance|Zinc_resistance_protein|ZNUB	Metals	Zinc resistance	Zinc resistance protein	ZNUB
MEG_3919|Multi-compound|Drug_and_biocide_resistance|Drug_and_biocide_RND_efflux_pumps|MEXN	Multi-compound	Drug and biocide resistance	Drug and biocide RND efflux pumps	MEXN
MEG_838|Drugs|Aminoglycosides|Aminoglycoside_O-nucleotidyltransferases|ANT3-DPRIME	Drugs	Aminoglycosides	Aminoglycoside O-nucleotidyltransferases	ANT3-DPRIME
MEG_2547|Drugs|Trimethoprim|Dihydrofolate_reductase|DFRA	Drugs	Trimethoprim	Dihydrofolate reductase	DFRA
MEG_1411|Drugs|betalactams|Class_A_betalactamases|BLAZ	Drugs	betalactams	Class A betalactamases	BLAZ
MEG_6927|Drugs|betalactams|Class_A_betalactamases|TEM	Drugs	betalactams	Class A betalactamases	TEM
MEG_4052|Drugs|MLS|Macrolide_phosphotransferases|MPHO	Drugs	MLS	Macrolide phosphotransferases	MPHO
MEG_4773|Drugs|betalactams|Class_D_betalactamases|OXA	Drugs	betalactams	Class D betalactamases	OXA
MEG_57|Drugs|Aminoglycosides|Aminoglycoside_N-acetyltransferases|AAC3	Drugs	Aminoglycosides	Aminoglycoside N-acetyltransferases	AAC3
MEG_2785|Drugs|MLS|23S_rRNA_methyltransferases|ERMA	Drugs	MLS	23S rRNA methyltransferases	ERMA
MEG_181|Drugs|Aminoglycosides|Aminoglycoside_N-acetyltransferases|AAC6-PRIME	Drugs	Aminoglycosides	Aminoglycoside N-acetyltransferases	AAC6-PRIME
MEG_7271|Biocides|Phenolic_compound_resistance|Phenolic_RND_efflux_pump|TRIA	Biocides	Phenolic compound resistance	Phenolic RND efflux pump	TRIA
MEG_6943|Drugs|betalactams|Class_A_betalactamases|TEM	Drugs	betalactams	Class A betalactamases	TEM
MEG_6550|Biocides|Multi-biocide_resistance|Multi-biocide_resistance_regulator|SOXRB	Biocides	Multi-biocide resistance	Multi-biocide resistance regulator	SOXRB
MEG_5422|Metals|Copper_resistance|Copper_resistance_protein|PCOD	Metals	Copper resistance	Copper resistance protein	PCOD
MEG_887|Drugs|Aminoglycosides|Aminoglycoside_O-nucleotidyltransferases|ANT3-DPRIME	Drugs	Aminoglycosides	Aminoglycoside O-nucleotidyltransferases	ANT3-DPRIME
MEG_805|Drugs|Aminoglycosides|Aminoglycoside_O-nucleotidyltransferases|ANT3-DPRIME	Drugs	Aminoglycosides	Aminoglycoside O-nucleotidyltransferases	ANT3-DPRIME
MEG_852|Drugs|Aminoglycosides|Aminoglycoside_O-nucleotidyltransferases|ANT3-DPRIME	Drugs	Aminoglycosides	Aminoglycoside O-nucleotidyltransferases	ANT3-DPRIME
MEG_1192|Multi-compound|Drug_and_biocide_and_metal_resistance|Drug_and_biocide_and_metal_RND_efflux_regulator|BAER	Multi-compound	Drug and biocide and metal resistance	Drug and biocide and metal RND efflux regulator	BAER
MEG_4067|Drugs|MLS|MLS_resistance_ABC_efflux_pumps|MSRA	Drugs	MLS	MLS resistance ABC efflux pumps	MSRA
MEG_6082|Multi-compound|Drug_and_biocide_and_metal_resistance|Drug_and_biocide_and_metal_RND_efflux_pumps|ROBA	Multi-compound	Drug and biocide and metal resistance	Drug and biocide and metal RND efflux pumps	ROBA
MEG_3086|Drugs|betalactams|Class_A_betalactamases|GES	Drugs	betalactams	Class A betalactamases	GES
MEG_7026|Drugs|Tetracyclines|Tetracycline_resistance_MFS_efflux_pumps|TETA	Drugs	Tetracyclines	Tetracycline resistance MFS efflux pumps	TETA
MEG_4010|Metals|Multi-metal_resistance|Multi-metal_ABC_efflux_pumps|MODC	Metals	Multi-metal resistance	Multi-metal ABC efflux pumps	MODC
MEG_1299|Drugs|betalactams|Penicillin_binding_protein_regulator|BLAR	Drugs	betalactams	Penicillin binding protein regulator	BLAR
MEG_2116|Multi-compound|Drug_and_biocide_resistance|Drug_and_biocide_RND_efflux_regulator|CPXAR	Multi-compound	Drug and biocide resistance	Drug and biocide RND efflux regulator	CPXAR
MEG_1438|Drugs|betalactams|Class_A_betalactamases|BLAZ	Drugs	betalactams	Class A betalactamases	BLAZ
MEG_2902|Multi-compound|Drug_and_biocide_resistance|Drug_and_biocide_MFS_efflux_pumps|FEXA	Multi-compound	Drug and biocide resistance	Drug and biocide MFS efflux pumps	FEXA
MEG_5823|Multi-compound|Drug_and_biocide_resistance|Drug_and_biocide_MFS_efflux_pumps|QACAB	Multi-compound	Drug and biocide resistance	Drug and biocide MFS efflux pumps	QACAB
MEG_875|Drugs|Aminoglycosides|Aminoglycoside_O-nucleotidyltransferases|ANT3-DPRIME	Drugs	Aminoglycosides	Aminoglycoside O-nucleotidyltransferases	ANT3-DPRIME
MEG_6623|Drugs|Sulfonamides|Sulfonamide-resistant_dihydropteroate_synthases|SULII	Drugs	Sulfonamides	Sulfonamide-resistant dihydropteroate synthases	SULII
MEG_205|Drugs|Aminoglycosides|Aminoglycoside_N-acetyltransferases|AAC6-PRIME	Drugs	Aminoglycosides	Aminoglycoside N-acetyltransferases	AAC6-PRIME
MEG_871|Drugs|Aminoglycosides|Aminoglycoside_O-nucleotidyltransferases|ANT3-DPRIME	Drugs	Aminoglycosides	Aminoglycoside O-nucleotidyltransferases	ANT3-DPRIME
MEG_6923|Drugs|betalactams|Class_A_betalactamases|TEM	Drugs	betalactams	Class A betalactamases	TEM
MEG_311|Drugs|Aminoglycosides|Aminoglycoside_N-acetyltransferases|AAC6-PRIME	Drugs	Aminoglycosides	Aminoglycoside N-acetyltransferases	AAC6-PRIME
MEG_6529|Multi-compound|Drug_and_biocide_resistance|Drug_and_biocide_RND_efflux_pumps|SME	Multi-compound	Drug and biocide resistance	Drug and biocide RND efflux pumps	SME
MEG_6609|Drugs|Sulfonamides|Sulfonamide-resistant_dihydropteroate_synthases|SULI	Drugs	Sulfonamides	Sulfonamide-resistant dihydropteroate synthases	SULI
MEG_1343|Drugs|betalactams|Class_A_betalactamases|BLAZ	Drugs	betalactams	Class A betalactamases	BLAZ
MEG_919|Drugs|Aminoglycosides|Aminoglycoside_O-nucleotidyltransferases|ANT3-DPRIME	Drugs	Aminoglycosides	Aminoglycoside O-nucleotidyltransferases	ANT3-DPRIME
MEG_7033|Drugs|Tetracyclines|Tetracycline_resistance_MFS_efflux_pumps|TETA	Drugs	Tetracyclines	Tetracycline resistance MFS efflux pumps	TETA
MEG_3886|Metals|Mercury_resistance|Mercury_resistance_regulator|MERR1	Metals	Mercury resistance	Mercury resistance regulator	MERR1
MEG_7228|Drugs|Tetracyclines|Tetracycline_resistance_ribosomal_protection_proteins|TETW	Drugs	Tetracyclines	Tetracycline resistance ribosomal protection proteins	TETW
MEG_230|Drugs|Aminoglycosides|Aminoglycoside_N-acetyltransferases|AAC6-PRIME	Drugs	Aminoglycosides	Aminoglycoside N-acetyltransferases	AAC6-PRIME
MEG_2074|Metals|Copper_resistance|Copper_resistance_regulator|COPR	Metals	Copper resistance	Copper resistance regulator	COPR
MEG_1087|Drugs|Aminoglycosides|Aminoglycoside_O-phosphotransferases|APH6	Drugs	Aminoglycosides	Aminoglycoside O-phosphotransferases	APH6
MEG_7229|Drugs|Tetracyclines|Tetracycline_resistance_ribosomal_protection_proteins|TETW	Drugs	Tetracyclines	Tetracycline resistance ribosomal protection proteins	TETW
MEG_7124|Drugs|Tetracyclines|Tetracycline_resistance_ribosomal_protection_proteins|TETM	Drugs	Tetracyclines	Tetracycline resistance ribosomal protection proteins	TETM
MEG_6058|Drugs|MLS|23S_rRNA_methyltransferases|RLMH	Drugs	MLS	23S rRNA methyltransferases	RLMH
MEG_2766|Drugs|MLS|23S_rRNA_methyltransferases|ERM	Drugs	MLS	23S rRNA methyltransferases	ERM
MEG_772|Drugs|Aminoglycosides|Aminoglycoside_O-nucleotidyltransferases|ANT3-DPRIME	Drugs	Aminoglycosides	Aminoglycoside O-nucleotidyltransferases	ANT3-DPRIME
MEG_7866|Multi-compound|Biocide_and_metal_resistance|Biocide_and_metal_resistance_protein|ZUPT	Multi-compound	Biocide and metal resistance	Biocide and metal resistance protein	ZUPT
MEG_2783|Drugs|MLS|23S_rRNA_methyltransferases|ERMA	Drugs	MLS	23S rRNA methyltransferases	ERMA
MEG_954|Drugs|Aminoglycosides|Aminoglycoside_O-nucleotidyltransferases|ANT3-DPRIME	Drugs	Aminoglycosides	Aminoglycoside O-nucleotidyltransferases	ANT3-DPRIME
MEG_308|Drugs|Aminoglycosides|Aminoglycoside_N-acetyltransferases|AAC6-PRIME	Drugs	Aminoglycosides	Aminoglycoside N-acetyltransferases	AAC6-PRIME
MEG_7235|Drugs|Tetracyclines|Tetracycline_resistance_ribosomal_protection_proteins|TETW	Drugs	Tetracyclines	Tetracycline resistance ribosomal protection proteins	TETW
MEG_4081|Multi-compound|Drug_and_biocide_resistance|Drug_and_biocide_RND_efflux_pumps|MTRD	Multi-compound	Drug and biocide resistance	Drug and biocide RND efflux pumps	MTRD
MEG_3668|Drugs|Lipopeptides|Colistin_phosphoethanolamine_transferase|MCR	Drugs	Lipopeptides	Colistin phosphoethanolamine transferase	MCR
MEG_7018|Drugs|Tetracyclines|Tetracycline_resistance_MFS_efflux_pumps|TETA	Drugs	Tetracyclines	Tetracycline resistance MFS efflux pumps	TETA
MEG_747|Drugs|Aminoglycosides|Aminoglycoside_O-nucleotidyltransferases|ANT2-DPRIME	Drugs	Aminoglycosides	Aminoglycoside O-nucleotidyltransferases	ANT2-DPRIME
MEG_6984|Drugs|Tetracyclines|Tetracycline_resistance_MFS_efflux_pumps|TET38	Drugs	Tetracyclines	Tetracycline resistance MFS efflux pumps	TET38
MEG_961|Drugs|Aminoglycosides|Aminoglycoside_O-nucleotidyltransferases|ANT3-DPRIME	Drugs	Aminoglycosides	Aminoglycoside O-nucleotidyltransferases	ANT3-DPRIME
MEG_2912|Drugs|Phenicol|Phenicol_resistance_MFS_efflux_pumps|FLOR	Drugs	Phenicol	Phenicol resistance MFS efflux pumps	FLOR
MEG_1650|Drugs|betalactams|Class_A_betalactamases|CEPA	Drugs	betalactams	Class A betalactamases	CEPA
MEG_6680|Drugs|betalactams|Class_A_betalactamases|TEM	Drugs	betalactams	Class A betalactamases	TEM
MEG_989|Drugs|Aminoglycosides|Aminoglycoside_O-nucleotidyltransferases|ANT6	Drugs	Aminoglycosides	Aminoglycoside O-nucleotidyltransferases	ANT6
MEG_807|Drugs|Aminoglycosides|Aminoglycoside_O-nucleotidyltransferases|ANT3-DPRIME	Drugs	Aminoglycosides	Aminoglycoside O-nucleotidyltransferases	ANT3-DPRIME
MEG_3916|Multi-compound|Drug_and_biocide_resistance|Drug_and_biocide_RND_efflux_pumps|MEXJ	Multi-compound	Drug and biocide resistance	Drug and biocide RND efflux pumps	MEXJ
MEG_5224|Drugs|betalactams|Class_D_betalactamases|OXA	Drugs	betalactams	Class D betalactamases	OXA
MEG_5980|Drugs|Fluoroquinolones|Quinolone_resistance_protein_Qnr|QNRB	Drugs	Fluoroquinolones	Quinolone resistance protein Qnr	QNRB
MEG_5396|Drugs|Aminocoumarins|Aminocoumarin-resistant_DNA_topoisomerases|PARY	Drugs	Aminocoumarins	Aminocoumarin-resistant DNA topoisomerases	PARY
MEG_6730|Drugs|betalactams|Class_A_betalactamases|TEM	Drugs	betalactams	Class A betalactamases	TEM
MEG_1755|Drugs|Phenicol|Phenicol_resistance_MFS_efflux_pumps|CMLA	Drugs	Phenicol	Phenicol resistance MFS efflux pumps	CMLA
MEG_227|Drugs|Aminoglycosides|Aminoglycoside_N-acetyltransferases|AAC6-PRIME	Drugs	Aminoglycosides	Aminoglycoside N-acetyltransferases	AAC6-PRIME
MEG_2449|Metals|Multi-metal_resistance|Multi-metal_RND_efflux_pumps|CUSC	Metals	Multi-metal resistance	Multi-metal RND efflux pumps	CUSC
MEG_1944|Drugs|betalactams|Class_C_betalactamases|CMY	Drugs	betalactams	Class C betalactamases	CMY
MEG_684|Multi-compound|Drug_and_biocide_resistance|Drug_and_biocide_RND_efflux_pumps|ADEG	Multi-compound	Drug and biocide resistance	Drug and biocide RND efflux pumps	ADEG
MEG_5829|Multi-compound|Drug_and_biocide_resistance|Drug_and_biocide_SMR_efflux_pumps|QACEDELTA1	Multi-compound	Drug and biocide resistance	Drug and biocide SMR efflux pumps	QACEDELTA1
MEG_1003|Drugs|Aminoglycosides|Aminoglycoside_O-nucleotidyltransferases|ANT9	Drugs	Aminoglycosides	Aminoglycoside O-nucleotidyltransferases	ANT9
MEG_2448|Metals|Multi-metal_resistance|Multi-metal_RND_efflux_pumps|CUSC	Metals	Multi-metal resistance	Multi-metal RND efflux pumps	CUSC
MEG_5934|Drugs|Fluoroquinolones|Quinolone_resistance_protein_Qnr|QNRB	Drugs	Fluoroquinolones	Quinolone resistance protein Qnr	QNRB
MEG_7220|Drugs|Tetracyclines|Tetracycline_resistance_ribosomal_protection_proteins|TETW	Drugs	Tetracyclines	Tetracycline resistance ribosomal protection proteins	TETW
MEG_7203|Drugs|Tetracyclines|Tetracycline_resistance_ribosomal_protection_proteins|TETT	Drugs	Tetracyclines	Tetracycline resistance ribosomal protection proteins	TETT
MEG_1372|Drugs|betalactams|Class_A_betalactamases|BLAZ	Drugs	betalactams	Class A betalactamases	BLAZ
MEG_6500|Metals|Multi-metal_resistance|Multi-metal_RND_efflux_pumps|SILB	Metals	Multi-metal resistance	Multi-metal RND efflux pumps	SILB
MEG_3897|Metals|Mercury_resistance|Mercury_resistance_protein|MERT	Metals	Mercury resistance	Mercury resistance protein	MERT
MEG_7182|Drugs|Tetracyclines|Tetracycline_resistance_ribosomal_protection_proteins|TETQ	Drugs	Tetracyclines	Tetracycline resistance ribosomal protection proteins	TETQ
MEG_6664|Drugs|betalactams|Class_A_betalactamases|TEM	Drugs	betalactams	Class A betalactamases	TEM
MEG_2075|Metals|Copper_resistance|Copper_resistance_regulator|COPS	Metals	Copper resistance	Copper resistance regulator	COPS
MEG_846|Drugs|Aminoglycosides|Aminoglycoside_O-nucleotidyltransferases|ANT3-DPRIME	Drugs	Aminoglycosides	Aminoglycoside O-nucleotidyltransferases	ANT3-DPRIME
MEG_315|Drugs|Aminoglycosides|Aminoglycoside_N-acetyltransferases|AAC6-PRIME	Drugs	Aminoglycosides	Aminoglycoside N-acetyltransferases	AAC6-PRIME
MEG_6929|Drugs|betalactams|Class_A_betalactamases|TEM	Drugs	betalactams	Class A betalactamases	TEM
MEG_2504|Drugs|Trimethoprim|Dihydrofolate_reductase|DFRA	Drugs	Trimethoprim	Dihydrofolate reductase	DFRA
MEG_1335|Drugs|betalactams|Class_A_betalactamases|BLAZ	Drugs	betalactams	Class A betalactamases	BLAZ
MEG_763|Drugs|Aminoglycosides|Aminoglycoside_O-nucleotidyltransferases|ANT3-DPRIME	Drugs	Aminoglycosides	Aminoglycoside O-nucleotidyltransferases	ANT3-DPRIME
MEG_986|Drugs|Aminoglycosides|Aminoglycoside_O-nucleotidyltransferases|ANT6	Drugs	Aminoglycosides	Aminoglycoside O-nucleotidyltransferases	ANT6
MEG_844|Drugs|Aminoglycosides|Aminoglycoside_O-nucleotidyltransferases|ANT3-DPRIME	Drugs	Aminoglycosides	Aminoglycoside O-nucleotidyltransferases	ANT3-DPRIME
MEG_1240|Drugs|betalactams|Class_A_betalactamases|BLAA	Drugs	betalactams	Class A betalactamases	BLAA
MEG_4521|Drugs|betalactams|Class_D_betalactamases|OXA	Drugs	betalactams	Class D betalactamases	OXA
MEG_1381|Drugs|betalactams|Class_A_betalactamases|BLAZ	Drugs	betalactams	Class A betalactamases	BLAZ
MEG_6934|Drugs|betalactams|Class_A_betalactamases|TEM	Drugs	betalactams	Class A betalactamases	TEM
MEG_1839|Drugs|betalactams|Class_C_betalactamases|CMY	Drugs	betalactams	Class C betalactamases	CMY
MEG_3287|Biocides|Peroxide_resistance|Peroxide_resistance_stress_protein|IBPA	Biocides	Peroxide resistance	Peroxide resistance stress protein	IBPA
MEG_2510|Drugs|Trimethoprim|Dihydrofolate_reductase|DFRA	Drugs	Trimethoprim	Dihydrofolate reductase	DFRA
MEG_1392|Drugs|betalactams|Class_A_betalactamases|BLAZ	Drugs	betalactams	Class A betalactamases	BLAZ
MEG_3061|Multi-compound|Biocide_and_metal_resistance|Biocide_and_metal_resistance_protein|FRNE	Multi-compound	Biocide and metal resistance	Biocide and metal resistance protein	FRNE
MEG_3884|Metals|Mercury_resistance|Mercury_resistance_regulator|MERR	Metals	Mercury resistance	Mercury resistance regulator	MERR
MEG_231|Drugs|Aminoglycosides|Aminoglycoside_N-acetyltransferases|AAC6-PRIME	Drugs	Aminoglycosides	Aminoglycoside N-acetyltransferases	AAC6-PRIME
MEG_6166|Drugs|Nucleosides|Streptothricin_acetyltransferase|SAT	Drugs	Nucleosides	Streptothricin acetyltransferase	SAT
MEG_698|Multi-compound|Drug_and_biocide_resistance|Drug_and_biocide_RND_efflux_pumps|ADEK	Multi-compound	Drug and biocide resistance	Drug and biocide RND efflux pumps	ADEK
MEG_820|Drugs|Aminoglycosides|Aminoglycoside_O-nucleotidyltransferases|ANT3-DPRIME	Drugs	Aminoglycosides	Aminoglycoside O-nucleotidyltransferases	ANT3-DPRIME
MEG_847|Drugs|Aminoglycosides|Aminoglycoside_O-nucleotidyltransferases|ANT3-DPRIME	Drugs	Aminoglycosides	Aminoglycoside O-nucleotidyltransferases	ANT3-DPRIME
MEG_3895|Metals|Mercury_resistance|Mercury_resistance_protein|MERT	Metals	Mercury resistance	Mercury resistance protein	MERT
MEG_3855|Metals|Mercury_resistance|Mercury_resistance_protein|MERB	Metals	Mercury resistance	Mercury resistance protein	MERB
MEG_253|Drugs|Aminoglycosides|Aminoglycoside_N-acetyltransferases|AAC6-PRIME	Drugs	Aminoglycosides	Aminoglycoside N-acetyltransferases	AAC6-PRIME
MEG_5831|Multi-compound|Drug_and_biocide_resistance|Drug_and_biocide_SMR_efflux_pumps|QACEDELTA1	Multi-compound	Drug and biocide resistance	Drug and biocide SMR efflux pumps	QACEDELTA1
MEG_7233|Drugs|Tetracyclines|Tetracycline_resistance_ribosomal_protection_proteins|TETW	Drugs	Tetracyclines	Tetracycline resistance ribosomal protection proteins	TETW
MEG_398|Metals|Arsenic_resistance|Arsenic_resistance_membrane_transporter|ACR3	Metals	Arsenic resistance	Arsenic resistance membrane transporter	ACR3
MEG_3873|Metals|Mercury_resistance|Mercury_resistance_protein|MERP	Metals	Mercury resistance	Mercury resistance protein	MERP
MEG_6589|Drugs|Sulfonamides|Sulfonamide-resistant_dihydropteroate_synthases|SULI	Drugs	Sulfonamides	Sulfonamide-resistant dihydropteroate synthases	SULI
MEG_7152|Drugs|Tetracyclines|Tetracycline_resistance_ribosomal_protection_proteins|TETO	Drugs	Tetracyclines	Tetracycline resistance ribosomal protection proteins	TETO
MEG_1375|Drugs|betalactams|Class_A_betalactamases|BLAZ	Drugs	betalactams	Class A betalactamases	BLAZ
MEG_6155|Metals|Multi-metal_resistance|Multi-metal_resistance_protein|RUVBM	Metals	Multi-metal resistance	Multi-metal resistance protein	RUVBM
MEG_3288|Biocides|Peroxide_resistance|Peroxide_resistance_stress_protein|IBPB	Biocides	Peroxide resistance	Peroxide resistance stress protein	IBPB
MEG_1697|Drugs|betalactams|Class_A_betalactamases|CFX	Drugs	betalactams	Class A betalactamases	CFX
MEG_5208|Drugs|betalactams|Class_D_betalactamases|OXA	Drugs	betalactams	Class D betalactamases	OXA
MEG_3888|Metals|Mercury_resistance|Mercury_resistance_regulator|MERR2	Metals	Mercury resistance	Mercury resistance regulator	MERR2
MEG_1864|Drugs|betalactams|Class_C_betalactamases|CMY	Drugs	betalactams	Class C betalactamases	CMY
MEG_3595|Drugs|Multi-drug_resistance|Multi-drug_ABC_efflux_pumps|LMRB	Drugs	Multi-drug resistance	Multi-drug ABC efflux pumps	LMRB
MEG_43|Drugs|Aminoglycosides|Aminoglycoside_N-acetyltransferases|AAC3	Drugs	Aminoglycosides	Aminoglycoside N-acetyltransferases	AAC3
MEG_3114|Drugs|betalactams|Class_A_betalactamases|GES	Drugs	betalactams	Class A betalactamases	GES
MEG_1358|Drugs|betalactams|Class_A_betalactamases|BLAZ	Drugs	betalactams	Class A betalactamases	BLAZ
MEG_1955|Drugs|betalactams|Class_C_betalactamases|CMY	Drugs	betalactams	Class C betalactamases	CMY
MEG_2745|Drugs|MLS|Macrolide_esterases|EREA	Drugs	MLS	Macrolide esterases	EREA
MEG_866|Drugs|Aminoglycosides|Aminoglycoside_O-nucleotidyltransferases|ANT3-DPRIME	Drugs	Aminoglycosides	Aminoglycoside O-nucleotidyltransferases	ANT3-DPRIME
MEG_1090|Drugs|Aminoglycosides|Aminoglycoside_O-phosphotransferases|APH6	Drugs	Aminoglycosides	Aminoglycoside O-phosphotransferases	APH6
MEG_2857|Drugs|MLS|23S_rRNA_methyltransferases|ERMX	Drugs	MLS	23S rRNA methyltransferases	ERMX
MEG_937|Drugs|Aminoglycosides|Aminoglycoside_O-nucleotidyltransferases|ANT3-DPRIME	Drugs	Aminoglycosides	Aminoglycoside O-nucleotidyltransferases	ANT3-DPRIME
MEG_6875|Drugs|betalactams|Class_A_betalactamases|TEM	Drugs	betalactams	Class A betalactamases	TEM
MEG_7034|Drugs|Tetracyclines|Tetracycline_resistance_MFS_efflux_pumps|TETA	Drugs	Tetracyclines	Tetracycline resistance MFS efflux pumps	TETA
MEG_1487|Metals|Cadmium_resistance|Cadmium_resistance_regulator|CADR	Metals	Cadmium resistance	Cadmium resistance regulator	CADR
MEG_2517|Drugs|Trimethoprim|Dihydrofolate_reductase|DFRA	Drugs	Trimethoprim	Dihydrofolate reductase	DFRA
MEG_297|Drugs|Aminoglycosides|Aminoglycoside_N-acetyltransferases|AAC6-PRIME	Drugs	Aminoglycosides	Aminoglycoside N-acetyltransferases	AAC6-PRIME
MEG_983|Drugs|Aminoglycosides|Aminoglycoside_O-nucleotidyltransferases|ANT4-PRIME	Drugs	Aminoglycosides	Aminoglycoside O-nucleotidyltransferases	ANT4-PRIME
MEG_2497|Drugs|Trimethoprim|Dihydrofolate_reductase|DFRA	Drugs	Trimethoprim	Dihydrofolate reductase	DFRA
MEG_1023|Drugs|Aminoglycosides|Aminoglycoside_O-phosphotransferases|APH3-DPRIME	Drugs	Aminoglycosides	Aminoglycoside O-phosphotransferases	APH3-DPRIME
MEG_401|Multi-compound|Drug_and_biocide_resistance|Drug_and_biocide_RND_efflux_pumps|ACRB	Multi-compound	Drug and biocide resistance	Drug and biocide RND efflux pumps	ACRB
MEG_6016|Drugs|Fluoroquinolones|Quinolone_resistance_protein_Qnr|QNRE	Drugs	Fluoroquinolones	Quinolone resistance protein Qnr	QNRE
MEG_2025|Metals|Copper_resistance|Copper_resistance_protein|COPA	Metals	Copper resistance	Copper resistance protein	COPA
MEG_2836|Drugs|MLS|23S_rRNA_methyltransferases|ERMG	Drugs	MLS	23S rRNA methyltransferases	ERMG
MEG_3084|Biocides|Quaternary_Ammonium_Compounds_(QACs)_resistance|QAC-resistant_protein_UDP_glucose_4_epimerase|GALE	Biocides	Quaternary Ammonium Compounds (QACs) resistance	QAC-resistant protein UDP glucose 4 epimerase	GALE
MEG_7134|Drugs|Tetracyclines|Tetracycline_resistance_ribosomal_protection_proteins|TETM	Drugs	Tetracyclines	Tetracycline resistance ribosomal protection proteins	TETM
[truncated: 750 more rows]
