# Supplementary material for: Reducing skin microbiome exposure impacts through swine farm biosecurity
Source: Gigascience. 2025 Jul 26;14:giaf062. doi: 10.1093/gigascience/giaf062 (PMC12810053; doi:10.1093/gigascience/giaf062)
Supplement: giaf062_Supplemental_Files [file giaf062_supplemental_files.zip › Supplementary_datafiles-20250714T163912Z-1-001/Supplementary_datafiles/Supplementary_datafile_7_mobilome.data.file.counts.csv]

Genes	R1_8	R2_2	R2_3	R2_17	R2_11	R2_4	R2_13	R2_16	R1_19	R1_10	R1_13	R2_1	R1_22	R1_4	R1_20	R2_9	R1_14	R2_6	R1_1	R2_14	R1_3	R2_8	R1_6	R1_17	R1_7	R1_5	R2_15	R2_5	R2_18	R1_24	R1_21	R1_16	R2_10	R1_2	R1_11	R2_7	R1_23	R1_12	R1_18	R2_12	R1_9	R1_15
gene:vir:6598	0	0	0	0	0	0	0	0	0	0	0	0	0	0	0	0	0	0	0	12	0	0	0	0	0	0	0	0	0	0	0	0	0	0	0	0	0	0	0	0	0	0
gene:vir:10465	0	0	0	0	12	0	0	0	0	0	2	0	0	0	0	0	1	0	0	8	0	0	0	0	3	0	0	0	0	0	0	0	0	0	0	0	0	0	0	0	0	0
gene:proph:171872	98	0	0	0	0	0	0	0	0	0	0	0	0	0	0	0	0	0	0	0	0	0	0	0	0	0	0	0	0	0	0	0	0	0	0	0	0	0	0	0	0	0
gene:vir:96268	0	0	0	0	0	0	0	0	0	0	0	0	0	0	0	0	0	0	0	0	0	0	0	0	6	0	0	0	0	0	0	0	0	0	0	0	0	0	0	0	0	0
gene:proph:172455	0	0	0	0	0	0	0	0	0	0	0	0	0	0	0	0	0	0	0	0	0	115	0	0	0	0	0	0	0	0	0	0	0	0	0	0	0	0	0	0	0	0
gene:proph:184737	0	0	0	0	0	0	0	0	0	0	0	0	0	0	0	79	0	0	0	0	0	0	0	0	0	0	0	0	0	0	0	0	0	0	0	0	0	0	0	0	0	0
gene:plasmid:119000	0	0	0	0	0	0	0	0	0	0	0	0	0	0	0	0	0	0	0	0	0	0	0	0	0	0	2	0	0	0	0	0	0	0	0	0	0	0	0	0	0	0
gene:plasmid:17026	0	0	0	0	0	0	0	0	0	0	0	0	0	0	0	0	0	0	46	0	0	0	0	0	0	0	0	0	0	0	0	0	0	0	0	0	0	0	0	0	0	0
gene:plasmid:114160	0	0	0	0	0	0	0	0	0	0	0	0	0	0	0	0	0	0	0	0	0	1167	0	0	0	0	0	0	0	0	0	0	0	0	0	0	0	0	0	0	0	0
gene:plasmid:24414	0	0	0	0	0	0	0	0	0	0	0	0	0	0	0	0	0	0	0	0	0	0	0	0	0	0	0	0	0	0	0	0	0	0	0	0	0	0	0	21	0	0
gene:vir:1893	0	0	0	0	0	0	0	0	0	0	0	0	0	0	0	0	0	0	0	0	0	0	0	0	0	0	0	0	0	0	0	0	0	0	0	0	0	0	0	8	0	0
gene:plasmid:155988	0	0	0	0	0	0	0	0	0	59	0	29	0	12	0	0	0	0	0	0	0	0	9	0	0	23	0	0	0	0	0	20	0	11	0	0	0	0	0	0	0	0
gene:plasmid:17132	0	0	44	0	0	0	44	25	0	0	0	0	0	0	0	0	0	0	350	0	0	0	0	0	89	0	75	0	0	0	0	0	0	0	0	19	0	0	0	0	0	0
gene:vir:4523	0	0	0	0	0	0	0	0	0	0	0	0	0	0	0	0	0	0	0	0	0	243	0	0	0	0	0	0	0	0	0	0	0	0	0	0	0	0	0	23	0	0
gene:proph:184713	0	183	104	205	72	30	590	79	0	143	44	79	178	0	197	100	112	0	82	336	0	97	0	82	68	98	53	93	0	0	145	64	108	112	264	58	0	217	186	100	53	125
gene:plasmid:135602	11	19	33	77	86	9	152	0	0	7	14	18	31	4	62	47	40	0	20	102	0	185	12	35	33	10	39	17	26	7	38	24	25	34	54	19	13	72	26	40	12	38
gene:plasmid:25337	0	0	0	0	0	0	0	0	0	0	0	0	0	0	0	4	0	0	0	0	0	0	0	0	0	0	0	0	0	0	0	0	0	0	0	0	0	0	0	3	0	0
gene:vir:6522	0	0	0	0	0	0	0	0	0	0	0	0	0	0	0	0	0	0	0	10	0	0	0	0	0	0	0	0	0	0	0	0	0	0	0	0	4	0	0	0	0	0
gene:plasmid:111542	166	0	0	0	0	0	0	0	0	0	0	0	62	0	0	0	0	0	0	0	0	0	0	0	0	0	0	0	0	0	0	0	0	125	0	0	0	176	0	0	0	0
gene:plasmid:154025	0	0	0	0	0	0	0	0	0	0	0	0	0	0	0	30	0	0	0	0	0	130	0	0	0	0	0	0	0	0	0	0	0	0	0	0	0	0	0	63	0	0
gene:plasmid:83181	0	0	0	0	0	0	0	0	0	0	0	0	0	0	0	0	0	0	0	0	0	0	0	0	0	0	0	53	0	0	0	0	0	0	0	0	0	0	0	0	0	0
gene:plasmid:139621	0	0	0	0	0	0	0	0	0	0	0	0	0	0	0	0	0	0	0	0	0	0	0	0	0	0	0	0	0	0	0	0	0	0	0	0	0	0	0	92	0	0
gene:plasmid:153975	0	0	0	0	0	0	0	0	0	0	0	0	0	0	0	0	0	0	0	0	0	0	0	0	0	0	0	0	0	0	0	0	2	0	0	0	0	0	0	0	0	0
gene:vir:103522	0	0	0	0	0	0	0	0	0	0	0	0	0	0	0	0	0	0	0	5	0	0	0	0	0	0	0	0	0	0	0	0	0	0	0	0	0	0	0	0	0	0
gene:plasmid:29780	0	0	0	0	0	0	0	0	0	0	0	0	0	0	0	0	0	0	0	0	0	0	0	0	0	0	0	0	0	0	26	0	0	0	0	0	0	0	0	0	0	0
gene:proph:163172	0	0	0	0	0	0	0	0	0	0	0	0	0	0	0	0	0	0	0	0	0	0	0	0	0	0	25	0	0	0	0	0	0	0	0	0	0	0	0	0	0	0
gene:plasmid:14539	0	0	12	0	0	0	0	0	0	0	0	0	0	0	0	0	0	0	0	0	0	0	0	0	0	0	0	0	0	0	0	0	4	0	0	0	0	0	0	31	0	0
gene:plasmid:24433	0	0	0	0	0	0	0	0	0	0	0	0	0	0	0	0	0	0	0	0	0	0	0	0	0	0	0	0	0	0	0	0	0	0	0	0	0	0	0	12	0	0
gene:plasmid:151538	710	223	42	0	0	26107	102	63	0	369	936	313	468	1123	54	0	592	318	71	0	868	17	115	0	446	613	91	55	228	977	0	27	0	100	0	0	4035	19	2429	0	48	0
gene:plasmid:93376	40	0	95	57	408	0	453	492	0	11	196	0	383	0	56	77	63	0	245	1194	101	0	0	65	39	0	124	37	72	0	236	0	205	95	25	80	387	65	22	328	33	0
gene:plasmid:19292	0	0	0	0	0	0	0	0	0	0	0	0	0	0	0	0	0	0	0	0	0	0	0	0	0	0	0	0	0	0	0	0	0	0	0	162	0	0	0	0	0	0
gene:plasmid:87392	0	0	0	0	0	60	0	0	0	0	0	0	0	0	0	0	0	19	0	0	0	0	0	0	0	0	0	0	0	0	0	0	0	0	0	0	34	0	11	0	0	0
gene:proph:169616	0	0	0	0	0	0	0	0	0	0	0	0	0	0	0	0	0	0	0	0	0	0	0	0	0	0	0	0	0	0	0	0	4	0	0	0	0	0	0	0	0	0
gene:plasmid:141248	0	0	0	0	0	0	0	0	0	0	0	0	0	6	42	26	0	24	0	0	0	456	0	0	0	24	0	0	0	12	14	0	0	0	28	0	6	0	0	0	0	24
gene:plasmid:97775	343	1871	4193	133	488	2665	604	658	0	308	40	1058	894	564	807	201	1427	1506	580	325	0	344	3615	1567	15546	641	1743	805	135	736	473	507	129	479	505	310	67	149	611	531	979	249
gene:plasmid:142012	0	0	0	0	0	0	0	0	0	0	0	0	0	0	0	0	0	0	0	0	0	147	0	0	0	0	0	0	0	0	0	5	0	0	0	0	0	0	0	0	0	0
gene:plasmid:114177	0	0	0	0	0	0	0	0	0	0	0	0	0	0	0	0	0	0	0	0	0	279	0	0	0	0	0	0	0	0	0	0	0	0	27	0	0	0	0	39	0	0
gene:plasmid:88437	0	47	0	0	0	0	0	0	0	0	0	0	0	0	49	117	0	0	0	0	0	2676	0	0	0	0	0	0	186	0	0	0	0	0	0	0	0	0	0	239	0	0
gene:plasmid:17103	0	0	0	0	0	0	0	0	0	0	0	0	0	0	0	0	0	0	0	0	0	0	0	2	8	0	0	0	0	0	0	0	0	0	0	0	0	0	0	0	0	0
gene:proph:166951	0	0	0	0	0	0	0	0	0	0	0	0	0	0	0	0	0	0	0	0	0	0	0	0	21	0	0	0	0	0	0	0	0	0	0	0	0	0	0	0	0	0
gene:plasmid:14645	91	82	99	19	134	43	148	64	0	93	1039	36	1662	67	32	0	248	0	118	139	531	0	77	61	156	32	37	28	42	298	113	17	6	448	33	0	3273	84	14	10	86	0
gene:plasmid:133174	0	0	0	0	0	0	0	0	0	0	0	0	0	0	93	0	0	0	0	0	0	2357	0	0	0	0	0	0	0	0	0	83	0	0	90	0	0	0	0	403	0	47
IncFIB(Mar)_1_pNDM-Mar_JN420336	0	0	0	0	0	0	0	0	0	0	0	0	0	0	0	0	0	0	0	0	0	0	0	0	0	0	0	0	0	0	0	0	0	0	0	0	0	0	0	0	87	0
gene:plasmid:14717	0	0	22	0	27	0	30	0	0	0	0	0	0	0	15	0	0	0	0	30	0	0	10	0	0	0	0	9	0	0	0	0	0	0	0	0	0	20	0	0	0	0
gene:vir:220	0	0	0	0	0	0	2	0	0	0	0	0	0	0	0	0	0	0	0	0	0	0	0	0	0	0	0	0	0	0	0	2	0	0	0	0	0	0	0	0	0	0
gene:plasmid:10576	0	0	0	0	0	0	0	0	0	0	0	0	0	0	0	20	0	0	0	0	0	33	0	0	0	0	0	0	0	0	0	0	40	0	0	0	0	0	0	0	0	0
gene:plasmid:82857	0	0	7	0	34	0	45	73	0	0	0	0	109	0	20	0	14	0	13	45	0	26	0	0	0	0	0	0	0	0	7	26	42	20	0	52	0	0	0	0	10	0
gene:plasmid:77776	7	0	13	12	0	0	34	0	0	0	0	0	13	0	102	47	10	0	29	0	0	8803	0	16	0	34	17	0	0	0	38	28	17	20	35	145	0	28	0	98	0	22
gene:plasmid:19317	0	0	0	0	0	0	0	39	0	0	0	0	0	0	0	0	0	0	0	0	0	0	0	0	57	0	0	0	0	0	0	0	0	0	0	0	0	0	0	0	0	0
ICEberg|218|ICEAxyA8-1|GenBank|CP002287|1127770..1210913	0	0	0	0	0	0	0	0	0	0	0	0	0	0	17301	0	0	0	0	0	0	0	0	0	0	0	0	0	0	0	0	0	0	0	0	0	0	19656	0	0	0	0
gene:plasmid:25511	173	1233	542	148	394	116	236	252	0	363	235	1191	455	356	1757	4470	573	460	461	200	0	30373	134	487	361	789	330	379	497	283	604	1375	731	274	996	496	178	662	339	5572	210	1001
gene:plasmid:152101	31855	1010	553	0	0	304042	392	239	0	1486	0	3101	30950	461	84	0	152	1505	658	261	0	0	198	97	4521	1120	168	871	0	1526	196	0	0	4723	0	0	317	240	98753	0	400	0
gene:vir:6730	0	0	0	0	0	0	0	0	0	0	0	0	0	0	0	0	0	0	0	6	0	0	0	0	0	0	0	0	0	0	0	0	0	0	0	0	0	0	0	0	0	0
gene:vir:9571	24	0	0	0	0	0	0	0	0	0	0	0	0	0	0	0	0	0	0	0	0	0	0	0	0	0	0	0	0	0	0	0	0	0	0	0	0	0	0	0	0	0
gene:vir:6589	0	0	0	0	0	0	0	0	0	0	0	0	0	0	0	0	0	0	0	27	0	0	0	0	0	0	0	0	0	0	0	0	0	0	0	0	0	0	0	0	0	0
gene:plasmid:28971	0	0	0	42	0	0	0	0	0	0	0	0	0	0	0	0	0	0	0	0	0	0	0	0	0	0	0	0	0	0	0	0	0	0	0	0	0	0	0	0	0	0
gene:plasmid:115983	0	0	0	0	0	0	0	0	0	0	0	0	0	931	0	0	0	0	47	0	0	0	0	0	117	369	0	0	0	0	0	0	0	0	0	0	0	0	0	0	0	0
gene:plasmid:135617	0	0	0	26	0	0	0	0	0	0	0	0	0	0	0	0	0	0	0	0	0	0	0	0	0	0	0	0	0	0	0	0	0	0	0	0	0	0	0	64	0	0
gene:plasmid:134439	9	0	38	73	74	0	0	0	0	0	0	0	0	0	41	0	18	0	11	0	0	0	0	37	0	17	0	0	0	5	11	0	0	20	36	0	11	50	0	0	15	0
gene:proph:182000	0	0	0	0	0	0	0	0	0	0	0	0	0	0	0	0	0	0	0	0	0	0	0	0	0	0	0	0	0	0	0	0	0	0	0	0	0	0	0	0	12	0
rep5_6_rep(pRJ9)_AF447813.1	244	0	0	0	0	2291	0	0	0	242	0	152	553	170	0	0	0	0	565	0	350	0	0	0	427	0	77	0	245	147	854	0	0	121	0	0	1788	0	0	0	0	0
gene:plasmid:156176	0	0	2	0	0	0	0	0	0	0	0	10	0	0	0	0	0	0	0	0	0	0	16	0	0	0	0	0	0	0	0	0	0	0	0	0	0	0	0	14	0	0
gene:vir:96948	0	0	0	0	0	785	460	214	0	0	0	0	0	0	0	0	0	0	0	0	426	0	0	0	0	0	0	0	0	1143	0	0	0	120	0	0	3717	0	0	0	0	0
gene:proph:183629	0	0	0	0	0	0	0	0	0	0	0	0	0	0	0	0	0	0	0	0	0	20	0	0	0	0	0	0	0	0	0	0	0	0	0	0	0	0	0	0	0	0
gene:proph:163761	0	0	0	0	0	0	369	0	0	0	0	0	0	0	324	419	132	0	0	0	0	0	0	0	0	0	0	0	0	56	0	0	0	205	232	0	0	0	0	0	0	0
gene:plasmid:115905	0	0	12	0	17	0	0	25	0	0	0	0	38	0	16	0	22	0	13	19	0	0	0	20	0	0	15	0	0	0	19	18	0	14	22	22	0	0	0	0	11	11
gene:vir:6830	0	0	0	0	0	0	0	0	0	0	0	0	0	0	0	0	0	0	0	5	0	0	0	0	0	0	0	0	0	0	0	0	0	0	0	0	0	0	0	0	0	0
gene:vir:103629	0	0	10	0	0	0	0	0	0	0	0	0	0	0	0	0	5	0	0	5	0	0	0	0	0	0	0	0	0	0	0	0	0	0	0	0	0	0	0	0	0	0
gene:plasmid:28801	0	10	9	0	0	0	0	0	0	27	0	28	57	61	0	0	42	88	18	0	0	0	0	7	85	64	4	0	0	95	4	0	0	27	0	0	113	0	0	0	0	3
gene:plasmid:146014	0	0	0	0	0	0	0	0	0	0	0	0	0	0	0	0	0	0	0	0	0	0	0	0	0	0	0	0	0	0	0	0	0	0	0	0	0	0	0	8	2	0
gene:plasmid:28869	0	0	0	0	0	0	0	0	0	0	0	0	0	0	0	0	0	0	0	0	0	0	0	0	0	61	0	0	32	0	0	0	0	0	0	0	0	0	0	0	0	0
gene:plasmid:151640	0	0	0	0	0	0	0	0	0	0	0	0	0	0	0	0	0	0	0	0	0	0	0	0	0	0	0	0	0	0	0	0	0	0	0	0	6	0	0	0	0	0
gene:vir:103414	0	0	0	0	0	0	0	0	0	0	0	0	0	0	0	0	0	0	0	11	0	0	0	0	0	0	0	0	0	0	0	0	0	0	0	0	0	0	0	0	0	0
gene:plasmid:117488	0	0	0	0	0	0	0	0	0	0	0	0	0	0	0	0	0	0	0	0	0	0	0	0	0	0	0	0	0	0	0	0	13	0	0	0	0	0	0	34	0	0
gene:proph:181682	0	0	0	0	0	0	0	0	0	0	0	0	0	0	0	0	0	0	0	0	0	0	0	0	0	0	0	0	0	0	0	0	26	0	0	0	0	0	0	52	0	0
gene:plasmid:110295	0	0	0	0	0	0	0	0	0	0	0	0	0	0	0	0	0	0	0	0	0	0	0	0	0	0	0	0	0	0	0	0	0	0	0	0	0	0	0	18	0	0
gene:plasmid:85100	170	0	0	45	72	0	144	134	0	0	0	0	171	0	35	0	0	0	0	151	0	44	0	19	66	0	218	35	0	0	0	0	0	0	0	0	0	0	0	64	66	0
gene:plasmid:91777	73	497	406	239	1236	97	660	2405	0	171	387	650	758	62	435	460	384	106	170	921	315	354	259	431	258	165	2328	370	394	124	298	508	440	364	237	482	1211	240	87	1226	284	158
gene:vir:5706	0	0	0	0	0	0	0	0	0	0	0	0	0	0	0	0	0	0	0	0	0	1346	0	0	0	0	0	0	0	0	0	0	0	0	0	0	0	0	0	0	0	0
ICEberg|309|ICESag2603VR-1|GenBank|AE009948|923465..941495	4976	14427	26262	99439	80781	27950	119172	132395	0	7072	2197	14640	19993	32561	11079	14391	32639	25962	16485	84506	7520	18394	16240	23991	24335	4862	54379	14679	43953	38150	42061	9970	61901	5938	4393	6171	8954	4410	4443	39197	9228	5549
gene:plasmid:10476	12	0	0	0	0	0	0	0	0	0	0	0	0	0	0	0	0	0	0	0	0	0	0	0	0	0	0	0	0	0	0	0	0	0	0	0	0	0	0	0	0	0
gene:proph:176822	0	0	0	0	0	0	0	0	0	0	0	0	0	0	0	0	0	0	0	0	0	313	0	0	0	0	0	0	0	0	0	0	0	0	0	0	0	0	0	0	0	0
gene:vir:79535	0	0	0	0	0	0	0	0	0	0	0	0	0	0	0	0	0	0	0	0	0	1166	0	0	0	0	0	0	0	0	0	0	0	0	0	0	0	0	0	0	0	0
gene:vir:6677	0	0	0	0	0	0	0	0	0	1	0	0	0	0	0	0	0	0	0	3	0	0	0	0	0	0	0	0	0	0	0	0	0	0	0	0	0	0	0	0	0	1
gene:vir:103531	0	0	0	0	0	0	0	0	0	0	0	0	0	0	0	0	5	0	0	7	0	0	0	0	0	0	0	0	0	0	0	0	0	0	0	0	0	0	3	0	0	0
gene:plasmid:121468	0	0	0	0	0	0	0	0	0	0	0	0	0	0	0	0	0	0	0	0	0	905	0	0	0	0	0	0	0	0	0	0	0	0	0	0	0	0	0	0	0	0
gene:proph:173133	149	0	79	56	0	0	0	0	0	77	0	187	0	0	0	0	0	0	403	0	186	0	0	86	55	163	0	3677	154	0	0	0	0	57	0	0	70	0	33	0	2144	70
gene:plasmid:145674	0	14	0	10	253	0	0	27	0	4	0	9	1	0	0	4	4	0	0	0	0	24	3	0	0	0	60	6	0	2	0	7	0	0	9	0	0	6	2	76	14	0
gene:proph:181129	0	0	0	0	0	0	0	0	0	0	0	0	0	0	0	6	0	0	0	0	0	0	0	0	0	0	0	0	0	0	0	0	0	0	0	0	0	0	0	7	0	0
gene:plasmid:109959	0	0	0	0	0	0	0	181	0	0	0	0	0	0	0	0	0	0	0	0	0	0	0	0	0	0	0	204	0	0	0	0	0	0	0	0	0	0	0	0	0	0
gene:plasmid:129543	157	0	0	0	0	0	0	0	0	0	0	0	0	0	0	0	0	0	0	0	0	0	0	0	0	0	0	0	0	0	0	0	0	0	0	0	0	0	0	0	0	0
gene:plasmid:10579	0	0	43	0	0	0	0	0	0	0	0	0	0	0	112	0	0	0	0	0	0	95	0	0	0	0	0	0	0	0	0	0	0	0	89	0	0	142	0	0	0	0
gene:vir:7121	0	0	0	0	0	0	5	0	0	0	0	0	10	0	0	0	0	0	0	0	0	0	0	0	0	0	0	0	0	0	0	7	0	0	4	0	0	0	0	0	0	0
gene:plasmid:117352	0	0	0	0	0	0	0	0	0	0	0	0	0	0	0	304	0	0	0	0	0	0	0	0	0	0	23	0	0	0	0	0	0	0	0	0	0	0	0	391	0	0
gene:vir:107138	0	0	0	0	0	0	0	0	0	0	0	0	114	549	0	0	203	0	31	0	0	0	0	0	0	0	0	0	0	1001	48	0	0	27	0	0	0	0	0	0	0	0
gene:proph:160870	53	103	0	0	0	1215	0	0	0	7	45	13	74	1215	0	0	318	0	0	0	54	0	13	0	36	31	3	10	16	1195	0	0	0	17	0	0	178	0	189	0	30	0
gene:plasmid:91686	0	342	406	767	368	0	140	454	0	0	0	394	254	0	407	500	274	0	126	292	0	9645	126	451	502	0	248	268	671	0	143	275	110	50	264	0	137	319	98	0	128	217
gene:proph:177486	0	0	0	0	0	0	0	0	0	0	0	0	0	0	0	0	0	0	0	0	0	1091	0	0	0	0	0	0	0	0	0	0	0	0	0	0	0	0	0	0	0	0
gene:vir:6805	0	0	0	0	0	0	2	0	0	0	0	0	0	0	0	0	0	0	0	0	0	2	0	0	0	0	0	0	0	0	0	0	0	0	0	0	0	0	0	0	0	0
gene:proph:175601	0	0	0	0	0	0	0	0	0	0	0	0	0	0	0	0	0	0	0	0	0	0	0	0	0	0	0	0	0	0	0	0	0	0	0	0	0	0	0	16	0	0
IncFIB(pHCM2)_1_pHCM2_AL513384	0	0	0	0	0	0	0	0	0	0	0	0	0	0	0	118	0	0	0	0	0	0	0	18	0	0	0	0	0	0	0	0	0	0	0	0	0	0	0	308	0	0
gene:plasmid:82856	0	0	0	0	23	0	38	37	0	0	0	0	76	0	0	16	20	0	0	29	0	22	0	0	0	0	0	0	0	7	0	17	0	12	0	0	0	0	0	38	15	0
gene:proph:184796	0	0	0	0	0	0	125	0	0	0	0	0	0	0	58	0	0	0	0	34	0	0	0	0	0	0	0	0	0	0	0	0	0	0	0	0	0	0	0	0	0	0
gene:plasmid:19472	0	0	0	0	0	0	0	0	0	0	0	0	0	0	0	0	0	0	0	0	0	0	0	0	0	0	0	0	0	0	0	0	0	0	0	0	0	0	0	7	0	0
gene:plasmid:28849	0	3	9	9	17	0	20	0	0	4	0	12	30	0	0	0	0	0	9	14	0	0	0	0	16	7	0	0	0	7	0	0	6	8	0	0	0	0	0	5	6	0
gene:plasmid:91634	102	595	434	208	472	177	627	740	0	0	365	1022	697	0	596	157	446	0	221	830	301	170	225	368	217	171	208	422	0	150	200	668	602	241	142	360	1154	293	131	297	264	122
gene:plasmid:127986	8	20	59	101	242	9	239	115	0	0	0	37	8	9	35	62	33	0	23	827	14	64	15	67	22	10	33	33	92	6	14	22	211	42	15	259	7	17	19	57	34	18
gene:proph:173129	262	0	0	73	0	28	0	0	0	111	0	419	0	0	0	0	0	0	605	0	335	0	0	64	53	253	0	7291	205	0	30	0	0	49	0	0	112	0	0	0	3419	61
gene:vir:3013	0	0	0	0	0	0	0	0	0	0	0	0	0	0	0	0	0	0	0	0	0	0	0	0	0	0	0	0	0	0	0	0	22	0	0	0	0	0	0	42	0	0
gene:plasmid:156104	0	0	0	0	0	0	0	0	0	0	0	0	0	0	0	0	0	0	0	0	0	0	6	0	2	0	0	0	0	0	0	0	0	0	0	0	0	0	0	0	0	0
gene:proph:175671	0	0	0	0	0	0	0	0	0	0	0	0	0	0	0	0	0	0	0	0	0	0	0	0	0	0	0	0	0	0	0	0	11	0	0	0	0	0	0	25	0	0
gene:plasmid:90999	167	170	27	27	31	2129	187	100	0	187	3503	195	724	1151	0	0	571	118	100	79	812	16	66	27	179	279	78	58	56	1803	83	29	0	100	0	0	8054	0	556	38	78	0
gene:vir:4514	0	0	0	0	0	0	0	0	0	0	0	0	0	0	0	0	0	0	0	0	0	0	0	0	0	0	0	0	0	0	0	0	0	0	0	0	0	0	0	14	0	0
gene:vir:95268	0	0	0	0	0	0	0	0	0	0	0	0	0	0	0	0	0	0	0	0	0	0	0	0	0	0	0	0	0	0	0	0	0	0	0	0	0	0	0	26	0	0
gene:plasmid:135626	0	0	0	0	0	0	0	0	0	0	0	0	0	0	0	0	0	0	0	0	0	0	0	0	0	0	0	0	0	0	0	0	0	0	0	0	0	0	0	119	0	0
gene:plasmid:17376	0	0	0	0	0	0	154	58	0	0	0	0	0	0	0	0	0	0	105	0	0	0	0	0	0	0	77	0	0	0	0	0	0	0	0	0	0	0	0	52	0	0
gene:plasmid:158865	92	548	378	275	1116	104	535	2186	0	188	370	679	632	68	405	485	422	60	148	971	255	323	304	359	240	149	2314	330	350	118	269	496	358	359	224	400	1041	215	73	1163	241	137
gene:proph:159031	501	800	487	146	503	379	296	0	0	0	237	1378	382	845	4038	2233	910	674	469	136	629	426	2683	707	458	873	195	1483	0	328	392	1048	440	273	3115	1010	168	837	299	1932	568	947
gene:vir:99523	0	0	0	0	0	0	82	0	0	0	0	0	0	0	0	0	0	0	0	0	0	0	0	0	0	0	0	0	0	0	0	0	0	0	0	0	0	0	25	0	0	0
gene:vir:7063	0	0	0	0	2	0	0	0	0	0	0	0	3	0	0	0	0	0	0	10	0	0	0	0	0	0	0	0	0	0	0	0	0	0	2	0	0	0	0	0	0	0
gene:plasmid:19642	22	110	57	27	142	0	82	24	0	127	63	110	30	0	196	566	99	65	71	71	51	6790	88	82	53	106	85	41	24	0	66	194	59	53	191	106	12	91	52	991	41	167
gene:plasmid:141519	440	4110	4489	1822	6016	518	6504	5625	0	1805	1283	2664	1716	724	3119	786	4235	2207	430	3595	238	885	878	6578	8216	805	8304	4246	4647	855	623	3685	700	656	1453	2010	3700	615	745	1301	2738	1658
gene:plasmid:87044	0	0	0	0	35	0	91	145	0	0	0	0	0	0	0	66	52	0	0	54	0	0	0	0	0	0	69	0	0	0	0	0	0	0	0	0	0	0	0	162	0	0
gene:plasmid:19379	0	0	0	60	0	11	0	0	0	66	0	29	0	0	65	123	0	58	0	0	0	5048	0	0	0	60	0	0	300	0	0	49	0	13	0	70	0	20	0	210	0	0
gene:plasmid:139188	0	0	0	0	0	0	0	0	0	0	0	0	0	0	0	0	0	0	0	0	0	0	0	0	0	0	0	0	0	0	0	0	0	19	0	0	0	0	0	0	0	0
gene:plasmid:155943	0	0	0	0	0	0	0	0	0	0	0	0	0	0	0	0	0	0	0	0	0	0	0	0	0	0	0	0	0	0	0	0	0	0	0	0	0	0	0	24	0	0
gene:plasmid:109146	44	228	121	502	2216	34	157	3358	0	0	22	176	62	0	263	1080	147	0	95	430	16	463	51	104	27	74	4811	113	314	21	76	198	117	41	115	29	130	180	35	2074	97	83
gene:vir:96476	0	0	0	0	0	0	0	0	0	0	0	0	0	0	0	0	0	0	0	0	0	0	0	0	0	0	0	4	0	0	0	0	0	0	0	0	0	0	0	0	0	0
gene:plasmid:81920	94	0	0	0	0	0	0	0	0	0	0	0	0	0	0	0	0	0	0	0	0	0	0	0	0	0	0	0	0	0	0	0	0	0	0	0	0	0	0	0	0	0
gene:plasmid:24086	0	0	0	29	50	0	36	6	0	0	0	61	0	53	96	405	52	0	0	23	38	617	152	93	19	46	41	0	0	16	38	110	74	26	199	28	0	62	39	511	0	74
gene:plasmid:16975	0	0	0	0	0	0	0	0	0	0	0	0	102	0	0	0	0	0	0	0	0	0	0	0	0	0	0	0	0	0	0	0	0	0	0	0	0	0	0	0	0	0
gene:plasmid:85523	480	338	493	0	0	254	0	0	0	0	150	460	329	45	430	0	298	0	106	0	0	0	124	169	128	135	0	274	0	262	235	140	0	288	129	0	381	168	103	0	186	90
gene:plasmid:152244	0	10	0	0	0	431	0	0	0	14	322	25	116	195	0	0	112	0	0	0	96	0	0	0	0	135	0	0	0	148	0	0	0	0	0	0	860	0	43	0	0	0
gene:proph:181041	0	0	0	0	0	0	0	0	0	0	0	0	0	0	0	0	0	0	0	0	0	622	0	0	0	0	0	0	0	0	0	0	0	0	0	0	0	0	0	0	0	0
gene:vir:2016	0	0	0	0	0	0	0	0	0	0	0	0	0	0	0	0	0	0	0	0	0	2623	0	0	0	0	0	0	0	0	0	0	0	0	0	0	0	0	0	27	0	0
gene:plasmid:135644	94	743	661	2497	1728	109	2189	2236	0	193	46	781	600	201	555	634	712	592	345	3068	0	429	359	686	695	236	1006	680	1339	126	748	454	1039	223	192	237	222	202	218	1268	315	253
gene:plasmid:158058	0	0	0	0	0	0	0	0	0	14	0	0	0	0	0	0	0	0	0	0	0	0	0	0	0	0	0	0	0	0	0	0	0	0	0	0	0	0	0	0	0	0
gene:plasmid:153810	0	0	0	0	0	0	0	0	0	0	0	0	0	0	0	0	0	0	0	0	0	0	0	0	0	0	0	126	0	0	0	0	0	0	0	0	0	0	0	0	0	0
gene:plasmid:125015	671	0	0	0	0	0	0	0	0	0	0	0	0	0	0	0	0	0	0	0	0	0	0	0	0	0	0	0	0	0	0	0	0	0	0	0	0	0	0	0	0	0
gene:proph:173935	0	0	0	0	0	0	0	0	0	0	0	0	0	0	0	0	0	0	0	0	0	322	0	0	0	0	0	0	0	0	0	0	0	0	0	0	0	0	0	0	0	0
gene:plasmid:151623	0	0	0	0	0	0	0	0	0	0	0	0	0	0	0	0	0	0	0	0	0	0	0	0	0	0	0	0	0	12	0	0	0	0	0	0	0	0	0	0	0	0
ICEberg|65|CTnGERM1|GenBank|AJ557257|1..18842	33385	171138	173593	845182	249962	32373	268495	50657	0	130143	46375	204111	139930	21011	493759	142122	167801	60301	119200	131735	0	569192	27258	316304	92761	84988	32331	199167	330788	47071	229554	231650	39373	69173	370984	249677	29307	228675	138004	31536	121029	300560
gene:vir:7077	0	0	0	0	3	0	0	0	0	0	0	0	0	0	0	0	0	0	0	8	0	0	0	0	0	0	0	0	0	0	0	0	0	0	0	0	0	0	0	0	0	0
gene:plasmid:154685	0	0	0	0	0	0	0	0	0	0	0	0	0	0	0	0	0	0	0	0	0	0	0	0	0	0	0	0	0	0	0	0	0	0	0	0	0	147	0	0	0	0
gene:proph:184724	100	286	174	421	158	120	1091	157	0	130	87	205	394	69	703	1451	325	0	273	808	0	999	97	177	83	236	85	182	115	94	397	300	507	239	779	1023	74	616	472	325	107	384
gene:plasmid:24561	0	0	0	0	3	0	0	0	0	0	0	0	0	0	0	29	0	0	0	0	0	796	0	0	0	0	9	0	0	0	0	8	12	0	0	0	0	0	0	77	0	0
gene:proph:182955	0	0	0	0	0	0	0	0	0	0	0	0	0	0	0	33	0	0	0	0	0	461	0	0	0	0	0	0	0	0	0	0	0	0	0	0	0	0	0	26	0	0
gene:vir:101367	0	0	0	0	0	0	0	0	0	0	0	0	0	0	0	17	0	0	0	0	0	1040	0	0	0	0	0	0	0	0	0	0	0	0	0	0	0	0	0	23	0	0
gene:plasmid:22779	0	0	0	0	0	0	0	0	0	0	0	0	0	0	0	0	0	0	0	0	0	0	0	0	0	0	0	0	0	18	0	0	0	0	0	0	0	0	0	0	0	0
gene:proph:176819	0	0	0	0	0	0	0	0	0	0	0	0	0	0	0	0	0	0	0	0	0	228	0	0	0	0	0	0	0	0	0	0	0	0	0	0	0	0	0	0	0	0
gene:plasmid:19756	16342	6092	4120	7322	7516	186205	8292	10699	0	5455	1169	6229	51084	10181	3233	1077	13914	5826	1219	14817	356	1960	4379	3773	7037	5042	8589	3181	4708	18836	1399	2355	2566	6747	1181	837	3207	1268	62574	6426	1888	1085
gene:vir:95264	0	0	0	0	0	0	0	0	0	0	0	0	0	0	0	0	0	0	0	0	0	0	0	0	0	0	0	0	0	0	0	0	0	4	0	0	0	0	0	0	0	0
gene:plasmid:139558	70	9	5	16	2	4	0	0	0	22	0	0	0	0	23	9	11	0	0	0	0	9	0	0	6	14	0	0	18	0	11	13	18	9	5	0	5	29	0	6	20	17
gene:plasmid:16979	0	0	0	0	0	0	0	0	0	0	0	0	0	0	0	0	0	0	0	0	0	11	0	0	0	0	0	0	0	0	0	0	0	0	0	0	0	0	0	0	0	0
gene:vir:96136	0	0	0	0	0	0	0	22	0	0	0	0	0	0	0	0	0	0	0	0	0	0	0	0	0	0	0	0	0	0	0	0	0	0	0	0	0	0	0	0	0	0
gene:plasmid:28851	60	47	45	27	71	99	76	76	0	40	23	77	93	307	37	31	183	34	66	75	50	26	24	36	80	48	71	49	34	206	117	28	45	95	13	40	43	25	95	48	40	12
gene:proph:181292	0	0	0	0	0	0	0	0	0	0	0	0	0	0	0	0	0	0	0	0	0	286	0	0	0	0	0	0	0	0	0	0	0	0	0	0	0	0	0	0	0	0
gene:proph:181174	0	0	0	0	0	0	0	0	0	0	0	0	0	0	0	7	0	0	0	0	0	165	0	0	0	0	0	0	0	0	0	0	0	0	0	0	0	0	0	0	0	0
gene:plasmid:158551	0	0	0	0	0	0	0	0	0	0	0	0	0	0	0	8	5	0	0	0	0	0	0	0	0	0	0	0	0	0	0	0	0	0	15	27	0	0	0	11	0	0
gene:proph:163594	0	0	11	0	0	0	11	0	0	0	0	0	0	0	0	0	0	0	0	0	0	0	0	0	5	0	0	0	0	0	0	0	0	0	0	0	0	0	0	0	0	0
gene:plasmid:139641	428	2141	433	192	1449	380	498	4437	0	586	1017	2101	1648	215	644	1958	435	215	456	1333	816	601	1164	444	264	620	6990	739	418	498	1236	884	296	1218	506	243	3573	392	0	4353	436	324
gene:plasmid:117802	0	0	0	0	0	0	0	0	0	0	0	0	0	0	0	6	0	0	0	0	0	0	0	0	0	0	0	0	0	0	0	0	0	0	0	0	0	0	0	0	0	0
gene:proph:167157	0	0	0	0	0	0	0	0	0	0	0	0	0	0	0	0	0	0	0	0	0	0	0	0	5	0	0	0	0	8	0	0	0	0	0	0	0	0	0	0	0	0
gene:plasmid:24439	0	0	0	0	0	0	0	0	0	0	0	0	0	0	0	0	0	0	0	0	0	0	0	0	0	0	0	0	0	0	0	0	0	0	0	0	0	0	0	25	0	0
gene:proph:163514	0	0	0	0	0	0	0	0	0	0	380	0	0	0	0	0	15	0	0	0	211	0	0	0	0	0	0	0	0	0	0	0	0	0	0	0	1809	0	0	0	0	0
gene:proph:169142	0	0	0	0	0	0	0	0	0	0	0	0	0	0	0	0	0	0	0	0	0	197	0	0	0	0	0	0	0	0	0	0	0	0	0	0	0	0	0	0	0	0
gene:plasmid:117724	0	0	0	0	0	0	0	0	0	0	0	0	0	0	24	34	0	0	0	0	0	0	0	0	0	0	0	0	0	0	0	0	0	0	60	0	0	0	0	0	0	0
gene:proph:176411	0	0	0	0	0	0	0	0	0	0	0	0	0	0	0	0	0	0	0	6	0	0	0	0	0	0	0	0	0	0	0	0	0	0	0	0	0	0	0	0	0	0
gene:vir:219	0	0	0	0	0	0	0	0	0	0	0	0	0	0	0	0	0	0	0	0	0	0	0	0	0	0	0	0	0	0	0	0	0	0	0	0	0	2	0	4	0	0
gene:proph:169131	0	0	0	0	0	0	0	0	0	0	0	0	0	0	0	0	0	0	0	0	0	337	0	0	0	0	0	0	0	0	0	0	0	0	0	0	0	0	0	0	0	0
gene:plasmid:150835	256	0	0	0	0	0	0	0	0	0	0	194	64	0	0	0	89	0	0	0	0	0	0	0	0	0	0	0	0	0	0	0	0	0	0	0	0	347	0	0	77	56
gene:plasmid:16007	0	0	0	0	80	0	43	0	0	0	40	0	0	0	405	1951	0	0	62	0	0	37911	0	106	0	0	82	0	0	0	0	307	0	0	151	0	0	0	0	981	0	214
gene:plasmid:119377	0	8	4	27	3	0	0	0	0	0	0	0	0	0	0	0	0	0	47	0	0	0	0	0	26	0	4	0	13	0	0	6	0	28	0	0	0	0	0	8	6	0
gene:plasmid:157053	34	0	0	0	0	0	0	0	0	0	0	0	0	0	0	0	0	0	0	0	0	0	90	0	0	0	0	28	0	0	0	0	0	0	0	0	0	0	0	0	0	0
gene:plasmid:120951	0	0	0	0	0	0	0	0	0	0	0	0	0	0	0	0	0	0	0	0	0	0	0	0	0	0	0	9	0	0	0	0	0	0	0	0	0	0	0	0	0	0
gene:plasmid:137754	0	0	162	0	0	0	0	0	0	0	0	209	34	0	94	0	0	0	0	0	0	0	0	0	0	0	0	48	0	0	68	0	0	0	0	0	85	0	0	0	0	0
gene:vir:101335	0	0	0	0	0	0	0	0	0	0	0	0	0	0	0	61	0	0	0	0	0	1752	0	0	0	0	0	0	0	0	0	0	0	0	0	0	0	0	0	125	0	0
gene:proph:159041	0	0	0	0	0	0	0	0	0	0	0	0	0	0	0	13	0	0	0	0	0	0	0	0	0	0	0	0	0	0	0	0	0	0	0	0	0	0	0	17	0	0
gene:proph:175646	0	0	0	0	0	0	0	0	0	0	0	0	0	0	0	0	0	0	0	0	0	0	0	0	0	0	0	0	0	0	0	0	0	0	0	0	0	0	0	37	0	0
gene:proph:170202	0	0	0	0	0	45	0	0	0	0	0	0	0	0	0	0	0	0	0	0	0	0	0	0	0	0	0	0	0	0	0	0	0	0	0	0	0	0	0	0	0	0
gene:plasmid:117070	0	0	0	1038	0	0	0	0	0	0	0	765	0	0	0	0	0	0	0	0	0	0	0	0	0	0	0	0	767	0	0	0	0	0	0	0	0	0	0	0	0	0
gene:vir:7196	0	0	0	0	0	0	0	0	0	0	0	0	0	0	0	0	0	0	0	75	0	0	0	0	0	0	0	0	0	0	0	0	0	0	0	0	0	0	0	0	0	0
gene:plasmid:83040	0	0	0	0	0	0	0	54	0	0	0	0	0	0	0	0	0	0	0	160	0	0	0	0	0	0	0	0	0	0	0	0	0	0	0	0	0	0	0	0	0	0
gene:proph:159063	0	0	0	0	0	0	0	0	0	0	0	0	0	0	0	0	0	0	0	0	0	72	0	0	0	0	0	0	0	0	0	0	0	0	0	0	0	0	0	42	0	0
gene:plasmid:91739	8	0	0	0	0	0	0	0	0	0	0	0	0	0	0	0	0	0	0	0	0	0	0	0	0	0	0	0	0	0	0	0	0	0	0	0	0	0	0	0	23	0
gene:vir:508	0	0	0	0	0	0	0	0	0	0	0	0	0	0	0	0	0	0	0	0	0	1313	0	0	0	0	0	0	0	0	0	0	0	0	0	0	0	0	0	0	0	0
gene:plasmid:152268	35	20	0	0	0	0	0	39	0	30	575	0	134	195	0	0	113	0	0	17	0	0	0	0	30	132	0	0	0	146	0	0	0	47	0	0	872	0	0	0	0	0
gene:plasmid:137765	95	0	0	0	0	0	0	0	0	0	0	94	0	0	0	0	0	0	10	0	0	0	0	0	0	0	0	0	0	0	0	0	0	0	0	0	0	43	0	0	0	0
gene:plasmid:122398	0	0	0	0	0	0	16	17	0	0	0	0	0	0	0	0	0	0	336	0	0	0	0	0	0	15	9	0	0	0	0	0	0	0	4	0	0	0	0	0	0	0
gene:plasmid:19506	0	0	0	0	0	0	0	0	0	0	0	0	0	0	0	0	0	0	0	0	0	0	0	0	0	0	0	0	0	0	0	0	0	0	0	0	0	0	0	9	0	0
gene:plasmid:115141	218	0	0	0	0	0	0	0	0	0	0	0	0	0	0	0	0	0	0	0	0	0	0	0	0	0	0	0	0	0	0	0	0	0	0	0	0	0	0	0	0	0
gene:plasmid:132173	0	0	0	0	0	0	0	0	0	0	0	0	0	0	0	0	0	0	0	0	0	0	0	0	0	0	0	0	0	0	0	0	0	4	0	0	0	0	0	0	0	0
gene:vir:103588	0	0	0	0	0	0	0	0	0	0	0	0	0	0	0	0	0	0	0	0	0	0	0	0	0	0	0	0	0	0	0	0	0	2	0	0	0	0	0	0	0	0
gene:plasmid:110246	0	0	0	0	0	0	0	0	0	0	0	0	0	0	0	0	0	0	0	0	0	0	0	0	0	0	0	0	0	0	0	0	0	0	0	0	0	0	0	18	0	0
gene:plasmid:17368	13	0	0	0	0	0	0	0	0	0	0	0	18	0	0	0	0	0	0	0	0	0	0	0	0	0	0	0	0	0	0	0	0	114	0	0	0	0	0	7	0	0
gene:plasmid:15400	0	0	0	0	0	0	136	0	0	0	0	53	411	0	0	0	0	0	33	148	0	0	0	0	0	0	0	0	0	0	0	0	129	0	0	164	0	0	0	0	0	0
gene:vir:6074	0	0	0	0	0	0	0	0	0	0	0	0	0	0	0	0	0	0	0	0	0	604	0	0	0	0	0	0	0	0	0	0	0	0	0	0	0	0	0	0	0	0
gene:proph:167301	0	0	0	0	0	0	0	0	0	0	0	0	0	0	0	0	0	0	0	0	0	0	0	0	0	0	0	0	0	0	0	0	0	0	0	0	0	562	0	0	0	0
gene:vir:96179	0	0	0	0	0	0	0	29	0	0	0	0	0	0	0	0	0	0	0	0	0	0	0	0	0	0	0	0	0	0	0	0	0	0	0	0	0	0	0	0	0	0
gene:proph:176456	0	0	0	0	0	0	0	0	0	0	0	0	0	0	0	0	0	0	0	0	0	0	0	0	0	0	0	0	0	0	0	0	69	0	0	0	0	0	0	0	0	0
gene:proph:182987	0	0	0	0	0	0	0	0	0	0	0	0	0	0	0	34	0	0	0	0	0	0	0	0	0	0	0	0	0	0	0	0	0	0	0	0	0	0	0	34	0	0
gene:plasmid:119604	122	1072	522	428	7551	0	351	4706	0	0	104	3512	292	103	776	1742	431	0	134	686	0	16740	255	535	172	166	8341	387	1186	118	223	1090	525	126	650	379	274	582	103	6330	187	452
gene:plasmid:87553	0	51	37	0	34	0	0	0	0	0	0	36	0	0	75	379	0	0	0	0	0	2439	0	0	0	0	0	0	0	0	0	71	0	0	73	0	0	0	0	349	0	48
gene:plasmid:136720	0	0	0	0	0	0	0	0	0	0	0	0	0	0	22	0	0	0	12	0	0	3509	0	0	0	0	0	0	0	0	0	0	0	0	0	51	0	0	0	39	0	0
gene:proph:162078	95	0	0	0	0	0	0	0	0	0	0	0	0	0	0	0	0	0	0	0	0	0	0	0	0	0	0	0	0	0	0	0	0	0	0	0	0	0	0	0	0	0
gene:proph:177578	0	0	0	0	0	0	0	0	0	0	0	0	0	0	0	0	0	0	0	0	0	440	0	0	0	0	0	0	0	0	0	0	0	0	0	0	0	0	0	0	0	0
gene:proph:179474	0	0	0	0	0	0	0	0	0	0	0	0	0	0	0	0	0	0	0	0	0	239	0	0	0	0	0	0	0	0	0	0	0	0	0	0	0	0	0	0	0	0
gene:plasmid:133384	0	0	0	0	0	0	0	0	0	0	0	0	2	0	0	0	0	0	0	0	0	0	0	0	0	0	0	0	0	0	0	0	0	0	0	0	0	0	0	0	0	0
gene:plasmid:133218	80	149	296	634	889	251	959	999	0	82	49	212	199	401	121	149	400	225	105	655	90	216	231	323	255	72	545	131	476	493	476	130	661	53	83	60	94	56	37	214	0	139
gene:plasmid:83730	0	119	204	0	0	57	0	0	0	100	0	160	184	0	173	0	122	0	44	0	0	0	0	98	0	0	0	107	0	0	81	127	0	54	38	0	0	88	0	0	60	47
gene:plasmid:83754	90	572	452	312	1307	91	646	2482	0	236	407	746	731	91	463	478	390	85	181	1128	314	398	282	449	274	189	2513	433	403	144	266	499	471	396	216	430	1244	299	91	1303	285	170
gene:proph:161195	0	0	0	0	0	0	0	0	0	0	0	0	0	0	0	0	0	0	0	14	0	0	0	0	0	0	0	0	0	0	0	0	0	0	0	0	0	0	0	0	0	0
gene:plasmid:146150	306	0	0	0	0	0	0	0	0	0	0	1622	0	0	0	0	0	0	0	0	0	0	0	0	0	0	0	0	2049	0	0	0	0	0	0	0	0	0	0	0	0	0
gene:plasmid:156873	0	0	0	0	0	0	344	0	0	0	0	0	0	0	282	0	0	0	0	0	0	0	0	0	0	0	0	0	0	188	0	0	0	0	0	0	0	0	0	0	0	0
gene:plasmid:151227	0	2	0	0	0	0	1	0	0	0	0	0	0	0	0	0	0	0	0	0	0	0	0	0	0	0	0	0	0	0	0	0	0	0	0	0	0	0	0	5	0	0
gene:vir:103657	0	0	13	0	0	0	0	0	0	0	0	0	0	0	0	0	0	0	0	3	0	0	0	0	0	0	0	0	0	0	0	0	0	0	0	0	0	0	0	0	0	0
gene:plasmid:17011	0	0	0	0	0	0	0	0	0	0	0	0	0	0	3	0	0	0	0	0	12	457	0	0	0	0	0	0	0	0	0	0	0	0	0	0	0	0	0	30	0	0
gene:plasmid:81273	0	0	0	0	0	0	4	0	0	0	0	0	0	0	0	0	0	0	0	0	0	0	0	0	0	0	0	0	0	0	0	0	0	0	0	0	0	0	0	6	0	0
gene:plasmid:91759	95	554	423	271	1266	80	662	2286	0	194	412	691	713	88	508	496	424	98	171	936	313	387	272	452	291	178	2480	427	368	128	275	467	423	427	205	455	1267	272	87	1086	304	167
gene:vir:108368	0	0	0	0	0	0	0	0	0	0	0	0	0	0	0	0	0	0	0	12	0	0	0	0	0	0	0	0	0	0	0	0	0	0	0	0	0	0	0	0	0	0
gene:plasmid:149993	0	0	0	0	0	0	0	3	0	0	0	0	0	0	0	0	0	0	0	0	0	0	0	0	0	0	0	0	0	0	0	0	0	0	0	0	0	0	0	0	18	0
gene:proph:163478	0	0	0	0	0	0	0	0	0	12	0	0	0	0	0	0	10	4	0	0	0	0	0	0	32	0	0	0	0	3	0	0	0	0	0	0	0	0	0	0	0	0
gene:vir:6668	0	0	0	0	0	0	0	0	0	0	0	0	2	0	0	0	0	0	0	10	0	0	0	0	6	0	0	0	0	0	0	0	0	0	0	0	0	0	0	0	0	0
gene:plasmid:90997	0	0	0	0	0	0	0	0	0	0	0	129	0	0	0	0	0	0	0	0	0	0	0	0	0	0	0	0	0	0	0	0	0	0	0	0	0	0	0	0	0	0
gene:plasmid:19877	1213	6538	835	78	61	18672	75	56	0	2222	4253	3119	11452	5694	260	16	3547	5191	5168	51	5468	36	1014	423	4743	8854	145	558	126	5454	4916	462	17	3927	28	59	14874	105	2519	91	478	79
gene:plasmid:153787	0	0	0	0	0	0	0	0	0	0	0	0	0	0	0	0	0	0	0	0	0	0	0	0	0	0	0	767	0	0	0	0	0	0	0	0	0	0	0	0	0	0
gene:plasmid:24510	0	0	0	0	0	0	0	0	0	0	0	0	0	0	0	46	0	0	0	0	0	127	0	0	0	0	0	0	0	0	0	0	0	0	0	0	0	0	0	149	0	0
gene:plasmid:28503	206	0	0	0	0	0	0	0	0	0	0	0	0	0	0	0	0	0	0	0	0	0	0	0	0	0	0	0	0	0	0	0	0	0	0	0	0	0	0	0	0	0
gene:plasmid:19301	0	0	0	0	0	0	0	0	0	0	0	0	23	0	37	55	0	0	0	0	0	0	0	0	0	0	0	0	0	0	0	0	0	0	0	0	0	0	0	0	0	0
gene:plasmid:123236	14	0	40	0	0	0	33	0	0	0	0	0	0	0	95	226	0	0	0	0	0	304	0	30	0	0	0	0	0	0	29	74	0	0	180	96	0	0	0	213	0	91
gene:vir:4732	23	0	0	0	0	0	0	0	0	0	0	0	0	0	0	0	0	0	0	0	0	0	0	0	0	0	0	0	0	0	0	0	0	0	0	0	0	0	0	0	0	0
gene:plasmid:152100	30	32	23	0	0	32	0	0	0	25	19	32	26	31	14	0	17	27	17	0	37	0	23	25	25	24	0	14	0	30	10	23	0	27	0	0	20	10	32	0	23	6
gene:proph:181647	0	0	0	0	0	0	0	0	0	0	0	0	0	0	0	0	0	0	0	0	0	0	0	0	0	0	0	0	0	0	0	0	6	0	0	0	0	0	0	16	0	0
gene:plasmid:14557	0	0	0	0	0	0	0	0	0	0	0	0	0	0	0	0	0	0	0	0	0	0	0	0	0	0	0	0	0	0	0	0	0	0	0	0	0	0	0	55	0	0
gene:plasmid:132187	0	0	0	0	0	0	0	0	0	0	0	0	0	0	0	0	0	0	0	11	0	0	0	0	0	0	0	0	0	0	0	0	0	45	0	0	0	0	0	0	0	0
gene:plasmid:139598	0	0	0	0	0	0	0	0	0	0	0	0	0	0	0	448	0	0	0	0	0	0	0	0	0	0	0	0	0	0	0	0	0	0	0	0	0	0	0	707	0	0
gene:plasmid:131951	20	14	24	49	12	21	41	23	0	18	0	11	13	0	27	26	7	0	13	40	0	111	0	8	0	10	35	11	0	0	11	18	21	9	12	17	10	14	16	0	10	29
gene:plasmid:84441	0	199	310	0	0	0	0	0	0	148	0	313	246	0	293	0	0	0	0	0	0	0	73	164	0	0	0	0	0	0	0	200	0	125	0	0	0	115	0	0	0	0
gene:plasmid:124959	0	0	0	0	150	0	269	162	0	0	0	0	0	0	0	0	0	0	0	172	0	0	0	0	0	0	314	0	0	0	0	0	0	0	0	0	0	0	0	0	0	0
gene:proph:176089	0	0	0	0	0	0	0	0	0	0	0	0	0	0	0	0	0	0	0	0	0	0	0	0	0	0	0	0	0	0	0	0	0	0	0	0	0	0	0	24	0	0
gene:vir:105727	0	0	0	0	0	0	1	0	0	0	0	0	0	0	0	3	0	0	0	0	0	0	0	0	0	0	0	0	0	0	0	0	0	0	0	0	0	0	0	0	0	0
gene:plasmid:19599	0	0	0	0	0	0	0	0	0	0	0	0	0	0	0	0	0	0	0	0	0	0	0	0	0	0	0	0	0	0	0	0	0	0	0	0	0	0	0	14	0	0
gene:plasmid:84541	0	0	0	0	0	0	0	0	0	0	0	0	0	0	0	2	0	0	0	0	0	0	0	0	0	0	0	0	0	0	0	0	0	0	0	0	0	0	0	0	0	0
gene:vir:2030	0	0	0	0	0	0	0	0	0	0	0	0	0	0	0	0	0	0	0	0	0	3887	0	0	0	0	0	0	0	0	0	0	0	0	0	0	0	0	0	0	0	0
gene:proph:163574	0	21	0	0	0	0	0	0	0	13	979	105	97	13	0	0	29	0	0	0	300	0	0	0	0	214	0	0	0	30	0	14	0	39	0	0	2639	0	0	0	0	0
gene:vir:103635	0	0	8	0	0	0	0	0	0	0	0	0	0	0	0	0	0	0	0	0	0	0	0	0	0	0	0	0	0	0	0	0	0	0	0	0	0	0	0	0	0	0
gene:vir:6825	0	0	0	0	0	0	0	0	0	0	0	0	0	0	0	0	0	0	0	12	0	0	0	0	0	0	0	0	0	0	0	0	0	0	0	0	0	0	0	0	0	0
gene:plasmid:119017	0	0	0	0	0	0	0	22	0	0	0	0	0	0	0	0	0	0	167	0	0	0	0	0	38	0	0	0	0	0	0	0	0	0	0	0	0	0	0	0	0	0
gene:plasmid:123305	0	0	0	0	0	0	100	0	0	0	0	0	0	0	150	350	0	0	0	0	0	16655	0	0	0	0	0	0	0	0	0	93	118	0	177	208	0	94	0	161	0	0
gene:plasmid:19446	0	0	0	0	0	0	0	0	0	0	0	0	0	0	0	0	0	0	0	0	0	0	0	0	0	0	0	0	0	0	0	0	0	0	0	0	0	0	0	11	0	0
gene:plasmid:147581	0	0	0	0	0	0	0	0	0	0	0	0	267	0	0	0	0	0	0	0	0	0	0	0	0	0	0	0	0	0	0	0	0	47	0	0	0	0	0	0	0	0
gene:vir:5702	0	0	0	0	0	0	0	0	0	0	0	0	0	0	0	0	0	0	0	0	0	1231	0	0	0	0	0	0	0	0	0	0	0	0	0	0	0	0	0	0	0	0
gene:plasmid:14724	16	0	0	0	0	0	15	0	0	0	0	8	0	0	0	0	0	0	0	17	0	0	0	0	0	0	0	0	0	0	0	0	0	0	0	0	0	15	0	0	0	0
gene:vir:107123	187	46	0	0	0	1481	0	0	0	29	64	0	232	0	0	0	0	0	0	0	88	0	0	0	22	0	0	0	0	0	0	0	0	77	0	0	46	0	577	0	0	0
gene:plasmid:124926	0	113	0	0	0	1752	0	44	0	155	857	0	333	1674	0	0	609	125	88	0	280	0	0	0	0	95	0	51	0	2904	97	0	0	0	0	0	2119	0	272	0	79	0
rep1_4_repE(orf17)_NC011140	0	0	0	0	0	0	0	0	0	0	0	186	0	0	0	508	0	0	0	0	0	0	0	0	0	0	0	0	0	0	0	0	0	0	0	0	0	0	0	342	0	0
rep4_3_ORF(pMBB1)_EFU26268	0	0	81	0	293	0	0	59	0	0	57	0	56	0	92	48	80	0	0	0	0	36	0	117	153	0	127	72	0	0	67	95	0	0	60	107	65	39	0	403	0	50
gene:plasmid:93388	65	0	80	101	399	0	0	426	0	0	0	0	0	13	0	0	45	0	0	835	0	0	0	0	0	0	0	0	0	0	0	0	0	0	43	0	0	78	0	0	0	0
gene:plasmid:25354	0	0	0	0	0	0	0	0	0	0	0	0	0	0	0	0	0	0	0	0	0	59	0	0	0	129	0	0	0	0	0	0	0	0	0	0	0	0	0	45	0	0
gene:plasmid:82858	1293	4983	5508	1743	6681	1419	6912	7341	0	1543	3885	7575	9054	510	5788	2315	4110	1093	2569	10672	3314	2302	3068	5252	2506	1893	2563	3915	2529	1758	2883	7367	5374	3352	2455	4747	9340	5194	1574	3770	3070	2200
gene:plasmid:139395	0	0	0	0	0	0	0	0	0	0	0	0	0	0	0	0	0	0	0	0	0	4	0	0	0	0	0	0	0	0	0	0	0	0	0	0	0	0	0	0	0	0
gene:proph:174819	0	0	0	0	0	0	0	0	0	0	0	0	0	0	0	0	0	0	0	0	0	0	0	0	0	0	0	0	0	0	0	0	0	0	0	0	0	0	0	46	0	0
gene:proph:184675	0	0	0	0	0	0	0	0	0	0	0	0	0	0	0	0	0	0	0	0	0	52	0	0	0	0	0	0	0	0	0	0	0	0	0	0	0	0	0	0	0	0
gene:plasmid:130009	0	0	0	84	0	0	0	0	0	0	0	0	0	0	0	0	0	0	0	0	0	91	0	0	0	0	0	0	0	0	0	0	44	0	0	0	0	0	0	0	0	0
gene:vir:108946	0	0	0	0	0	0	0	0	0	0	0	0	0	0	0	0	0	0	0	4	0	0	0	0	0	0	0	0	0	0	0	0	0	0	0	0	0	0	0	0	0	0
gene:plasmid:151643	38	36	27	0	0	44	0	0	0	22	19	30	24	15	17	0	15	21	23	0	33	3	20	24	43	20	0	12	0	27	13	28	0	20	7	0	21	8	26	0	9	6
gene:plasmid:14829	0	0	0	0	27	0	60	26	0	0	0	0	0	0	0	0	0	0	0	0	0	0	0	0	0	0	0	0	0	0	0	0	0	0	0	0	0	0	0	0	0	0
gene:vir:103517	0	0	0	0	0	0	0	0	0	0	0	0	0	0	0	0	0	0	0	7	0	0	0	0	0	0	0	0	0	0	0	0	0	0	0	0	0	0	0	0	0	0
gene:vir:6471	0	0	0	0	0	0	0	0	0	0	0	0	0	0	0	0	0	0	0	27	0	0	0	0	0	0	0	0	0	0	0	0	0	0	0	0	0	0	0	0	0	0
gene:proph:179382	0	52	6	0	0	0	6	0	0	0	2	2	0	0	53	127	11	0	9	7	0	6811	6	7	0	24	20	2	0	0	19	29	2	0	17	4	0	13	0	173	0	10
gene:plasmid:28574	7790	35606	3937	441	570	92048	824	709	0	18996	28029	25544	79495	26980	2298	125	23458	31036	24604	442	39242	258	4477	2214	23469	54013	1256	2829	1026	39968	46179	3115	138	20247	237	272	103913	929	15299	341	2675	634
gene:vir:107101	97	0	0	0	0	1401	0	0	0	0	0	0	198	0	0	0	0	0	253	0	128	0	0	0	0	0	0	0	0	0	442	0	0	22	0	0	0	0	303	0	0	0
IncX3_1__JN247852	0	0	0	0	0	0	0	0	0	0	17	0	0	0	0	6	0	0	0	0	0	0	0	0	0	0	0	0	0	0	0	0	0	0	0	0	0	0	0	27	0	8
gene:proph:176829	0	0	0	0	0	0	0	0	0	0	0	0	0	0	0	0	0	0	0	0	0	1919	0	0	0	0	0	0	0	0	0	0	0	0	0	0	0	0	0	0	0	0
gene:plasmid:20396	521	0	0	0	0	0	0	0	0	0	0	0	0	0	167	0	0	0	0	0	59	0	0	0	0	0	0	0	134	104	0	0	0	0	0	0	0	0	0	0	137	0
gene:plasmid:119731	0	0	0	0	0	0	0	0	0	0	0	0	0	0	0	0	0	0	0	0	0	0	0	0	0	0	0	0	0	0	0	0	0	0	0	5	0	0	0	0	0	0
gene:vir:103523	0	0	0	0	0	0	0	0	0	16	0	0	0	0	0	0	0	0	0	42	0	0	0	0	0	0	0	0	0	0	0	0	0	0	0	0	0	0	0	0	0	0
gene:proph:176914	0	0	0	0	0	0	0	0	0	0	0	0	0	0	0	0	0	0	0	0	0	635	0	0	0	0	0	0	0	0	0	0	0	0	0	0	0	0	0	0	0	0
gene:plasmid:139268	0	0	223	426	2379	0	5434	2545	0	0	0	0	0	0	122	443	119	0	0	1886	0	172	0	229	213	0	2721	178	111	0	0	83	575	0	0	210	0	127	0	942	89	0
gene:plasmid:124048	0	0	0	0	0	0	0	0	0	0	0	0	6	0	0	0	0	9	0	0	0	0	5	0	0	8	0	0	0	0	0	8	0	0	0	0	0	0	0	69	0	0
gene:proph:176742	0	0	0	0	0	0	0	0	0	0	0	0	0	0	0	0	0	0	0	0	0	236	0	0	0	0	0	0	0	0	0	4	0	0	0	0	0	0	0	0	0	0
gene:plasmid:133472	38	0	0	0	0	0	0	0	0	0	0	0	0	0	0	0	0	0	0	0	0	0	0	0	0	0	0	0	0	0	0	0	0	0	0	0	0	0	0	0	41	0
gene:proph:163466	0	0	4	0	0	0	0	0	0	0	0	0	66	0	0	0	0	0	0	0	0	0	0	7	21	0	0	0	0	0	0	0	0	9	0	0	0	0	0	0	0	0
gene:plasmid:92402	0	0	0	0	0	0	0	0	0	0	0	0	0	0	0	0	0	0	0	0	0	0	350	0	0	0	0	0	0	0	0	0	0	0	0	0	0	0	0	0	0	0
gene:vir:9540	2	0	0	0	0	0	0	0	0	0	0	0	0	0	0	0	0	0	0	0	0	0	0	0	0	0	0	0	0	0	0	0	0	0	0	0	0	0	0	0	0	0
gene:plasmid:17131	0	88	69	0	71	18	73	74	0	45	15	0	39	17	41	0	95	0	777	78	0	0	29	117	178	0	226	97	105	0	30	70	0	18	27	98	0	0	0	62	58	41
gene:proph:163518	0	0	0	0	0	0	0	0	0	0	5	0	16	0	0	0	0	0	0	0	0	0	0	0	0	0	0	0	0	0	0	0	0	5	0	0	26	0	0	0	0	0
gene:vir:104429	0	0	0	0	0	0	0	0	0	0	0	0	0	0	0	0	0	0	0	0	0	120	0	0	0	0	0	0	0	0	0	0	0	0	0	0	0	0	0	0	0	0
gene:plasmid:27510	0	0	0	0	0	0	0	0	0	0	0	0	0	0	0	0	0	0	0	0	0	0	0	0	0	0	0	0	0	0	0	0	0	7	0	0	0	0	0	0	0	0
gene:plasmid:15094	0	0	0	0	0	0	0	0	0	0	0	191	0	0	0	0	0	0	0	0	0	0	0	0	0	0	0	0	0	0	0	0	0	0	0	0	0	0	0	0	0	0
gene:plasmid:85119	40	0	0	0	0	0	0	0	0	128	0	7	38	0	0	0	12	120	195	0	0	0	0	0	142	0	8	12	0	0	0	0	0	29	0	0	0	3	0	0	0	0
gene:plasmid:112769	0	0	0	0	0	0	0	6	0	0	0	0	110	41	0	0	31	0	0	0	0	0	14	0	86	32	25	0	69	42	0	0	0	51	0	0	0	0	0	0	0	0
ICEberg|47|Tn5251(partofTn5253)|GenBank|FJ711160|1..18033	4901	14187	25325	103797	83307	24931	122841	136950	0	7047	2060	14627	20189	33521	11189	14545	33683	24543	16444	84597	7242	18740	14679	23584	24112	4741	57150	15015	45283	39423	42988	10035	63644	5929	4386	6156	8850	4686	4368	39683	9270	5627
gene:proph:172538	0	0	0	0	0	0	0	0	0	0	0	0	0	0	0	0	0	0	0	0	0	68	0	0	0	0	0	0	0	0	0	0	0	0	0	0	0	0	0	0	0	0
gene:vir:105325	121	39	0	0	0	3565	0	0	0	10	0	0	79	5634	0	0	1775	0	6	0	0	9	0	0	14	0	0	113	0	7873	0	8	0	28	0	0	5	0	503	0	163	0
gene:plasmid:110307	0	0	0	0	0	0	0	0	0	0	0	0	0	0	0	0	0	0	0	0	0	0	0	0	0	0	0	0	0	0	0	0	0	0	0	0	0	0	0	64	0	0
gene:plasmid:145990	427	1569	2560	12106	5344	240	10021	8210	0	1038	222	1313	758	579	1698	2448	1847	995	719	4923	24	1120	693	3662	3329	632	4112	2731	6841	303	514	1349	3450	491	608	2179	160	407	521	4249	1374	835
gene:plasmid:30255	0	0	0	0	0	0	0	0	0	0	0	0	0	0	6	0	0	0	0	0	0	0	0	0	0	0	0	0	0	0	0	0	0	0	0	0	0	0	0	0	0	0
gene:plasmid:83855	0	0	0	19	0	0	0	0	0	0	0	0	0	0	0	0	0	0	0	0	0	0	0	0	0	0	0	0	0	0	0	0	0	0	0	0	0	0	0	0	0	0
gene:plasmid:17290	88	0	0	0	0	0	0	0	0	0	0	0	0	0	0	0	0	0	0	0	0	0	0	0	0	0	0	0	0	0	0	0	0	0	0	0	0	0	0	0	0	0
ICEberg|377|ICESa2603|GenBank|AE009948|1256680..1311028	0	66630	22650	0	0	0	37728	24733	0	0	0	473429	1142914	188321	40378	55462	260782	0	37074	0	0	72717	0	18319	0	0	17614	0	0	470399	31398	41514	177295	117272	16998	37417	0	19973	21492	112981	0	29253
gene:proph:180369	0	0	0	0	0	0	0	0	0	0	0	0	0	0	0	0	0	0	0	0	0	0	0	0	0	0	0	0	0	0	0	0	5	0	0	0	0	0	0	0	0	0
gene:plasmid:123178	0	0	0	0	0	0	0	0	0	0	0	0	0	0	0	0	0	0	0	0	0	0	0	0	0	0	0	0	0	0	0	0	0	0	0	0	0	0	0	96	0	0
gene:proph:184705	0	0	0	0	0	0	0	0	0	0	0	0	0	0	0	0	0	0	0	43	0	0	0	0	0	0	0	0	0	0	0	0	0	0	0	0	0	0	0	0	0	0
gene:proph:181106	0	0	0	0	0	0	0	0	0	0	0	0	0	0	0	0	0	0	0	0	0	560	0	0	0	0	0	0	0	0	0	0	0	0	0	0	0	0	0	0	0	0
gene:plasmid:133191	0	0	0	0	0	0	0	0	0	0	0	0	0	0	0	0	0	0	0	0	0	0	0	0	0	0	0	0	0	0	0	0	0	0	0	0	0	0	0	82	0	0
ICEberg|192|ICE(Tn4371)6033|GenBank|CP001068|2715199..2769318	14963	0	0	0	0	0	0	0	0	0	0	0	0	0	0	0	0	0	18205	0	0	0	0	0	0	0	0	0	0	0	0	0	0	0	0	0	0	14136	0	0	0	0
gene:plasmid:132161	0	0	0	0	0	0	0	0	0	0	0	0	0	0	0	0	0	0	0	0	0	0	0	0	0	0	0	0	0	0	0	0	0	25	0	0	0	0	0	0	0	0
gene:plasmid:28833	157	241	25	0	0	2617	0	0	0	454	1179	453	431	121	0	0	202	503	24	0	526	0	84	0	185	793	0	27	0	234	0	0	0	144	0	0	3655	0	609	0	0	0
gene:plasmid:154495	0	0	0	0	0	0	0	0	0	0	0	0	0	0	0	0	0	0	0	0	0	0	0	0	0	0	0	0	0	0	0	0	0	0	0	0	0	0	2	0	0	0
gene:proph:162093	424	0	0	0	0	0	0	0	0	0	0	0	0	0	0	0	0	0	0	0	0	0	0	0	0	0	0	0	0	0	0	0	0	0	0	0	0	0	0	0	0	0
gene:vir:6065	0	0	0	0	0	0	0	0	0	0	0	0	0	0	0	5	0	0	0	0	0	804	0	0	0	0	0	0	0	0	0	0	0	0	0	0	0	0	0	0	0	0
gene:plasmid:155325	0	0	0	0	0	0	0	0	0	241	518	442	566	0	0	0	356	297	208	0	492	0	0	152	416	0	0	0	0	0	114	175	0	319	0	0	0	0	0	0	0	0
gene:plasmid:24242	181	1256	564	123	352	113	236	218	0	327	198	1054	451	334	1720	4336	577	410	442	188	0	29936	130	630	401	792	338	372	449	279	587	1301	772	259	1020	493	149	700	346	5336	213	1066
gene:vir:105296	0	0	0	0	0	0	0	0	0	0	0	10	12	0	0	0	0	0	0	0	0	0	0	0	3	16	0	0	0	0	0	0	0	0	0	0	0	0	0	0	0	0
gene:plasmid:151266	0	0	56	0	257	0	83	0	0	0	0	283	46	0	115	1193	52	0	61	39	0	149	25	87	36	244	101	35	0	47	134	134	66	45	118	78	0	72	27	1436	38	104
gene:plasmid:158148	15	0	0	0	0	0	0	0	0	0	44	0	0	0	0	0	0	0	0	0	0	0	0	0	0	0	0	0	0	0	31	0	0	32	0	0	0	0	0	0	0	0
gene:vir:105332	26	24	0	0	0	247	0	0	0	0	50	0	42	0	0	0	0	0	59	0	54	0	0	0	0	0	0	0	0	0	138	0	0	0	0	0	46	0	86	0	0	0
gene:vir:107095	0	0	0	0	0	0	0	0	0	0	0	98	397	6545	0	0	2040	0	488	0	0	34	0	0	104	0	0	213	0	10438	816	0	0	95	0	0	0	0	0	0	382	0
gene:plasmid:153103	0	0	0	0	0	0	0	0	0	0	0	0	0	0	261	34	94	0	0	0	0	0	0	0	0	64	0	88	0	36	0	32	114	0	171	0	0	45	0	0	0	62
gene:vir:95203	0	0	0	0	0	0	0	0	0	0	0	0	0	0	0	0	4	0	0	0	0	0	0	0	0	0	0	0	0	0	0	0	0	0	0	0	0	0	0	0	0	0
gene:plasmid:87097	0	0	0	0	0	0	0	0	0	0	0	0	0	0	0	0	0	0	4	0	0	0	0	0	0	0	0	0	0	0	0	0	0	6	0	0	0	0	0	0	0	0
gene:plasmid:85911	0	0	17	0	0	0	0	0	0	0	0	0	0	0	0	0	0	0	0	0	6	0	0	0	0	0	0	0	0	0	0	0	0	18	0	0	0	0	0	0	0	0
gene:plasmid:85715	0	0	115	0	0	0	0	0	0	0	0	0	46	0	141	0	55	0	0	0	0	0	0	0	0	0	0	0	0	0	0	0	0	65	0	0	72	0	0	0	0	0
gene:plasmid:135201	193	699	704	968	8651	144	1432	19446	0	215	348	835	616	66	1138	5321	651	105	430	5982	295	1781	289	785	243	337	28162	650	2041	111	515	906	959	340	593	506	1130	596	156	9458	517	567
gene:plasmid:17118	0	201	126	125	111	72	371	50	0	0	0	119	272	43	374	314	224	102	103	242	0	552	36	0	60	109	0	92	0	71	197	159	64	88	283	135	0	304	232	73	27	126
Col(MG828)_1__NC_008486	0	142	83	0	161	0	266	15	0	58	0	0	28	52	200	524	81	0	73	86	0	268	0	65	0	112	20	0	0	0	64	241	100	32	176	82	0	150	43	1160	39	188
gene:plasmid:133315	5	0	0	0	0	0	0	0	0	0	0	0	0	0	0	0	0	0	0	0	0	0	0	0	0	0	0	0	0	0	0	0	0	0	0	0	0	0	0	0	0	0
gene:vir:7058	0	0	27	0	0	0	0	0	0	0	0	0	0	0	0	0	0	0	0	29	0	0	0	0	0	0	0	0	0	0	0	0	0	0	0	0	0	0	0	0	0	0
gene:plasmid:153276	274	0	0	0	0	0	0	0	0	0	0	0	0	0	0	0	0	0	0	0	0	0	0	0	0	0	0	0	0	0	0	0	0	0	0	0	0	0	0	0	0	0
gene:plasmid:115777	0	0	13	0	0	0	19	0	0	0	0	0	0	0	10	0	0	0	0	0	0	0	0	0	0	0	0	0	0	0	0	0	0	0	0	0	0	0	0	0	0	0
gene:plasmid:24283	0	64	0	0	0	0	0	0	0	0	0	38	0	9	82	90	20	0	16	0	0	1629	0	0	7	46	0	0	0	0	0	68	0	0	0	0	15	34	0	128	0	54
gene:plasmid:148200	0	0	0	0	0	0	0	0	0	0	0	0	0	0	0	0	0	0	0	0	0	0	0	0	0	0	0	0	0	0	0	0	0	0	0	0	0	0	0	1	0	0
gene:proph:174884	22	0	0	44	0	138	46	0	0	0	0	0	31	0	14	0	0	0	19	0	0	0	0	0	30	0	40	23	0	0	0	0	20	0	11	0	0	0	0	53	0	0
gene:plasmid:112246	1266	812	277	292	0	378	0	0	0	1211	0	1456	152	0	392	0	0	1097	333	0	74	0	473	0	236	424	0	559	2362	1005	172	253	59	197	112	0	253	292	0	0	255	83
gene:vir:107114	49	28	0	0	0	498	0	0	0	0	0	0	99	0	0	0	0	0	148	0	0	0	0	0	21	0	0	0	0	0	292	0	0	0	0	0	0	0	105	0	0	0
gene:plasmid:119026	0	0	0	0	0	0	0	3	0	0	0	0	0	0	0	0	0	0	0	0	0	0	0	0	0	0	0	0	0	0	0	0	0	0	0	0	0	0	0	0	0	0
gene:plasmid:117755	0	0	0	0	622	0	46	1555	0	0	0	0	0	0	0	203	0	0	0	0	0	0	0	0	0	0	1767	0	0	0	0	0	0	0	26	0	0	0	0	650	0	0
gene:plasmid:91802	0	0	0	0	0	0	0	0	0	0	0	0	0	0	0	0	0	0	0	0	0	0	16	0	0	0	0	0	0	0	0	0	0	0	0	0	0	0	0	0	0	0
gene:plasmid:14766	1087	4186	4761	1636	5851	1232	6199	6600	0	1311	3527	6264	8359	453	5233	2048	3744	968	2255	9702	2962	2155	2711	4877	2342	1670	2321	3472	2257	1403	2662	6581	4858	2950	2292	4444	8042	4835	1404	3459	2909	2034
gene:plasmid:158560	0	0	2	0	0	0	0	0	0	0	0	0	0	0	0	0	0	0	0	0	0	0	0	0	0	0	0	0	0	0	0	0	0	0	0	0	0	0	0	0	0	0
gene:plasmid:121472	0	0	0	0	0	0	0	0	0	0	0	0	0	0	0	0	0	0	0	0	0	63	0	0	0	0	0	0	0	0	0	0	0	0	0	0	0	0	0	0	0	0
rep22_2_repU(pKKS825)_FN377602.2	4353	0	1284	2320	2130	51451	1738	1828	0	0	0	0	5561	0	1078	282	3208	0	403	1764	0	0	0	1207	0	0	1867	1394	1111	0	0	1079	375	1401	559	0	47678	0	0	641	647	560
gene:plasmid:14727	0	0	0	0	21	0	0	5	0	0	0	0	0	0	0	0	0	0	0	0	0	0	0	0	0	0	0	0	0	0	0	0	0	0	0	0	0	0	0	0	0	0
gene:plasmid:157052	68	65	0	0	0	34	0	0	0	0	0	0	0	0	0	0	0	0	0	0	21	0	218	0	0	0	0	0	0	0	0	38	0	0	0	0	9	0	0	0	0	0
gene:proph:176864	0	0	0	0	0	0	0	0	0	0	0	0	0	0	0	4	0	0	0	0	0	19	0	0	0	0	0	0	0	0	0	0	0	0	0	0	0	0	0	0	0	0
gene:plasmid:24435	0	0	0	0	0	0	0	0	0	0	0	0	0	0	0	0	0	0	0	0	0	0	0	0	0	0	0	0	0	0	0	0	0	0	0	0	0	0	0	31	0	0
gene:vir:80677	132	0	0	0	0	187	0	0	0	39	0	163	0	39	0	0	0	0	0	0	647	0	0	0	0	0	0	3838	0	46	0	0	0	0	0	0	676	0	148	0	2754	0
gene:proph:179425	0	0	0	0	0	0	0	0	0	0	0	0	0	0	0	0	0	0	0	0	0	867	0	0	0	0	0	0	0	0	0	0	0	0	0	0	0	0	0	0	0	0
gene:proph:183549	0	0	0	0	0	0	0	0	0	0	0	0	0	0	0	0	0	0	0	0	0	272	0	0	0	0	0	0	0	0	0	0	0	0	0	0	0	0	0	74	0	0
ICEberg|80|ICESpn8140|GenBank|FR671412|1..26888	18304	0	0	0	0	0	0	0	0	0	0	0	0	0	0	0	0	0	0	0	0	0	0	0	19591	10601	0	0	0	0	0	0	0	0	0	0	0	0	0	0	2329	0
gene:vir:6651	0	0	0	0	0	0	0	0	0	0	0	0	0	0	0	0	0	0	0	14	0	0	0	0	0	0	0	0	0	0	0	0	0	0	0	0	0	0	0	0	0	0
gene:proph:164837	0	0	0	0	0	0	0	0	0	0	0	0	0	0	0	0	0	0	0	0	0	0	0	0	0	0	0	0	0	0	0	0	0	0	18	0	0	0	0	0	0	0
gene:plasmid:25339	0	0	0	0	0	0	0	0	0	0	0	0	0	0	0	0	0	0	0	0	0	0	0	0	0	0	0	0	0	0	0	0	0	0	0	0	0	0	0	0	0	3
gene:vir:7144	0	0	5	0	0	0	0	0	0	0	0	0	0	0	0	0	0	0	0	8	0	0	0	0	0	0	0	0	0	0	0	0	0	0	0	0	0	0	0	0	0	0
gene:vir:3398	0	0	0	0	0	0	0	0	0	0	0	0	0	0	0	0	0	0	0	0	0	0	0	0	0	0	0	0	0	0	0	0	0	7	0	0	0	0	0	0	0	0
gene:plasmid:14648	251	0	0	107	257	0	269	245	0	0	3302	274	5435	335	0	0	289	0	277	327	930	0	0	0	486	274	241	0	0	388	150	0	0	2105	0	0	6166	458	0	0	422	0
gene:plasmid:19669	12	168	0	0	0	26	0	0	0	70	0	106	54	54	139	115	64	0	38	0	0	2845	0	0	0	122	0	43	0	40	50	53	66	0	0	32	0	56	0	201	15	77
gene:plasmid:154920	310	0	175	0	0	0	0	0	0	0	0	0	229	0	207	0	126	0	0	0	0	0	0	141	0	0	0	0	0	0	0	0	0	0	0	0	0	0	0	0	0	83
gene:vir:103457	0	0	12	0	0	0	0	0	0	0	0	0	0	0	0	0	0	0	0	0	0	0	0	0	0	0	0	0	0	0	0	0	0	0	0	0	0	0	0	0	0	0
gene:vir:95559	0	0	0	0	0	0	0	0	0	0	0	0	0	0	0	0	0	0	0	0	0	0	0	0	0	0	0	0	12	0	0	0	0	0	0	0	0	0	0	0	0	0
gene:plasmid:82869	5	8	24	13	45	0	66	29	0	12	0	0	19	0	48	65	19	0	16	65	6	83	0	26	25	0	11	8	1	5	17	4	84	24	0	74	8	39	17	171	8	0
gene:proph:172520	0	0	0	0	0	0	0	0	0	0	0	0	0	0	93	100	0	0	0	0	0	1566	0	0	0	0	0	0	0	0	0	0	0	0	64	0	0	0	0	221	0	0
gene:plasmid:87369	154	138	30	0	27	2189	177	99	0	191	3465	186	698	1154	34	0	510	106	84	71	869	11	43	16	205	254	89	57	58	1812	116	16	25	123	0	0	8149	0	514	37	64	16
gene:proph:181231	0	0	0	0	0	0	0	0	0	0	0	0	0	0	0	0	0	0	0	0	0	137	0	0	0	0	0	0	0	0	0	0	0	0	0	0	0	0	0	0	0	0
gene:plasmid:120143	1022	0	0	0	0	0	0	0	0	0	0	0	0	0	0	0	0	0	0	0	0	0	0	0	0	0	0	0	0	0	0	0	0	0	0	0	0	0	0	0	0	0
gene:plasmid:20683	0	0	0	0	0	0	0	0	0	0	0	0	0	0	0	0	0	0	0	0	0	0	0	0	0	0	0	0	0	0	0	8	0	0	0	0	0	0	0	0	0	0
gene:vir:108395	0	0	33	0	0	0	44	0	0	0	0	0	0	0	0	0	0	0	12	24	0	0	0	14	0	6	0	0	0	0	0	0	0	23	47	0	0	0	0	0	0	0
gene:plasmid:115901	0	0	0	0	0	0	0	0	0	0	0	0	0	0	0	0	0	0	0	0	0	0	12	0	0	0	0	0	0	0	0	0	0	0	0	0	0	0	0	0	0	0
gene:plasmid:135991	0	0	0	0	0	0	0	0	0	0	0	0	0	0	0	0	0	0	0	0	0	0	0	0	0	0	0	0	0	0	0	0	0	23	0	0	0	0	0	29	0	0
gene:plasmid:19748	96	318	643	712	2944	64	4607	2770	0	173	0	212	151	109	382	478	405	352	162	1529	0	258	159	730	1020	147	1831	520	582	51	94	243	756	76	87	572	36	77	106	1200	363	117
gene:proph:169145	0	0	0	0	0	0	0	0	0	0	0	0	0	0	0	0	0	0	0	0	0	1072	0	0	0	0	0	0	0	0	0	0	0	0	0	0	0	0	0	0	0	0
gene:plasmid:17279	0	0	0	0	0	0	0	0	0	0	0	0	0	0	8	0	0	0	0	0	0	0	0	0	0	0	0	0	0	0	0	0	0	0	0	0	0	0	0	0	0	0
gene:proph:184805	0	0	0	0	2	0	0	0	0	0	0	0	0	0	0	0	0	0	0	0	0	5	0	0	0	0	0	0	0	0	0	2	0	0	0	11	0	0	0	0	0	0
gene:plasmid:92482	32	0	0	0	0	0	0	0	0	0	0	0	0	0	0	0	0	0	0	0	0	0	0	0	0	0	0	0	0	21	0	0	0	0	0	0	0	0	0	0	0	0
rep5_7_rep(pJE1)_AF051916.1	978	627	125	86	0	8488	133	0	0	777	7965	1335	867	414	39	0	794	1021	3314	62	9854	0	240	82	1039	1026	141	103	410	2386	9394	154	0	192	0	0	32098	0	1172	0	57	44
gene:vir:6841	0	0	0	0	0	0	0	0	0	0	0	0	0	0	0	0	0	0	0	10	0	4	0	0	0	0	0	0	0	0	0	0	0	0	0	0	0	0	0	0	0	0
gene:vir:80006	0	0	0	0	0	0	0	0	0	0	0	0	0	0	0	0	0	0	0	0	85	0	0	0	0	0	0	0	0	0	0	0	0	0	0	0	552	0	0	0	0	0
gene:proph:163543	81	0	79	0	335	482	450	523	0	0	0	0	238	497	0	44	247	0	73	485	0	0	0	0	129	0	1019	0	79	545	50	0	45	47	0	0	1625	0	0	0	0	0
gene:plasmid:15990	0	0	12	0	15	0	0	0	0	0	12	0	9	0	20	88	0	0	0	0	0	0	0	16	0	0	0	0	0	0	0	0	0	0	17	28	0	0	10	97	0	14
gene:vir:7049	0	0	7	0	0	0	0	0	0	0	0	0	2	0	0	0	0	0	0	6	0	0	0	3	0	0	0	0	0	0	0	0	0	0	0	0	0	0	0	0	0	2
gene:plasmid:149999	0	29	26	0	12	0	0	19	0	0	0	0	11	0	15	0	11	0	0	8	0	0	0	29	63	0	20	14	15	0	0	0	0	0	0	9	0	0	3	0	0	7
gene:vir:101353	0	0	0	0	0	0	0	0	0	0	0	0	0	0	0	0	0	0	0	0	0	3583	0	0	0	0	0	0	0	0	0	0	0	0	0	0	0	0	0	105	0	0
gene:plasmid:135986	0	0	0	0	0	0	0	0	0	0	0	0	0	0	0	0	0	0	0	0	0	0	0	0	0	0	0	0	0	0	2	0	0	13	0	0	0	0	0	29	0	0
gene:vir:9779	0	0	0	0	0	0	0	0	0	0	0	0	0	0	0	0	0	0	0	0	0	0	0	0	0	0	0	0	0	0	0	0	0	0	0	0	0	0	0	31	0	0
gene:plasmid:117684	0	0	0	0	0	0	0	0	0	0	0	0	0	0	0	0	17	0	0	0	0	0	0	0	0	0	0	0	0	0	0	0	0	0	7	0	0	13	0	0	0	0
gene:plasmid:15292	0	0	0	0	0	0	0	0	0	0	0	0	0	0	0	0	0	0	0	0	0	0	0	0	0	0	0	0	0	0	0	0	0	0	0	0	0	326	0	0	0	0
gene:vir:108358	0	3	0	0	0	0	0	0	0	0	0	0	0	0	0	0	0	0	0	0	0	0	0	0	0	0	0	0	0	0	0	0	0	0	0	0	0	0	0	0	0	0
gene:vir:6902	0	0	0	0	0	0	0	0	0	0	0	0	0	0	0	0	0	0	0	2	0	5	0	0	0	0	0	0	0	0	0	0	0	0	0	0	0	0	0	0	0	0
gene:plasmid:127460	0	0	154	991	393	18	562	238	0	0	0	118	88	0	149	123	152	0	136	344	0	232	0	219	0	0	162	156	0	32	77	107	219	59	0	81	0	45	76	79	0	59
gene:plasmid:87454	0	0	0	0	0	0	0	0	0	0	0	0	0	0	0	0	0	0	0	0	0	17	0	0	0	0	0	0	0	0	0	0	0	0	70	0	0	0	0	0	0	0
gene:plasmid:15503	0	23	0	0	284	0	490	448	0	0	0	0	28	0	0	18	0	0	23	285	0	0	0	0	67	45	135	0	0	0	16	0	99	25	0	31	0	0	0	396	0	0
gene:plasmid:117345	0	0	0	0	0	0	0	0	0	0	0	0	0	0	0	4	0	0	0	0	0	8	0	0	0	0	0	0	0	0	0	0	0	0	0	0	0	0	0	0	0	0
gene:vir:6062	0	0	0	0	0	0	0	0	0	0	0	0	0	0	0	0	0	0	0	0	0	1611	0	0	0	0	0	0	0	0	0	0	0	0	0	0	0	0	0	0	0	0
gene:plasmid:91018	37	13	0	0	0	566	0	0	0	16	753	0	45	0	0	0	33	6	0	0	246	0	0	0	11	0	0	0	0	14	0	0	0	7	0	0	2163	0	151	0	0	0
gene:vir:105343	29	0	0	0	0	2662	0	0	0	0	0	0	136	3120	0	0	909	0	12	0	0	10	0	0	0	26	0	0	0	4396	14	0	0	23	0	0	0	0	131	0	0	0
gene:plasmid:85101	239	408	0	0	0	5991	69	97	0	673	2741	278	1225	4890	112	0	1783	588	212	57	881	0	77	0	249	411	81	107	154	6768	269	0	0	188	0	0	8309	0	1106	0	145	0
gene:plasmid:155236	843	600	186	182	0	251	0	0	0	777	0	1013	114	0	260	0	74	822	255	0	0	0	440	0	185	304	0	341	1813	648	103	178	52	127	68	0	189	198	0	0	178	65
gene:vir:81120	0	0	0	0	0	0	0	0	0	0	0	0	0	0	2	0	0	0	0	4	0	0	0	0	5	0	0	0	0	0	0	0	0	0	0	0	0	0	0	0	0	0
gene:vir:95281	0	7	0	0	0	4	0	0	0	0	0	10	0	0	4	0	0	0	0	2	0	0	0	0	0	0	0	0	0	0	0	0	0	0	0	0	0	0	0	0	0	6
gene:plasmid:17159	0	0	0	0	0	0	8	5	0	0	0	0	0	0	0	0	5	0	0	0	0	0	0	12	0	0	0	0	0	0	0	0	0	0	0	0	0	0	0	0	0	0
gene:plasmid:154413	0	0	0	0	0	0	0	0	0	0	0	102	0	0	47	0	0	0	0	0	0	0	0	0	0	0	0	0	0	112	0	0	0	46	0	0	0	0	0	0	0	0
gene:vir:105309	94	0	0	0	0	7892	0	0	0	0	0	0	399	8167	0	0	2289	0	0	0	0	0	0	0	0	88	0	0	0	12121	55	0	0	46	0	0	0	0	434	0	0	0
gene:proph:184643	0	0	0	0	0	0	0	0	0	0	0	0	0	0	0	19	0	0	0	0	0	437	0	0	0	0	0	0	0	0	0	0	0	0	0	0	0	0	0	48	0	0
ICEberg|427|Tn6086|GenBank|HM636636|1..24468	4034	21842	26842	64348	127302	3905	161997	145214	0	7049	8648	17899	10574	7182	20674	24381	23009	15683	7104	60422	2451	12751	8776	32261	35770	6372	61652	22886	30969	5875	6947	18470	23664	4265	7439	19412	36182	5883	7193	49620	12556	9380
gene:vir:97290	0	0	0	0	0	0	0	0	0	0	186	0	0	0	0	0	0	0	0	0	0	0	0	0	0	0	0	0	0	0	0	0	0	0	0	0	554	0	0	0	0	0
gene:plasmid:148940	0	47	0	0	0	0	0	0	0	17	0	0	0	0	0	0	0	0	0	0	0	0	0	0	0	35	0	0	0	8	0	0	0	11	11	0	0	12	0	150	0	0
gene:vir:95255	0	0	0	0	0	0	0	0	0	0	0	0	0	0	0	0	0	0	0	0	0	0	0	0	0	0	0	0	0	0	0	0	0	0	0	0	0	0	0	47	0	0
gene:plasmid:154437	0	0	0	0	0	0	141	0	0	0	0	48	0	0	0	46	83	0	0	168	0	0	0	0	0	0	0	0	32	0	34	0	125	0	0	0	0	0	0	0	0	0
gene:proph:183636	0	0	0	0	0	0	0	0	0	0	0	0	0	0	0	0	0	0	0	0	0	196	0	0	0	0	0	0	0	0	0	0	0	0	0	0	0	0	0	0	0	0
gene:plasmid:152685	36	0	23	0	0	28	0	0	0	0	0	0	23	0	38	22	0	0	34	0	0	0	0	24	0	0	0	0	0	133	37	0	36	56	0	0	0	34	0	0	24	0
gene:plasmid:97786	0	0	0	0	43	0	69	22	0	0	0	0	0	0	0	0	0	0	0	52	0	49	0	0	0	0	0	0	17	0	0	0	64	14	0	17	0	0	0	0	0	0
gene:plasmid:136016	0	0	0	0	0	0	0	0	0	0	0	0	0	3	0	0	0	0	0	0	0	0	0	0	0	0	0	0	0	0	0	0	0	0	0	0	0	0	0	0	0	0
gene:proph:179429	0	0	0	0	0	0	0	0	0	0	0	0	0	0	0	37	0	0	0	0	0	350	0	0	0	0	0	0	0	0	0	0	0	0	0	0	0	0	0	62	0	0
gene:plasmid:114253	0	0	0	0	0	0	0	0	0	0	0	0	0	0	0	0	0	0	0	0	0	0	0	0	0	0	0	0	0	0	0	0	0	0	0	0	0	0	0	17	0	0
gene:plasmid:136317	0	5	0	0	0	0	0	0	0	0	0	0	0	0	0	0	0	0	0	0	0	0	0	0	0	0	0	0	0	0	0	0	0	0	0	0	0	0	0	9	0	0
gene:proph:171081	0	0	0	0	0	0	0	0	0	0	0	0	0	0	0	0	1	0	0	0	0	0	0	0	0	0	0	0	0	2	0	0	6	0	0	0	0	0	0	61	0	0
gene:plasmid:154050	0	0	0	0	0	0	0	0	0	0	0	0	0	0	0	0	0	0	0	0	12	0	0	0	0	0	0	0	0	0	0	0	0	0	0	0	0	0	0	0	0	0
gene:plasmid:139404	0	0	0	7	0	0	0	0	0	0	0	0	0	0	0	0	0	0	0	0	0	4	0	0	0	0	0	0	0	0	0	0	0	0	0	0	0	0	0	0	0	0
gene:plasmid:14690	0	0	0	119	109	0	173	109	0	0	0	0	0	0	0	0	0	0	0	123	0	0	0	0	0	0	0	0	0	0	0	0	0	0	0	0	0	0	0	0	0	0
gene:vir:2041	0	0	0	0	0	0	0	0	0	0	0	0	0	0	0	0	0	0	0	0	0	1009	0	0	0	0	0	0	0	0	0	0	0	0	0	0	0	0	0	0	0	0
rep7_5_CDS1(pKC5b)_AF378372	4074	20276	2279	223	265	54162	397	335	0	10969	16679	13175	42915	15641	1232	60	12122	17489	14521	255	21965	97	2529	1255	13910	30572	669	1593	545	21373	24397	1697	83	11896	114	160	57997	512	8653	179	1358	347
gene:plasmid:133354	3431	21064	384	116	333	34262	811	510	0	1252	786	1242	1217	5579	236	71	1141	1460	1612	249	1162	119	1534	297	2680	1153	433	575	414	2525	887	1088	247	614	56	172	3908	74	3956	483	299	45
ICEberg|3|CTnDOT|GenBank|AJ431573|1..7655	3118	6936	7860	13513	5409	1981	7345	1095	0	10057	4911	12364	11386	1584	32510	28695	12059	0	12358	2803	0	224729	2264	12869	3756	3947	2586	6970	32764	2836	40541	15175	7742	11096	30197	21471	3522	29363	9181	11357	4790	19866
gene:vir:10433	0	0	0	0	9	0	0	0	0	0	0	0	0	0	0	0	0	0	0	0	0	0	0	0	0	0	0	0	0	0	0	0	0	0	0	0	0	0	0	8	0	0
ICEberg|183|2096-RD.2|GenBank|CP000261|1057904..1120305	0	0	0	412236	0	0	419268	0	0	0	0	0	0	0	0	0	0	0	0	0	0	0	0	0	0	0	0	0	452199	0	0	0	0	0	0	0	0	0	0	113710	0	0
gene:proph:176923	0	0	0	0	0	0	0	0	0	0	0	0	0	0	0	0	0	0	0	0	0	278	0	0	0	0	0	0	0	0	0	0	0	0	0	0	0	0	0	0	0	0
gene:plasmid:90906	125	0	0	0	0	0	0	0	0	0	0	0	0	0	0	0	0	0	0	0	0	0	0	0	0	0	0	0	0	0	0	0	0	0	0	0	0	0	0	0	0	0
gene:vir:103666	0	0	8	0	2	0	3	0	0	0	0	0	0	0	0	0	3	0	0	0	0	0	0	0	0	0	0	0	0	0	0	0	0	0	0	0	0	0	0	0	0	0
gene:vir:106552	0	0	0	0	0	0	0	0	0	0	0	0	0	0	0	0	0	0	0	0	0	0	0	0	0	0	0	0	0	0	0	0	0	0	7	0	0	0	6	0	0	0
gene:proph:168676	69	0	0	0	0	0	0	0	0	0	0	0	0	0	0	0	0	0	0	0	0	0	21	0	0	0	0	0	0	164	14	0	0	33	0	0	0	0	0	0	30	0
gene:proph:175028	0	0	0	0	0	0	0	0	0	0	0	0	0	0	0	0	0	0	0	0	0	1577	0	0	0	0	0	0	0	0	0	0	0	0	0	0	0	0	0	0	0	0
gene:proph:173900	0	0	0	0	0	0	0	0	0	0	0	0	0	0	0	0	0	0	0	0	0	159	0	0	0	0	0	0	0	0	0	0	0	0	0	0	0	0	0	0	0	0
gene:plasmid:156374	417	1777	2656	10996	6601	210	12542	8848	0	1012	244	1508	847	598	1705	2271	1956	975	828	5619	31	1523	680	3862	3718	596	4284	2846	6440	317	568	1464	3564	441	685	2033	201	440	552	3666	1527	926
gene:plasmid:16054	20	113	113	24	145	22	91	26	0	153	36	138	71	50	319	1181	140	0	81	126	76	2504	170	156	121	0	104	62	0	36	138	271	85	55	475	115	22	153	85	1436	81	234
gene:proph:183583	0	0	0	0	0	0	0	0	0	0	0	0	0	0	0	24	0	0	0	0	0	934	0	0	0	0	8	0	0	0	0	0	0	0	0	0	0	0	0	149	0	0
gene:plasmid:17326	0	25	0	0	23	0	127	88	0	0	0	0	0	0	0	0	0	0	21	35	0	91	0	0	0	0	0	0	0	0	0	18	595	34	0	0	0	0	0	290	0	0
gene:plasmid:82848	937	3934	3879	1061	4517	1036	4512	4678	0	1161	2934	6071	6025	384	4080	1619	2930	815	1569	6997	2192	1502	2461	3925	2119	1503	1667	3005	1514	1225	2111	5539	3187	2510	1879	3028	6596	3950	1000	2245	2308	1596
gene:plasmid:117715	0	0	0	0	0	0	0	0	0	0	0	0	0	0	0	15	0	0	0	0	0	0	0	0	0	0	0	0	0	0	0	0	0	0	0	0	0	0	0	0	0	0
gene:plasmid:91669	0	0	0	0	0	0	0	0	0	0	0	0	0	0	0	0	173	0	131	0	0	0	0	0	0	0	0	0	0	0	0	442	0	0	0	0	0	209	0	0	0	356
gene:vir:104147	0	0	0	0	0	0	0	0	0	0	0	0	0	0	0	0	0	6	0	0	0	0	0	0	0	0	0	0	0	0	0	0	0	0	0	0	0	0	0	0	0	0
gene:plasmid:85555	0	0	127	0	0	0	0	0	0	0	0	0	100	0	0	0	0	0	0	0	0	0	0	0	0	0	0	90	0	0	0	0	0	0	0	0	0	166	0	0	0	0
gene:plasmid:14689	0	0	0	39	38	0	50	0	0	0	0	0	0	0	0	0	0	0	0	62	0	0	0	0	0	0	0	0	0	0	0	0	0	0	0	0	0	0	0	0	0	0
gene:vir:6716	0	0	0	0	0	0	0	0	0	0	6	0	0	0	0	0	0	0	0	0	0	0	0	0	0	0	0	0	0	0	0	0	0	0	0	0	0	0	0	0	0	0
gene:plasmid:135616	161	1178	1514	3050	1631	170	1600	1496	0	381	477	827	2524	332	1986	677	1104	735	1390	1797	632	1468	1007	1777	1293	643	819	1181	1759	318	5290	1106	1066	563	869	752	1060	684	666	1382	630	801
gene:plasmid:84293	756	0	85	0	0	164	0	0	0	0	0	380	171	153	0	0	0	0	980	0	1220	0	312	0	0	0	0	236	0	176	235	0	0	1568	0	0	96	147	0	0	263	35
gene:plasmid:155939	0	0	0	0	0	0	0	0	0	0	0	0	0	0	0	0	0	0	0	0	0	0	0	0	0	0	0	0	0	0	0	0	0	0	0	0	0	0	0	103	0	0
gene:vir:3427	0	0	0	0	0	0	0	0	0	0	0	0	0	0	0	20	0	0	0	0	0	0	0	0	0	0	0	0	0	0	0	0	0	0	0	0	0	0	0	0	0	0
gene:vir:80675	159	0	0	0	0	282	0	0	0	100	136	607	0	117	0	0	0	0	0	0	1069	0	0	0	0	135	0	6351	0	98	0	0	0	57	0	0	909	0	104	0	4830	58
gene:plasmid:154645	0	0	0	0	0	0	0	0	0	0	0	0	0	0	0	0	56	0	0	0	0	0	0	0	0	0	0	0	0	0	0	0	0	0	0	0	0	0	0	0	0	0
gene:vir:103600	0	0	0	0	0	0	15	0	0	0	0	0	0	0	0	0	0	0	0	18	0	0	0	0	0	0	0	0	0	0	0	0	0	0	0	0	0	0	0	0	0	0
gene:plasmid:135221	1546	922	378	360	0	462	0	0	0	1502	0	1742	210	170	477	77	107	1454	475	0	93	0	600	95	314	606	0	617	3082	1222	231	277	73	270	159	0	381	348	0	0	273	104
gene:vir:6453	0	0	0	0	0	0	0	0	0	0	0	0	0	0	0	0	0	0	0	39	0	0	0	0	0	0	0	0	0	0	0	0	0	0	0	0	0	0	0	0	0	0
gene:vir:131	0	0	0	0	0	0	0	0	0	0	0	0	0	0	0	0	0	0	0	0	0	45	0	0	0	0	0	0	0	0	0	0	0	0	0	0	0	0	0	9	0	0
gene:plasmid:142738	765	0	345	0	546	0	1323	0	0	0	0	0	0	0	0	0	0	0	0	949	0	0	0	200	0	0	0	0	0	0	0	0	0	327	0	0	0	308	0	0	0	0
gene:plasmid:123331	0	0	0	0	0	0	0	0	0	0	0	0	0	0	0	0	0	0	0	0	0	0	0	0	0	0	0	0	0	0	0	0	0	0	0	4	0	0	0	0	0	0
gene:proph:181054	0	0	0	0	0	0	0	0	0	0	0	0	0	0	11	0	0	0	0	0	0	474	0	0	0	0	0	0	0	0	0	0	0	0	0	0	0	0	0	0	0	0
IncW_1__EF633507	195	703	953	77	345	391	287	120	0	204	78	1361	465	42	843	54	466	0	193	397	56	58	317	467	185	156	141	523	174	197	375	874	169	381	179	127	508	941	160	164	271	177
gene:plasmid:19781	0	0	0	0	0	0	0	0	0	0	0	0	0	0	0	0	0	0	0	0	0	12	0	0	0	0	0	0	0	0	0	0	0	0	0	0	0	0	0	0	0	0
gene:plasmid:129190	0	34	0	0	114	16	0	0	0	0	0	0	0	0	0	0	0	0	0	163	0	0	0	0	0	0	0	0	0	0	38	0	113	0	0	0	21	50	0	106	37	0
gene:plasmid:19386	0	0	0	0	0	0	0	0	0	0	0	0	0	0	0	0	0	0	0	0	0	4	0	0	0	0	0	0	0	0	0	0	0	0	0	9	0	0	0	0	0	0
gene:plasmid:154412	63	0	0	0	0	0	0	0	0	0	0	0	0	0	46	0	0	0	43	0	0	0	0	0	0	0	0	41	0	39	0	0	0	64	0	0	0	0	0	0	48	0
gene:plasmid:121583	0	0	0	0	0	0	0	0	0	0	0	0	0	0	0	56	0	0	0	0	0	0	0	0	0	0	0	0	0	0	0	0	0	0	0	0	0	0	0	0	0	0
gene:proph:180897	131	0	0	0	0	0	0	0	0	0	0	0	0	0	0	0	0	0	0	0	0	0	0	0	0	0	0	0	0	0	0	0	0	0	0	0	0	0	0	0	0	0
gene:vir:96319	0	0	0	0	0	0	0	0	0	0	0	0	0	0	0	0	0	0	0	0	0	0	0	0	0	0	0	0	0	0	1	0	0	0	0	0	0	0	0	0	0	0
gene:plasmid:130592	150	0	0	0	0	0	0	0	0	0	0	0	0	0	0	0	0	0	0	0	0	0	0	0	0	0	0	0	0	0	0	0	0	0	0	0	0	0	0	0	0	0
gene:proph:172454	0	0	0	0	0	0	0	0	0	0	0	0	0	0	0	0	0	0	0	0	0	191	0	0	0	0	0	0	0	0	0	0	0	0	0	0	0	0	0	0	0	0
gene:plasmid:84622	0	0	0	0	0	0	23	0	0	0	0	0	0	15	27	73	12	0	0	0	0	4204	0	0	0	26	0	0	0	0	0	15	0	0	20	0	0	0	0	114	0	0
gene:plasmid:28776	0	0	0	0	0	51	0	0	0	0	0	0	13	0	0	0	0	52	0	0	0	0	0	0	28	0	0	0	0	0	0	0	0	0	0	0	15	0	0	0	0	0
gene:plasmid:14794	0	0	0	5	8	0	14	17	0	0	0	0	0	0	0	2	9	0	0	16	0	0	0	0	0	0	0	0	0	0	0	0	0	0	0	0	0	5	0	6	0	0
gene:plasmid:141249	0	138	214	0	0	0	0	0	0	0	0	232	148	0	217	0	152	0	32	0	0	0	0	78	0	0	0	111	0	0	67	176	0	109	72	0	0	0	0	42	70	0
gene:plasmid:117681	0	34	0	0	95	0	152	196	0	0	0	39	457	0	0	0	0	0	46	138	0	53	0	0	0	0	0	0	0	0	0	56	117	0	0	0	0	0	0	0	0	0
gene:vir:6080	0	0	0	0	0	0	0	0	0	0	0	0	0	0	0	0	0	0	0	0	0	1510	0	0	0	0	0	0	0	0	0	0	0	0	0	0	0	0	0	0	0	0
gene:plasmid:91770	53	280	214	197	649	41	392	1388	0	195	262	381	416	48	235	309	232	0	99	534	180	193	170	292	163	81	1295	268	183	0	173	198	234	210	156	232	730	87	0	674	135	80
gene:plasmid:92153	0	0	0	0	0	0	0	0	0	0	0	0	28	0	23	0	0	0	27	0	0	0	0	0	0	0	0	0	0	0	0	20	0	0	0	0	0	0	0	0	0	0
gene:proph:175022	0	0	0	0	0	0	0	0	0	0	0	0	0	0	0	0	0	0	0	0	0	206	0	0	0	0	0	0	0	0	0	0	0	0	0	0	0	0	0	0	0	0
gene:vir:106574	0	0	0	0	0	0	33	0	0	0	0	0	7	0	0	0	0	0	0	7	0	0	0	0	0	0	0	0	0	0	0	0	0	0	0	0	0	0	0	0	0	0
IncN2_1__JF785549	0	0	0	0	0	0	0	0	0	0	0	0	0	0	0	0	0	0	0	0	0	0	479	0	0	0	0	0	0	0	0	0	0	0	0	0	0	0	0	0	0	0
gene:plasmid:130567	101	0	0	0	0	0	0	0	0	0	0	0	0	0	0	0	0	0	0	0	0	0	0	0	0	0	0	0	0	0	0	0	0	0	0	0	0	0	0	0	153	0
gene:plasmid:30745	0	0	0	0	16	0	0	0	0	0	0	0	0	0	27	169	14	0	0	0	0	1632	0	0	0	0	0	0	0	0	0	36	0	0	0	0	0	0	0	145	0	0
gene:plasmid:145707	0	122	0	81	1575	0	47	541	0	0	0	0	0	0	0	49	0	0	0	0	0	116	0	0	0	0	723	31	0	0	0	61	0	0	58	0	0	0	0	860	0	30
gene:proph:179462	0	0	0	0	0	0	0	0	0	0	0	0	0	0	0	0	0	0	0	0	0	0	0	0	0	0	0	0	0	0	0	0	0	0	0	0	0	0	0	18	0	0
gene:plasmid:117713	0	0	0	0	0	0	0	0	0	0	0	0	0	0	0	2	0	0	0	0	0	0	0	0	0	0	0	0	0	0	0	0	0	0	2	0	0	0	0	4	0	0
gene:plasmid:30819	0	0	0	0	0	0	0	0	0	0	0	0	0	0	36	160	0	0	0	0	0	1581	0	0	0	0	0	0	0	0	36	44	0	0	0	31	0	0	0	172	0	24
gene:plasmid:132152	0	0	0	78	62	0	50	67	0	0	0	0	13	0	22	17	0	0	31	0	0	0	0	0	0	0	0	0	0	0	0	0	0	0	0	0	0	0	0	0	0	0
gene:plasmid:152330	0	0	0	0	0	0	0	0	0	0	0	0	0	0	0	0	0	0	0	0	0	165036	0	0	0	0	0	0	0	0	0	0	0	0	0	0	0	0	0	65068	0	0
gene:plasmid:28790	0	0	0	0	0	0	0	0	0	0	0	0	0	0	0	0	0	0	0	0	0	0	0	0	0	0	0	0	0	0	0	0	0	0	0	0	0	0	0	0	10	0
gene:vir:80647	66	0	0	0	0	95	0	0	97	17	11	125	0	0	0	0	0	0	0	0	141	0	0	6	0	14	0	1814	0	0	0	0	0	0	0	0	128	0	49	0	1238	0
gene:plasmid:16015	108	628	497	268	566	224	720	817	0	145	419	1084	792	40	658	200	552	0	267	943	334	179	255	354	300	196	230	456	241	147	242	715	657	230	131	500	1274	296	186	333	276	134
gene:proph:181685	0	0	0	0	0	0	0	0	0	0	0	0	0	0	0	0	0	0	0	0	0	0	0	0	0	0	0	0	0	0	0	0	9	0	0	0	0	0	0	30	0	0
gene:plasmid:91048	165	1287	525	0	401	122	276	205	0	372	218	1056	471	337	1644	4538	593	412	515	154	0	30638	100	589	379	940	317	408	449	281	580	1466	797	244	981	571	164	743	332	5646	246	1052
gene:proph:181171	0	0	0	0	0	0	0	0	0	0	0	0	0	0	0	0	0	0	0	0	0	58	0	0	0	0	0	0	0	0	0	0	0	0	0	0	0	0	0	0	0	0
gene:plasmid:150021	0	0	6	0	0	0	3	0	0	0	0	0	0	0	11	0	0	0	11	7	0	0	0	7	28	0	7	10	0	4	0	0	0	0	2	0	0	0	0	4	3	0
gene:vir:94149	0	0	0	0	0	0	0	0	0	0	212	0	0	0	0	0	0	0	0	0	0	0	0	0	0	0	0	0	0	0	0	0	0	0	0	0	602	0	0	0	0	0
gene:vir:93893	0	0	0	0	0	0	0	0	0	0	0	0	0	0	0	0	0	0	0	3	0	5	0	0	0	0	0	0	0	0	0	0	0	0	0	0	0	0	0	0	0	0
gene:vir:108947	0	0	0	0	0	0	0	0	0	0	0	0	0	0	0	0	0	0	0	18	0	0	0	0	0	0	0	0	0	0	0	0	0	0	0	0	0	0	0	0	0	0
gene:vir:79567	0	0	0	0	0	0	0	0	0	0	0	0	0	0	0	11	0	0	0	0	0	314	0	0	0	0	0	0	0	0	0	0	0	0	0	0	0	0	0	0	0	0
gene:vir:106562	0	0	0	0	0	0	8	0	0	0	0	0	0	0	7	0	0	0	0	0	0	2	0	0	0	0	0	0	0	0	0	0	0	0	0	0	0	8	6	0	0	0
gene:plasmid:140968	57	498	423	223	1141	88	550	2159	0	189	357	688	650	64	430	487	380	83	157	1035	249	350	246	422	217	185	2395	346	399	90	285	454	341	385	206	400	1075	250	90	1041	287	125
gene:plasmid:135653	0	0	0	0	0	0	0	0	0	0	0	0	0	0	0	0	0	0	0	0	0	0	0	0	0	0	0	0	0	0	0	0	0	0	0	0	0	0	0	278	0	0
gene:vir:79531	0	0	0	0	0	0	0	0	0	0	0	0	0	0	0	0	0	0	0	0	0	254	0	0	0	0	0	0	0	0	0	0	0	0	0	0	0	0	0	0	0	0
gene:proph:181083	0	0	0	0	0	0	0	0	0	0	0	0	0	0	0	59	0	0	0	0	0	1855	0	0	0	0	0	0	0	0	0	0	0	0	0	0	0	0	0	143	0	0
gene:plasmid:112471	0	0	0	0	0	0	0	0	0	0	0	0	0	0	0	0	0	0	0	0	0	0	0	0	0	0	0	0	0	0	0	0	0	0	0	0	0	30	0	0	0	0
gene:plasmid:85107	0	0	0	0	0	0	0	0	0	0	0	0	0	0	0	0	92	0	0	0	0	0	0	0	0	0	25	0	0	0	0	0	0	45	0	0	0	0	0	0	0	0
gene:plasmid:117985	0	0	0	0	0	0	0	0	0	0	0	0	0	0	0	0	0	0	0	0	0	0	60	0	0	0	0	23	0	0	0	0	0	0	0	0	0	0	0	0	0	0
gene:plasmid:14553	0	13	0	0	0	0	0	0	0	11	0	0	0	0	0	0	10	0	0	0	2	0	0	0	0	0	0	2	0	0	4	10	7	0	0	0	0	7	0	47	0	0
gene:plasmid:93374	45	0	124	115	565	27	339	258	0	0	0	0	804	0	93	0	73	0	0	401	0	0	29	131	105	0	110	0	64	0	0	26	0	225	56	59	160	62	0	46	74	35
gene:vir:95224	0	0	0	0	0	0	0	0	0	0	0	0	0	0	0	0	0	0	0	0	0	0	0	0	0	16	0	0	0	0	0	0	0	0	0	0	0	0	0	0	0	9
gene:plasmid:128205	25	28	60	234	100	25	110	134	0	0	85	48	118	0	73	83	80	0	112	98	83	102	0	61	61	0	73	64	103	58	108	49	91	77	34	94	113	51	79	141	73	40
gene:plasmid:152257	0	0	0	0	0	0	0	0	0	0	0	0	0	0	0	0	0	0	0	0	0	0	0	0	0	0	0	0	0	0	0	0	0	0	0	13	0	0	0	0	0	0
gene:vir:108919	0	0	0	0	0	0	0	0	0	0	0	0	0	0	0	0	0	0	0	15	0	0	0	0	0	0	0	0	0	0	0	0	0	0	0	0	0	0	0	0	0	0
gene:plasmid:119730	0	0	6	0	0	0	0	0	0	0	0	0	0	0	0	0	0	0	0	0	0	0	0	0	0	0	0	0	0	0	0	0	0	0	0	0	0	0	0	9	0	0
gene:plasmid:25504	140	1061	431	87	320	103	215	176	0	296	186	962	369	249	1567	3862	515	0	395	188	0	26055	109	534	321	694	290	299	435	254	496	1260	684	216	939	465	116	635	372	4429	216	878
gene:vir:3486	0	0	0	0	0	0	0	0	0	0	0	0	0	0	0	0	0	0	0	0	0	0	0	0	0	0	0	0	0	0	0	0	0	0	0	0	0	0	0	16	0	0
gene:plasmid:154741	0	0	0	0	0	0	0	0	0	0	0	0	0	0	0	0	0	0	0	0	0	0	0	0	0	0	0	0	0	126	0	0	0	0	0	0	0	0	0	0	0	0
gene:plasmid:112566	1189	843	568	0	92	1239	184	106	0	1954	894	2618	1965	481	162	43	583	3508	908	59	664	53	424	1012	6658	868	210	252	176	1833	1326	127	60	1498	35	64	2383	67	284	72	114	53
gene:plasmid:28872	337	0	25	31	0	13179	0	0	0	130	0	172	230	101	0	0	0	0	508	0	0	0	73	0	108	149	0	0	978	0	1141	0	0	109	0	0	653	0	1693	0	90	0
gene:plasmid:87730	0	0	121	350	238	0	146	8186	0	0	0	14	0	0	54	142	0	21	31	846	0	175	0	67	16	0	14954	50	40	0	0	0	33	0	0	19	12	32	0	2005	17	0
gene:plasmid:124961	0	0	0	0	0	0	95	0	0	0	0	0	0	0	0	0	0	0	0	72	0	0	0	0	64	0	179	0	0	0	0	0	0	0	0	0	0	0	0	0	0	0
gene:proph:167694	0	0	0	0	0	0	0	0	0	0	0	0	0	0	0	0	0	0	0	0	0	0	0	0	1	0	0	0	0	0	0	0	0	0	0	0	0	0	0	0	0	0
gene:plasmid:28593	614	303	68	0	0	8489	0	0	0	367	0	564	124	151	34	0	64	352	542	0	100	0	164	0	575	1044	0	74	203	286	0	40	0	149	0	0	0	0	1291	0	87	0
gene:plasmid:87374	0	304	0	0	0	0	0	0	0	0	20	0	87	0	0	0	0	0	0	0	54	0	0	0	0	0	0	0	0	0	0	0	0	0	0	0	0	0	0	0	0	0
gene:proph:184771	0	0	0	0	0	0	43	0	0	0	0	0	0	0	0	0	0	0	0	0	0	0	0	0	0	0	0	0	0	0	0	0	0	0	0	0	0	0	0	0	0	0
gene:proph:173131	198	0	0	35	0	27	53	0	0	74	58	322	0	0	68	0	0	0	596	0	256	0	0	64	59	192	0	4411	252	0	45	0	0	40	0	0	74	0	0	0	2869	68
gene:vir:770	0	0	0	0	0	0	2	0	0	0	0	0	0	0	0	0	0	0	0	0	0	0	0	0	0	0	0	0	0	0	0	0	0	0	0	0	0	0	0	0	0	0
gene:plasmid:149985	52	69	69	29	0	30	0	0	0	0	12	79	22	0	96	0	38	0	23	35	0	120	0	29	35	41	14	46	0	0	66	0	0	25	62	0	52	92	35	25	15	54
gene:plasmid:17422	0	0	0	0	0	0	0	0	0	0	0	71	24	139	0	0	93	0	0	0	0	0	0	0	0	370	0	0	0	132	0	0	0	0	0	0	0	0	0	0	0	0
gene:proph:181709	0	0	0	0	0	0	0	0	0	0	0	0	0	0	0	0	0	0	0	0	0	0	0	0	0	0	0	0	0	0	0	0	0	0	0	0	0	0	0	68	0	0
gene:plasmid:139595	0	0	0	0	0	0	0	0	0	0	0	0	0	0	0	0	0	0	0	0	0	0	0	0	0	0	0	0	0	0	0	0	0	0	0	0	0	0	0	10	0	0
gene:plasmid:119680	0	50	36	0	35	0	0	0	0	0	16	39	0	0	66	327	30	0	28	0	289	212	214	0	0	0	0	0	0	0	51	0	0	0	181	0	0	67	0	693	38	72
gene:plasmid:28644	0	0	0	6	0	0	0	0	0	0	0	0	7	0	17	0	48	0	11	0	0	21	9	0	0	0	0	0	0	4	0	10	0	0	0	0	0	0	0	0	0	0
gene:plasmid:25689	0	0	0	0	0	0	0	0	0	0	0	128	0	26	42	118	0	0	0	0	0	1738	0	0	0	88	21	0	0	0	0	36	0	0	0	26	0	0	0	328	0	0
ICEberg|365|ICESpnKD6|GenBank|EU676247|1..359	16	0	0	0	0	0	0	0	0	0	0	0	0	0	0	0	0	0	0	0	0	0	0	0	0	0	0	0	0	0	0	0	0	0	0	0	0	0	0	0	0	0
gene:plasmid:24152	0	0	0	0	0	0	0	0	0	0	0	0	0	0	0	0	0	0	0	0	0	0	0	0	0	0	0	0	0	0	0	0	0	0	0	0	0	0	0	6	0	0
gene:plasmid:19584	0	0	0	0	0	0	0	0	0	0	0	0	0	0	0	30	0	0	0	0	0	0	0	0	0	0	0	0	0	0	0	0	0	0	0	0	0	0	0	29	0	0
gene:vir:4887	0	0	0	0	0	0	0	0	0	0	0	0	0	0	0	0	0	0	0	0	0	0	0	0	0	0	0	0	0	0	0	0	0	0	0	0	0	0	0	0	5	0
gene:proph:176728	0	0	0	0	0	0	0	0	0	0	0	0	0	0	0	17	0	0	0	0	0	1261	0	0	0	0	0	0	0	0	0	0	0	0	0	0	0	0	0	13	0	0
gene:vir:105347	0	24	15	0	0	0	0	0	0	6	89	0	34	0	0	0	0	0	94	0	72	0	0	0	19	0	0	0	0	0	286	0	0	14	0	0	50	0	0	0	0	0
gene:plasmid:133342	105	44	19	0	0	24	0	0	0	170	0	87	11	0	0	0	0	213	28	0	0	0	46	0	17	43	0	47	186	78	12	0	0	0	0	0	16	27	0	0	0	0
gene:plasmid:145680	0	0	0	0	0	0	0	55	0	0	0	0	0	0	0	0	0	0	0	0	0	0	0	0	0	0	0	0	0	0	0	0	0	0	0	0	0	0	0	0	0	0
gene:plasmid:142000	0	0	0	0	0	0	0	0	0	0	0	12	0	0	0	14	0	0	0	0	0	0	0	0	0	0	0	0	0	0	0	0	0	0	0	0	0	0	0	0	0	0
gene:proph:181624	0	0	0	0	0	0	0	0	0	0	0	0	0	0	0	0	0	0	0	0	0	0	0	0	0	0	0	0	0	0	0	0	0	0	0	0	0	0	0	22	0	0
gene:plasmid:24288	163	1283	500	0	370	135	244	246	0	333	209	1131	494	283	1681	4658	629	430	486	217	0	31495	115	635	345	835	298	387	502	244	570	1403	710	246	970	532	166	797	351	5613	201	1080
gene:vir:7075	0	0	0	0	10	0	0	0	0	0	0	0	0	0	0	0	0	0	0	0	0	0	0	0	0	0	0	0	0	0	0	0	0	0	0	0	0	0	0	0	0	0
gene:plasmid:135982	0	0	0	0	0	0	0	2	0	0	0	0	0	0	0	0	0	0	4	0	0	0	0	0	0	2	0	0	0	0	0	0	0	18	0	0	0	0	0	0	0	0
gene:plasmid:155339	0	0	0	0	0	0	0	20	0	0	0	0	21	0	0	10	20	0	0	0	0	0	0	0	0	7	28	10	0	10	0	0	0	0	0	0	0	0	0	0	5	0
Rep_1_pKPC-2_CP011573	0	0	0	0	0	0	0	0	0	0	0	0	0	0	0	0	0	0	0	0	0	0	123	0	0	0	0	0	0	0	0	0	0	0	0	0	0	0	0	0	0	0
gene:plasmid:28887	0	0	0	0	0	0	0	0	0	0	0	0	330	0	0	0	0	0	0	0	0	0	0	0	0	0	0	0	0	0	0	0	0	0	0	0	0	0	0	0	0	0
gene:proph:181087	0	0	0	0	0	0	0	0	0	0	0	0	0	0	0	0	0	0	0	0	0	0	0	0	0	0	0	0	0	0	0	0	0	0	0	0	0	0	0	11	0	0
gene:plasmid:112462	0	0	0	59	851	0	159	159	0	0	0	0	0	0	0	0	0	0	0	242	0	111	0	103	0	0	80	0	0	0	0	0	0	0	0	0	0	176	0	150	0	70
gene:plasmid:125054	21	0	0	0	0	0	0	0	0	0	0	0	0	0	0	0	0	0	0	0	0	0	0	0	0	0	0	0	0	0	0	0	0	0	0	0	0	0	0	0	0	0
gene:plasmid:115005	0	0	0	0	0	0	0	0	0	0	0	0	0	0	0	0	0	0	14	0	0	0	0	0	0	0	0	0	0	0	0	0	0	0	0	0	0	0	0	0	0	0
gene:plasmid:24456	0	0	0	0	0	0	50	0	0	0	0	0	0	0	0	0	0	0	0	0	0	0	0	0	0	0	0	0	0	0	0	0	57	0	23	0	0	0	0	27	0	7
gene:plasmid:130563	101	0	0	0	0	0	0	0	0	0	0	0	0	0	0	0	0	0	0	0	0	0	0	0	0	0	0	0	0	0	0	0	0	0	0	0	0	0	0	0	0	0
gene:proph:183607	0	0	0	0	0	0	0	0	0	0	0	0	0	0	0	0	0	0	0	0	0	389	0	0	0	0	0	0	0	0	0	0	0	0	0	0	0	0	0	0	0	0
gene:plasmid:24500	0	0	0	0	0	0	0	0	0	0	0	0	0	0	0	0	0	0	0	0	0	0	0	0	0	0	0	0	0	0	0	0	0	0	0	0	0	0	0	107	0	0
gene:vir:103505	0	0	0	0	0	0	0	0	0	0	0	0	0	0	1	0	0	0	0	0	0	0	0	0	0	0	0	0	0	0	0	0	0	0	0	0	0	0	0	0	0	0
gene:plasmid:30079	0	0	0	0	0	0	0	0	0	0	0	0	0	0	0	0	0	0	0	0	0	0	0	21	0	0	0	0	0	0	0	26	16	31	0	0	0	112	0	0	0	0
gene:proph:181645	0	0	0	0	0	0	0	0	0	0	0	0	0	0	0	0	0	0	0	0	0	0	0	0	0	0	0	0	0	0	0	0	0	0	0	0	0	0	0	18	0	0
gene:vir:6643	0	0	0	0	0	0	0	0	0	0	0	0	0	0	0	0	0	0	0	9	0	0	0	0	0	0	0	0	0	0	0	0	0	0	0	0	0	0	0	0	0	0
gene:plasmid:110278	0	0	0	0	0	0	0	0	0	0	0	0	0	0	0	0	0	0	0	0	0	0	0	0	0	17	0	0	0	0	0	0	0	0	0	0	0	0	0	35	0	0
gene:plasmid:146018	0	0	0	0	0	0	0	0	0	0	0	0	0	0	66	0	0	0	0	0	0	62	0	0	0	0	0	36	0	0	0	0	0	0	0	0	0	0	0	156	0	0
gene:plasmid:14964	0	0	0	0	9153	0	2332	13393	0	0	2582	0	2113	0	1848	2748	1286	0	805	5837	1061	0	0	0	1162	0	14982	0	0	0	935	2104	0	1793	0	0	4351	2101	0	6349	0	0
gene:proph:181166	0	0	0	0	0	0	0	0	0	0	0	0	0	0	0	0	0	0	0	0	0	0	0	0	0	0	0	0	0	0	0	0	0	0	0	0	0	0	0	8	0	0
gene:plasmid:139617	0	0	0	0	0	0	0	0	0	0	0	0	0	0	0	0	0	0	0	0	0	0	0	0	0	0	0	0	0	0	0	0	0	0	0	0	0	0	0	12	0	0
gene:proph:170214	0	0	0	0	0	139	0	0	0	0	0	132	0	0	0	0	0	0	0	0	0	0	0	0	0	0	0	0	0	0	0	0	0	0	0	0	0	0	0	0	0	0
gene:proph:163861	0	0	0	0	0	0	0	0	0	0	0	0	0	0	0	0	0	0	0	0	0	0	0	0	0	0	0	0	0	0	0	0	0	0	0	0	0	0	0	68	0	0
gene:plasmid:19321	0	0	0	0	0	0	0	0	0	0	0	0	0	0	0	0	0	0	0	0	0	0	0	0	0	0	0	0	0	0	0	6	0	0	0	0	0	0	0	0	0	0
rep22_1_repB(pUB110)_X03408.1	4383	7173	1406	1738	2111	52457	1573	1850	0	1365	15278	5094	7033	1459	1091	161	3331	2188	402	1825	7826	372	2093	1242	2465	6675	1988	1335	1292	1967	376	1178	437	1772	575	291	47916	453	16656	684	651	471
gene:plasmid:135985	0	0	0	0	0	0	0	0	0	0	0	0	0	0	0	0	0	0	74	0	0	0	0	0	0	0	0	0	0	0	0	0	0	0	0	0	0	0	0	447	0	0
gene:proph:173752	0	0	0	0	0	0	0	0	0	0	0	0	0	0	0	0	0	0	0	0	0	87	0	0	0	0	0	0	0	0	0	0	0	0	0	0	0	0	0	0	0	0
gene:plasmid:28927	3507	8425	1180	143	0	0	1469	1135	0	4880	0	8680	50592	3699	0	0	2763	3708	4151	713	11971	0	5826	1124	11016	6589	1381	7991	1250	4579	4903	2087	454	12681	210	523	28651	540	0	1322	12912	314
gene:plasmid:17111	0	255	84	134	133	0	652	0	0	0	0	0	241	0	439	338	199	0	0	321	0	419	0	0	0	0	0	0	0	67	271	0	77	0	407	0	0	448	311	123	0	222
gene:plasmid:117649	176	91	56	0	0	51	0	0	0	193	0	196	0	23	0	0	27	249	41	0	0	0	70	0	0	65	0	84	461	144	0	39	0	20	0	0	0	0	0	0	24	0
gene:vir:101355	0	0	0	0	0	0	0	0	0	0	0	0	0	0	0	0	0	0	0	0	0	625	0	0	0	0	990	0	0	0	0	0	0	0	0	0	0	0	0	0	0	0
gene:proph:163929	0	0	0	0	0	0	0	0	0	0	0	0	0	0	0	0	0	0	1	0	0	223	0	0	0	0	0	0	0	0	3	0	3	0	4	5	0	0	0	30	0	0
gene:proph:181150	0	0	0	0	0	0	0	0	0	0	0	0	0	0	0	0	0	0	0	0	0	612	0	0	0	0	0	0	0	0	0	0	0	0	0	0	0	0	0	0	0	0
gene:plasmid:28590	0	0	0	0	0	0	0	0	0	0	0	0	0	0	0	0	40	0	0	0	0	0	0	0	45	0	0	0	0	0	0	0	0	0	0	0	0	0	0	0	25	0
gene:plasmid:124937	400	57	35	0	34	0	89	139	0	0	0	0	139	37	46	0	120	0	25	42	0	67	17	0	217	0	115	0	0	88	0	0	0	47	0	0	0	0	0	67	0	0
gene:plasmid:139615	0	0	0	0	0	0	0	0	0	0	0	0	0	0	0	0	0	0	0	0	0	0	0	0	0	0	0	0	0	0	0	0	0	0	0	0	0	0	0	8	0	0
gene:proph:163520	0	0	0	0	0	0	0	0	0	0	0	0	8	0	3	0	0	0	0	0	0	0	0	0	0	0	7	0	0	0	0	0	0	0	0	0	0	0	0	0	0	0
gene:proph:183550	0	0	0	0	0	0	0	0	0	0	0	0	0	0	0	0	0	0	0	0	0	46	0	0	0	0	0	0	0	0	0	0	0	0	0	0	0	0	0	0	0	0
gene:proph:178070	0	0	0	0	0	0	0	0	0	0	0	0	0	0	0	0	0	0	0	0	0	0	0	0	0	0	0	0	0	0	0	0	5	0	0	0	0	0	0	0	0	0
gene:vir:80667	208	0	0	0	0	292	0	0	0	40	166	0	0	90	0	0	0	0	0	0	830	0	0	32	0	66	0	5016	0	136	0	0	0	52	0	0	798	0	126	0	3043	0
gene:vir:103654	0	0	32	0	0	0	34	0	0	0	0	0	0	0	0	0	0	0	0	26	0	0	0	0	0	0	0	0	0	0	0	0	0	0	0	0	0	0	0	0	0	0
gene:plasmid:124943	96	0	0	0	0	0	0	0	0	0	0	0	0	0	0	0	0	0	0	0	0	0	0	0	0	0	0	0	0	0	0	0	0	0	0	0	0	0	0	0	0	0
gene:plasmid:148156	73	481	365	237	1190	75	649	2201	0	179	369	697	725	77	449	489	336	78	142	867	233	369	241	451	232	141	2279	313	379	155	261	466	363	348	188	355	1090	271	90	1020	268	151
gene:proph:163323	0	0	0	0	0	0	0	0	0	0	0	0	0	0	0	0	0	0	0	0	0	4	0	0	0	0	0	0	0	0	0	0	0	0	0	0	0	0	0	0	0	0
gene:plasmid:133338	10	0	0	0	0	0	0	0	0	0	0	0	0	0	0	0	0	0	0	0	0	0	0	0	0	0	0	0	0	0	0	0	0	0	0	0	0	0	0	0	0	0
gene:plasmid:147568	888	3293	68	0	0	18391	0	0	0	173	1851	481	934	891	10	0	522	118	216	0	1617	0	390	43	607	661	0	116	56	791	36	259	0	173	0	0	8305	0	3909	0	109	0
gene:plasmid:19507	0	8	0	0	0	0	0	0	0	0	0	0	0	0	0	18	0	0	0	0	0	77	0	0	0	0	0	0	19	0	0	0	0	0	0	0	0	0	0	22	0	0
gene:proph:176088	0	0	0	0	0	0	0	0	0	0	0	0	0	0	0	0	0	0	0	0	0	0	0	0	0	0	0	0	0	0	0	0	0	0	0	0	0	0	0	29	0	0
gene:plasmid:136285	67	519	359	233	1213	107	595	2314	0	175	403	635	716	80	495	452	359	81	164	965	317	360	296	479	306	169	2441	390	431	116	300	478	416	362	225	413	1267	219	104	1113	248	154
gene:proph:179405	0	0	0	0	0	0	0	0	0	0	0	0	0	0	0	0	0	0	0	0	0	3645	0	0	0	0	0	0	0	0	0	0	0	0	0	0	0	0	0	0	0	0
gene:plasmid:24705	0	0	0	0	0	0	0	0	0	0	0	0	0	0	0	0	0	0	0	0	0	0	0	0	0	0	0	0	0	0	0	0	0	0	0	0	0	0	0	44	0	0
gene:plasmid:88336	0	0	0	0	0	0	0	0	0	0	0	0	0	0	0	0	0	0	0	0	0	0	0	0	2	0	0	0	0	0	0	0	2	0	0	0	0	0	0	0	18	0
gene:vir:3840	0	0	0	0	0	0	19	0	0	0	0	0	0	0	0	0	10	0	0	10	0	0	0	0	0	0	0	0	0	0	0	0	0	0	0	0	0	0	0	0	0	0
gene:plasmid:145677	0	0	0	0	864	0	0	197	0	0	0	0	0	0	0	0	0	0	0	0	0	95	0	0	0	0	347	0	0	0	0	0	0	0	0	0	0	0	0	432	0	0
gene:vir:9471	0	0	0	0	0	0	0	0	0	0	0	0	0	0	0	0	0	0	0	0	0	0	0	0	3	0	0	0	0	0	0	0	0	0	0	0	0	0	0	0	0	0
gene:plasmid:122380	0	0	0	0	0	0	2	0	0	0	0	0	0	0	4	2	2	1	3	1	0	8	0	0	0	0	0	1	1	0	0	0	8	3	1	15	2	0	1	3	0	0
gene:plasmid:155206	57	32	21	11	0	19	28	14	0	0	0	0	18	0	39	0	14	0	0	0	11	0	22	0	21	26	0	0	31	0	33	14	0	28	0	0	0	47	0	0	27	0
gene:plasmid:84548	0	0	0	0	0	0	0	0	0	0	0	0	0	0	0	10	0	0	0	0	0	0	0	0	0	0	0	0	0	0	0	0	0	0	0	0	0	0	0	32	0	0
gene:proph:184836	0	0	0	0	0	0	10	0	0	0	0	0	0	0	15	7	0	0	0	0	0	0	0	0	0	0	0	0	0	0	0	0	0	6	0	6	0	0	0	0	0	0
gene:plasmid:117813	0	0	0	0	0	0	0	0	0	0	0	0	0	0	0	0	0	0	0	0	0	0	0	60	0	0	0	0	0	0	0	0	0	35	0	122	0	0	0	0	0	0
gene:plasmid:136293	0	34	0	9	47	8	3	69	0	0	0	31	3	0	19	32	11	0	0	0	0	0	9	0	0	14	90	17	23	0	6	9	25	0	0	35	6	8	4	71	7	0
gene:plasmid:14550	0	0	0	0	0	0	0	0	0	0	0	0	0	0	0	0	0	0	0	0	0	4	0	0	0	3	0	0	0	0	0	0	0	0	0	0	0	2	0	17	0	0
gene:vir:7103	0	0	6	0	4	0	0	0	0	0	0	0	0	0	0	0	0	0	0	0	0	0	0	0	0	0	0	0	0	0	0	0	0	0	0	0	0	0	0	0	0	0
gene:vir:105425	0	0	0	0	0	0	0	0	0	0	0	0	0	0	0	0	0	0	0	0	0	21	0	0	0	0	0	0	0	0	0	0	0	0	0	0	0	0	0	3	0	0
gene:plasmid:83737	96	523	412	282	1221	99	704	2493	0	197	436	756	777	104	543	508	400	86	169	1074	290	408	244	451	262	198	2567	374	357	111	351	508	426	406	251	473	1258	277	96	1259	290	158
gene:plasmid:84230	119	0	78	0	0	0	0	0	0	0	0	0	25	0	76	0	0	0	48	0	0	0	0	0	0	0	0	33	0	37	0	44	0	46	60	0	28	0	0	0	45	0
gene:vir:103455	0	0	0	0	0	0	0	0	0	0	0	0	0	0	0	0	0	0	0	25	0	0	0	0	0	0	0	0	0	0	0	0	0	0	0	0	0	0	0	0	0	0
gene:vir:80678	569	0	0	0	0	700	0	0	0	223	272	1673	0	224	0	0	61	0	0	0	1528	0	0	103	0	0	0	15091	0	387	0	0	0	170	0	0	2204	0	453	0	12223	0
gene:proph:183599	0	0	0	0	0	0	0	0	0	0	0	0	0	0	0	0	0	0	0	0	0	224	0	0	0	0	0	0	0	0	0	0	0	0	0	0	0	0	0	14	0	0
gene:plasmid:17243	0	0	0	0	0	0	0	0	0	0	0	0	0	0	0	0	0	0	6	0	0	0	0	0	0	0	0	0	0	0	0	0	0	27	0	0	0	0	0	0	0	0
gene:plasmid:124736	0	0	0	0	0	0	0	0	0	0	0	0	16	0	84	357	0	0	0	0	0	2435	0	0	0	0	0	0	0	0	0	67	0	0	94	28	0	0	0	377	0	55
gene:plasmid:14772	0	21	0	0	28	0	32	0	0	0	0	0	0	0	0	0	0	0	0	0	0	25	0	0	0	0	22	0	0	0	0	0	0	0	0	0	0	0	0	0	0	0
gene:plasmid:28877	158	29	0	0	0	1427	0	0	0	43	48	55	74	229	0	0	56	11	13	0	47	0	16	0	43	86	0	17	226	111	8	17	0	25	0	0	0	0	381	0	42	4
gene:plasmid:19776	0	0	19	0	26	0	0	0	0	0	0	0	0	0	0	0	21	0	0	0	0	0	0	22	24	0	36	23	0	0	0	0	0	0	0	0	0	0	0	0	0	0
gene:plasmid:123324	0	0	0	0	0	0	0	0	0	0	0	0	0	0	0	0	0	0	0	0	0	46	0	0	0	0	0	0	0	0	0	0	0	0	0	0	0	0	0	19	0	0
gene:plasmid:15994	0	0	0	0	0	0	0	0	0	0	0	0	0	0	0	0	0	0	0	0	0	0	0	0	0	0	0	0	0	0	0	0	0	0	0	0	0	0	0	83	0	0
gene:plasmid:146008	0	32	56	57	105	0	171	167	0	0	0	0	0	17	0	33	26	0	45	113	0	20	0	54	89	17	85	21	0	0	12	26	70	31	0	20	0	0	0	47	27	0
gene:plasmid:117368	0	0	0	0	100	0	0	552	0	0	0	0	0	0	0	1101	0	0	0	0	0	0	0	0	0	0	1582	0	0	0	0	0	0	0	0	0	0	0	0	1520	0	0
gene:plasmid:85763	178	0	177	0	0	0	0	0	0	0	0	0	0	0	205	0	0	0	0	0	0	0	0	0	0	0	0	0	0	0	90	0	0	0	0	0	0	0	0	0	0	0
IncFIB(AP001918)_1__AP001918	0	0	0	0	0	0	0	0	0	0	0	0	0	0	54	218	0	0	0	0	0	100	0	0	0	0	0	0	0	0	0	58	0	0	0	0	0	0	0	314	0	0
gene:plasmid:15977	0	0	0	0	0	0	0	0	0	0	0	0	0	0	0	7	0	0	0	0	0	0	0	0	0	0	0	0	0	0	0	0	0	0	0	0	0	0	0	24	0	0
gene:plasmid:156110	0	0	0	0	0	0	0	0	0	0	0	0	0	0	0	0	0	0	0	0	0	0	0	0	0	4	0	0	0	0	0	0	4	0	0	0	0	0	0	0	0	0
ICEberg|233|ICESsu(BM407)2|GenBank|FM252032|1005794..1086113	0	0	0	0	0	0	0	0	0	0	0	0	192967	0	92943	88296	132463	0	61323	0	0	117965	0	0	0	0	0	0	0	0	108921	86001	253760	0	0	61958	0	0	0	210009	0	48601
gene:proph:168904	0	0	0	0	0	0	5	0	0	0	0	0	0	0	0	0	0	0	0	0	0	0	0	0	0	0	0	0	0	0	0	0	8	0	0	0	0	0	0	43	0	0
ICEberg|365|ICESpnKD6|GenBank|EU676252|1..951	227	605	965	2556	2593	777	3632	3766	0	229	75	682	517	1162	377	392	1209	1286	358	2612	270	524	300	909	1080	213	1949	528	1239	1545	774	339	1815	194	166	166	327	166	139	987	291	220
gene:plasmid:117760	0	0	0	0	0	0	0	0	0	0	0	0	0	0	0	196	0	0	0	0	0	0	0	39	0	0	0	0	0	0	0	0	0	0	0	0	0	0	0	0	0	0
gene:vir:95764	0	0	0	0	0	0	0	0	0	5	0	0	0	0	0	0	0	0	0	0	0	15	0	0	0	0	0	0	0	0	0	0	0	0	0	0	0	0	0	8	0	0
gene:plasmid:14958	162	517	638	157	1179	47	659	1323	0	0	2118	336	515	163	339	109	337	0	365	1097	1253	97	837	701	427	223	1126	299	176	268	353	449	282	992	235	79	2090	474	103	303	366	192
gene:plasmid:87150	209	566	578	2089	1030	47	2923	2536	0	0	61	300	253	141	366	532	475	0	736	1396	0	309	219	886	1011	0	907	576	881	54	140	434	1002	412	201	630	38	93	87	888	409	207
gene:proph:178285	0	0	0	0	0	0	0	0	0	0	0	0	0	0	0	0	0	0	0	0	0	0	20	0	0	0	0	0	0	0	0	0	0	0	0	0	0	0	0	0	0	0
gene:vir:2649	0	0	0	0	0	0	0	0	0	0	0	0	0	0	0	0	0	0	0	0	0	0	0	0	0	0	2	0	0	0	0	0	0	0	0	0	0	0	0	0	0	0
gene:plasmid:153826	0	0	0	0	0	0	0	0	0	0	0	0	0	0	0	0	0	0	0	0	0	0	0	0	0	0	0	115	0	0	0	0	0	0	0	0	0	0	0	0	0	0
gene:vir:103662	0	0	4	0	6	0	6	0	0	0	0	0	3	0	0	0	7	0	0	0	0	0	0	4	0	0	0	0	0	0	0	0	0	0	0	0	0	0	0	0	0	0
gene:plasmid:14139	0	0	0	0	0	0	0	0	0	0	0	0	0	0	1	0	0	0	0	0	0	0	0	0	0	0	0	0	0	0	0	0	0	0	0	0	0	0	0	0	0	0
gene:plasmid:158575	0	0	0	0	0	0	0	0	0	0	0	0	0	0	10	0	0	0	0	0	0	0	0	0	0	0	0	0	0	0	0	0	0	0	0	0	0	0	0	0	0	0
gene:plasmid:91020	0	0	0	0	0	0	0	0	0	0	0	0	0	0	0	0	0	0	0	0	51	0	0	0	0	0	0	0	0	0	0	0	0	0	0	0	0	0	0	0	0	0
gene:plasmid:21134	1180	0	0	0	0	0	0	0	0	0	0	0	0	0	0	0	0	0	0	0	0	0	0	0	0	0	0	0	0	0	0	0	0	0	0	0	0	1435	0	0	0	0
gene:plasmid:132193	1362	2435	1214	18728	1144	517	1866	1877	0	1299	0	1987	784	577	1684	1570	1314	0	1086	1295	0	1545	581	2436	1343	997	850	1647	11358	547	1294	2291	4936	1096	1470	1072	353	1430	1011	2332	905	1145
gene:vir:6917	0	0	0	0	0	0	0	0	0	0	0	0	0	0	0	0	0	0	0	10	0	0	0	0	0	0	0	0	0	0	0	0	0	0	0	0	0	0	0	0	0	0
gene:vir:96909	0	0	0	0	0	0	3	0	0	0	0	0	0	0	0	0	0	0	0	2	0	2	0	0	0	0	0	0	0	0	0	0	1	0	0	1	0	0	0	0	0	0
gene:plasmid:85658	383	0	0	0	0	0	0	0	0	0	0	0	0	0	0	0	0	0	0	0	0	0	0	0	0	0	0	0	0	0	0	0	0	0	0	0	0	0	0	0	0	0
gene:vir:108417	0	0	0	0	0	0	0	0	0	0	0	0	0	0	0	0	0	0	0	0	0	27	0	0	0	0	0	0	0	0	0	0	0	0	0	0	0	4	0	0	0	0
gene:proph:182645	0	0	0	0	0	0	0	0	0	0	0	0	0	0	0	0	0	0	0	0	0	1536	0	0	0	0	0	0	0	0	0	0	0	0	0	0	0	0	0	0	0	0
gene:vir:94696	0	0	0	0	0	0	0	0	0	0	0	0	0	0	0	0	0	0	0	0	0	0	0	0	0	0	0	0	0	0	0	0	0	0	0	0	0	0	0	3	0	0
gene:plasmid:91633	0	0	0	0	0	0	0	0	0	5	0	0	15	0	0	0	0	0	10	0	0	0	0	0	0	0	0	0	0	0	0	7	0	0	0	0	0	0	0	0	0	0
gene:plasmid:157904	0	0	0	0	0	0	0	0	0	0	0	0	0	0	0	0	0	0	0	0	0	0	0	0	0	0	0	0	0	0	0	0	0	0	0	0	0	1	0	0	0	0
gene:plasmid:109357	35	0	0	0	0	0	0	0	0	0	0	0	0	0	0	0	0	0	0	0	0	0	0	0	0	0	0	0	0	0	0	0	0	0	0	0	0	0	0	0	0	0
gene:vir:79547	0	0	0	0	0	0	0	0	0	0	0	0	0	0	0	0	0	0	0	0	0	0	0	0	0	0	0	0	0	0	0	0	0	0	0	0	0	0	0	21	0	0
gene:plasmid:158567	0	0	58	31	88	0	143	181	0	0	0	50	466	0	0	0	0	0	30	0	0	54	0	0	0	0	0	0	36	14	0	90	0	0	0	0	0	0	0	0	0	0
gene:proph:184740	0	0	0	0	0	0	22	0	0	0	8	0	0	0	10	0	0	0	0	6	0	0	0	0	0	0	0	0	0	0	0	0	4	0	10	0	0	0	0	0	0	0
gene:plasmid:124050	0	0	0	0	0	0	0	0	0	0	0	0	0	0	0	0	0	0	0	0	0	0	0	0	0	0	0	0	0	0	0	0	0	0	0	0	0	0	0	53	0	0
gene:plasmid:121581	0	0	0	0	0	0	0	0	0	0	0	0	0	0	0	10	0	0	0	0	0	0	0	0	0	0	0	0	0	0	0	0	0	0	0	0	0	0	0	0	0	0
gene:plasmid:151818	0	25	0	0	0	0	0	0	0	0	26	0	15	0	0	0	0	0	0	0	22	14	293	0	0	10	0	0	0	118	0	0	0	0	0	0	104	0	0	0	0	0
gene:plasmid:116061	0	0	0	0	0	0	0	0	0	0	0	0	0	464	0	0	0	0	0	0	0	0	0	0	0	195	0	0	0	0	0	0	0	0	0	0	0	0	0	0	0	0
gene:vir:10419	0	0	0	0	12	0	0	0	0	0	0	0	0	0	0	0	0	0	0	0	0	0	0	0	0	0	0	0	0	0	0	0	0	0	0	0	0	0	0	0	0	0
gene:vir:105353	0	196	0	0	0	1767	0	0	0	0	75	0	82	0	0	0	234	0	0	0	55	0	0	0	19	57	0	0	0	944	0	20	0	16	0	0	130	0	0	0	0	0
gene:vir:166	0	0	0	0	0	0	0	0	0	0	0	0	0	0	0	0	0	0	0	0	0	0	0	0	0	0	0	0	0	0	0	0	0	0	0	0	0	0	0	20	0	0
gene:plasmid:88398	0	0	0	0	0	0	0	0	0	0	0	0	0	0	0	0	0	0	0	0	0	0	0	0	0	0	0	0	0	0	0	0	0	0	0	0	0	0	0	0	14	0
gene:plasmid:131376	34	12	31	11	13	18	26	6	0	7	4	29	16	3	40	13	13	0	16	10	9	14	10	5	6	7	10	15	19	15	11	9	27	22	6	9	28	13	6	84	12	3
gene:plasmid:85668	811	0	804	0	0	0	0	0	0	0	0	0	357	0	714	0	0	0	0	0	0	0	0	0	0	0	0	0	0	308	0	0	0	370	0	0	0	645	0	0	298	0
gene:plasmid:135619	423	1640	2838	12747	5611	255	10615	8997	0	1126	256	1453	763	592	1847	2597	2060	1149	876	5144	54	1277	704	4239	3605	623	4255	2879	7298	298	517	1403	3735	502	710	2267	162	494	546	4533	1528	860
gene:plasmid:14753	0	0	0	9	18	0	8	0	0	0	0	0	0	0	0	0	5	0	0	22	0	0	0	0	0	0	0	0	0	3	0	0	0	0	0	0	0	0	0	0	0	0
gene:plasmid:28865	131	0	106	0	0	0	241	0	0	793	0	0	591	506	0	0	0	527	234	0	0	0	116	0	633	3254	0	247	0	0	0	0	0	302	0	0	0	0	0	0	307	0
gene:plasmid:28871	57	24	0	0	0	4227	0	0	0	24	0	31	4	7	0	0	0	0	13	0	5	0	21	0	0	44	0	9	161	0	0	0	0	10	0	0	8	0	336	0	13	0
gene:plasmid:24673	0	0	0	0	0	0	0	0	0	0	0	0	0	0	0	92	0	0	0	0	0	1421	0	0	0	0	0	0	0	0	0	0	0	0	0	0	0	0	0	159	0	0
gene:plasmid:82832	0	7	16	18	35	0	55	46	0	0	2	0	4	2	10	47	13	0	15	135	2	81	2	24	8	0	26	19	0	2	0	0	162	12	12	101	4	30	4	254	2	15
gene:plasmid:154927	364	0	0	0	0	0	0	0	0	0	0	0	0	0	0	0	0	0	0	0	0	0	0	0	0	0	0	0	0	0	0	0	0	0	0	0	0	0	0	0	0	0
gene:vir:95245	0	0	0	0	0	0	0	0	0	0	0	0	0	0	0	0	0	0	0	0	0	0	0	0	0	0	0	0	0	0	0	0	0	4	0	0	0	0	0	0	0	0
gene:plasmid:15663	87	787	620	2562	1822	109	2236	2352	0	232	74	753	675	175	527	658	657	619	333	3123	0	385	320	618	719	245	949	648	1396	135	682	442	1026	175	199	230	224	207	218	1252	349	225
gene:proph:163935	0	0	0	0	10	0	0	0	0	0	0	0	0	0	0	18	0	0	0	0	0	652	0	0	0	0	0	0	0	0	0	0	0	0	6	0	0	12	0	29	0	0
gene:plasmid:91798	86	491	422	291	1223	101	665	2201	0	227	375	748	670	72	466	493	416	0	157	1079	329	451	219	413	277	172	2468	379	413	154	270	478	391	370	198	444	1203	257	99	1195	226	138
gene:plasmid:155275	0	0	0	0	6	0	6	0	0	0	0	0	0	0	0	0	0	0	0	0	0	0	0	7	0	0	0	0	0	0	0	0	0	0	0	0	0	0	0	5	0	0
gene:plasmid:156401	13	56	18	0	31	14	18	10	0	0	19	69	22	0	87	60	66	137	18	11	0	36	34	62	0	10	48	32	0	19	26	50	45	24	39	124	16	40	13	60	22	28
gene:plasmid:28571	0	0	0	0	0	0	40	0	0	0	0	138	0	0	0	0	0	0	461	0	0	0	0	0	210	64	0	0	0	0	552	0	0	0	0	0	0	0	0	0	0	0
gene:vir:99503	0	0	0	0	0	0	116	0	0	0	0	0	0	0	0	0	0	0	0	0	0	0	0	0	0	0	0	0	0	0	0	0	0	0	0	0	0	0	0	0	0	0
gene:plasmid:149987	0	0	15	0	4	0	8	21	0	0	0	0	0	0	0	0	6	0	0	11	0	0	0	7	21	0	22	9	0	0	0	5	0	0	7	0	0	0	0	0	0	0
gene:vir:103530	0	0	0	0	0	0	0	0	0	0	0	0	0	0	0	0	0	0	0	5	0	0	0	0	0	0	0	0	0	0	0	0	0	0	0	0	0	0	2	0	0	0
gene:vir:105476	0	0	0	0	0	0	0	0	0	0	0	0	0	0	0	0	0	0	0	0	0	12	0	0	0	0	0	0	0	0	0	0	0	0	0	0	0	13	0	0	0	0
gene:plasmid:91011	95	0	0	85	451	0	1338	1045	0	0	0	13906	492	0	0	0	246	0	0	367	0	0	0	0	309	1439	719	0	0	96	0	0	234	152	0	0	0	0	0	154	0	0
gene:vir:104283	0	0	0	0	0	0	0	0	0	0	0	0	0	0	0	0	0	0	0	0	0	0	0	0	0	0	0	0	0	0	0	0	0	0	6	0	0	0	0	0	0	0
gene:vir:4553	0	0	0	0	0	0	0	0	0	0	0	0	0	0	0	0	0	0	0	0	0	0	0	0	0	0	0	0	0	0	0	0	0	0	0	0	0	6	0	0	0	0
gene:vir:101370	0	0	0	0	0	0	0	0	0	0	0	0	0	0	0	0	0	0	0	0	0	0	0	0	0	0	0	0	0	0	0	0	0	0	0	0	0	0	0	88	0	0
gene:plasmid:148201	0	0	0	0	0	0	0	0	0	0	0	0	0	0	0	0	0	0	0	0	0	0	0	0	0	0	0	0	0	0	0	0	0	0	0	0	0	0	0	6	0	0
gene:proph:159455	0	0	0	0	0	0	0	0	0	0	0	0	0	0	0	0	0	0	0	0	0	0	0	0	0	0	0	0	0	0	0	0	0	0	0	0	0	0	0	38	0	0
gene:plasmid:88329	0	0	0	0	0	0	0	0	0	0	0	0	0	0	0	0	0	0	0	0	0	0	0	0	0	0	0	0	0	0	0	0	0	0	0	0	0	0	0	46	0	0
gene:plasmid:14332	0	0	0	0	0	0	0	0	0	0	0	0	0	0	0	0	0	0	0	0	0	0	0	0	0	0	0	0	0	0	0	0	0	0	0	0	0	0	0	0	50	0
gene:proph:171023	0	0	0	0	0	0	0	0	0	0	0	0	0	0	0	0	0	0	0	0	0	0	0	0	0	0	0	0	0	0	0	0	667	0	0	0	0	0	0	306	0	0
gene:plasmid:154443	0	0	0	0	0	0	0	0	0	0	0	0	0	0	0	0	0	0	0	0	0	0	0	0	0	0	0	0	0	24	0	0	0	28	0	0	0	0	0	0	10	0
gene:plasmid:119596	0	0	0	0	33	0	0	0	0	0	0	0	0	0	0	0	0	0	0	0	0	0	0	0	0	0	0	0	0	0	0	0	0	0	0	0	0	0	0	0	0	0
gene:proph:167230	0	104	18	0	49	0	35	36	0	22	118	93	140	77	12	13	70	42	12	0	92	14	41	18	0	140	20	18	0	84	0	32	0	41	0	0	485	0	0	37	17	0
gene:plasmid:155274	0	0	0	0	0	0	157	73	0	0	0	0	0	0	0	0	0	0	0	72	0	0	0	0	0	0	52	0	0	0	0	0	0	0	0	0	0	0	0	0	0	0
gene:plasmid:158555	0	0	0	0	32	0	0	0	0	0	0	0	0	0	27	39	0	0	0	20	0	0	0	0	0	0	0	0	0	0	0	0	0	0	0	0	0	0	0	128	0	0
gene:plasmid:123286	0	0	0	0	0	0	0	0	0	0	0	0	0	0	0	26	0	0	0	0	0	732	0	0	0	0	0	0	0	0	0	0	0	0	0	0	0	0	0	20	0	0
gene:proph:167178	0	0	0	0	0	0	0	0	0	0	0	0	0	0	0	0	0	0	0	0	0	0	0	0	4	0	0	0	0	0	0	0	0	0	0	0	0	0	0	0	0	0
gene:vir:101336	0	0	0	0	0	0	0	0	0	0	0	0	0	0	6	55	0	0	0	0	0	458	0	0	0	0	0	0	0	0	0	0	0	0	0	0	0	0	0	0	0	0
gene:plasmid:85110	0	0	82	126	1472	0	5540	2504	0	0	0	0	0	0	0	195	80	0	0	1501	0	178	0	57	114	0	1525	38	0	0	0	0	316	0	0	133	0	0	0	623	0	0
gene:plasmid:14821	0	0	121	99	633	0	375	374	0	0	141	0	759	0	77	0	60	0	74	764	0	0	80	116	0	0	97	0	63	0	90	40	63	184	61	0	0	83	0	93	79	0
gene:plasmid:152260	0	0	0	0	0	0	63	0	0	141	0	88	45	0	0	0	0	27	0	24	0	0	35	0	87	0	47	0	23	71	0	0	0	21	0	0	0	0	0	0	0	0
gene:vir:5722	0	0	0	0	0	0	0	0	0	0	0	0	0	0	0	6	0	0	0	0	0	0	0	0	0	0	0	0	0	0	0	0	0	0	0	0	0	0	0	0	0	0
gene:plasmid:112454	0	0	0	0	0	0	0	0	0	0	0	0	0	0	0	0	0	0	0	0	0	0	0	0	0	0	0	0	0	0	0	0	0	0	0	0	0	21	0	0	0	0
gene:plasmid:135954	0	0	0	0	0	0	0	0	0	0	0	0	14	11	0	0	0	0	27	0	0	0	0	0	0	0	0	0	0	0	0	0	0	43	0	0	0	0	0	0	0	0
gene:plasmid:24685	0	183	37	0	0	0	0	0	0	60	43	116	79	36	190	266	62	0	64	14	0	4807	0	0	24	108	38	0	0	0	70	176	164	19	101	83	0	102	38	352	0	135
gene:plasmid:157787	0	8	0	0	0	0	9	9	0	0	0	0	0	0	10	0	0	0	0	14	0	0	0	17	57	0	37	16	0	0	0	0	0	0	0	0	0	0	0	0	7	2
gene:proph:181313	0	0	0	0	0	0	0	0	0	0	0	0	0	0	0	0	0	0	0	0	0	0	0	0	0	0	0	0	0	0	0	0	0	0	0	0	0	0	0	50	0	0
gene:proph:163572	26	0	8	0	0	1630	6	0	0	19	0	0	0	1867	0	0	590	12	0	0	0	0	0	0	15	38	0	3	0	2354	0	0	0	0	0	0	672	0	70	0	0	0
gene:plasmid:91586	0	132	193	0	0	39	0	0	0	59	0	183	155	0	142	0	153	0	51	0	0	0	0	107	0	0	0	66	0	58	47	133	0	61	32	0	50	69	16	15	67	41
gene:plasmid:139254	0	0	0	0	0	0	0	0	0	0	0	0	0	0	0	0	0	0	0	0	0	0	0	0	0	0	0	0	0	0	19	0	0	0	0	0	0	0	0	0	0	0
gene:plasmid:17135	0	0	10	0	11	0	13	17	0	0	0	0	0	0	0	0	0	0	0	5	0	0	0	9	11	0	22	7	0	0	0	0	0	0	7	0	0	0	0	0	0	0
gene:proph:176068	0	0	0	0	0	0	0	0	0	0	0	0	0	0	0	0	0	0	0	0	0	256	0	0	0	0	0	0	0	0	0	0	0	0	0	0	0	0	0	0	0	0
gene:plasmid:28641	226	0	0	0	0	9614	0	0	0	0	0	0	0	0	0	0	0	0	0	0	0	0	0	0	0	0	0	0	0	0	0	0	0	0	0	0	0	0	1508	0	0	0
gene:vir:108717	0	0	0	0	0	0	0	0	0	0	0	0	0	0	0	0	0	0	0	0	0	0	0	0	0	0	0	0	0	0	0	0	0	0	0	0	0	0	0	2	0	2
gene:plasmid:123280	9	74	94	25	114	7	135	0	0	0	38	107	72	41	208	624	124	46	49	91	31	314	48	151	94	142	71	15	63	33	116	204	89	48	226	159	8	112	84	1232	37	141
gene:plasmid:87729	59	0	159	352	3540	0	183	10666	0	0	0	0	0	0	127	253	0	0	0	1167	0	472	0	89	0	0	21035	77	210	0	0	0	148	0	125	0	0	0	0	3741	0	0
gene:plasmid:16980	160	1184	793	599	2542	177	1279	4695	0	344	909	1526	1567	168	1046	1083	802	205	346	2224	684	819	625	884	468	325	4835	758	809	328	672	939	869	698	454	947	2483	482	164	2507	525	351
gene:plasmid:90766	0	0	647	0	0	0	0	0	0	0	0	0	0	0	0	0	0	0	0	0	0	0	0	0	0	0	0	0	0	0	0	0	0	0	0	0	0	0	0	0	0	0
gene:vir:3429	0	0	0	0	0	0	0	0	0	0	0	0	0	0	0	26	0	0	0	0	0	0	0	0	0	0	0	0	0	0	0	0	0	0	0	0	0	0	0	23	0	0
gene:plasmid:13200	0	0	0	0	0	0	0	0	0	0	0	0	0	0	0	0	0	0	0	0	0	360	0	0	0	0	0	0	0	0	0	0	0	0	0	0	0	0	0	0	0	0
gene:vir:1115	0	0	0	0	0	0	0	0	0	0	0	0	0	0	0	0	0	0	0	0	0	0	0	0	0	0	0	0	0	0	0	0	0	3	0	0	0	0	0	0	0	0
gene:plasmid:90625	115	0	0	0	0	0	0	0	0	0	0	0	0	0	0	0	0	0	0	0	0	0	0	0	0	0	0	0	0	0	0	0	0	254	0	0	0	148	0	0	0	0
gene:plasmid:14518	0	0	0	0	0	0	0	0	0	0	0	3	0	0	0	0	0	0	0	0	0	0	0	0	0	0	0	0	0	0	0	0	0	0	0	0	0	0	0	15	0	0
gene:plasmid:147237	0	0	0	0	0	0	0	0	0	0	0	0	0	0	0	0	0	0	0	0	0	0	0	0	0	0	0	0	0	0	0	0	0	0	0	0	0	0	0	55	0	0
gene:vir:2195	0	0	0	0	12	0	0	0	0	0	0	0	0	0	0	0	0	0	0	5	0	0	0	0	0	0	0	0	0	0	0	0	0	0	0	0	0	0	0	0	0	0
gene:plasmid:88327	0	0	0	0	0	0	0	0	0	0	0	183	0	0	36	0	0	0	0	0	77	428	54	0	0	0	0	0	0	0	0	0	0	0	0	0	0	0	0	228	108	0
gene:proph:163480	329	2097	214	0	239	69	374	537	0	301	1415	832	51045	5771	77	0	4090	0	515	278	672	0	2814	0	991	532	411	204	0	11358	312	249	158	7189	0	69	6239	316	0	89	161	0
gene:vir:747	0	0	0	0	0	0	0	0	0	0	0	0	0	0	0	0	0	0	0	0	0	0	0	0	0	0	0	0	0	0	0	0	0	5	0	0	0	0	0	0	0	0
gene:proph:181134	0	0	0	0	0	0	0	0	0	0	0	0	0	0	0	0	0	0	0	0	0	415	0	0	0	0	0	0	0	0	0	0	0	0	0	0	0	0	0	10	0	0
gene:proph:163584	0	0	0	0	0	0	0	5	0	0	0	6	0	0	0	0	0	0	210	0	0	0	0	0	0	0	2	0	0	0	301	0	1	0	0	0	0	0	1	0	0	0
gene:plasmid:14547	0	0	0	0	0	0	0	0	0	0	0	0	0	0	0	0	0	0	0	0	0	0	0	0	0	0	0	0	0	0	0	0	0	0	0	0	0	0	0	86	0	0
gene:proph:173888	0	0	0	0	0	0	0	0	0	0	0	0	0	0	0	0	0	0	0	0	0	183	0	0	0	0	0	0	0	0	0	0	0	0	0	0	0	0	0	13	0	0
gene:plasmid:124922	20	30	0	0	54	0	79	89	0	0	0	0	16	0	0	0	0	0	0	87	0	0	0	0	73	0	117	0	0	91	0	0	0	0	0	0	0	0	0	26	0	0
gene:plasmid:150762	0	0	0	0	0	0	0	0	0	0	0	0	0	0	0	0	0	0	72	0	0	0	0	0	0	0	0	0	0	0	0	0	0	0	0	0	0	0	0	0	0	0
gene:plasmid:117983	0	0	0	0	0	0	0	0	0	0	0	0	0	0	0	0	0	0	0	0	0	0	54	0	0	0	0	0	0	0	0	0	0	0	0	0	0	0	0	0	0	0
gene:plasmid:109669	0	0	0	22	34	0	0	0	0	0	0	0	0	0	0	0	0	0	0	0	0	0	0	0	0	0	0	0	0	0	0	0	0	0	0	0	0	0	0	37	0	0
gene:plasmid:15865	38	724	141	240	2933	0	153	1358	0	0	0	1582	101	58	259	605	225	0	85	188	0	1687	115	122	76	123	2295	214	358	34	113	390	150	106	173	79	107	157	25	2005	90	124
gene:plasmid:21133	348	0	0	0	0	0	0	0	0	0	0	0	0	0	0	0	0	0	207	0	0	0	0	0	0	0	0	0	0	0	0	0	0	239	0	0	0	503	0	0	0	0
rep7_3_CDS1(pCW7)_J03323	500	1512	1503	215	1025	4812	1516	1444	0	2333	0	2001	4437	2057	667	351	2269	1310	646	721	461	665	513	839	5609	1760	1743	960	999	2996	603	466	402	1583	313	586	976	315	830	1156	1110	346
gene:plasmid:117836	0	0	18	0	0	0	14	22	0	0	0	0	17	0	0	51	30	0	36	0	0	46	0	0	0	0	0	0	0	0	0	0	124	0	21	0	0	0	18	72	22	20
gene:plasmid:158883	0	0	0	0	0	0	0	0	0	0	0	0	0	0	0	4	0	0	0	0	0	0	0	0	0	0	0	0	0	0	0	0	0	0	0	0	0	0	0	6	0	0
gene:plasmid:129656	0	0	0	0	0	0	0	0	0	0	0	0	0	0	0	0	0	0	0	37	0	0	0	0	14	0	0	0	0	0	0	0	0	0	0	0	0	0	0	0	11	0
gene:vir:6625	0	0	0	0	0	0	0	0	0	0	0	0	0	0	0	0	0	0	0	14	0	0	0	0	0	0	0	0	0	0	0	0	0	0	0	0	0	0	0	0	0	0
gene:plasmid:85103	43	0	0	0	6	0	7	5	0	121	0	0	197	0	24	0	219	108	0	0	0	4	0	0	33	0	11	14	19	0	0	7	0	37	0	16	0	0	0	0	0	0
gene:plasmid:17358	0	0	36	604	71	0	0	35	0	0	0	14	0	0	0	0	0	0	0	0	0	0	0	51	0	0	0	39	126	0	0	0	44	39	0	0	0	0	0	29	0	0
gene:plasmid:151537	0	0	0	0	0	0	26	0	0	0	0	42	0	0	0	0	0	0	0	0	19	0	0	0	28	56	0	0	0	52	0	0	0	0	0	0	90	0	0	0	0	0
gene:proph:175673	0	0	0	0	0	0	0	0	0	0	0	0	0	0	0	0	0	0	0	0	0	0	0	0	0	0	0	0	0	0	0	0	20	0	0	0	0	0	0	0	0	0
gene:plasmid:19759	5952	9936	3463	4595	5228	58360	3901	4522	0	3518	15889	6779	20732	4444	2824	562	6730	4804	953	5090	7859	972	4558	3062	6068	8542	4973	2952	2799	6572	793	2345	710	4428	1157	615	48477	1077	18862	2472	1461	876
gene:plasmid:154995	0	0	0	0	0	0	0	0	0	0	0	170	0	0	0	0	0	0	0	0	0	0	0	0	0	0	0	0	0	0	0	0	0	0	0	0	0	0	0	0	0	0
gene:plasmid:10571	0	0	0	0	0	0	0	0	0	0	0	0	0	0	0	0	0	0	0	0	0	0	0	0	0	0	0	0	0	0	0	0	95	0	0	0	0	0	0	0	0	0
gene:plasmid:151012	97	517	257	175	947	110	382	2152	0	193	270	649	664	60	360	513	301	93	152	788	265	316	236	370	199	172	2344	267	275	122	318	408	290	404	203	276	920	194	70	1531	237	122
gene:plasmid:28625	0	0	0	0	0	0	0	0	0	0	0	0	0	0	0	0	0	0	0	0	0	0	0	0	0	0	0	0	0	52	0	0	0	0	0	0	0	0	0	0	0	0
gene:plasmid:87117	0	0	0	0	0	0	0	0	0	0	0	0	0	0	0	0	0	0	0	0	0	0	0	0	6	0	0	0	0	0	0	0	0	0	0	0	0	0	0	0	0	0
gene:plasmid:151665	0	0	0	0	0	0	0	0	0	0	0	0	0	0	0	0	0	0	0	0	0	0	0	0	0	0	0	0	0	0	0	0	0	1	0	0	0	0	0	0	0	0
gene:vir:105351	166	0	0	0	0	1871	0	0	0	0	0	0	0	0	0	0	0	0	0	0	0	0	0	0	0	0	0	0	0	0	0	0	0	0	0	0	0	0	669	0	0	0
gene:plasmid:135146	0	0	0	0	0	52	0	0	0	0	0	0	0	37	0	0	0	0	43	0	0	0	0	0	0	0	0	0	0	33	0	57	0	0	0	0	0	0	0	0	49	0
gene:plasmid:15463	0	0	0	0	0	0	0	0	0	0	0	0	0	0	0	0	0	0	0	0	0	0	0	0	0	0	0	0	0	0	0	0	0	0	0	0	0	0	0	17	0	0
gene:plasmid:142772	426	0	308	0	471	0	870	819	0	0	0	0	123	0	333	126	161	0	406	541	0	110	0	187	0	0	333	137	0	164	212	284	94	172	248	479	88	560	106	154	0	149
gene:plasmid:10521	0	32	13	0	0	8	0	16	0	0	0	0	14	7	58	76	0	22	0	0	0	0	0	0	0	0	49	11	0	6	0	0	0	0	0	0	17	0	0	182	30	0
gene:plasmid:125553	0	0	0	0	0	0	0	0	0	0	0	0	0	0	0	0	0	0	0	0	0	0	0	0	0	0	0	0	21	0	7	0	0	0	0	0	0	0	0	0	0	0
gene:plasmid:135971	0	0	0	0	0	0	0	0	0	0	0	0	0	0	0	0	0	0	8	0	0	0	0	0	0	0	0	0	0	0	0	0	0	15	0	0	0	0	0	0	0	0
gene:plasmid:91003	29	544	0	0	54	344	0	40	0	34	313	142	444	217	0	0	86	0	0	0	146	0	0	0	60	74	71	14	0	350	0	20	0	0	0	0	859	0	65	0	0	0
gene:vir:6082	0	0	0	0	0	0	0	0	0	0	0	0	0	0	0	0	0	0	0	0	0	147	0	0	0	0	0	0	0	0	0	0	0	0	0	0	0	0	0	0	0	0
gene:vir:102952	0	0	0	0	0	0	0	0	0	0	0	0	0	0	0	0	0	0	0	0	0	0	0	0	15	0	0	0	0	0	0	0	0	0	0	0	0	0	0	0	0	0
gene:plasmid:24442	0	0	0	0	0	0	0	0	0	0	0	0	0	0	0	0	0	0	0	0	0	0	0	0	0	0	0	0	0	0	0	0	0	0	0	0	0	0	0	51	0	0
gene:plasmid:130463	0	0	0	0	0	0	0	0	0	0	0	15	0	0	0	0	0	0	0	0	0	0	0	0	0	0	0	0	0	0	0	0	0	0	0	0	0	0	0	0	0	8
gene:plasmid:25255	0	0	0	0	0	0	0	0	0	0	0	0	0	0	0	0	0	0	0	0	0	2090	0	0	0	0	0	0	0	0	0	0	0	0	0	0	0	0	0	0	0	0
gene:plasmid:14933	90	159	101	0	76	0	70	0	0	160	965	376	1229	136	47	73	202	0	314	95	996	68	317	51	272	319	42	107	144	167	244	65	280	978	83	0	1209	182	0	142	249	135
rep21_2_rep(pNVH01)_AJ512814.1	632	1682	313	93	275	5539	589	427	0	746	772	696	1395	1198	212	86	728	705	1286	247	681	144	214	364	1545	666	424	204	340	1140	1262	242	163	541	65	117	2758	0	1037	239	164	80
gene:plasmid:19778	0	0	0	0	0	0	0	0	0	0	0	11	3	0	0	0	0	0	0	0	0	11	0	0	0	0	0	0	0	0	0	5	12	0	15	5	0	3	1	7	0	0
gene:proph:163915	0	0	0	0	0	0	0	0	0	0	0	0	0	0	0	0	0	0	0	0	0	0	0	0	0	0	0	0	0	0	0	0	0	0	0	0	0	0	0	224	0	0
gene:vir:101344	0	0	0	0	0	0	0	0	0	0	0	0	0	0	0	65	0	0	0	0	0	2945	0	0	0	0	0	0	0	0	0	0	0	0	0	0	0	0	0	95	0	0
gene:proph:179715	98	630	120	159	104	62	264	138	0	422	94	637	362	199	749	1090	378	0	338	121	0	2141	66	198	0	258	178	70	0	176	313	706	2053	124	352	621	85	296	274	1628	93	358
gene:vir:3851	0	0	0	0	0	0	17	0	0	0	0	0	0	0	0	0	0	0	0	8	0	27	0	0	0	0	0	0	0	0	0	0	0	0	0	0	0	0	0	0	0	0
gene:plasmid:18175	448	0	95	0	50	61	59	39	0	57	0	0	86	0	81	0	0	0	125	33	0	0	0	0	0	0	0	0	0	0	0	0	16	85	0	0	0	0	0	0	0	0
gene:plasmid:16068	0	0	0	0	0	0	0	0	0	0	0	0	0	0	0	0	0	0	0	0	0	0	0	0	0	0	0	0	0	0	0	0	0	0	0	0	0	0	0	12	0	0
gene:plasmid:28722	48	521	20	0	134	930	47	37	0	37	125	180	928	507	17	0	228	66	29	0	164	0	0	0	86	102	28	0	0	814	12	36	0	93	0	0	707	0	136	0	21	0
gene:plasmid:97798	0	0	0	0	0	0	0	0	0	0	0	76	0	0	67	0	0	0	0	0	0	0	0	0	0	0	103	0	165	0	0	0	0	0	0	0	0	0	100	0	0	0
gene:vir:108965	0	0	0	0	1	0	0	0	0	0	0	0	0	0	0	0	0	0	0	7	0	0	0	0	0	0	0	0	0	0	0	0	0	0	3	0	0	0	0	0	0	0
gene:proph:181306	0	0	0	0	0	0	0	0	0	0	0	0	0	0	0	0	0	0	0	0	0	0	0	0	0	0	0	0	0	0	0	0	0	0	0	0	0	0	0	30	0	0
gene:plasmid:147498	0	0	0	0	0	0	0	0	0	0	0	0	0	0	0	0	0	0	0	0	0	0	0	0	0	0	0	0	0	0	0	0	0	0	0	0	0	0	0	10	0	0
gene:plasmid:84412	0	0	0	0	0	0	0	0	0	0	0	0	0	0	8	5	0	0	0	0	0	0	0	0	0	0	0	0	0	0	0	0	0	0	0	0	0	0	0	51	0	0
gene:plasmid:125010	16	0	0	0	0	0	0	0	0	0	0	0	0	0	0	0	0	0	0	0	0	0	0	0	0	0	0	0	0	0	0	0	0	0	0	0	0	0	0	0	0	0
gene:plasmid:148208	0	0	0	0	0	0	0	0	0	0	0	0	0	0	0	0	0	0	0	0	0	0	0	0	0	0	0	0	0	0	0	0	0	0	0	0	0	0	0	15	0	0
gene:proph:172543	0	0	0	0	0	0	0	0	0	0	0	0	0	0	0	0	0	0	0	0	0	0	0	0	0	0	0	0	0	0	0	0	0	0	0	0	0	0	0	2	0	0
gene:plasmid:155338	37	41	43	23	54	100	80	77	0	36	0	54	95	310	33	20	144	25	90	69	57	25	21	38	79	61	58	52	26	244	97	35	42	77	15	45	40	17	103	42	54	21
gene:proph:161188	0	0	0	3	0	0	0	0	0	0	0	0	0	0	0	0	0	0	0	0	0	0	0	0	0	0	0	0	0	0	0	0	0	0	0	0	0	0	0	0	0	0
gene:vir:101419	0	0	0	0	0	0	0	0	0	0	0	0	0	0	0	46	0	0	0	0	0	2086	0	0	0	0	0	0	0	0	0	0	0	0	0	0	0	0	0	75	0	0
gene:plasmid:145999	351	1688	2646	10964	6453	232	12365	8811	0	940	217	1564	717	561	1755	2266	1937	1019	898	5647	28	1455	670	3768	3645	616	4167	2525	6445	324	485	1405	3649	418	612	2090	197	382	520	3787	1416	906
gene:vir:6704	0	0	0	0	0	0	0	0	0	0	0	0	0	0	0	0	0	0	0	0	0	0	0	0	0	8	0	0	0	0	0	0	0	0	0	0	0	0	0	0	0	0
gene:vir:95286	0	0	0	0	6	0	0	0	0	0	0	0	0	0	0	0	0	0	0	0	0	0	0	0	0	0	0	0	0	0	0	0	0	0	0	0	0	0	0	0	0	0
gene:plasmid:18171	175	0	0	0	0	0	0	0	0	114	0	161	82	0	0	0	0	0	131	0	0	0	0	0	32	0	0	0	0	54	0	0	0	155	0	0	83	0	0	0	0	0
gene:plasmid:90629	9	0	0	0	0	0	0	0	0	0	0	0	0	0	6	0	0	0	0	0	0	0	0	0	2	0	0	0	0	0	0	0	0	0	0	0	0	0	0	0	0	0
ICEberg|87|ICESpn9409|GenBank|FR671418|1..22765	4533	17007	25568	86481	66834	18266	96871	106606	0	7889	0	17899	20742	25627	13148	13223	29875	19965	15635	73279	0	17519	13104	22209	20223	5233	44447	14083	38343	30021	41709	11910	52088	6367	6563	7082	8561	5711	6671	32539	8460	7831
gene:proph:184725	0	39	33	44	0	0	113	24	0	17	0	30	32	0	42	71	35	26	27	90	0	43	0	0	20	0	0	31	24	28	28	26	41	24	57	94	0	35	30	21	0	0
gene:plasmid:154816	0	0	463	0	0	0	0	0	0	0	0	0	0	0	0	0	0	0	0	0	0	0	0	0	0	0	0	0	0	0	0	0	0	0	0	0	0	0	0	0	0	0
gene:plasmid:24457	0	0	0	0	0	0	0	0	0	0	0	0	0	0	0	116	0	0	0	0	0	0	0	0	0	0	0	0	0	0	0	0	0	0	122	0	0	0	0	244	0	0
ICEberg|331|ICESpnH19A6-1|GenBank|CP000936|1302035..1322918	4881	16996	23464	89253	71985	22636	107595	116778	0	7946	0	17719	20260	29892	12167	13819	33082	22930	15622	75956	0	17416	13625	22078	22138	5647	49511	13843	40495	35818	38993	11591	58477	6275	5716	6468	8185	5344	6233	35015	8296	7107
gene:plasmid:18174	1663	0	422	0	0	198	835	627	0	326	0	0	374	0	449	0	0	0	877	0	0	0	0	0	0	0	214	0	0	0	594	0	0	449	0	0	273	0	122	0	356	0
gene:plasmid:20772	0	0	0	0	0	0	0	0	0	0	0	0	0	0	0	0	0	0	0	0	0	0	0	0	0	0	0	0	0	0	0	0	0	0	0	0	0	144	0	0	0	0
gene:vir:6444	0	0	0	0	0	0	0	0	0	0	0	0	0	0	0	0	0	0	0	7	0	0	0	0	0	0	0	0	0	0	0	0	0	0	0	0	0	0	0	0	0	0
gene:plasmid:93527	0	0	0	0	0	0	0	0	0	0	0	0	48	0	0	0	0	0	0	0	0	0	0	0	0	0	0	0	0	0	0	0	0	0	0	0	0	0	0	0	0	0
gene:proph:176766	0	0	0	0	0	0	0	0	0	0	0	0	0	0	0	0	0	0	0	0	0	93	0	0	0	0	0	0	0	0	0	0	0	0	0	0	0	0	0	8	0	0
gene:plasmid:153821	0	0	0	0	0	0	0	0	0	0	0	0	0	0	0	0	0	0	0	0	0	0	0	0	0	0	0	0	0	0	0	0	0	0	0	0	0	16	0	0	0	0
gene:plasmid:145644	0	0	0	0	0	0	0	12	0	0	0	0	0	0	0	0	0	0	0	0	0	0	0	0	0	0	0	0	0	0	0	0	0	0	0	0	0	0	0	0	0	0
gene:plasmid:14875	0	0	113	0	126	0	65	81	0	0	267	0	95	0	0	0	0	0	0	1363	112	0	0	0	0	0	78	0	0	0	0	0	0	0	0	0	474	0	0	0	0	0
gene:plasmid:147481	0	0	0	0	0	0	0	0	0	27	0	0	0	0	0	0	0	0	0	0	0	0	0	0	0	0	0	0	0	0	0	0	0	0	0	0	0	0	0	0	0	0
gene:plasmid:121463	0	0	0	0	0	0	0	0	0	0	0	4	3	0	0	9	3	0	2	0	0	7	0	0	0	0	0	0	0	0	15	2	0	0	12	0	0	0	2	19	0	7
gene:proph:162935	0	0	0	0	0	0	0	0	0	0	0	0	0	0	0	0	0	0	2	0	0	0	0	0	0	0	0	0	0	0	0	0	0	0	0	0	0	0	0	0	0	0
gene:plasmid:24789	0	0	0	0	0	0	0	0	0	0	0	0	0	0	0	0	0	0	0	0	0	0	0	0	0	0	0	0	0	0	0	0	0	0	0	0	0	0	0	8	0	0
gene:vir:3436	0	0	0	0	0	0	0	0	0	0	0	0	0	0	0	0	0	0	0	0	0	0	0	0	0	0	0	0	0	0	0	0	0	0	0	0	0	0	0	18	0	0
gene:plasmid:139622	0	0	0	0	0	0	0	0	0	0	0	0	0	0	0	0	0	0	0	0	0	0	0	0	0	0	0	0	0	0	0	0	0	0	0	0	0	0	0	10	0	0
gene:plasmid:13199	0	0	0	0	0	0	0	0	0	17	0	0	0	0	0	37	0	0	0	0	0	332	0	0	0	0	0	0	0	0	0	0	5	0	46	0	0	0	0	112	0	10
gene:plasmid:16978	0	0	0	0	0	0	12	15	0	0	0	0	0	0	0	0	0	0	0	0	0	0	0	0	0	0	0	0	0	0	0	0	0	0	0	0	0	0	0	0	0	0
gene:plasmid:151639	270	1377	1643	4894	3215	215	2702	2333	0	1399	221	2389	630	1384	810	150	977	1391	891	5281	115	226	530	1477	4507	1392	1514	1574	2309	1034	272	571	720	1238	354	167	1008	213	143	543	786	228
gene:plasmid:91659	60	338	94	14	91	62	0	103	0	54	29	308	49	19	222	392	58	0	22	42	25	56	68	56	54	141	759	94	0	43	88	167	13	30	56	12	191	162	25	552	71	57
gene:proph:169129	0	0	0	0	0	0	0	0	0	0	0	0	0	0	0	0	0	0	0	0	0	1801	0	0	0	0	0	0	0	0	0	0	0	0	0	0	0	0	0	0	0	0
gene:vir:107094	0	13	22	0	0	0	0	0	0	15	0	32	185	2709	0	0	1079	0	327	0	10	11	0	11	81	48	0	136	0	4778	451	0	0	49	0	0	8	0	0	0	189	0
gene:plasmid:14695	0	0	0	103	0	0	0	0	0	0	0	0	0	0	0	0	0	0	0	0	0	0	0	0	0	0	0	0	0	0	0	0	0	0	0	0	0	0	0	0	0	0
gene:plasmid:87388	0	87	0	0	0	0	0	0	0	9	0	27	37	0	0	0	0	0	0	0	32	0	0	0	0	0	0	0	0	4	0	0	0	5	0	0	11	0	0	0	0	0
gene:plasmid:139643	0	0	13	0	15	0	22	0	0	0	0	0	37	0	0	0	14	0	0	0	0	0	0	0	0	0	0	0	0	0	0	12	0	7	0	13	17	0	10	0	0	9
gene:plasmid:93366	31	0	111	38	519	0	297	214	0	0	966	0	893	0	48	0	61	0	0	860	0	0	0	91	185	0	104	0	0	0	0	0	0	0	0	0	1185	0	0	25	97	0
gene:plasmid:117673	0	142	229	0	0	0	0	0	0	0	0	259	199	0	215	0	0	0	64	0	73	0	0	95	0	0	0	102	0	106	53	166	0	93	73	0	62	0	0	62	86	0
gene:plasmid:24428	0	0	0	0	0	0	0	0	0	0	0	0	0	0	0	0	0	0	0	0	0	0	0	0	0	0	0	0	0	0	0	0	0	0	0	0	0	0	0	83	0	0
gene:proph:182951	0	0	0	0	0	0	0	0	0	0	0	0	0	0	0	0	0	0	0	0	0	1873	0	0	0	0	0	0	0	0	0	0	0	0	0	0	0	0	0	0	0	0
gene:vir:93920	0	0	0	0	0	0	0	0	0	0	0	0	0	0	0	0	0	0	0	0	0	0	0	0	0	0	0	0	0	0	0	0	2	0	0	0	0	0	0	2	0	0
gene:plasmid:117759	0	0	0	0	41	0	0	46	0	0	0	0	60	0	38	40	27	0	0	47	0	0	0	17	0	0	0	0	0	0	20	0	46	18	0	66	13	24	0	66	18	0
gene:plasmid:87487	0	0	0	0	0	0	0	0	0	0	0	34	0	0	93	350	0	0	25	0	0	2230	0	35	0	0	0	0	0	0	0	59	0	0	0	53	0	0	0	394	0	49
gene:plasmid:17225	0	0	0	0	0	0	0	0	0	0	0	0	0	0	0	0	0	0	0	0	0	0	0	0	0	0	0	0	0	0	0	0	0	0	0	0	0	0	0	0	2	0
gene:plasmid:138740	0	0	0	0	0	0	0	0	0	0	0	0	0	0	253	0	0	0	0	0	0	0	0	0	0	0	0	0	0	0	0	0	0	0	0	0	0	0	0	0	0	0
gene:plasmid:147483	0	0	0	0	0	0	0	0	0	67	0	0	0	0	0	0	0	0	0	0	0	0	0	0	0	0	0	0	0	0	0	0	0	0	0	0	0	0	0	0	0	0
gene:plasmid:20572	0	101	0	0	0	0	0	0	0	0	0	0	0	0	75	0	0	0	83	0	0	0	0	0	0	0	0	0	0	0	0	119	0	134	80	0	0	0	0	0	0	0
gene:proph:176457	0	0	0	0	0	0	0	0	0	0	0	0	0	0	0	0	0	0	0	0	0	0	0	0	8	0	0	0	0	0	0	0	0	0	0	0	0	0	0	0	0	0
gene:proph:168819	0	0	33	0	0	0	0	0	0	0	0	0	0	6	64	0	54	0	17	0	0	0	0	24	22	14	0	11	0	0	14	0	0	0	0	0	0	0	0	0	62	0
gene:plasmid:29010	0	36	0	0	0	0	73	90	0	0	0	0	0	9	0	33	27	0	0	27	0	28	0	40	94	0	42	0	0	0	0	0	0	30	0	127	0	0	0	19	0	0
gene:plasmid:151090	0	0	0	0	0	0	0	0	0	0	0	43	197	0	0	0	46	0	0	0	0	0	14	0	0	0	216	0	0	0	0	28	0	0	0	0	0	0	0	0	0	0
gene:vir:102931	57	0	0	0	0	0	0	0	0	0	0	0	0	0	0	0	0	0	0	0	0	0	0	0	0	0	0	0	0	0	0	0	0	0	0	0	0	0	0	0	0	0
gene:plasmid:13205	0	0	0	22	0	0	0	0	0	0	0	0	0	0	0	0	0	0	0	0	0	0	0	0	0	0	0	0	0	0	0	0	0	0	0	0	0	0	0	0	0	0
gene:plasmid:15196	0	0	0	0	0	0	0	0	0	0	0	575	0	0	0	0	0	0	0	0	0	0	0	0	0	0	0	0	0	0	0	0	0	0	0	0	0	0	0	0	37	0
gene:proph:170198	0	0	0	0	0	36	0	0	0	0	0	0	0	0	0	0	0	0	0	0	0	0	0	0	0	0	0	0	0	0	0	0	0	0	0	0	0	0	0	0	0	0
gene:proph:181295	0	0	0	0	0	0	0	0	0	0	0	0	0	0	0	0	0	0	0	0	0	628	0	0	0	0	0	0	0	0	0	0	0	0	0	0	0	0	0	0	0	0
gene:proph:179395	0	7	0	0	0	0	7	0	0	0	0	0	0	0	0	25	0	0	0	0	0	1274	0	0	0	0	0	0	0	0	0	0	0	0	0	0	0	0	0	22	0	0
gene:proph:184775	0	0	0	0	0	0	88	0	0	0	0	0	0	0	0	0	0	0	0	0	0	0	0	0	0	0	0	0	0	0	0	0	0	0	0	0	0	0	0	0	0	0
gene:plasmid:84390	204	0	0	0	0	0	0	0	0	0	0	0	0	0	0	0	0	0	0	0	0	0	0	0	0	0	0	0	0	0	0	0	0	0	0	0	0	0	0	0	0	0
gene:proph:168363	0	0	0	0	93	0	0	0	0	0	0	0	0	0	0	0	0	0	0	0	0	0	0	0	0	0	59	0	0	0	0	0	0	0	0	0	0	0	0	47	0	0
gene:plasmid:148437	0	0	0	0	0	0	0	0	0	0	0	0	0	0	0	0	0	0	0	0	0	0	0	0	0	0	0	0	63	0	0	0	0	0	0	0	0	0	0	0	0	0
gene:plasmid:14967	0	0	0	0	0	0	0	0	0	0	13	0	106	0	0	0	0	0	226	0	71	0	43	0	0	204	0	0	0	0	20	0	0	90	0	0	52	37	0	0	0	0
gene:proph:171017	0	0	0	0	0	0	0	0	0	0	0	0	0	0	0	0	0	0	0	0	0	0	0	0	0	0	0	0	0	0	0	0	98	0	0	0	0	0	0	0	0	0
gene:vir:3432	0	0	0	0	0	0	0	0	0	0	0	0	0	0	0	0	0	0	0	0	0	0	0	0	0	0	0	0	0	0	0	0	0	0	0	0	0	0	0	77	0	0
gene:plasmid:24611	0	0	0	0	0	0	0	0	0	0	0	0	0	0	0	0	0	0	0	0	0	0	0	0	0	0	0	0	0	0	0	0	0	0	0	0	0	0	0	21	0	0
gene:plasmid:109626	143	528	485	155	1325	0	2569	200	0	160	288	352	434	249	1612	5550	553	0	816	716	28	2392	0	561	389	761	179	162	367	134	561	1500	609	165	1050	467	0	853	361	10749	196	1285
gene:plasmid:15590	0	0	0	0	0	0	0	0	0	0	0	0	0	0	0	0	0	0	0	0	0	0	0	0	0	0	0	0	0	0	0	0	0	0	0	0	0	0	0	2	0	0
gene:plasmid:83767	0	237	316	0	0	67	0	0	0	0	0	348	249	0	353	63	208	0	90	0	82	0	0	156	0	0	0	206	0	0	82	186	0	0	96	0	103	120	0	0	0	101
ICEberg|191|10270-RD.2|GenBank|CP000260|1312338..1346637	0	0	0	0	0	0	0	0	0	0	0	0	0	0	0	0	0	0	0	0	0	0	0	0	9321	0	0	0	0	0	0	0	0	0	0	0	0	0	0	0	0	0
gene:vir:103660	0	0	5	0	0	0	0	0	0	0	0	0	0	0	0	0	0	0	0	0	0	0	0	0	0	0	0	0	0	0	0	0	0	0	0	0	0	0	0	0	0	0
gene:plasmid:145675	0	16	0	20	200	0	10	33	0	0	0	0	0	0	0	0	0	0	0	0	0	14	0	0	0	0	34	0	0	0	0	0	12	0	0	0	0	0	0	107	0	0
gene:proph:179392	0	14	0	0	15	0	0	0	0	0	0	0	6	0	0	24	0	0	0	0	0	1156	0	0	0	0	8	0	0	0	0	11	0	0	0	0	0	0	0	19	0	0
gene:plasmid:19726	0	20	0	1	0	0	2	0	0	0	0	5	1	0	9	14	5	0	2	0	0	2	0	0	0	11	0	0	6	0	3	6	8	0	4	9	1	1	0	26	0	6
gene:plasmid:84427	0	4	0	0	0	0	0	0	0	4	0	0	0	0	14	0	0	0	2	0	0	3615	0	0	0	0	2	2	0	0	0	0	0	3	7	0	0	0	0	0	0	0
gene:plasmid:85127	68	0	13	0	0	0	33	0	0	0	0	192	77	92	0	0	92	0	0	0	0	0	0	13	53	141	52	0	0	265	0	0	0	25	0	0	0	0	0	0	14	0
gene:plasmid:126349	327	56	0	0	0	13203	0	0	0	0	0	56	0	543	0	0	102	0	0	0	0	0	0	0	0	179	0	0	0	328	0	0	0	0	0	0	0	0	0	0	0	0
gene:proph:181707	0	0	0	0	0	0	0	0	0	0	0	0	0	0	0	0	0	0	0	0	0	0	0	0	0	0	0	0	0	0	0	0	62	0	0	0	0	0	0	229	0	0
gene:plasmid:151232	0	0	0	0	0	0	0	0	0	0	0	0	0	0	0	0	0	0	0	0	0	0	0	0	0	0	0	0	0	0	0	0	0	0	0	0	0	0	0	22	0	0
gene:proph:163811	0	0	0	0	0	0	0	0	0	0	0	0	0	0	0	0	0	0	0	0	0	2075	0	0	0	0	0	0	0	0	0	0	0	0	0	0	0	0	0	0	0	0
gene:plasmid:117984	44	77	0	0	0	34	0	0	0	0	0	0	0	0	0	0	0	0	0	0	17	0	210	0	0	0	0	0	0	0	0	0	0	0	0	0	16	0	0	0	53	0
gene:proph:172467	0	0	0	0	0	0	0	0	0	0	0	0	0	0	0	0	0	0	0	0	0	0	0	0	0	0	0	0	0	0	0	0	0	0	0	0	0	0	0	25	0	0
gene:proph:177487	0	0	0	0	0	0	0	0	0	0	0	0	0	0	0	0	0	0	0	0	0	90	0	0	0	0	0	0	0	0	0	0	0	0	0	0	0	0	0	0	0	0
gene:plasmid:150073	0	0	0	0	0	0	0	0	0	0	0	0	120	0	0	0	0	0	0	0	0	0	0	0	0	0	0	0	0	0	0	0	0	0	0	0	0	0	0	0	0	0
gene:proph:176781	0	0	0	0	0	0	0	0	0	0	0	0	0	0	0	0	0	0	0	0	0	28	0	0	0	0	0	0	0	0	0	0	0	0	0	0	0	0	0	0	0	0
gene:proph:179482	0	0	0	0	0	0	8	0	0	0	0	0	0	0	0	0	0	0	0	0	0	68	0	0	0	0	0	0	0	0	0	0	4	0	0	0	0	0	0	0	0	8
gene:plasmid:158161	134	0	0	0	0	0	0	0	0	0	0	0	0	0	0	0	0	0	0	0	0	0	0	0	0	0	0	0	0	0	0	0	0	0	0	0	0	0	0	0	0	0
gene:plasmid:19402	0	0	0	0	0	0	0	0	0	0	0	0	0	0	0	0	0	0	0	9	0	0	0	0	0	0	0	0	0	0	0	0	0	0	0	0	0	0	0	18	0	0
gene:plasmid:19576	0	0	0	0	0	0	0	0	0	0	0	0	0	0	0	0	0	0	0	0	0	0	0	0	0	0	0	0	0	0	0	0	0	0	0	0	0	0	0	8	0	0
gene:proph:163564	0	0	0	0	0	0	108	0	0	0	0	0	0	0	0	0	0	0	0	0	0	0	0	0	0	0	0	0	0	0	0	0	0	0	0	0	0	0	0	0	0	0
gene:plasmid:17265	0	0	0	0	57	0	0	62	0	0	0	0	0	0	0	0	12	0	0	56	0	0	0	0	0	0	0	0	0	0	0	0	36	0	0	0	0	0	0	0	0	0
gene:plasmid:85129	14	0	20	0	23	0	93	97	0	13	10	158	54	0	0	0	26	26	23	70	0	23	0	0	45	73	113	12	0	16	0	0	39	18	0	0	0	0	0	42	0	16
gene:proph:176733	0	0	0	0	0	0	0	0	0	0	0	0	0	0	0	0	0	0	0	0	0	92	0	0	0	0	0	0	0	0	0	0	0	0	0	0	0	0	0	0	0	0
gene:proph:169078	0	47	0	0	17	0	0	0	0	0	0	576	0	146	29	108	0	0	0	10	44	645	9	13	15	380	0	0	0	100	0	23	0	0	36	0	0	0	0	248	0	17
gene:vir:104426	0	0	0	0	0	0	0	0	0	0	0	0	0	0	0	0	0	0	0	0	0	0	0	0	0	0	0	0	0	0	0	0	0	0	0	4	0	0	0	0	0	0
gene:plasmid:30133	0	0	0	0	0	0	0	0	0	0	0	0	0	0	0	0	0	0	0	0	0	0	0	0	0	0	10	0	0	0	0	0	0	0	0	0	0	0	0	0	0	0
gene:vir:95350	0	0	0	0	0	0	0	0	0	0	0	0	0	0	0	0	0	0	0	0	0	0	0	0	0	0	0	0	0	0	0	0	0	0	0	3	0	0	0	0	0	0
gene:vir:5720	0	0	0	0	0	0	0	0	0	0	0	0	0	0	0	0	0	0	0	0	0	0	0	0	0	0	0	0	0	0	0	0	0	0	0	0	0	0	0	4	0	0
rep20_6_repA(SAP059A)_GQ900480.1	0	0	0	0	0	1577	0	0	0	0	0	0	0	0	0	0	0	0	0	0	0	0	0	0	0	0	0	0	49	0	0	0	0	0	0	0	0	0	0	0	0	0
gene:vir:101415	0	0	0	0	0	0	0	0	0	0	0	0	0	0	22	26	0	0	0	0	0	1341	0	0	0	0	0	0	0	0	0	0	0	0	0	0	0	0	0	28	0	0
gene:plasmid:15266	1384	945	379	369	0	526	0	0	0	1423	0	1765	185	184	446	65	0	1504	486	0	88	0	624	111	339	556	0	651	3157	1183	205	315	0	217	136	0	347	391	0	0	370	126
gene:proph:176862	0	0	0	0	0	0	0	0	0	0	0	0	0	0	0	0	0	0	0	0	0	13	0	0	0	0	0	0	0	0	0	0	0	0	0	0	0	0	0	0	0	0
gene:plasmid:155313	0	0	0	0	0	0	0	0	0	0	0	0	0	0	0	0	0	0	151	0	0	0	0	0	0	0	0	0	0	0	0	0	0	0	0	0	0	0	0	0	0	0
gene:proph:182996	0	0	0	0	0	0	0	0	0	0	0	0	0	0	0	0	0	0	0	0	0	19	0	0	0	0	0	0	0	0	0	0	0	0	0	0	0	0	0	0	0	0
ICEberg|165|ICE6094|GenBank|FR670347|1..61030	0	0	0	0	0	0	0	0	0	0	0	0	0	0	0	0	0	0	30668	0	0	0	0	0	0	0	0	0	0	0	0	0	0	0	0	0	0	0	0	0	0	0
gene:proph:167243	0	0	0	0	0	0	0	0	0	0	0	0	0	0	0	0	0	0	0	0	0	0	0	0	13	0	0	0	0	0	0	0	0	0	0	0	0	0	0	0	0	0
ICEberg|366|ICESpnN24|GenBank|EU676246|1..359	47	0	0	0	0	0	0	0	0	0	0	0	0	0	0	0	0	0	0	0	0	0	0	0	0	0	0	0	0	0	0	0	0	0	0	0	0	0	0	0	0	0
gene:proph:182861	0	0	0	0	0	0	0	0	0	0	0	0	0	0	0	0	0	0	0	0	0	0	0	0	0	0	0	0	0	0	0	0	1	0	0	0	0	0	0	17	0	0
gene:vir:1923	0	0	0	0	0	0	0	0	0	0	0	0	0	0	0	0	0	0	0	0	0	71	0	0	0	0	0	0	0	0	0	0	0	0	0	0	0	0	0	0	0	0
gene:plasmid:14740	205	136	498	321	1288	82	1575	1142	0	0	73	316	308	0	443	256	226	0	147	2231	0	187	0	398	177	0	400	149	145	0	157	263	197	178	308	280	94	437	107	294	246	216
gene:plasmid:28575	0	139	0	0	0	342	0	0	0	0	0	0	0	0	0	0	0	133	0	0	0	0	0	0	0	0	0	0	0	0	0	0	0	0	0	0	0	0	0	0	0	0
gene:plasmid:19733	0	0	11	0	0	0	14	0	0	37	0	16	9	0	49	90	15	0	0	11	0	1058	0	15	0	15	18	0	9	4	14	30	18	0	47	0	4	0	0	234	11	0
gene:plasmid:124923	2	0	0	0	0	0	0	0	0	4	0	0	0	0	0	0	12	16	0	0	0	0	0	0	20	0	4	0	0	0	0	0	0	4	0	0	0	0	0	0	0	0
gene:proph:174191	0	0	418	1318	1527	0	2201	795	0	0	0	0	267	0	0	317	321	0	0	2026	0	0	0	451	458	0	672	0	779	0	251	0	0	0	0	0	0	0	0	347	196	0
gene:plasmid:151029	103	481	292	156	1003	102	382	2188	0	190	272	650	695	69	383	523	256	60	142	818	218	318	234	317	200	130	2338	273	268	122	310	362	302	399	168	305	846	202	57	1542	250	106
gene:plasmid:85091	103	119	0	0	0	0	0	20	0	0	0	0	165	0	0	0	33	0	0	0	0	0	0	0	72	0	0	132	0	83	0	0	0	191	0	0	0	0	0	0	0	0
gene:plasmid:85826	0	0	0	0	0	0	0	0	0	0	0	0	0	0	0	0	0	0	0	0	0	0	0	0	0	0	0	0	0	0	0	0	0	118	0	0	0	0	0	0	0	0
gene:plasmid:24702	0	0	0	0	0	0	0	0	0	0	0	0	0	0	0	4	0	0	0	0	0	0	0	0	0	0	0	0	0	0	0	0	0	0	0	0	0	0	0	0	0	0
gene:proph:162991	0	0	0	0	0	0	0	0	0	0	0	0	0	0	0	0	0	0	3	0	0	0	0	0	0	0	0	0	0	0	0	0	0	0	0	0	0	0	0	0	0	0
gene:proph:180409	0	0	0	0	0	0	0	0	0	0	0	0	0	0	0	0	0	0	0	0	0	0	0	0	0	0	0	0	0	0	0	0	18	0	0	0	0	0	0	31	0	0
gene:plasmid:147544	0	0	0	0	369	0	496	207	0	0	0	0	0	0	65	69	59	0	54	316	0	149	0	72	0	0	88	51	0	0	38	46	148	30	40	41	0	0	45	74	0	0
gene:proph:162031	0	0	0	0	0	0	0	0	0	0	0	0	0	0	0	0	0	0	0	0	0	0	0	0	2	0	0	0	0	0	0	0	0	0	0	0	0	0	0	0	0	0
gene:plasmid:17007	0	0	0	0	0	0	0	220	0	0	0	0	0	0	0	0	0	0	0	0	0	4752	0	0	0	0	0	0	0	0	0	0	0	0	0	0	0	0	0	0	0	0
gene:plasmid:19639	0	0	0	0	5	0	0	0	0	0	0	0	0	0	0	0	0	0	0	0	0	0	0	0	0	0	0	0	0	0	0	0	0	0	0	0	0	0	0	5	0	0
gene:plasmid:119574	0	0	0	0	0	0	0	0	0	0	0	0	0	0	0	0	0	0	0	0	0	0	0	0	0	0	0	0	0	0	0	0	0	0	0	0	0	0	0	8	0	0
gene:vir:108969	0	0	0	0	0	0	0	0	0	0	0	0	0	0	0	0	0	0	0	5	0	0	0	0	0	0	0	0	0	0	0	0	0	0	0	0	0	0	0	0	0	0
gene:vir:6985	0	0	0	0	0	0	0	0	0	0	0	0	0	0	0	0	0	0	0	12	0	0	0	0	0	0	0	0	0	0	0	0	0	0	0	0	0	0	0	0	0	0
gene:plasmid:151536	0	0	0	0	0	0	0	0	0	51	0	0	0	0	0	0	0	0	0	0	0	0	0	0	0	0	0	0	0	0	0	0	0	0	0	0	242	0	0	0	0	0
gene:plasmid:158902	0	0	0	0	0	0	0	0	0	0	0	0	0	0	0	9	0	0	0	0	0	0	0	0	0	0	0	0	0	0	0	0	0	0	0	0	0	0	0	12	0	0
gene:plasmid:19500	0	0	0	0	0	0	0	0	0	0	0	0	0	0	0	0	0	0	0	0	0	0	0	0	0	0	0	0	0	0	0	0	0	0	0	0	0	0	0	19	0	0
gene:proph:160246	0	0	0	0	0	0	0	0	0	0	0	0	0	0	0	0	0	0	0	0	0	0	0	0	0	0	0	0	0	0	0	0	0	0	0	1	0	0	0	0	0	0
gene:proph:159053	0	0	0	0	0	0	0	0	0	0	0	0	0	0	0	0	0	0	0	0	0	0	0	0	0	0	0	0	0	0	0	0	0	0	0	0	0	0	0	28	0	0
gene:plasmid:93375	0	0	0	0	287	0	0	0	0	0	0	0	0	0	0	0	0	0	0	247	0	0	0	0	0	0	0	0	0	0	0	0	0	0	0	0	0	0	0	0	0	0
gene:plasmid:91655	0	0	0	0	0	0	0	0	0	0	0	0	9	0	0	0	0	0	0	0	0	0	0	0	0	0	0	0	0	0	0	0	0	0	0	4	0	6	0	0	0	0
gene:plasmid:92509	0	16	47	0	0	27	0	0	0	0	0	0	0	0	24	0	0	0	11	0	0	0	0	16	0	0	0	0	0	0	22	0	0	0	0	0	31	20	0	0	0	0
gene:plasmid:15547	0	500	118	214	565	0	841	710	0	0	5669	389	3781	442	0	63	522	30	70	728	1519	0	572	78	539	1310	347	90	64	870	0	44	0	374	0	0	19230	40	0	167	53	0
gene:vir:7055	0	0	0	0	0	0	11	0	0	0	2	0	0	0	0	0	0	0	0	6	0	0	0	0	0	0	0	0	0	0	2	0	0	0	0	0	0	0	0	0	0	0
gene:proph:176059	0	0	0	0	0	0	0	0	0	0	0	0	0	0	0	0	0	0	0	0	0	0	0	0	0	0	0	0	0	0	0	0	0	0	0	0	0	0	0	56	0	0
IncA/C2_1__JN157804	0	0	0	0	0	0	0	0	0	0	0	0	0	0	0	0	0	0	0	0	0	0	0	0	0	0	0	0	0	0	0	0	0	0	0	31	0	0	0	0	0	0
gene:plasmid:84597	0	0	0	0	27	0	0	0	0	0	0	0	10	0	0	0	0	0	0	0	0	0	0	0	0	33	0	0	0	0	0	54	0	0	24	0	0	0	0	670	0	0
gene:vir:106564	0	0	0	0	0	0	0	0	0	0	0	0	0	0	0	0	4	0	3	0	0	0	0	0	0	0	0	0	0	0	0	0	0	0	0	0	0	6	0	0	0	0
gene:plasmid:82863	81	0	240	151	1576	0	649	435	0	0	0	0	0	0	122	0	87	0	0	1159	0	0	0	217	153	0	162	83	106	0	0	0	0	0	0	0	0	0	0	0	89	0
gene:proph:182953	0	0	0	0	0	0	0	0	0	0	0	0	0	0	0	0	0	0	0	0	0	988	0	0	0	0	0	0	0	0	0	0	0	0	0	0	0	0	0	0	0	0
gene:plasmid:30148	112	171	222	465	339	128	324	411	0	32	0	178	153	124	235	281	214	108	165	338	33	304	140	210	162	122	319	211	219	97	157	168	234	93	131	111	195	99	85	373	180	126
gene:vir:3472	0	0	0	0	0	0	0	0	0	0	0	0	0	0	0	0	0	0	0	0	0	0	0	0	0	0	0	0	0	0	0	0	0	0	0	0	0	0	0	16	0	0
gene:proph:167991	0	0	0	0	0	0	0	0	0	0	0	0	0	0	90	307	0	0	0	0	0	2366	0	0	0	0	24	0	0	0	40	72	0	0	64	0	0	0	0	396	0	0
gene:proph:182641	0	0	0	0	0	0	0	0	0	0	0	0	0	0	0	35	0	0	0	0	0	866	0	0	0	0	0	0	0	0	0	0	0	0	0	0	0	0	0	81	0	0
gene:vir:2051	0	0	0	0	0	0	0	0	0	0	0	0	0	0	0	0	0	0	0	0	0	459	0	0	0	0	0	0	0	0	0	0	0	0	0	0	0	0	0	0	0	0
gene:plasmid:136316	0	0	0	0	0	0	0	0	0	0	0	0	0	0	0	0	0	0	0	0	0	0	0	0	0	0	0	0	0	0	0	5	0	0	0	0	0	0	0	6	0	0
gene:plasmid:17141	0	0	0	0	0	0	0	4	0	0	0	0	0	0	0	0	0	0	0	1	0	0	0	0	0	0	0	0	0	0	0	0	0	0	0	0	0	0	0	0	0	0
gene:vir:96210	0	0	0	0	0	0	0	6	0	0	0	0	0	0	0	0	0	0	0	0	0	0	0	0	0	0	0	0	0	0	0	0	43	0	0	0	0	0	0	0	0	0
gene:plasmid:129991	0	0	9	0	0	0	0	0	0	0	0	0	0	0	0	0	0	0	0	0	0	0	0	0	7	0	0	0	0	0	0	0	0	0	0	0	0	0	0	0	6	0
gene:vir:105342	272	124	0	0	0	3580	0	0	0	0	0	0	383	0	0	0	0	0	440	0	0	0	0	0	56	0	0	0	0	0	776	0	0	47	0	0	290	0	822	0	0	0
gene:proph:180541	0	0	0	0	0	0	0	0	0	0	0	0	0	0	0	0	0	0	0	0	0	0	0	0	0	0	0	0	0	0	0	0	0	0	0	0	0	0	0	25	0	0
gene:plasmid:123330	0	0	0	0	0	0	0	0	0	0	0	0	0	0	0	0	0	0	0	0	0	10	0	0	0	0	0	0	0	0	0	0	0	0	0	0	0	0	0	0	0	0
gene:plasmid:15399	24	0	0	0	0	0	0	0	0	0	0	0	0	0	0	0	0	0	0	0	0	0	0	0	0	0	0	0	0	0	0	0	0	0	0	0	0	0	0	0	0	0
gene:plasmid:84226	104	48	84	0	0	42	0	0	0	0	0	147	37	0	107	0	42	0	32	0	25	0	20	0	0	0	0	59	0	32	26	0	0	84	0	0	14	67	0	0	27	20
gene:vir:96163	0	0	0	0	0	0	42	0	0	0	0	0	0	0	0	0	0	0	0	0	0	0	0	0	0	0	0	0	0	0	0	0	0	0	0	0	0	0	0	0	0	0
IncN_1__AY046276	0	0	0	0	0	0	0	0	0	0	0	0	0	0	0	0	0	0	0	0	0	0	0	0	0	0	0	0	0	0	0	0	0	0	36	0	0	0	0	0	0	0
gene:plasmid:134556	6	0	0	59	18	6	28	7	0	4	0	0	0	5	18	18	0	0	0	0	0	0	2	22	0	6	3	8	19	4	29	27	0	0	0	0	6	0	0	4	8	0
gene:plasmid:84545	0	26	0	0	3	0	0	0	0	0	0	15	0	0	0	51	7	0	5	0	0	0	0	0	0	0	0	0	0	0	0	13	14	0	0	0	0	0	0	96	0	0
gene:vir:94014	0	0	0	0	0	0	0	0	0	0	0	0	0	1	0	0	0	0	0	0	0	0	0	0	0	0	0	0	0	0	0	0	0	0	0	0	0	0	0	0	0	0
gene:proph:181423	0	0	0	0	0	0	0	0	0	0	0	0	0	0	0	0	0	0	5	0	0	0	0	0	0	0	0	0	0	0	0	0	0	0	0	0	0	0	0	0	0	0
gene:plasmid:155310	0	0	0	0	0	0	0	10	0	0	0	0	0	0	0	0	0	0	0	0	0	0	6	0	0	0	6	0	0	0	0	0	0	0	0	0	0	0	0	0	0	0
gene:plasmid:130626	64	0	0	0	0	0	0	0	0	0	0	0	0	0	0	0	0	0	0	0	0	0	0	0	0	0	0	0	0	0	0	0	0	0	0	0	0	0	0	0	0	0
gene:vir:95806	0	0	0	0	0	0	0	0	0	0	0	0	0	0	0	0	0	0	0	0	0	140	0	0	0	0	0	0	0	0	0	0	0	0	0	0	0	0	0	75	0	0
gene:vir:107099	114	40	0	0	0	1162	0	0	0	0	0	0	77	0	0	0	0	0	0	0	0	0	0	0	0	0	0	0	0	0	133	0	0	0	0	0	0	0	337	0	0	0
gene:plasmid:87036	379	1553	2422	10303	4449	244	9120	7437	0	1410	221	1597	779	644	1537	2117	1833	1210	752	4479	39	1204	621	3943	3433	696	3963	2481	6064	304	535	1621	3316	486	729	1989	172	471	583	3495	1251	961
gene:plasmid:84615	0	0	0	0	0	0	0	0	0	0	0	0	0	0	0	0	0	0	0	0	0	121	0	0	0	0	0	0	0	0	0	0	0	0	0	0	0	0	0	132	0	0
gene:proph:181047	0	0	0	0	0	0	0	0	0	0	0	0	0	0	0	0	0	0	0	0	0	976	0	0	0	0	0	0	0	0	0	0	0	0	0	0	0	0	0	0	0	0
gene:vir:108492	56	0	0	33	0	503	93	0	0	0	0	0	0	0	0	0	335	0	0	92	0	0	0	0	0	0	0	0	36	0	0	0	0	0	38	0	0	0	0	0	0	0
gene:proph:181046	0	0	0	0	0	0	0	0	0	0	0	0	0	0	0	0	0	0	0	0	0	738	0	0	0	0	0	0	0	0	0	0	0	0	0	0	0	0	0	0	0	0
gene:proph:174244	0	0	0	0	0	0	0	0	0	0	0	0	0	0	0	15	0	0	0	0	0	0	0	0	0	0	0	0	0	0	0	0	0	0	0	0	0	0	0	0	0	0
gene:vir:108842	0	0	0	0	0	0	2	0	0	0	0	0	0	0	0	0	0	0	0	13	0	0	0	0	0	0	0	0	0	0	0	0	0	0	0	0	0	0	0	0	0	0
gene:vir:236	0	0	0	0	0	0	0	0	0	0	0	0	0	0	0	0	0	0	0	0	0	41	0	0	0	0	0	0	0	0	0	0	0	0	0	0	0	0	0	0	0	0
gene:plasmid:151306	0	0	0	0	109	0	0	0	0	0	0	0	0	0	0	625	28	0	32	0	0	797	0	0	0	0	0	0	0	0	35	50	0	0	66	0	0	0	0	526	0	0
gene:plasmid:17371	0	0	0	0	0	0	85	38	0	0	0	0	0	0	0	0	0	0	601	0	0	0	0	0	0	0	0	0	0	0	0	0	0	0	0	0	0	0	0	0	227	0
gene:plasmid:139262	0	0	39	107	667	0	1206	611	0	0	0	0	14	0	31	182	0	0	0	300	0	81	13	47	50	0	539	41	0	116	0	25	94	18	0	69	0	0	0	221	30	0
gene:vir:103496	0	0	0	0	0	0	0	0	0	0	0	0	0	0	0	0	6	0	0	3	0	0	0	0	0	0	0	0	0	0	0	0	0	0	0	0	0	0	0	0	0	0
gene:plasmid:30896	0	0	0	0	0	0	0	0	0	0	0	0	0	0	0	0	0	0	0	0	0	0	0	0	0	0	0	0	0	0	0	0	0	0	0	0	0	0	0	63	0	0
gene:vir:102974	24	0	0	0	0	0	0	0	0	2	0	0	0	0	0	0	0	0	0	0	0	0	0	0	8	0	0	0	0	0	0	0	0	0	0	0	0	0	0	0	0	0
gene:plasmid:14572	0	0	0	0	0	0	0	0	0	0	0	0	0	0	0	0	0	0	15	0	0	10	0	0	0	27	0	0	0	0	0	0	0	0	0	0	0	0	0	57	0	0
gene:plasmid:122396	0	0	0	35	0	0	0	0	0	0	0	0	0	0	0	0	0	128	103	0	0	0	0	0	0	0	0	0	0	0	0	0	0	0	0	0	0	0	0	0	0	0
gene:vir:103515	0	0	3	0	0	0	0	0	0	0	0	0	0	0	0	0	0	0	0	0	0	0	0	0	0	0	0	0	0	0	1	0	0	0	0	0	0	0	0	0	0	0
gene:vir:6087	0	0	0	0	0	0	0	0	0	0	0	0	0	0	0	0	0	0	0	0	0	906	0	0	0	0	0	0	0	0	0	0	0	0	0	0	0	0	0	0	0	0
gene:plasmid:17458	48	114	141	475	1011	0	1323	1897	0	86	0	48	46	30	94	149	102	0	138	850	0	78	0	176	233	34	792	93	177	0	34	68	215	105	27	73	0	0	21	216	103	36
gene:plasmid:154832	0	0	340	0	0	0	0	0	0	0	0	0	0	0	0	0	0	0	0	0	0	0	0	0	0	0	0	0	0	0	0	0	0	0	0	0	0	0	0	0	0	0
gene:plasmid:152547	0	0	0	0	0	0	0	0	0	0	0	0	0	0	0	0	0	0	0	0	0	0	0	0	0	0	0	0	0	0	0	0	0	0	0	0	0	0	0	652	0	0
gene:plasmid:154547	247	0	253	0	0	0	0	0	0	0	0	381	0	0	0	0	0	0	0	0	0	0	0	0	0	0	0	215	0	179	0	0	0	166	0	0	0	368	0	0	0	0
gene:plasmid:112748	0	0	0	0	0	2910	0	0	0	0	0	0	0	0	0	0	585	0	0	0	0	0	0	0	0	0	0	0	0	1717	0	0	0	0	0	0	739	0	0	0	0	0
gene:plasmid:138692	21	24	27	0	0	30	0	0	0	28	20	33	35	22	11	0	16	11	27	0	22	0	20	23	34	16	0	23	0	22	0	32	0	24	6	0	23	14	24	0	17	0
gene:vir:7222	0	0	0	0	0	0	0	0	0	0	0	0	0	0	0	0	0	0	0	12	0	0	0	0	0	0	0	0	0	0	0	0	0	0	0	0	0	0	0	0	0	0
gene:proph:160958	0	0	0	0	40	0	0	0	0	0	0	55	0	0	73	369	0	0	0	0	0	2186	0	0	0	0	0	0	0	0	0	69	0	0	88	0	0	0	0	352	0	0
gene:vir:103411	0	0	0	0	23	0	0	0	0	0	0	0	0	0	0	0	0	0	0	0	0	0	0	0	0	0	0	0	0	0	0	0	0	0	0	0	0	0	0	0	0	0
gene:plasmid:88467	0	0	0	0	0	0	0	0	0	0	0	0	0	0	0	0	0	0	0	0	33	0	15	0	0	0	0	0	0	0	0	0	8	0	0	0	0	0	0	14	0	0
gene:plasmid:158835	0	0	0	0	0	0	0	0	0	0	0	0	0	0	0	0	0	0	0	0	0	0	0	0	0	0	0	0	0	0	0	0	0	13	0	0	0	41	17	0	0	0
gene:plasmid:155033	725	0	543	0	0	0	0	0	0	0	0	0	213	0	495	0	183	0	0	0	0	0	0	257	0	0	0	0	0	236	0	0	0	321	0	0	0	528	0	0	0	0
gene:plasmid:129173	0	46	0	0	0	0	0	0	0	0	0	88	63	0	49	57	0	0	0	0	0	0	0	0	0	0	0	26	0	0	23	47	0	0	0	31	0	39	0	105	0	0
gene:plasmid:25366	0	108	22	0	0	0	11	15	0	0	27	1201	8	309	94	193	59	0	0	0	24	835	86	36	13	989	16	0	0	289	25	53	26	0	62	12	0	0	0	217	56	49
gene:vir:107112	223	0	0	0	0	2179	0	0	0	0	0	0	305	0	0	0	0	0	274	0	0	0	0	0	0	0	0	0	0	0	734	0	0	0	0	0	94	0	639	0	0	0
gene:vir:108401	0	0	0	0	2	0	0	0	0	0	0	0	0	0	0	0	8	0	0	0	0	0	0	0	0	0	0	0	0	0	0	3	0	0	0	0	0	0	0	0	0	6
ICEberg|366|ICESpnN24|GenBank|EU676261|1..1026	98	0	0	0	0	0	0	0	0	0	0	0	0	0	0	0	0	0	0	0	0	0	0	0	0	0	0	0	0	0	0	0	0	0	0	0	0	0	0	0	0	0
rep7b_3_SAP089A_GQ900440.1	0	154	245	0	135	39	143	115	0	0	0	729	213	377	187	0	300	0	48	0	0	217	181	152	520	1409	266	138	0	180	0	124	0	166	127	61	0	61	81	98	82	98
gene:proph:181316	0	0	0	0	0	0	0	0	0	0	0	0	0	0	0	48	0	0	0	0	0	0	0	0	0	0	0	0	0	0	0	0	0	0	0	0	0	0	0	0	0	0
gene:plasmid:156368	0	0	117	524	93	0	36	0	0	0	0	141	69	46	98	0	124	0	0	61	0	0	167	110	0	0	92	0	0	0	0	141	0	0	0	0	0	0	0	111	49	55
gene:proph:181145	0	0	0	0	0	0	0	0	0	0	0	0	0	0	0	0	0	0	0	0	0	182	0	0	0	0	0	0	0	0	0	0	0	0	0	0	0	0	0	0	0	0
gene:proph:169135	0	0	0	0	0	0	0	0	0	0	0	0	0	0	0	0	0	0	0	0	0	215	0	0	0	0	0	0	0	0	0	0	0	0	0	0	0	0	0	0	0	0
gene:vir:105328	32	0	0	0	0	460	0	0	0	0	0	0	0	0	0	0	0	0	0	0	0	0	0	0	0	0	0	0	0	0	0	0	0	0	0	0	0	0	130	0	0	0
gene:plasmid:135663	0	0	5	0	0	0	0	0	0	0	0	0	0	0	0	8	0	0	0	0	0	0	0	0	0	0	0	0	0	0	0	0	0	0	0	0	0	0	0	10	0	0
gene:vir:80690	186	0	0	0	0	154	0	0	0	15	102	275	25	0	0	0	0	0	0	0	523	0	0	22	0	60	0	3056	0	0	0	0	0	51	0	0	530	0	125	0	2457	27
gene:plasmid:28925	0	13	0	0	0	10	0	0	0	22	0	0	134	0	0	0	0	0	0	0	0	0	0	0	20	29	0	126	0	0	0	0	0	42	0	0	0	0	0	0	184	0
gene:plasmid:139557	140	131	141	56	0	56	250	0	0	72	0	99	71	30	279	193	130	0	97	0	41	1013	42	100	47	56	0	89	64	39	182	132	0	112	0	128	65	371	0	0	85	0
gene:plasmid:145673	0	0	0	21	664	0	0	44	0	0	0	0	0	0	20	9	0	0	0	0	0	43	0	0	0	0	108	7	0	0	0	0	0	0	26	0	14	12	0	178	11	0
gene:proph:163801	0	0	0	0	0	0	0	0	0	0	0	0	0	0	0	0	0	0	0	0	0	436	0	0	0	0	0	0	0	0	0	0	0	0	0	0	0	0	0	0	0	0
gene:plasmid:19869	0	0	0	0	617	0	235	109	0	0	0	0	0	0	0	1156	0	0	0	0	0	0	0	0	0	0	0	0	0	0	0	0	0	0	0	0	0	0	0	1132	0	0
gene:plasmid:24680	307	2114	1073	258	616	237	549	271	0	794	326	2017	880	515	2946	8775	1044	679	847	446	0	14226	272	1021	879	1696	696	675	703	529	1162	2718	1207	338	1991	1243	277	1195	595	11379	433	1801
gene:proph:179404	0	0	0	0	0	0	0	0	0	0	0	0	0	0	0	0	0	0	0	0	0	0	0	0	0	0	0	0	0	0	0	0	0	0	0	0	0	0	0	23	0	0
gene:plasmid:90627	32	5	0	0	0	0	0	0	0	0	0	0	0	0	0	0	0	0	0	0	0	0	0	0	0	0	0	0	0	0	0	0	0	0	0	0	0	0	0	0	0	0
gene:vir:5695	0	0	0	0	0	0	0	0	0	0	0	0	0	0	0	28	0	0	0	0	0	2738	0	0	0	0	0	0	0	0	0	0	0	0	0	0	0	0	0	22	0	0
gene:vir:6092	0	0	0	0	0	0	0	0	0	0	0	0	0	0	0	0	0	0	0	0	0	270	0	0	0	0	0	0	0	0	0	0	0	0	0	0	0	0	0	0	0	0
gene:plasmid:139575	0	0	0	0	0	0	0	0	0	0	0	0	0	0	0	0	0	0	0	0	0	0	0	0	0	0	0	0	0	0	0	0	0	0	0	0	0	0	0	91	0	0
gene:plasmid:132139	0	0	0	0	0	0	0	0	0	0	0	0	0	0	0	0	0	0	300	0	0	0	0	0	0	0	0	0	0	0	0	0	0	0	0	0	0	0	0	0	0	0
gene:plasmid:140775	351	0	0	0	0	0	0	0	0	0	0	0	0	0	0	0	0	0	0	0	0	0	0	0	0	0	0	0	0	0	0	0	0	0	0	0	0	0	0	0	0	0
gene:vir:103814	0	0	0	0	0	0	0	0	0	0	0	0	0	0	0	0	3	0	0	0	0	0	0	0	0	0	0	0	0	0	0	0	0	0	0	0	0	0	0	0	0	0
gene:plasmid:121533	0	0	0	0	15	0	32	0	0	0	0	0	0	0	0	0	0	0	0	0	0	0	0	0	0	0	0	0	0	0	0	0	0	0	0	0	0	0	0	26	0	0
repUS1__ORF(E.faeciumContig1258)_JDOE	0	0	144	1514	241	0	132	86	0	0	0	458	181	268	247	346	302	0	60	123	0	121	390	298	173	0	207	233	0	0	113	353	0	0	82	46	0	72	133	285	119	0
gene:vir:6461	0	0	0	0	0	0	0	0	0	0	0	0	0	0	0	0	0	0	0	12	0	0	0	0	0	0	0	0	0	0	0	0	0	0	0	0	0	0	0	0	0	0
gene:vir:103658	0	0	9	0	0	0	0	0	0	0	0	0	0	0	0	0	0	0	0	19	0	0	0	0	0	0	0	0	0	0	0	0	0	0	0	0	0	0	0	0	0	0
gene:plasmid:26588	0	0	0	0	0	0	0	0	0	0	0	0	0	0	0	0	0	0	0	0	0	0	0	0	0	0	0	0	69	0	0	0	0	0	0	0	0	0	0	0	0	0
gene:plasmid:147573	0	0	0	0	0	0	0	0	0	0	0	0	4	0	0	0	0	0	0	0	0	0	0	0	0	0	0	0	0	0	0	0	0	0	0	0	0	0	0	0	0	0
gene:plasmid:132154	0	0	0	0	0	0	0	0	0	0	0	0	0	0	0	0	0	0	74	0	0	0	0	0	0	0	0	0	0	0	0	0	0	25	0	0	0	0	0	0	0	0
gene:plasmid:14673	0	0	113	39	1057	0	519	277	0	0	0	0	0	0	0	0	48	0	0	991	0	0	0	107	77	0	74	61	57	0	0	0	0	0	0	0	0	0	0	0	0	0
gene:proph:184355	816	710	1716	14734	935	194	1241	1250	0	1797	81	898	1181	2163	968	663	842	0	4950	799	58	312	429	3554	2140	2407	1328	3470	7538	272	269	779	522	4437	203	349	0	164	183	1328	3491	379
gene:plasmid:123302	0	0	0	0	0	0	3	0	0	0	0	0	0	0	0	9	0	0	0	0	0	627	0	0	0	0	0	0	0	0	0	0	0	0	0	0	0	0	0	7	0	0
gene:plasmid:20422	364	447	224	0	0	192	0	0	0	287	38	1149	122	133	885	220	363	0	339	28	106	114	310	219	212	559	83	379	0	229	167	240	0	170	175	0	201	174	56	0	447	114
gene:plasmid:87054	0	0	0	0	0	0	0	0	0	12	0	0	0	0	0	0	0	0	0	0	0	0	0	0	0	0	0	0	0	0	0	0	0	0	0	0	0	0	0	0	0	0
gene:vir:80693	0	0	0	0	0	0	0	0	0	0	0	0	0	66	0	0	0	0	3	0	0	0	0	0	0	0	0	0	0	136	0	0	0	0	0	0	0	0	0	0	0	0
gene:plasmid:14763	0	0	0	0	0	2	0	16	0	0	0	0	5	0	0	0	0	0	0	6	0	0	0	0	0	0	0	0	0	0	0	0	0	0	0	0	0	0	0	9	0	0
gene:proph:182549	0	0	0	0	0	0	0	0	0	0	0	0	0	0	0	0	0	0	0	0	0	0	0	0	3	0	0	0	0	0	0	0	0	0	0	0	0	0	0	0	0	0
gene:plasmid:83806	116	526	458	308	1226	122	677	2479	0	205	458	741	761	70	477	545	428	84	188	1104	356	389	269	462	255	175	2486	407	372	91	328	537	421	422	209	448	1367	275	102	1244	256	174
gene:plasmid:17787	0	0	11	0	0	0	0	0	0	0	0	0	0	0	19	0	0	0	0	0	0	0	0	0	0	0	0	0	0	0	0	0	0	0	0	0	0	0	0	0	0	0
gene:plasmid:123355	0	0	0	0	0	0	0	0	0	0	0	0	0	0	0	48	0	0	0	0	0	11	0	0	0	0	0	0	0	0	0	0	0	21	0	0	0	0	0	27	0	0
gene:plasmid:84544	0	0	0	0	0	0	0	0	0	0	0	0	0	0	0	0	0	0	0	0	0	0	0	0	0	0	0	0	0	0	0	0	0	0	0	0	0	0	0	16	0	0
gene:plasmid:124920	42	0	0	0	0	0	0	0	0	0	0	0	0	0	0	0	0	0	0	0	0	0	0	0	14	0	0	0	0	0	0	0	0	0	0	0	0	4	0	0	0	0
gene:plasmid:124053	0	0	0	0	0	0	0	0	0	0	0	0	0	0	0	0	0	0	0	0	0	0	0	0	0	0	0	0	0	0	0	0	0	0	0	0	0	0	0	101	0	0
gene:plasmid:82852	0	0	15	14	19	0	0	22	0	0	0	0	23	0	11	0	0	0	11	0	0	0	0	0	0	0	0	16	0	0	0	13	0	14	8	30	21	17	0	0	10	0
gene:plasmid:135703	0	0	24	0	0	0	0	11	0	0	0	0	0	0	0	0	0	0	0	0	0	0	0	0	33	0	27	0	0	0	0	0	0	0	0	0	0	0	0	0	0	0
gene:vir:103540	0	0	45	0	0	0	0	0	0	0	0	0	0	0	0	0	0	0	0	0	0	0	0	0	0	0	0	0	0	0	0	0	0	0	0	0	0	0	0	0	0	0
gene:proph:173307	0	0	0	0	0	0	0	0	0	0	0	0	0	0	0	0	0	0	0	0	0	0	0	0	11	0	0	0	0	0	0	0	0	0	0	0	0	0	0	0	0	0
gene:plasmid:15670	0	0	0	0	0	0	0	0	0	0	0	0	7	0	0	0	0	0	0	0	0	0	0	0	0	0	0	0	0	19	0	0	0	0	0	0	0	0	0	0	0	0
gene:plasmid:14838	0	0	0	0	0	0	0	0	0	0	0	0	0	0	0	0	0	0	0	0	0	0	0	0	0	0	0	0	0	0	0	0	0	22	0	0	0	0	0	0	0	0
gene:proph:175659	0	0	0	0	0	0	0	0	0	0	0	0	0	0	0	0	0	0	0	0	0	0	0	0	0	0	0	0	0	0	0	0	0	0	0	0	0	0	0	49	0	0
gene:plasmid:14953	0	0	0	0	0	0	0	0	0	0	0	0	0	0	0	0	0	0	0	0	0	0	0	0	0	0	0	0	0	0	0	0	0	11	0	0	0	0	0	0	0	0
gene:plasmid:17276	0	0	0	0	0	0	0	0	0	0	0	0	0	0	0	0	0	0	23	0	0	0	0	0	0	0	0	0	0	0	0	0	0	13	0	0	0	0	0	0	0	0
gene:plasmid:123323	0	0	0	0	0	0	0	0	0	0	0	0	0	0	0	0	0	0	0	0	0	17	0	0	0	0	0	0	0	0	0	0	0	0	0	0	0	0	0	13	0	0
gene:plasmid:85931	0	15	21	0	0	0	0	0	0	0	0	0	7	0	19	0	9	0	0	0	0	0	0	0	0	0	0	13	0	0	0	2	0	10	0	0	10	7	0	0	0	0
gene:vir:4036	0	0	0	0	0	0	0	0	0	0	0	0	0	0	0	0	0	0	3	0	0	0	0	0	0	0	0	0	0	0	0	0	0	0	0	0	0	0	0	0	0	0
gene:plasmid:119372	0	0	0	0	0	0	7	7	0	0	0	0	0	0	0	0	0	0	35	0	0	0	0	0	0	0	0	0	0	7	0	0	0	0	0	0	0	0	0	0	0	0
gene:proph:163931	0	0	0	0	0	0	0	0	0	0	0	0	0	0	0	26	0	0	0	0	0	0	0	0	0	0	0	0	0	0	0	0	0	0	0	0	0	0	0	0	0	0
gene:plasmid:139655	0	0	0	0	0	0	0	0	0	0	0	0	0	0	0	8	0	0	0	0	0	0	0	0	0	0	0	0	0	0	0	0	0	0	0	0	0	0	0	0	0	0
gene:plasmid:91787	87	510	372	237	1182	96	601	2288	0	189	433	706	783	79	486	504	376	77	197	933	303	438	284	500	233	144	2451	389	385	130	291	420	410	378	201	452	1203	238	105	1201	241	192
gene:proph:169132	0	0	0	0	0	0	0	0	0	0	0	0	0	0	0	0	0	0	0	0	0	71	0	0	0	0	0	0	0	0	0	0	0	0	0	0	0	0	0	0	0	0
gene:vir:80692	0	0	0	0	0	0	0	0	0	20	0	31	0	0	0	0	0	0	0	0	237	0	4	13	0	0	0	1435	0	0	0	0	0	0	0	0	0	0	0	0	2168	0
gene:plasmid:150090	27	0	0	0	0	0	0	0	0	0	0	0	0	0	0	0	0	0	0	0	0	0	0	0	0	0	0	0	0	0	0	0	0	0	0	0	0	0	0	0	0	0
gene:plasmid:127546	407	0	0	0	0	0	0	0	0	0	0	0	0	0	0	0	0	0	0	0	0	0	0	0	0	0	0	0	0	0	0	0	0	0	0	0	0	0	0	0	0	0
gene:plasmid:91533	124	248	126	0	0	101	0	0	0	498	0	225	127	0	260	0	283	0	141	0	0	0	0	79	131	0	0	82	0	83	103	225	0	320	63	0	124	92	42	0	178	115
gene:plasmid:28723	0	19	0	0	0	0	0	0	0	11	15	0	9	0	0	0	3	0	0	0	3	0	0	0	0	0	0	0	0	0	0	0	0	0	0	0	30	0	0	0	0	0
gene:vir:105943	0	0	0	0	0	111	0	0	0	0	0	0	0	0	0	0	0	0	0	0	0	0	0	0	0	0	0	0	0	0	0	0	0	0	0	0	0	0	0	0	0	0
RepA_1_pKPC-CAV1321_CP011611	0	0	0	0	0	0	0	0	0	0	0	0	0	0	0	20	0	0	0	0	0	29	246	0	0	0	0	0	0	0	0	0	0	0	171	103	34	0	0	34	0	27
gene:plasmid:28802	0	224	64	0	0	205	115	0	0	313	8354	831	4212	1865	0	0	1778	730	201	0	3007	0	94	0	504	2591	78	69	0	3023	67	0	0	841	0	0	24318	80	0	0	0	0
gene:proph:184758	0	0	0	6	0	0	0	0	0	0	0	0	0	0	12	5	0	0	0	0	0	0	0	0	0	0	0	6	0	0	7	0	0	0	0	0	0	4	0	0	5	5
gene:plasmid:153746	0	0	30	0	0	0	0	0	0	0	0	43	29	0	0	0	0	0	0	0	0	0	0	0	0	0	0	0	0	0	0	0	0	0	0	16	0	0	0	64	39	0
gene:proph:176821	0	0	0	0	0	0	0	0	0	0	0	0	0	0	0	0	0	0	0	0	0	665	0	0	0	0	0	0	0	0	0	0	0	0	0	0	0	0	0	0	0	0
gene:plasmid:28993	0	0	0	0	0	0	0	0	0	0	0	0	0	0	0	0	0	0	0	0	0	0	0	0	0	0	0	0	0	0	0	0	0	0	0	0	0	0	0	12	0	0
gene:plasmid:158823	0	0	0	0	0	0	0	0	0	0	0	0	0	0	0	15	0	0	0	0	0	20	0	0	0	0	0	0	0	0	0	0	7	0	0	0	0	0	0	0	0	12
gene:plasmid:84389	0	0	0	0	0	0	0	0	0	0	0	0	0	0	0	0	0	0	0	0	0	0	0	0	0	0	0	0	0	0	0	0	140	0	0	0	0	0	0	0	0	0
gene:plasmid:151483	607	4525	1448	618	287	564	1104	571	0	2941	7240	22667	40661	18484	183	34	14941	2139	3862	380	8408	71	3149	660	6531	25489	694	1023	3271	26162	7103	1057	253	10600	94	66	38821	442	123	432	1078	390
gene:plasmid:85803	600	360	1195	0	0	497	0	0	0	0	0	1143	475	0	859	0	0	0	0	0	0	0	0	321	0	0	0	548	0	381	514	337	0	525	0	0	935	774	0	0	499	0
gene:vir:107137	96	0	9	0	0	3277	0	0	0	0	0	0	226	0	0	0	0	0	418	0	0	0	0	0	0	0	0	0	0	0	539	0	0	57	0	0	3817	0	295	0	0	0
gene:proph:181683	0	0	0	0	0	0	0	0	0	0	0	0	0	0	0	0	0	0	0	0	0	0	0	0	0	0	0	0	0	0	0	0	13	0	0	0	0	0	0	34	0	0
gene:plasmid:109761	199	0	0	0	0	0	0	0	0	0	0	0	0	0	0	0	0	0	0	0	0	0	0	0	0	0	0	0	0	0	0	0	0	0	0	0	0	0	0	0	0	0
gene:plasmid:14712	0	42	91	72	100	0	90	114	0	0	40	0	0	0	121	86	81	0	39	95	0	0	60	103	45	0	54	0	0	33	0	74	0	45	84	0	0	158	0	99	37	85
gene:vir:7100	0	0	6	0	0	0	0	0	0	0	0	0	0	0	0	0	0	0	0	0	0	0	0	0	0	0	0	0	0	0	0	0	0	0	0	0	0	0	0	0	0	0
gene:plasmid:158845	0	0	0	0	0	0	0	0	0	0	0	0	0	0	0	0	0	0	0	0	0	9	0	0	0	0	0	0	0	0	0	0	0	0	0	0	0	0	0	26	0	0
gene:plasmid:119686	0	14	0	0	0	0	0	11	0	0	0	58	0	0	65	427	33	0	0	0	0	1616	0	0	0	0	0	0	179	0	46	42	12	0	46	50	0	18	0	586	38	46
gene:vir:108934	0	0	0	0	0	0	0	0	0	0	0	0	0	0	0	0	0	0	0	21	0	0	0	0	0	0	0	0	0	0	0	0	0	0	0	0	0	0	0	0	0	0
gene:vir:9948	0	0	0	0	0	0	0	0	0	0	0	0	0	0	0	0	0	0	0	0	0	0	0	0	0	0	0	0	0	0	0	0	12	0	0	0	0	0	0	0	0	0
gene:vir:7379	0	0	0	0	0	0	0	0	0	0	0	0	0	0	0	0	0	0	0	0	0	0	0	0	0	0	0	0	0	0	0	0	0	3	0	0	0	0	0	0	0	0
gene:plasmid:143237	0	0	81	0	0	0	0	0	0	0	0	0	0	0	0	0	0	0	0	0	0	0	0	0	0	0	0	0	0	0	0	0	0	0	0	0	0	0	0	0	0	0
gene:plasmid:87037	184	334	512	2490	952	0	2520	1917	0	344	0	407	177	145	333	533	417	365	239	1189	0	329	110	933	765	108	938	503	1666	88	128	339	1030	139	144	555	0	101	118	1034	330	235
gene:plasmid:123285	0	71	0	0	39	0	0	0	0	63	0	97	45	0	139	399	48	35	0	0	0	1315	0	54	0	68	0	0	0	0	55	131	29	15	92	70	0	62	29	282	30	111
gene:plasmid:153903	0	0	0	0	0	0	0	0	0	0	0	0	0	0	0	19	0	0	0	0	0	127	17	0	0	0	0	0	0	0	0	0	0	0	0	0	0	0	0	39	0	0
gene:plasmid:153993	0	0	0	0	0	0	0	0	0	0	0	0	0	0	0	0	0	0	0	0	0	0	0	0	0	0	0	0	0	0	0	0	16	0	0	0	0	0	0	0	0	0
gene:plasmid:158855	1279	5195	5537	1817	6490	1394	6886	7323	0	1618	3862	7525	9382	497	5834	2306	4250	1193	2635	10710	3396	2408	3285	5509	2720	1899	2630	4104	2566	1630	3120	7555	5346	3329	2630	4744	9319	5035	1589	3814	3119	2221
gene:plasmid:154435	0	0	0	0	39	0	0	0	0	0	0	25	64	0	37	42	0	0	0	53	0	45	0	0	0	0	0	0	0	0	13	0	0	0	0	77	0	0	0	0	0	0
gene:plasmid:141864	566	0	0	0	0	0	0	0	0	0	0	0	0	0	0	0	0	0	0	0	0	0	0	0	0	0	0	0	0	0	0	0	0	0	0	0	0	0	0	0	154	0
gene:plasmid:151214	0	0	0	0	0	0	0	0	0	0	0	0	0	0	0	0	0	0	0	0	0	0	0	0	0	0	0	0	0	0	0	0	0	0	0	0	0	0	0	6	0	0
gene:vir:2192	0	0	0	0	0	0	0	0	0	0	0	0	0	0	0	0	0	0	0	2	0	0	0	0	0	0	0	0	0	0	0	2	0	1	0	0	0	0	0	0	0	0
gene:plasmid:137694	1036	0	588	0	0	0	0	0	0	0	0	0	0	0	0	0	0	0	0	0	0	0	0	0	0	0	0	0	0	0	0	0	0	0	0	0	0	0	0	0	0	0
gene:plasmid:119544	2430	30757	7952	10108	134157	2917	5335	86405	0	0	0	69077	5608	1804	15753	59131	8644	0	4324	9890	0	190351	5954	7776	0	9720	146581	9836	19483	1708	6087	17239	12390	2264	8346	6012	11376	7154	1917	164135	4651	7125
gene:plasmid:28988	0	0	0	0	0	0	3	0	0	0	0	0	0	0	2	0	2	0	0	0	0	6	0	0	0	0	2	0	0	0	6	6	10	0	0	0	0	0	0	17	0	0
ICEberg|318|Tn6085b|GenBank|HM243623|12581..33370	0	13982	28251	0	0	0	0	0	0	0	0	14412	18542	0	11335	14818	32449	0	16607	0	0	18020	0	24135	24184	0	0	0	0	0	41973	0	0	5509	4391	5964	0	0	0	37974	8975	5582
gene:plasmid:82629	226	75	0	0	0	54	0	0	0	0	0	79	13	0	50	0	0	0	13	0	10	0	0	0	0	0	0	24	0	0	0	0	0	48	0	0	0	67	0	0	19	0
gene:plasmid:149122	0	0	0	0	0	0	0	0	0	0	0	0	0	0	17	0	0	0	0	0	0	0	0	0	0	0	0	0	0	0	0	0	6	0	0	0	0	0	0	0	0	8
gene:proph:181149	0	0	0	0	0	0	0	0	0	0	0	0	0	0	0	0	0	0	0	0	0	1778	0	0	0	0	0	0	0	0	0	0	0	0	0	0	0	0	0	41	0	0
gene:vir:80672	166	0	0	0	0	0	0	0	237	214	228	1046	0	175	44	0	0	0	0	0	1307	0	0	75	0	212	0	11749	0	253	0	0	0	70	0	0	1625	0	143	0	7546	36
gene:plasmid:17493	0	0	0	24	0	0	0	0	0	0	0	0	0	0	0	0	0	0	0	0	0	0	0	0	0	0	0	0	0	0	0	0	0	0	0	0	0	0	0	0	0	0
gene:plasmid:154831	0	0	305	0	0	0	0	0	0	0	0	0	125	0	272	0	0	0	0	0	0	0	0	0	0	0	0	0	0	0	0	0	0	0	0	0	0	383	0	0	0	0
gene:plasmid:24453	0	0	0	0	0	0	0	0	0	0	0	0	0	0	71	317	0	0	0	0	0	0	0	0	0	0	60	0	0	0	0	46	0	0	30	0	0	0	0	1064	0	0
gene:proph:159066	0	0	0	0	0	0	0	0	0	0	0	0	0	0	11	16	0	0	0	0	0	32	0	0	0	0	0	0	0	0	0	0	0	0	0	0	0	0	0	14	0	0
gene:plasmid:119683	0	0	0	0	0	0	0	0	0	0	0	0	0	0	0	0	0	0	0	0	0	0	0	0	0	0	3	0	0	0	0	0	0	0	24	0	0	0	0	26	0	0
gene:proph:175018	0	0	0	0	0	0	0	0	0	0	0	0	0	0	0	0	0	0	0	0	0	76	0	0	0	0	0	0	0	0	0	0	0	0	0	0	0	0	0	0	0	0
gene:plasmid:28960	229	1000	1613	0	4617	119	5381	5240	0	239	0	490	501	0	1032	428	910	856	0	0	0	352	487	1096	1568	400	2110	1658	0	134	256	652	0	217	274	0	0	168	131	0	697	290
gene:plasmid:135615	0	0	0	18	0	0	0	0	0	0	0	0	0	0	0	0	0	0	0	0	0	0	0	0	0	0	0	0	14	0	0	0	0	0	0	0	0	0	0	0	0	0
gene:plasmid:131371	0	0	0	1002	0	0	0	0	0	0	0	705	0	0	0	0	0	0	215	0	0	0	0	0	0	0	0	266	0	0	0	0	0	203	0	0	0	0	0	0	212	0
gene:vir:108892	0	0	0	0	0	0	0	0	0	0	0	0	0	0	0	0	0	0	0	30	0	0	0	0	0	0	0	0	0	0	0	0	0	0	0	0	0	0	0	0	0	0
gene:proph:175680	0	0	0	0	0	0	0	0	0	0	0	0	0	0	0	0	0	0	0	0	0	0	0	0	0	0	0	0	0	0	0	0	24	0	0	0	0	0	0	0	0	0
gene:vir:96458	0	0	0	0	0	0	0	0	0	0	0	0	0	0	0	0	0	0	0	0	0	0	0	0	0	2	0	0	0	0	0	0	0	0	0	0	0	0	0	0	0	0
gene:vir:2709	0	0	0	31	0	0	0	0	0	0	0	0	0	0	0	0	0	0	0	0	0	0	0	0	0	0	0	0	0	0	0	0	0	0	0	0	0	0	0	0	0	0
gene:vir:96891	0	0	0	0	0	0	0	0	0	0	0	0	0	0	0	0	0	0	0	73	0	103	0	0	0	0	0	0	0	0	0	0	625	0	0	0	0	0	0	0	0	0
gene:vir:103554	0	0	11	0	0	0	0	0	0	0	0	0	0	0	0	0	0	0	0	0	0	0	0	0	0	0	0	0	0	0	0	0	0	0	0	0	0	0	0	2	0	0
gene:plasmid:19534	0	0	0	0	0	0	0	0	0	0	0	0	0	0	0	0	0	0	0	0	0	0	0	0	0	0	0	0	0	0	0	0	0	0	0	0	0	0	0	306	0	0
gene:plasmid:110309	0	0	0	0	0	0	0	0	0	0	0	0	0	0	0	0	0	0	0	0	0	0	0	0	0	0	0	0	0	0	0	0	33	0	0	0	0	0	0	173	0	0
gene:plasmid:16040	0	0	0	0	0	0	0	0	0	0	0	0	0	0	0	0	0	0	0	0	0	23	0	0	0	0	0	0	0	0	0	0	0	0	0	0	0	0	0	0	0	0
gene:plasmid:24251	0	0	22	0	0	0	10	0	0	0	5	18	0	9	50	99	20	0	0	13	0	1155	0	0	13	0	25	7	0	0	13	33	0	0	37	15	0	0	0	218	0	0
gene:proph:160132	0	0	0	0	0	0	0	0	0	0	0	0	0	0	0	0	0	0	0	0	0	0	0	0	0	0	0	0	0	0	0	0	2	0	0	0	0	0	0	0	0	0
gene:proph:159437	0	0	0	0	0	0	0	0	0	0	0	0	0	0	0	0	0	0	0	0	0	0	0	0	0	0	0	0	0	0	0	0	0	0	0	0	0	0	0	19	0	0
gene:proph:177542	0	0	0	0	0	0	0	0	0	0	0	0	0	0	0	3	0	0	0	0	0	0	0	0	0	0	0	0	0	0	0	0	0	0	0	0	0	0	0	0	0	0
gene:proph:173122	406	0	0	0	0	0	0	0	0	338	0	719	0	0	0	0	0	0	1072	0	622	0	0	110	0	519	0	13174	484	0	96	0	0	0	0	0	131	0	0	0	6862	134
gene:plasmid:16994	0	0	0	0	0	0	0	0	0	0	0	0	0	0	0	0	0	0	0	0	14	0	0	0	0	0	0	0	0	0	0	0	0	0	0	0	0	0	0	0	0	0
gene:plasmid:17423	0	0	0	0	0	0	0	0	0	0	0	87	43	214	0	0	116	0	0	0	0	0	0	0	0	463	0	0	0	320	0	0	0	0	0	0	0	0	0	0	0	0
gene:plasmid:119642	25	411	143	73	1585	21	69	777	0	0	39	871	90	21	232	873	109	0	45	136	0	2530	0	169	0	96	1828	0	354	0	101	265	122	23	174	100	104	142	41	1319	60	144
gene:plasmid:153102	0	0	0	0	0	0	0	0	0	0	0	0	0	0	182	0	0	0	0	0	0	0	0	0	0	0	0	0	0	0	0	0	0	0	0	0	0	0	0	0	0	0
gene:vir:105323	0	0	0	0	0	0	0	0	0	0	0	0	427	0	0	0	0	0	681	0	0	0	0	0	0	0	0	0	0	0	0	0	0	0	0	0	0	0	0	0	0	0
ICEberg|379|ICESthJIM8232-1|GenBank|FR875178|527211..577719	0	0	0	0	0	0	0	0	0	0	0	0	0	0	0	0	0	0	0	0	0	134870	0	0	0	0	0	0	0	0	0	0	0	0	0	0	0	0	0	219523	0	0
gene:plasmid:15364	0	0	0	0	0	0	0	0	0	0	0	0	0	0	0	0	0	8	0	0	0	0	0	0	0	0	0	0	0	0	0	0	0	0	0	0	0	0	0	0	0	0
gene:plasmid:82838	0	0	166	89	275	0	259	322	0	0	0	0	0	0	142	0	0	0	95	488	0	0	0	0	0	0	130	0	0	0	0	0	0	83	0	0	0	214	0	47	131	0
gene:plasmid:28739	4744	1826	853	0	140	2866	405	239	0	5401	439	15508	1526	2344	257	82	808	2496	965	122	953	0	563	281	6434	12036	180	918	6863	4036	259	131	0	867	0	0	1228	292	504	52	1263	220
gene:proph:178209	0	0	0	0	0	0	0	0	0	0	0	0	0	0	0	0	0	0	0	0	0	0	0	0	0	0	0	0	0	0	0	0	0	0	0	0	0	52	0	0	0	0
gene:plasmid:145648	0	0	0	0	0	0	0	0	0	0	0	0	0	0	0	0	0	0	0	0	0	0	0	0	0	0	0	0	0	0	0	0	0	0	0	0	0	0	0	70	0	0
gene:plasmid:17161	0	12	29	0	15	0	10	6	0	0	0	0	0	0	11	0	12	0	60	19	0	5	0	27	36	0	30	13	0	0	0	3	0	0	20	0	0	0	0	5	8	15
gene:proph:177459	0	0	0	0	0	0	0	0	0	0	0	0	0	0	0	0	0	0	0	0	0	263	0	0	0	0	0	0	0	0	0	0	0	0	0	0	0	0	0	0	0	0
gene:vir:4742	92	0	0	0	0	0	0	0	0	0	0	0	0	0	0	0	0	0	0	0	0	0	0	0	0	0	0	0	0	0	0	0	0	0	0	0	0	0	0	0	0	0
gene:proph:163540	0	0	0	0	0	46	0	0	0	0	0	0	0	0	0	0	0	0	0	0	0	0	0	0	0	0	0	0	0	0	0	0	0	0	0	0	0	0	0	0	0	0
gene:plasmid:14874	0	0	0	0	0	0	0	0	0	0	0	103	0	0	0	0	0	0	81	85	0	0	0	0	113	0	0	0	0	0	0	0	0	0	0	0	0	0	0	0	0	0
gene:vir:6599	0	0	0	0	0	0	0	0	0	0	0	0	0	0	0	0	0	0	0	36	0	0	0	0	0	0	0	0	0	0	0	0	0	0	0	0	0	0	0	0	0	0
gene:vir:96842	0	0	0	0	0	0	13	0	0	0	0	0	0	0	0	0	0	0	0	0	0	10	0	0	0	0	0	0	0	0	0	0	51	0	0	0	0	0	0	0	0	0
ColRNAI_1__DQ298019	0	0	92	0	0	0	0	0	0	0	0	0	0	0	35	0	0	0	0	0	0	0	0	38	99	0	0	0	0	0	0	20	0	0	48	82	0	0	0	442	0	0
gene:vir:7076	0	0	0	0	0	0	0	0	0	0	0	0	0	0	0	0	0	0	0	0	0	0	0	0	0	0	0	0	0	0	4	0	0	0	0	0	0	0	0	0	0	0
gene:proph:183690	0	0	0	0	0	0	0	0	0	0	0	0	0	0	0	0	0	0	0	0	0	0	0	0	0	0	0	0	0	0	0	0	0	0	0	0	0	0	0	3	0	0
gene:plasmid:19294	0	0	0	27	0	0	0	0	0	0	0	0	0	0	0	0	0	0	0	0	0	0	0	0	0	0	24	0	0	0	0	0	0	0	0	0	0	0	0	0	0	0
gene:plasmid:14671	58	0	201	0	592	0	417	343	0	0	0	0	188	0	94	28	116	0	70	1252	0	0	0	218	0	0	0	65	0	0	0	0	0	0	0	0	304	155	0	69	102	0
gene:plasmid:157718	0	0	0	0	0	0	19	0	0	0	0	0	0	0	7	0	0	0	6	0	0	0	0	0	0	0	0	0	0	0	0	0	0	0	0	5	0	0	0	0	0	0
gene:vir:4537	0	0	0	0	0	0	0	0	0	0	0	0	0	0	0	0	0	0	0	0	0	689	0	0	0	0	0	0	0	0	0	0	0	0	0	0	0	0	0	33	0	0
gene:plasmid:154415	0	0	0	0	0	0	0	0	0	0	0	0	0	0	0	0	0	0	0	0	0	0	0	0	0	0	0	0	0	84	0	0	0	64	0	0	0	0	0	0	0	0
gene:vir:94832	0	0	0	0	0	0	0	0	0	0	186	0	22	0	0	0	20	0	0	0	95	0	0	0	0	0	0	0	0	49	0	0	0	0	0	0	784	0	0	0	0	0
gene:plasmid:121610	96	622	410	240	476	212	610	685	0	150	343	1074	734	0	604	166	428	0	234	804	275	164	209	348	247	179	188	375	220	151	235	669	560	217	136	390	1177	275	135	318	304	111
gene:proph:163569	0	0	0	0	0	0	6	0	0	0	0	0	0	0	0	0	0	0	0	0	0	0	0	0	0	0	0	0	0	0	0	0	0	0	0	0	0	0	0	0	0	0
gene:proph:167177	0	0	0	0	0	0	0	0	0	0	0	0	0	0	0	0	0	0	0	0	0	0	0	0	20	0	0	0	0	0	0	0	0	0	0	0	0	0	0	0	0	0
gene:plasmid:83734	93	550	438	255	1256	87	687	2358	0	229	447	727	740	61	501	515	403	89	194	1140	319	419	275	499	287	201	2605	394	429	138	329	490	446	411	206	532	1231	266	92	1204	288	152
gene:plasmid:152241	338	2530	105	0	0	3081	31	17	0	866	3312	1036	1058	724	80	0	800	820	140	31	1931	0	262	39	720	2393	0	52	43	986	47	183	0	264	0	0	10909	0	0	0	21	0
gene:plasmid:14558	0	0	0	0	0	0	0	0	0	0	0	0	0	0	0	0	0	0	0	0	0	60	0	0	0	0	0	0	0	0	0	0	42	0	0	0	0	0	0	347	0	0
gene:plasmid:14523	0	0	0	0	0	0	0	0	0	0	0	0	0	0	0	0	0	0	0	0	0	0	0	0	0	0	0	0	0	0	0	0	0	0	0	0	0	0	0	9	0	0
gene:plasmid:31098	0	0	0	0	0	0	32	0	0	0	0	49	0	0	98	382	21	0	21	0	0	2394	0	0	0	26	0	0	0	0	0	0	0	0	0	50	0	0	0	369	0	51
gene:plasmid:121538	0	0	0	0	0	0	0	0	0	0	0	0	0	0	0	0	0	0	0	0	0	175	0	0	0	0	0	0	0	0	0	0	0	0	0	0	0	0	0	0	0	0
gene:plasmid:25398	0	0	0	0	0	0	0	0	0	0	0	0	0	0	0	0	0	0	0	0	0	0	0	0	0	0	0	0	0	298	0	0	0	0	0	0	0	0	0	0	0	0
gene:plasmid:154102	0	0	0	0	0	0	0	0	0	0	0	0	0	0	0	0	0	0	0	0	0	316	0	0	0	0	0	0	0	0	0	0	0	0	0	0	0	0	0	39	0	0
gene:proph:182994	0	0	0	0	0	0	0	0	0	0	0	0	0	0	0	0	0	0	0	0	0	16	0	0	0	0	0	0	0	0	0	0	0	0	0	0	0	4	0	0	0	0
gene:plasmid:145666	0	0	0	0	0	0	0	0	0	0	0	0	0	0	0	0	0	0	0	0	0	0	0	0	0	0	0	0	0	0	0	0	0	0	0	0	0	0	0	30	0	0
gene:plasmid:14668	0	0	0	0	0	0	0	195	0	0	0	0	0	0	0	0	0	0	0	0	0	0	0	0	0	0	0	0	0	0	0	0	0	0	0	0	0	0	0	0	0	0
gene:vir:101359	0	0	0	0	0	0	0	0	0	0	0	0	0	0	0	0	0	0	0	0	0	1639	0	0	0	0	0	0	0	0	0	0	0	0	0	0	0	0	0	48	0	0
gene:vir:2183	0	0	0	0	8	0	0	0	0	0	0	0	0	0	0	0	0	0	0	0	0	0	0	0	0	0	0	0	0	0	0	0	0	0	0	0	0	0	0	0	0	3
gene:plasmid:153113	0	0	0	0	0	0	0	0	0	0	0	0	0	0	0	0	0	0	0	0	0	0	0	0	0	0	0	0	0	0	0	0	574	0	0	0	0	0	0	0	0	0
gene:plasmid:16930	0	0	0	0	0	0	0	0	0	0	0	0	0	0	0	0	0	0	0	0	0	0	0	0	0	0	0	2	0	0	0	0	0	0	14	0	0	0	0	0	0	0
gene:proph:182993	0	0	0	0	0	0	0	0	0	0	0	0	0	0	0	0	0	0	0	0	0	0	0	0	0	0	0	0	0	0	0	0	0	0	0	0	0	0	0	2	0	0
gene:plasmid:14749	1106	4264	4968	1521	6158	1275	6312	6484	0	1356	3649	6249	8328	474	5265	2046	3765	939	2394	9754	3019	2189	2768	4668	2098	1638	2387	3567	2216	1364	2757	6696	4846	2919	2369	4294	8557	4827	1413	3499	2756	1982
gene:proph:183695	0	0	0	0	0	0	0	0	0	0	0	0	0	0	0	0	0	0	0	0	0	0	0	0	0	0	0	0	0	0	0	0	0	0	0	0	0	0	0	7	0	0
gene:plasmid:24437	0	0	0	0	0	0	0	0	0	0	0	0	0	0	0	0	0	0	0	0	0	0	0	0	0	0	0	0	0	0	0	0	0	0	0	0	0	0	0	204	0	0
gene:plasmid:130631	88	0	0	0	0	0	0	0	0	0	0	0	0	0	0	0	0	0	0	0	0	0	0	0	0	0	0	0	0	0	0	0	0	0	0	0	0	0	0	0	0	0
gene:vir:103636	0	0	11	0	0	0	0	0	0	0	0	0	0	0	0	0	0	0	0	10	0	0	0	0	0	0	0	0	0	0	0	4	0	0	6	0	0	0	5	0	0	0
gene:plasmid:130593	149	0	0	0	0	0	0	0	0	0	0	0	0	0	0	0	0	0	0	0	0	0	0	0	0	0	0	0	0	0	0	0	0	0	0	0	0	0	0	0	0	0
gene:plasmid:91616	1187	768	349	0	0	384	0	0	0	0	0	0	391	0	427	0	304	0	403	0	0	132	295	199	144	0	0	577	0	2397	495	489	0	490	210	0	190	3072	141	0	514	284
gene:plasmid:137919	0	0	0	0	0	0	0	0	0	0	0	0	0	0	0	0	0	0	0	0	0	0	0	0	0	0	0	0	0	0	0	0	0	0	0	0	8	0	0	0	0	0
gene:plasmid:129168	0	0	0	0	0	0	0	0	0	0	0	0	0	0	22	0	0	0	0	0	0	0	0	0	0	0	0	0	0	0	0	0	0	0	0	0	0	0	0	0	0	0
gene:proph:179693	0	0	0	0	0	0	0	0	0	0	0	0	0	0	0	0	0	0	56	0	0	0	0	0	0	0	0	0	0	0	0	0	0	0	0	0	0	0	0	0	0	0
gene:proph:167200	0	0	0	0	0	0	0	0	0	0	0	0	0	0	0	0	0	0	0	0	0	0	0	0	7	0	0	0	0	0	0	0	0	0	0	0	0	0	0	0	0	0
ICEberg|402|CTn6|GenBank|AM180355|3890925..3910292	0	0	0	24187	0	0	4088	0	0	0	0	0	3228	0	0	12939	0	0	2945	0	0	135359	0	0	0	0	0	0	143612	0	0	0	3799	3941	0	28671	0	0	0	8747	0	0
gene:vir:2020	0	0	0	0	0	0	0	0	0	0	0	0	0	0	0	0	0	0	0	0	0	906	0	0	0	0	0	0	0	0	0	0	0	0	0	0	0	0	0	0	0	0
gene:vir:101322	0	0	0	0	0	0	0	0	0	0	0	0	0	0	0	0	0	0	0	0	0	505	0	0	0	0	0	0	0	0	0	0	0	0	0	0	0	0	0	0	0	0
gene:plasmid:14917	0	0	0	7	0	0	0	0	0	0	63	0	0	0	0	0	34	0	0	0	0	0	0	0	34	0	0	0	0	50	0	0	0	27	0	0	101	0	0	0	13	0
gene:vir:95795	0	0	0	0	0	0	0	0	0	0	0	0	0	0	0	0	0	0	0	0	0	14	0	0	0	0	0	0	0	3	0	0	0	0	0	0	0	0	0	13	0	0
gene:plasmid:24672	0	0	0	0	0	0	0	0	0	0	0	0	0	0	0	37	0	0	0	0	0	821	0	0	0	0	0	0	0	0	0	0	0	0	23	0	0	33	0	99	0	37
gene:vir:101388	0	0	0	0	0	0	0	0	0	2	0	0	0	0	3	0	0	0	0	0	0	591	0	0	0	0	0	0	0	0	0	0	0	0	0	0	0	0	0	18	0	0
gene:plasmid:139674	0	0	0	0	0	0	0	0	0	0	0	0	0	0	0	0	0	0	0	0	0	0	0	0	0	0	0	0	0	0	0	0	0	0	0	0	0	0	0	18	0	0
gene:vir:2022	0	0	0	0	0	0	0	0	0	0	0	0	0	0	0	0	0	0	0	0	0	677	0	0	0	0	0	0	0	0	0	0	0	0	0	0	0	0	0	20	0	0
gene:plasmid:151007	70	513	387	227	1168	114	592	2056	0	170	283	602	665	70	519	455	348	83	162	951	275	435	281	436	273	156	2290	347	363	104	244	430	364	347	199	400	1085	242	86	1072	236	167
gene:proph:169619	0	0	0	0	0	0	0	0	0	0	0	0	0	0	0	0	0	0	0	0	0	0	0	0	0	0	0	0	0	0	0	0	11	0	0	0	0	0	0	0	0	0
gene:plasmid:154431	75	0	0	0	0	0	0	0	0	23	0	0	0	0	0	0	0	0	0	0	0	0	0	0	0	0	0	0	0	0	0	0	0	0	0	0	0	0	0	0	0	0
gene:plasmid:20484	0	0	0	0	0	0	0	0	0	0	0	0	0	0	0	0	0	0	0	0	0	0	37	0	0	0	10	0	0	0	0	0	0	0	16	0	0	0	0	0	16	0
gene:vir:4024	0	0	0	0	0	0	0	0	0	0	0	0	0	0	0	0	0	0	0	0	0	0	0	0	0	0	0	0	0	0	0	0	0	7	0	0	0	0	0	0	0	0
gene:plasmid:24764	0	0	0	0	0	0	0	0	0	0	0	0	0	0	0	0	0	0	0	0	0	0	0	0	0	0	0	0	0	0	0	0	0	0	0	0	0	0	0	19	0	0
gene:plasmid:28573	0	0	0	0	0	0	0	0	0	0	0	0	0	0	0	0	0	0	0	0	0	0	0	0	0	72	0	0	0	0	0	0	0	0	0	0	0	0	0	0	0	0
gene:plasmid:93382	823	0	1142	928	3568	233	3737	3284	0	0	2102	551	3577	0	715	757	933	0	864	7941	1497	823	0	884	598	0	1094	386	938	440	538	428	2299	1479	490	1026	3966	904	260	3046	643	479
gene:plasmid:120672	0	0	0	0	0	0	10	0	0	0	0	0	0	0	0	0	0	0	0	18	0	0	0	5	33	0	0	0	0	0	0	0	0	0	0	0	0	0	0	0	0	0
gene:vir:101427	0	0	0	0	0	0	0	0	0	0	0	0	0	0	0	0	0	0	0	0	0	187	0	0	0	0	0	0	0	0	0	0	0	0	0	0	0	0	0	24	0	0
gene:plasmid:85124	0	0	0	0	0	0	0	1	0	0	0	0	0	0	0	0	0	0	0	0	0	0	0	0	0	0	0	0	0	0	0	0	0	0	0	0	0	0	0	0	0	0
gene:vir:108899	0	0	0	0	0	0	0	0	0	0	0	0	0	0	3	0	0	0	0	6	0	0	0	0	0	0	0	0	0	0	0	0	0	0	0	0	0	0	0	0	0	0
gene:plasmid:28868	0	0	5	0	0	0	0	0	0	0	0	0	0	0	0	0	0	0	0	0	0	0	12	0	0	16	0	0	13	0	0	0	0	0	0	0	0	0	0	0	0	2
gene:plasmid:19626	0	0	305	0	0	0	0	0	0	0	0	353	222	0	282	0	221	0	0	0	0	0	0	0	0	0	0	192	0	0	0	220	0	0	0	0	0	0	0	0	0	0
gene:plasmid:117291	0	0	0	0	0	320	0	0	0	0	0	1757	0	0	0	0	0	0	0	0	0	0	0	0	0	0	0	426	0	0	0	0	0	0	0	0	0	0	0	0	0	0
gene:vir:7102	0	0	0	0	0	0	0	0	0	0	0	0	0	0	0	0	0	0	0	12	0	0	0	0	0	0	0	0	0	0	0	0	0	0	0	0	0	0	0	0	0	0
gene:plasmid:130546	36	0	0	0	0	0	0	0	0	0	0	0	0	0	0	0	0	0	0	0	0	0	0	0	0	0	0	0	0	0	0	0	0	0	0	0	0	0	0	0	0	0
gene:vir:95295	0	0	0	0	0	0	0	0	0	0	0	0	0	0	5	0	0	0	0	0	0	0	0	0	0	6	0	0	0	0	0	0	0	0	0	0	0	0	0	6	0	0
gene:plasmid:134925	10	15	0	30	0	0	0	0	0	0	0	0	21	0	0	0	0	0	45	0	0	0	0	0	4	0	0	0	0	0	0	7	0	0	0	0	0	6	0	0	2	3
gene:plasmid:119594	14	63	19	0	33	8	0	0	0	0	0	41	14	0	23	8	0	0	12	0	0	0	0	13	0	0	8	38	0	8	14	19	0	0	0	0	16	0	0	21	30	0
gene:plasmid:17261	0	0	0	0	0	0	0	0	0	0	0	0	0	0	0	0	0	0	0	0	0	0	0	0	0	0	0	0	0	0	0	0	0	0	0	108	0	0	0	0	0	0
gene:plasmid:85092	0	0	0	0	2	0	0	7	0	45	0	0	0	0	5	0	0	28	0	0	0	0	0	0	0	0	0	0	0	0	0	0	0	14	0	0	0	0	0	0	0	0
gene:vir:80996	0	0	0	0	0	0	0	0	0	0	0	0	0	0	0	0	0	0	0	28	0	0	0	0	0	0	0	0	0	0	0	0	0	0	0	0	0	0	0	0	0	0
gene:proph:172646	0	0	0	0	0	0	0	0	0	0	0	0	0	0	0	0	0	0	0	0	0	42	0	0	0	0	0	0	0	0	0	0	0	0	0	0	0	0	0	0	0	0
gene:plasmid:123166	0	0	0	0	0	0	0	0	0	0	0	0	0	0	0	19	0	0	0	0	0	0	0	0	0	0	0	0	0	0	0	0	0	0	0	0	0	0	0	0	0	0
gene:proph:183618	0	0	0	0	0	0	0	0	0	0	0	0	0	0	0	0	0	0	0	0	0	0	0	0	0	0	0	0	0	0	0	0	0	0	0	21	0	0	0	92	0	0
gene:proph:172521	0	0	0	0	0	0	0	0	0	0	0	0	0	0	0	75	0	0	0	0	0	1362	0	0	0	0	0	0	0	0	0	0	0	0	0	0	0	0	0	140	0	0
gene:vir:6454	0	0	0	0	0	0	0	0	0	0	0	0	0	0	0	0	0	0	0	22	0	0	0	0	0	0	0	0	0	0	0	0	0	0	0	0	0	0	0	0	0	0
gene:proph:160866	41	62	0	0	0	1250	0	0	0	9	45	2	0	1089	0	0	247	0	5	0	33	0	0	0	12	17	0	0	20	1119	0	0	0	0	0	0	121	0	189	0	24	0
gene:vir:103646	0	0	0	0	8	0	0	0	0	0	0	0	0	0	0	0	0	0	0	14	0	0	0	0	0	0	0	0	0	0	0	0	0	0	0	0	0	0	0	0	0	0
gene:plasmid:28947	37	22	0	0	0	845	0	0	0	65	386	57	66	37	0	0	26	107	51	0	92	0	40	0	59	87	0	0	0	28	20	0	0	26	0	0	971	0	158	0	27	0
gene:plasmid:110300	0	0	0	0	0	0	0	0	0	0	0	0	0	0	0	0	0	0	0	0	0	53	0	0	0	44	0	0	0	0	0	0	0	0	0	0	0	0	0	259	0	0
gene:plasmid:24252	0	0	0	0	35	0	0	0	0	0	0	0	0	0	0	0	0	0	0	0	0	0	0	0	0	0	7	0	0	0	0	0	0	0	0	0	0	0	0	23	0	0
gene:plasmid:24126	0	0	0	0	0	0	0	0	0	0	0	0	0	0	0	0	0	0	0	0	0	0	0	0	0	0	0	0	0	0	0	0	0	0	0	0	0	0	0	233	0	0
gene:plasmid:15668	0	0	13	0	0	0	0	0	0	0	0	60	33	0	0	0	26	0	0	0	0	0	0	0	44	59	0	0	0	0	0	0	0	0	0	0	0	0	0	0	0	0
gene:plasmid:15187	0	0	0	0	0	0	0	0	0	0	0	487	0	0	0	0	0	0	0	0	0	0	0	0	0	0	0	0	0	0	0	0	0	0	0	0	0	0	0	0	0	0
gene:proph:184728	0	0	0	0	10	0	0	0	0	0	0	0	0	0	0	0	4	0	0	7	0	0	0	0	0	0	0	0	0	0	0	0	0	0	0	0	0	0	0	0	6	0
gene:plasmid:20024	0	0	0	0	0	0	0	0	0	0	0	0	0	0	0	0	0	0	0	0	0	0	0	0	0	0	0	0	0	0	0	0	0	0	0	0	0	0	0	164	0	0
ICEberg|348|ICEHin299|GenBank|AM884334|1..53902	9608	0	0	0	0	0	0	0	0	0	0	0	0	0	0	0	0	0	0	0	0	0	0	0	0	0	0	0	0	0	0	0	0	0	0	0	0	0	0	0	0	0
gene:vir:95580	0	0	0	0	0	0	0	0	0	0	0	0	0	0	0	0	0	0	0	0	0	0	0	0	2	0	0	0	0	0	0	0	0	0	0	0	0	0	0	0	0	0
gene:proph:169100	0	0	0	0	0	0	0	0	0	0	0	0	0	0	0	0	0	0	0	0	0	28	0	0	0	0	0	0	0	0	0	0	0	0	0	0	0	0	0	16	0	0
gene:vir:98614	0	0	0	0	0	0	0	0	0	0	0	0	0	0	0	0	0	0	0	0	0	0	0	0	0	0	2	0	0	0	0	0	3	0	0	0	0	0	0	0	0	0
gene:plasmid:149239	0	0	0	0	0	0	0	0	0	0	0	0	0	0	19	0	0	0	0	0	0	0	0	0	0	0	0	0	0	0	0	0	0	0	0	0	0	16	0	0	0	0
gene:proph:181666	0	0	0	0	0	0	0	0	0	0	0	0	0	0	0	0	0	0	0	0	0	0	0	0	0	0	0	0	0	0	0	0	0	0	0	0	0	0	0	95	0	0
rep7_12_rep(SAP060B)_GQ900417.1	3426	14749	23229	1369	821	33143	1522	1162	0	9778	9215	8793	50062	9269	1450	292	7973	12610	8607	767	13119	446	2348	8456	52244	19951	1854	1965	12926	12408	14498	1575	225	15064	302	569	32780	675	5438	794	1707	448
gene:proph:163854	0	0	0	0	0	0	0	0	0	0	0	0	0	0	0	98	0	0	0	0	0	188	0	0	0	0	0	0	0	0	0	0	0	0	0	0	0	0	0	133	0	0
gene:proph:162244	0	0	0	0	0	0	0	0	0	0	0	0	44	0	0	0	0	0	0	0	0	0	0	0	0	0	0	0	0	105	0	0	0	0	0	0	0	0	0	0	0	0
gene:plasmid:15821	0	0	0	0	0	0	0	0	0	0	0	0	0	0	0	0	0	0	0	0	0	0	0	0	0	0	0	0	0	0	0	0	0	0	0	0	0	0	0	6	0	0
gene:plasmid:158890	0	0	0	0	0	0	0	0	0	0	0	0	0	0	0	0	0	0	0	0	0	23	0	0	0	0	0	0	0	0	0	0	0	0	0	0	0	0	0	0	0	0
gene:plasmid:136933	0	0	0	0	0	0	0	0	0	0	0	0	0	0	0	0	0	0	0	0	0	0	8	0	0	0	0	0	0	0	0	0	0	0	0	0	0	0	0	0	0	0
gene:plasmid:110254	0	0	0	0	0	0	0	0	0	0	0	0	0	0	0	0	0	0	0	0	0	0	0	0	0	0	0	0	0	0	0	0	0	0	0	0	0	0	0	25	0	0
gene:plasmid:136744	0	37	8	15	0	0	0	0	0	6	133	34	82	0	0	0	19	3	0	22	40	0	0	0	0	61	0	0	0	26	0	0	0	24	0	0	375	4	0	0	0	0
gene:plasmid:115868	0	0	27	0	0	12	0	0	0	0	0	0	30	0	24	0	31	0	0	0	0	0	0	0	0	0	0	0	0	0	0	0	0	0	0	0	0	75	0	0	0	0
gene:plasmid:123295	0	0	0	0	0	0	0	0	0	0	0	0	0	0	0	0	0	0	0	0	0	9	0	0	0	0	0	0	0	0	0	0	0	0	0	0	0	0	0	0	0	0
gene:vir:108979	0	0	0	0	0	0	0	0	0	0	0	0	1	0	0	0	0	0	0	13	0	0	0	0	0	0	0	0	0	0	0	0	0	0	0	0	0	0	0	0	0	0
gene:plasmid:143391	36	59	85	30	0	35	75	0	0	0	10	81	32	0	107	39	32	0	14	37	0	133	0	23	16	39	0	36	0	0	70	36	0	23	73	0	36	82	27	0	19	39
gene:proph:181122	0	0	0	0	0	0	0	0	0	0	0	0	0	0	0	0	0	0	0	0	0	603	0	0	0	0	0	0	0	0	0	0	0	0	0	0	0	0	0	0	0	0
gene:plasmid:151529	29	9	0	0	0	0	0	0	0	18	0	92	0	0	0	0	187	9	0	0	0	0	16	0	0	240	0	24	0	0	41	0	0	0	0	9	0	0	0	0	0	0
gene:plasmid:154873	0	0	111	0	0	0	0	0	0	0	0	0	0	0	88	0	0	0	0	0	0	0	0	0	0	0	0	0	0	0	0	0	0	0	0	0	0	0	0	0	0	0
gene:plasmid:152331	0	0	0	0	1764	0	0	0	0	0	0	0	0	0	0	20611	0	0	0	0	0	153407	0	0	0	0	0	0	0	0	0	0	0	0	0	0	0	0	0	30410	0	0
gene:plasmid:19291	0	0	0	0	0	0	0	0	0	0	0	0	0	0	13	5	0	0	0	0	0	0	0	0	0	0	0	0	0	0	0	0	0	0	6	51	0	11	0	0	0	0
gene:plasmid:14700	162	71	680	521	2762	64	2439	2784	0	124	703	106	1970	0	287	95	448	0	211	2764	494	92	49	679	514	111	783	210	311	186	170	158	219	661	146	152	1407	339	84	292	259	173
gene:plasmid:118521	48	0	0	0	0	0	0	0	0	0	0	0	0	0	0	0	0	0	0	0	0	0	0	0	0	0	0	0	0	0	0	0	0	0	0	0	0	0	0	0	0	0
gene:plasmid:153277	165	0	0	0	0	0	0	0	0	0	0	0	0	0	0	0	0	0	0	0	0	0	0	0	0	0	0	0	0	0	0	0	0	0	0	0	0	0	0	0	0	0
gene:plasmid:145989	414	1638	2749	12396	5721	256	10497	8720	0	1179	233	1430	807	593	1820	2521	1979	1209	870	4961	42	1303	719	4082	3623	615	4172	2746	7558	328	525	1493	3656	508	654	2218	166	489	608	4608	1472	875
gene:plasmid:117424	0	0	0	0	0	0	0	0	0	0	0	4	0	0	12	66	0	0	0	0	0	0	0	0	0	0	0	0	0	0	0	6	0	0	0	9	0	0	0	0	0	0
gene:plasmid:87042	0	0	0	0	0	0	0	11	0	2	0	0	2	0	0	0	0	0	0	0	0	0	0	0	10	0	0	0	0	0	0	0	0	0	0	0	0	0	0	0	0	0
gene:plasmid:15418	136	0	0	0	0	24	0	0	0	0	0	0	0	0	0	0	0	0	0	0	0	0	0	0	0	0	0	0	125	0	0	0	0	0	0	0	0	0	0	0	50	0
gene:vir:3008	0	0	0	0	0	0	0	0	0	0	0	0	0	0	0	0	0	0	0	0	0	0	0	0	0	0	0	0	0	0	0	0	0	0	0	0	0	0	0	4	0	0
gene:plasmid:82864	0	0	39	22	170	0	75	57	0	0	0	0	10	0	12	0	0	0	0	137	0	0	17	31	0	0	19	8	0	0	0	0	0	0	0	0	0	13	0	13	0	0
gene:plasmid:87385	39	557	0	0	28	345	32	48	0	0	264	164	502	220	0	0	0	0	28	0	179	0	8	0	0	102	49	0	0	310	0	22	0	41	0	0	794	0	0	0	0	0
gene:proph:163506	0	0	0	0	0	74	0	0	0	0	0	0	0	0	0	0	0	0	0	0	0	0	0	0	0	0	0	0	0	0	0	0	0	0	0	0	0	0	0	0	0	0
gene:plasmid:14529	0	0	0	0	0	0	0	0	0	0	0	0	0	0	0	0	0	0	0	0	0	0	0	0	0	0	0	0	0	0	0	0	0	0	0	0	0	0	0	78	0	0
gene:vir:103555	0	0	8	0	5	0	0	0	0	0	0	0	0	0	0	0	0	0	0	11	0	0	0	0	0	0	0	0	0	0	0	0	0	0	0	0	0	0	0	0	0	0
gene:plasmid:124941	23	0	0	0	0	0	0	0	0	0	0	0	0	0	0	0	0	0	0	0	0	0	0	0	0	0	0	0	0	0	0	0	0	0	0	0	0	0	0	0	0	0
gene:plasmid:19945	71	241	200	0	186	72	18	0	0	0	0	329	176	0	222	0	142	0	82	0	0	0	0	97	0	0	36	183	59	71	122	138	0	129	58	0	172	100	0	102	129	47
gene:vir:5713	0	0	0	0	0	0	0	0	0	0	0	0	0	0	0	0	0	0	0	0	0	343	0	0	0	0	0	0	0	0	0	0	0	0	0	0	0	0	0	0	0	0
gene:plasmid:112756	208	0	0	0	276	1127	0	428	0	0	0	0	781	0	0	0	0	0	0	278	0	0	0	0	0	0	224	0	0	5952	211	0	0	232	0	0	0	0	276	159	0	0
gene:proph:163562	0	0	0	0	0	0	0	0	0	6	0	0	0	0	0	0	0	0	0	0	0	0	0	0	0	0	0	0	0	0	0	0	0	0	0	0	0	0	0	0	0	0
FIA(pBK30683)_1__KF954760	0	0	0	0	0	0	0	0	0	0	0	0	8	0	0	0	0	0	0	0	0	0	42	0	0	0	0	0	0	0	0	0	0	0	0	0	0	0	0	0	0	0
gene:proph:172432	0	0	0	0	0	0	0	0	0	0	0	0	0	0	0	0	0	0	0	0	0	329	0	0	0	0	0	0	0	0	0	0	0	0	0	0	0	0	0	0	0	0
rep7b_1_repJ(pC223)_NC_005243.1	0	0	187	0	151	0	136	130	0	0	0	266	253	132	133	0	247	0	59	0	0	105	143	106	656	352	344	128	0	166	0	0	0	121	0	0	0	0	0	109	104	48
gene:plasmid:28848	0	0	0	0	0	0	86	64	0	0	0	0	50	0	0	0	0	0	0	0	0	0	0	0	0	0	48	0	0	0	0	0	0	0	0	0	0	0	0	0	0	0
gene:proph:172453	0	0	0	0	0	0	0	0	0	0	0	0	0	0	0	0	0	0	0	0	0	86	0	0	0	0	0	0	0	0	0	0	0	0	0	0	0	0	0	0	0	0
gene:plasmid:88323	0	0	0	0	0	0	0	0	0	0	0	0	0	0	0	0	0	0	0	0	0	0	0	0	0	0	0	0	0	0	0	0	0	0	0	0	0	0	0	0	14	0
gene:proph:166272	0	0	0	0	275	0	169	168	0	0	0	0	0	0	32	0	0	0	0	355	0	0	0	0	0	0	0	0	0	0	0	0	0	0	0	0	0	0	0	0	0	0
gene:plasmid:112474	0	0	0	0	0	0	0	0	0	0	0	0	0	0	82	0	0	0	39	0	0	0	0	40	0	42	0	0	0	0	0	0	0	0	0	0	0	0	0	0	44	0
gene:plasmid:87422	0	0	0	0	0	0	0	0	0	0	0	0	0	0	20	0	13	0	0	0	0	0	0	0	0	18	0	0	0	0	0	12	0	0	0	0	4	0	0	0	0	0
gene:plasmid:92414	0	260	255	0	0	72	0	0	0	115	0	447	200	0	235	0	200	0	52	0	0	0	103	141	0	74	0	158	0	110	91	259	0	93	0	0	0	159	0	0	103	0
gene:plasmid:117672	13	138	70	285	2510	16	97	5046	0	42	7	171	65	11	156	918	85	0	38	535	19	313	42	68	38	28	5606	98	280	18	48	136	142	24	57	47	101	48	24	2462	47	39
gene:proph:159187	0	0	0	0	0	0	0	0	0	0	0	0	0	0	0	38	0	0	0	0	0	0	0	0	0	0	0	0	0	0	0	0	0	0	0	0	0	0	0	0	0	0
gene:vir:1934	0	0	0	0	0	0	0	0	0	0	0	0	0	0	0	0	0	0	0	0	0	0	0	0	0	0	0	0	0	0	0	0	0	0	0	0	0	0	0	5	0	0
gene:vir:108411	0	5	0	0	0	0	0	0	0	0	0	0	0	0	3	0	0	0	0	1	0	0	0	0	0	5	0	0	0	2	0	0	0	1	0	0	0	0	0	2	0	0
gene:plasmid:120977	0	0	0	0	0	0	0	0	0	0	0	0	1	0	0	0	0	0	0	0	0	0	0	0	0	0	0	0	0	0	0	0	0	0	0	0	0	0	0	0	0	0
gene:plasmid:17408	0	0	0	0	0	0	90	0	0	0	0	0	0	0	0	0	0	0	770	62	0	0	0	49	109	0	0	0	161	0	0	0	0	0	0	113	0	0	0	0	0	0
gene:vir:108727	0	0	0	0	0	0	0	0	0	0	0	0	0	0	0	0	0	0	0	0	0	11383	0	0	0	0	0	0	0	0	0	0	0	0	0	0	0	0	0	0	0	0
gene:vir:6746	0	0	0	0	0	0	0	0	0	0	0	0	0	0	0	0	0	0	0	0	0	0	0	0	0	0	0	0	0	0	0	2	0	0	0	0	0	0	0	0	0	0
gene:plasmid:119651	0	0	238	0	612	0	0	1148	0	0	0	295	353	0	0	327	0	0	0	491	0	0	126	0	0	0	1576	0	121	0	0	0	0	0	0	243	621	0	0	659	179	0
gene:proph:173186	0	0	0	0	0	0	0	0	0	0	0	0	0	0	0	0	0	0	0	0	0	0	0	0	6	0	0	0	0	0	0	0	0	0	0	0	0	0	0	0	0	0
rep20_7_repA(SAP074A)_GQ900426.1	41	0	0	0	0	1126	0	0	0	0	0	140	35	0	0	0	0	0	0	0	0	0	0	0	73	77	0	0	30	23	0	26	0	0	0	0	0	0	128	0	0	0
gene:proph:163976	0	0	0	0	0	0	0	0	0	0	0	0	0	0	0	0	0	0	0	0	0	387	0	0	0	0	0	0	0	0	0	0	0	0	0	0	0	0	0	0	0	0
gene:vir:101410	0	0	0	0	0	0	0	0	0	0	0	0	0	0	11	19	0	0	0	0	0	1386	0	0	0	0	0	0	0	0	0	0	0	0	0	0	0	0	0	37	0	0
gene:plasmid:158603	0	0	0	0	0	0	0	0	0	0	0	0	0	0	217	99	118	0	0	0	0	0	0	0	0	0	0	0	0	0	0	92	474	0	0	0	0	101	0	0	0	89
gene:vir:95779	0	0	0	0	0	0	0	0	0	0	0	0	0	0	0	50	0	0	0	0	0	0	0	0	0	0	0	0	0	0	0	0	0	0	24	23	0	19	0	0	0	0
gene:proph:177600	0	0	0	0	0	0	0	0	0	0	0	0	0	0	0	6	0	0	0	0	0	0	0	0	0	0	0	0	0	0	0	0	0	0	0	0	0	0	0	0	0	0
gene:plasmid:139259	0	0	0	0	0	0	0	0	0	0	0	0	0	0	0	0	0	0	0	0	0	22	0	0	0	0	0	0	0	0	0	0	0	0	0	0	0	0	0	0	0	0
gene:proph:163803	0	0	0	0	0	0	0	0	0	0	0	0	0	0	0	0	0	0	0	0	0	493	0	0	0	0	0	0	0	0	0	0	0	0	0	0	0	0	0	6	0	0
gene:plasmid:133396	0	0	0	0	0	0	0	0	0	0	0	0	0	0	5	0	0	0	0	0	0	0	0	0	0	0	0	0	0	0	0	0	0	0	0	0	0	0	0	0	0	0
IncHI1B(CIT)_1_pNDM-CIT_JX182975	0	0	0	0	9	0	36	0	0	0	0	0	0	31	0	28	7	0	0	0	0	53	0	29	0	0	21	0	0	0	0	0	27	0	79	30	0	0	0	33	0	0
gene:plasmid:16019	0	142	0	0	0	0	0	0	0	0	0	40	33	0	55	65	55	0	37	0	0	64	0	28	0	0	0	0	0	0	0	69	141	20	26	35	0	64	0	69	32	33
gene:plasmid:25399	0	0	0	0	0	0	0	0	0	0	0	19	0	0	0	0	0	0	0	0	0	0	0	0	0	0	0	0	0	0	0	0	0	0	0	0	0	0	0	0	0	0
gene:plasmid:123300	0	0	0	0	0	0	0	0	0	0	0	0	0	0	0	8	0	0	0	0	0	11	0	0	0	0	0	0	0	0	0	0	0	0	0	0	0	0	0	13	0	0
rep13_1_ORF(pC194)_NC002013	55	86	74	28	31	25	43	40	0	199	0	233	1003	306	21	0	169	237	990	0	35	26	63	114	822	286	55	76	0	474	2504	0	0	296	0	25	70	0	0	39	60	0
gene:plasmid:93389	0	0	51	31	90	0	107	78	0	0	0	0	32	0	0	0	0	0	0	41	0	0	0	0	93	0	0	0	0	0	0	0	0	0	0	0	86	45	0	0	0	0
gene:plasmid:135700	0	0	0	0	0	0	19	37	0	0	0	0	0	0	0	0	0	0	122	26	0	0	0	42	0	0	0	0	0	0	0	0	0	0	0	0	0	0	0	0	0	0
gene:proph:176806	0	0	0	0	0	0	0	0	0	0	0	0	0	0	0	17	0	0	0	0	0	0	0	0	0	0	0	0	0	0	0	0	0	0	0	0	0	0	0	0	0	0
gene:vir:79580	0	0	0	0	0	0	0	0	0	0	0	0	0	0	0	0	0	0	0	0	0	1058	0	0	0	0	0	0	0	0	0	0	0	0	0	0	0	0	0	43	0	0
gene:vir:98354	0	0	0	0	0	0	0	0	0	0	0	0	0	0	0	0	0	0	0	0	0	0	0	0	800	0	0	0	0	0	0	0	0	0	0	0	0	0	0	0	0	0
gene:plasmid:30069	0	0	0	0	0	0	0	0	0	0	0	0	0	0	0	0	0	0	0	0	0	0	0	4	0	0	0	0	0	0	0	0	0	0	0	0	0	0	0	0	0	0
gene:plasmid:157711	0	0	0	0	0	0	0	0	0	0	0	13	0	0	3	36	0	0	0	0	0	0	0	0	0	0	0	0	0	0	0	5	0	0	0	0	0	0	0	26	0	0
gene:proph:163553	0	0	0	0	0	0	18	0	0	0	0	0	0	0	0	0	0	0	0	0	0	0	0	0	8	0	0	0	0	0	0	0	0	0	0	0	0	0	0	0	0	0
gene:proph:176811	0	0	0	0	0	0	0	0	0	0	0	0	0	0	0	0	0	0	0	0	0	256	0	0	0	0	0	0	0	0	0	0	0	0	0	0	0	0	0	0	0	0
gene:proph:160898	0	0	130	0	0	0	0	0	0	0	0	0	0	0	177	0	0	0	0	0	0	0	0	0	0	0	0	0	0	0	0	0	0	0	0	0	0	0	0	0	0	0
gene:plasmid:19447	0	0	0	0	0	0	0	0	0	0	0	0	0	0	0	0	0	0	0	0	0	0	0	0	0	0	0	0	0	0	0	4	0	0	0	0	0	0	0	0	0	0
gene:proph:184858	0	41	43	39	31	0	104	19	0	12	0	33	39	0	73	80	38	0	32	59	0	55	0	0	34	23	30	29	15	0	19	31	43	25	44	66	0	0	29	17	15	33
gene:plasmid:121930	0	0	0	0	0	0	0	0	0	0	0	0	0	0	0	0	0	0	0	0	0	165	0	0	0	0	0	0	0	0	0	0	0	0	0	0	0	0	0	0	0	0
gene:vir:95197	0	0	0	0	0	0	0	0	0	0	0	0	0	0	0	0	3	0	0	0	0	0	0	0	0	2	0	0	0	0	0	0	0	0	0	0	0	0	0	0	0	0
gene:plasmid:130543	137	0	97	0	0	60	0	0	0	0	0	0	0	0	131	0	0	0	38	0	0	0	0	71	0	24	0	41	0	0	0	0	0	100	0	0	0	0	0	0	0	0
gene:plasmid:15665	0	0	0	0	35	0	0	38	0	0	0	0	0	0	0	0	0	0	0	0	0	0	0	0	0	0	0	0	0	0	0	0	19	0	0	0	0	0	0	189	0	0
gene:plasmid:28786	0	0	0	0	0	181	0	9	0	0	0	0	0	0	0	0	0	0	19	0	0	0	10	0	16	0	0	0	0	77	0	0	0	0	0	0	423	0	0	0	0	0
gene:vir:101369	0	0	0	0	0	0	0	0	0	0	0	0	0	0	0	0	0	0	0	0	0	1510	0	0	0	0	0	0	0	0	0	0	0	0	0	0	0	0	0	67	0	0
gene:plasmid:10570	0	0	0	0	0	0	0	0	0	0	0	0	0	0	0	0	0	0	0	0	0	0	0	0	0	0	0	0	0	0	0	0	39	0	0	0	0	0	0	0	0	0
gene:plasmid:28772	0	0	0	0	0	0	0	0	0	0	0	0	199	0	0	0	0	0	0	0	0	0	0	0	0	0	0	0	0	0	0	0	0	39	0	0	0	0	0	0	0	0
gene:plasmid:88691	0	0	0	0	73	0	0	0	0	0	0	0	0	0	0	0	0	0	0	0	0	0	0	0	0	0	85	0	0	0	0	0	0	0	0	0	0	0	0	0	0	0
gene:plasmid:14824	3	6	43	67	303	11	230	213	0	0	77	14	16	0	17	5	18	0	12	381	25	4	0	54	24	0	64	0	20	10	4	13	10	8	14	0	132	29	0	32	12	0
gene:plasmid:15543	0	0	0	0	0	0	0	0	0	0	0	0	0	0	0	0	0	0	0	0	0	0	0	0	0	0	0	0	0	0	0	0	0	0	0	0	0	0	0	173	0	0
gene:plasmid:19947	0	0	0	0	0	0	0	0	0	0	0	464	0	0	0	0	0	0	76	0	0	0	0	0	0	0	0	0	0	0	0	165	0	0	0	0	0	234	0	0	0	0
gene:plasmid:28898	0	24	0	0	0	0	0	0	0	0	0	0	0	0	0	0	0	0	0	0	0	0	0	0	0	0	0	0	0	0	0	0	0	0	0	0	0	0	0	0	0	0
gene:plasmid:120827	0	0	0	0	0	0	0	0	0	0	0	0	0	0	0	0	0	0	0	0	0	783	0	0	0	0	0	0	0	0	0	0	0	0	0	0	0	0	0	59	0	0
gene:plasmid:28915	0	0	0	0	0	0	0	0	0	0	0	0	0	0	0	0	0	0	0	0	0	0	0	0	109	0	0	0	0	0	0	0	0	0	0	0	0	0	0	0	0	0
gene:vir:1088	0	0	0	0	0	0	0	0	0	0	0	0	0	0	0	0	0	0	3	0	0	0	0	0	0	0	0	0	0	0	0	0	0	0	0	0	0	0	0	0	0	0
gene:plasmid:119688	0	0	0	0	0	0	0	0	0	0	0	0	0	0	0	0	0	0	0	0	0	1700	0	0	0	0	0	0	0	0	0	0	0	0	0	0	0	0	0	0	0	0
gene:proph:179432	0	0	0	0	0	0	0	0	0	0	0	0	0	0	0	0	0	0	0	0	0	0	0	0	0	0	0	0	0	0	0	0	0	0	0	0	0	0	0	30	0	0
gene:proph:181704	0	0	0	0	0	0	0	0	0	0	0	0	0	0	0	0	0	0	0	0	0	0	0	0	0	0	0	0	0	0	0	0	50	0	0	0	0	0	0	75	0	0
gene:plasmid:156397	0	0	0	0	0	0	0	0	0	0	0	0	0	0	0	0	0	0	0	0	0	0	0	0	0	0	0	0	0	0	0	0	0	0	0	0	0	0	0	18	0	0
gene:plasmid:15374	0	0	0	0	0	0	0	0	0	0	0	0	0	0	0	0	0	0	0	0	0	0	0	0	0	0	0	3	0	0	0	0	0	0	0	0	0	0	0	0	0	1
gene:vir:10224	0	0	0	0	0	0	0	0	0	0	0	0	0	0	0	0	0	0	0	0	0	12	0	0	0	0	0	0	0	0	0	0	0	0	0	0	0	0	0	0	0	0
gene:plasmid:92063	0	0	0	0	0	0	0	0	0	0	0	242	0	0	169	0	0	0	0	0	0	0	0	0	0	0	0	0	0	0	0	0	0	0	0	0	0	0	0	0	0	0
gene:plasmid:127550	396	0	0	0	0	0	0	0	0	0	0	0	0	0	0	0	0	0	0	0	0	0	0	0	0	0	0	0	0	0	0	0	0	0	0	0	0	0	0	0	0	0
gene:plasmid:84229	92	0	31	0	0	0	0	0	0	0	0	0	20	0	62	0	29	0	21	0	0	0	0	0	0	0	0	0	0	0	29	23	0	0	0	0	14	0	0	0	15	0
gene:plasmid:91017	0	101	0	0	0	0	0	0	0	0	0	0	59	0	0	0	0	0	0	0	22	0	0	0	0	0	0	0	0	0	0	0	0	0	0	0	10	0	0	0	0	0
gene:vir:103653	0	0	25	0	0	0	0	0	0	0	0	0	0	0	0	0	0	0	0	0	0	0	0	0	0	0	0	0	0	0	0	0	0	0	0	0	0	0	0	0	0	0
gene:proph:181052	0	0	0	0	0	0	0	0	0	0	0	0	0	0	0	0	0	0	0	0	0	488	0	0	0	0	0	0	0	0	0	0	0	0	0	0	0	0	0	0	0	0
gene:plasmid:15676	0	0	0	0	0	0	0	0	0	0	0	0	0	0	0	0	0	0	0	0	0	0	0	0	0	0	0	0	0	0	0	0	0	0	0	0	0	0	0	84	0	0
gene:plasmid:24543	14	62	0	0	10	0	0	0	0	0	0	36	22	0	96	73	38	0	44	0	0	1838	0	12	0	47	0	15	0	0	20	53	55	0	29	20	0	16	10	147	6	46
gene:plasmid:30113	22	0	41	0	0	0	0	0	0	0	0	84	60	0	102	0	61	0	0	0	0	0	40	56	0	0	0	27	0	0	0	70	0	30	0	0	24	0	0	111	35	0
gene:plasmid:28908	32	1298	0	0	0	0	0	0	0	0	596	0	0	36	0	0	0	0	0	0	633	0	0	0	67	103	0	165	0	49	0	58	0	0	0	0	1897	0	0	0	244	0
gene:plasmid:26090	1930	0	935	0	0	1034	0	0	0	0	0	3267	415	0	872	0	0	0	0	0	0	0	0	0	0	0	0	0	1806	0	662	719	0	631	0	0	0	0	0	0	632	336
gene:proph:172647	0	0	0	0	0	0	0	0	0	0	0	0	0	0	0	0	0	0	0	0	0	97	0	0	0	0	0	0	0	0	0	0	0	0	0	0	0	0	0	0	0	0
gene:vir:105392	0	0	0	0	0	0	0	0	0	0	0	0	0	0	0	0	0	0	0	0	0	141	0	0	0	0	0	0	0	0	0	0	0	0	0	0	0	0	0	0	0	0
gene:plasmid:84463	0	0	0	0	0	0	0	0	0	0	0	0	0	0	0	0	0	0	0	0	0	0	0	0	0	0	0	0	0	0	0	4	0	0	7	0	0	0	0	0	0	0
gene:proph:184702	66	215	136	313	113	79	675	102	0	147	51	136	274	55	416	249	220	69	222	528	0	321	52	106	75	149	55	158	80	67	235	218	289	177	432	175	43	371	269	160	83	199
gene:plasmid:150007	0	0	24	0	0	0	0	26	0	0	0	0	0	0	27	0	0	0	0	0	0	0	0	34	41	0	18	0	0	0	0	0	0	0	0	0	0	0	0	0	18	0
gene:vir:101411	0	0	0	0	10	0	0	0	0	0	0	0	4	0	0	10	0	0	0	0	0	937	0	0	0	0	4	0	0	0	0	8	0	0	0	0	0	0	0	23	0	0
gene:plasmid:117762	88	549	453	250	1231	86	701	2339	0	212	419	766	709	87	486	475	440	88	171	1025	311	399	247	510	270	185	2364	409	410	142	297	504	465	381	212	393	1199	247	100	1225	260	176
gene:plasmid:88291	0	0	0	0	0	0	0	0	0	0	0	0	0	0	0	0	0	0	0	0	24	0	0	0	0	0	0	0	0	0	0	0	0	0	0	0	0	0	0	0	0	0
gene:plasmid:16014	71	490	408	223	1127	101	654	2057	0	0	354	647	607	78	488	496	323	64	160	919	248	385	274	481	260	129	2329	370	350	128	249	451	343	382	219	386	1032	166	69	1059	252	151
gene:proph:173810	0	0	0	0	0	0	0	0	0	0	0	0	0	0	32	63	0	0	0	0	0	4567	0	0	0	0	0	0	0	0	0	0	0	0	0	0	0	0	0	78	0	0
gene:plasmid:88350	0	0	0	0	0	0	0	0	0	0	0	0	0	0	0	0	0	0	0	0	0	0	0	0	0	0	0	0	0	0	0	0	0	0	0	0	0	0	0	0	3	0
gene:proph:181563	0	0	0	0	0	0	0	0	0	0	0	0	0	0	0	0	0	0	0	0	0	0	0	0	0	0	0	0	0	0	0	0	4	0	0	0	0	0	0	0	0	0
gene:vir:107145	117	0	0	0	0	520	0	0	0	0	0	0	126	3133	0	0	879	0	0	0	0	0	26	0	53	0	0	0	0	4904	0	0	0	0	0	0	0	0	177	0	0	0
gene:vir:7316	0	0	10	0	0	0	0	0	0	0	0	0	0	0	0	0	0	0	0	0	0	0	0	0	0	0	0	0	0	0	0	0	0	0	0	0	0	0	0	0	0	0
gene:vir:95761	0	0	0	0	0	0	0	0	0	0	0	0	0	0	0	0	0	0	0	0	0	99	0	0	0	0	0	0	0	0	0	0	0	0	0	0	0	0	0	39	0	0
gene:plasmid:20420	346	146	180	130	0	125	31	0	0	331	0	730	121	152	634	427	266	0	262	0	128	78	238	250	104	489	157	349	431	157	140	198	0	427	172	0	211	189	0	136	351	94
gene:plasmid:149979	0	0	0	0	0	0	0	0	0	0	0	0	0	0	0	0	0	0	0	0	12	17	0	0	0	0	0	0	0	0	0	0	0	0	0	0	0	0	0	0	0	0
gene:plasmid:17041	0	0	0	0	0	0	0	0	0	0	0	0	0	0	0	0	0	0	355	0	0	0	0	0	71	0	0	0	0	0	0	0	0	0	0	0	0	0	0	0	0	0
gene:plasmid:92028	0	0	0	0	0	0	0	0	0	0	0	0	0	0	0	0	0	0	0	0	0	0	0	0	0	0	0	0	0	0	0	0	0	0	0	0	0	0	0	81	0	0
gene:proph:179753	15	0	0	42	30	0	59	0	0	0	0	0	0	0	0	0	0	0	23	0	0	0	0	9	20	0	0	0	0	0	0	0	22	0	0	0	0	9	0	43	0	0
gene:plasmid:141715	11	0	19	0	0	0	21	0	0	8	0	15	19	0	13	0	21	0	36	21	12	19	24	0	17	15	0	0	0	21	0	17	22	21	0	0	13	0	0	36	0	0
gene:vir:108953	0	0	0	0	0	0	0	0	0	0	0	0	0	0	0	0	0	0	0	5	0	0	0	0	0	0	0	0	0	0	0	0	0	0	0	0	0	0	0	0	0	0
gene:plasmid:17136	0	0	11	0	0	0	7	0	0	0	0	0	0	0	16	0	0	0	0	0	0	0	0	0	9	0	0	0	0	0	0	0	0	0	7	9	0	0	0	0	0	0
ICEberg|430|ICESauTW20-2|GenBank|FN433596|486800..518088	0	0	39612	57796	225732	0	151322	133291	0	0	0	0	0	0	0	33530	0	0	0	48143	0	0	0	0	0	0	84921	23412	0	0	0	0	0	0	0	0	0	0	0	80335	0	0
gene:plasmid:27159	215	0	0	0	0	0	0	0	0	0	0	0	0	0	0	0	0	0	0	0	0	0	0	0	0	0	0	0	0	0	0	0	0	0	0	0	0	0	0	0	0	0
gene:plasmid:83468	0	0	104	0	0	0	0	0	0	0	0	0	0	0	0	0	0	0	0	0	0	0	0	0	0	0	0	0	0	0	0	0	0	0	0	0	0	0	0	0	0	0
gene:plasmid:91797	0	0	0	0	215	0	0	509	0	0	0	0	0	0	0	89	0	0	0	0	0	0	0	0	0	0	620	0	0	0	0	0	0	0	0	0	0	0	0	233	0	0
gene:plasmid:28693	59	534	0	0	120	1063	31	39	0	65	144	170	1030	459	0	23	205	65	31	32	204	20	0	0	98	107	28	26	27	818	0	0	0	88	0	0	641	0	168	39	0	0
gene:plasmid:18160	67	0	0	0	33	0	0	18	0	22	0	61	27	0	0	0	0	0	40	0	0	0	0	0	0	0	0	0	0	45	31	0	0	60	0	0	0	0	0	0	37	0
gene:plasmid:87391	219	159	48	0	0	3745	0	0	0	173	5232	195	755	1325	0	0	572	139	0	0	1232	0	55	0	239	258	0	0	0	0	0	0	0	134	0	0	12225	0	752	0	0	0
gene:plasmid:19641	0	0	9	0	0	0	0	0	0	0	8	0	8	0	58	98	25	0	0	0	0	1100	0	0	12	18	21	13	0	0	11	45	9	0	36	15	0	31	0	220	0	27
gene:vir:105411	0	0	0	0	0	0	0	0	0	0	0	0	0	0	0	0	0	0	0	0	0	0	0	0	0	0	0	0	0	0	0	0	0	0	0	0	0	0	0	3	0	0
gene:vir:95031	0	0	0	0	0	0	0	0	0	0	0	0	0	0	0	0	0	0	0	0	0	0	0	0	0	0	0	0	0	0	0	0	0	0	0	0	0	2	0	0	0	0
gene:proph:181300	0	0	0	0	0	0	0	0	0	0	0	0	0	0	0	0	0	0	0	0	0	683	0	0	0	0	0	0	0	0	0	0	0	0	0	0	0	0	0	0	0	0
gene:plasmid:28616	0	0	0	0	0	0	0	0	0	0	79	0	179	69	0	0	0	0	0	0	0	0	0	0	120	59	0	0	0	51	0	0	0	91	0	0	226	0	0	0	0	0
gene:vir:1898	0	0	0	0	0	0	0	0	0	0	0	0	0	0	0	0	0	0	0	0	0	0	0	0	0	0	0	0	0	0	0	0	0	0	0	0	0	0	0	41	0	0
gene:plasmid:84468	0	0	0	0	0	0	0	0	0	0	0	0	0	0	0	0	0	0	0	0	0	0	0	0	0	0	0	0	0	0	0	0	0	0	0	0	0	0	0	8	0	0
gene:plasmid:135974	0	0	0	58	0	0	32	57	0	0	0	0	0	0	0	0	0	0	0	19	0	0	0	0	0	0	0	0	0	0	0	0	0	23	0	0	0	0	0	0	0	0
gene:plasmid:149983	0	0	25	0	42	0	0	0	0	0	0	0	10	0	51	0	23	0	0	0	0	985	0	0	0	0	0	0	0	0	60	0	0	0	90	0	0	0	0	175	0	76
gene:vir:7179	0	0	0	0	0	0	0	0	0	0	0	0	0	0	0	0	0	0	0	12	0	0	0	0	0	0	0	0	0	0	0	0	0	0	0	0	0	0	0	0	0	0
gene:vir:6572	0	0	0	0	0	0	0	0	0	0	0	0	0	0	0	0	0	0	0	21	0	0	0	0	0	0	0	0	0	0	0	0	0	0	0	0	0	0	0	0	0	0
gene:proph:181243	0	0	0	0	0	0	0	0	0	0	0	0	0	0	0	43	0	0	0	0	0	1350	0	0	0	0	0	0	0	0	0	0	0	0	0	0	0	0	0	75	0	0
gene:plasmid:19874	1446	10835	3302	1401	472	1557	2542	1159	0	6253	17407	51521	92459	47061	473	64	32194	4408	9162	687	19503	180	8318	1232	13852	64315	1288	2537	6059	65145	15912	2422	587	27456	234	119	96445	912	317	1114	1661	728
ICEberg|197|ICE(Tn4371)6038|GenBank|AAUJ02000001|3228493..3280947	0	0	0	0	0	0	0	0	0	0	0	0	0	0	4801	0	0	0	0	0	0	0	0	0	0	0	0	0	0	0	0	4913	0	0	0	0	0	12938	0	0	0	0
gene:vir:2205	0	0	0	0	0	0	0	0	0	0	0	0	0	0	0	0	0	0	0	16	0	0	0	0	0	0	0	0	0	0	0	0	0	0	0	0	0	0	0	0	0	0
gene:plasmid:88324	0	0	0	0	0	0	0	0	0	0	0	74	0	22	0	0	6	0	0	0	0	0	4	0	0	0	0	0	0	0	0	0	0	0	8	0	0	0	0	31	120	7
gene:plasmid:156388	0	0	0	0	0	0	0	0	0	0	0	0	0	0	0	0	0	0	0	0	0	0	0	0	0	0	0	0	0	0	0	0	0	0	0	0	0	0	0	93	0	0
gene:plasmid:123309	0	0	0	0	0	0	0	0	0	0	0	0	0	0	0	0	0	0	0	0	0	600	0	0	0	0	0	0	0	0	0	0	0	0	0	0	0	0	0	0	0	0
gene:plasmid:14817	7	0	13	0	22	0	0	20	0	0	0	0	32	0	0	0	14	0	0	37	0	0	0	0	0	0	0	11	0	0	0	24	0	0	0	19	0	18	0	0	0	0
gene:proph:181242	0	0	0	0	0	0	0	0	0	6	0	0	0	0	0	2	0	0	0	0	0	31	0	0	0	0	0	0	0	0	0	0	0	0	0	0	0	0	0	0	0	0
gene:proph:173956	0	0	0	0	0	0	0	0	0	0	0	0	0	0	0	0	0	0	0	0	0	482	0	0	0	0	0	0	0	0	0	0	0	0	0	0	0	0	0	0	0	0
gene:vir:2216	0	0	7	0	3	0	0	0	0	0	0	0	0	0	0	0	0	0	0	0	0	0	0	0	0	0	0	0	0	0	0	0	0	0	0	0	0	0	0	0	0	0
gene:plasmid:135603	0	0	0	39	71	0	0	264	0	0	0	62	0	0	47	55	0	0	0	0	0	0	0	0	13	0	555	0	18	0	0	0	63	0	44	28	0	0	0	168	0	0
gene:plasmid:24765	0	0	0	0	0	0	0	0	0	0	0	0	0	0	0	0	0	0	0	0	0	0	0	0	0	0	0	0	0	0	0	0	0	0	0	0	0	0	0	5	0	0
gene:plasmid:24708	0	0	0	0	0	0	0	0	0	0	0	0	0	0	0	0	0	0	0	0	0	0	0	0	0	0	0	0	0	0	0	0	0	0	0	0	0	0	0	121	0	0
ICEberg|369|ICESpn2531|GenBank|EU676258|1..1026	3187	0	0	0	0	0	0	0	0	0	0	0	0	0	0	0	0	0	314	0	0	0	0	0	289	0	0	109	0	0	0	0	0	0	0	0	0	0	0	0	254	0
gene:plasmid:17784	3849	0	0	0	0	0	0	0	0	2351	0	0	0	0	0	0	0	0	0	0	0	0	0	0	0	0	0	0	0	1364	0	0	0	1747	0	0	0	0	0	0	0	0
gene:plasmid:138428	0	0	0	0	0	0	0	0	0	0	0	0	0	0	0	0	0	0	0	0	0	0	0	0	0	0	0	0	0	0	0	0	0	12	0	0	0	0	0	0	0	0
gene:vir:101383	0	0	0	0	0	0	0	0	0	0	0	0	0	0	0	0	0	0	0	0	0	0	0	0	0	0	0	0	0	0	0	0	0	0	0	0	0	0	0	10	0	0
gene:plasmid:117725	0	0	0	0	0	0	0	0	0	0	0	0	0	0	0	0	0	0	0	0	0	0	249	0	0	0	0	0	0	0	0	0	0	0	0	0	0	0	0	93	0	0
gene:vir:80655	323	0	0	0	0	397	0	0	0	74	109	420	0	79	0	0	0	0	0	0	1053	0	0	31	0	0	0	5356	0	228	0	0	0	46	0	0	938	0	226	0	4338	0
gene:plasmid:112768	0	0	53	0	0	0	18	0	0	0	0	1423	1088	1069	0	0	698	0	0	0	0	0	0	0	342	3638	0	0	0	1514	17	0	0	277	0	0	49	0	0	0	0	0
gene:vir:4767	0	0	0	0	0	0	0	0	0	0	0	0	0	0	0	0	0	0	0	0	0	0	0	0	0	0	0	0	0	0	0	0	47	0	0	0	0	0	0	0	0	0
gene:vir:108909	0	0	0	0	0	0	0	0	0	0	0	0	0	0	0	0	4	0	0	0	0	0	0	0	0	0	0	0	0	0	0	0	0	0	0	0	0	0	0	0	0	0
gene:plasmid:154860	232	0	194	0	0	0	0	0	0	0	0	0	0	0	225	0	0	0	0	0	0	0	0	0	0	0	0	0	0	0	0	0	0	0	0	0	0	0	0	0	0	0
gene:proph:175027	0	0	0	0	0	0	0	0	0	0	0	0	0	0	129	0	0	0	0	0	0	23452	0	0	0	0	0	0	0	0	0	0	0	0	0	0	0	0	0	0	0	0
gene:plasmid:150551	0	0	0	0	0	0	0	0	0	0	0	0	0	0	0	0	0	152	132	0	0	0	0	0	0	152	0	106	0	0	0	0	0	0	0	0	0	0	0	0	0	0
gene:vir:107110	0	78	0	0	0	0	0	0	0	0	0	124	311	6201	0	0	2256	0	377	0	0	0	0	0	60	211	0	0	0	10809	924	0	0	0	0	0	0	0	0	0	0	0
gene:plasmid:15254	0	0	51	0	0	0	0	0	0	0	0	1220	0	0	54	0	0	0	0	0	0	0	0	0	25	0	0	17	0	0	0	0	0	0	0	0	40	0	31	0	37	0
gene:plasmid:110244	0	13	0	0	0	0	0	0	0	0	0	0	0	0	9	0	0	11	0	0	0	0	0	0	0	29	0	4	0	0	0	0	0	0	0	0	0	0	0	59	0	4
gene:vir:6862	0	0	0	0	0	0	0	0	0	0	0	0	0	0	0	0	0	0	0	4	0	0	0	0	0	0	0	0	0	0	0	0	0	0	6	0	0	0	0	0	0	0
gene:plasmid:143057	70	26	31	0	0	20	0	0	0	0	0	0	0	0	33	10	0	0	0	0	0	0	0	0	0	0	0	0	0	0	0	18	0	0	0	0	0	68	38	0	0	38
gene:plasmid:153859	0	0	0	0	0	0	0	0	0	0	0	0	0	0	0	0	0	0	0	0	0	0	0	0	0	0	0	0	0	0	0	0	2	0	0	0	0	0	0	0	0	0
gene:vir:103580	0	0	0	0	0	0	0	0	0	0	0	0	0	0	0	0	0	0	0	25	0	0	0	0	0	0	0	0	0	0	0	0	0	0	0	0	0	0	0	0	0	0
Col8282_1__DQ995352	24	0	89	0	86	0	78	0	0	0	0	129	0	0	133	505	102	0	0	0	0	0	0	79	0	0	0	0	0	14	0	177	0	0	310	0	14	0	0	611	0	158
gene:plasmid:123335	0	0	0	0	0	0	0	0	0	0	0	0	0	0	0	0	0	0	0	0	0	0	0	0	0	0	0	0	0	0	0	0	0	0	0	0	0	0	0	18	0	0
gene:vir:7111	0	0	5	0	0	0	0	0	0	0	0	0	4	0	0	0	0	0	0	10	0	0	0	0	0	0	0	0	0	0	0	0	0	0	0	0	0	0	0	0	0	0
gene:plasmid:85801	168	0	228	0	0	101	0	0	0	0	0	197	96	0	180	0	0	0	0	0	0	0	0	0	0	55	0	83	0	0	115	0	0	0	0	0	141	0	0	0	77	88
gene:plasmid:19635	0	0	50	0	0	0	0	0	0	0	0	46	0	0	46	70	0	0	45	161	0	0	0	47	0	0	0	0	0	0	0	74	124	0	0	0	20	0	0	0	31	0
gene:vir:101358	0	0	0	0	0	0	0	0	0	0	0	0	0	0	0	0	0	0	0	0	0	1456	0	0	0	0	0	0	0	0	0	0	0	0	0	0	0	12	0	34	0	0
gene:vir:7112	0	0	0	0	3	0	0	0	0	0	0	0	0	0	0	0	0	0	0	5	0	0	0	0	0	0	0	0	0	0	0	0	0	0	0	0	0	0	0	0	0	0
gene:proph:170212	0	0	121	0	0	111	0	0	0	0	0	0	0	0	0	0	0	0	0	0	0	0	0	0	0	0	0	0	0	0	0	0	0	0	0	0	0	0	0	0	0	0
gene:plasmid:129841	0	0	0	0	14	0	22	0	0	0	0	0	0	0	0	9	0	0	0	0	0	0	0	0	12	0	0	0	0	0	0	0	0	0	0	0	0	0	0	0	0	0
gene:plasmid:151634	0	0	0	0	0	0	0	0	0	0	0	0	0	0	0	0	0	0	0	0	0	202	0	0	0	0	0	0	0	0	0	0	0	0	0	0	0	0	0	0	0	0
p0111_1__AP010962	0	0	0	0	0	0	0	0	0	0	0	0	0	0	175	496	86	0	56	0	0	15575	0	53	0	0	42	0	0	42	139	187	0	0	120	67	0	88	57	1320	0	147
gene:plasmid:152255	18	24	4	0	0	0	0	0	0	38	0	20	0	0	0	0	0	18	0	0	0	0	30	0	50	37	0	0	0	15	0	0	0	17	0	0	4	0	0	0	0	0
gene:plasmid:19298	0	0	0	0	0	0	0	0	0	0	0	0	3	0	16	0	0	0	0	0	0	0	0	0	3	0	0	0	0	0	0	0	0	0	7	70	0	0	0	0	0	0
gene:plasmid:20826	0	0	0	0	0	0	0	0	0	0	0	0	0	0	0	0	0	0	0	0	0	0	0	0	0	0	0	0	8	0	0	0	0	0	0	0	0	0	0	0	0	0
gene:plasmid:127547	339	0	0	0	0	0	0	0	0	0	0	0	0	0	0	0	0	0	0	0	0	0	0	0	0	0	0	0	0	0	0	0	0	0	0	0	0	0	0	0	0	0
gene:proph:184815	0	0	0	0	0	0	0	0	0	0	0	0	0	0	0	0	0	0	0	92	0	0	0	0	0	0	0	0	0	0	0	0	0	0	0	0	0	0	0	0	0	0
gene:proph:172137	4149	1113	1023	0	0	896	0	0	0	2437	0	2286	744	376	1499	0	670	0	3307	0	2142	0	771	792	767	0	0	2530	3326	857	1477	781	0	2189	833	0	1006	1184	0	0	2381	605
gene:plasmid:109301	0	0	0	0	0	0	0	0	0	0	0	0	0	0	0	401	0	0	0	0	0	983	0	0	0	0	0	0	0	0	0	0	31	0	0	0	0	0	0	931	0	0
gene:proph:177632	0	0	0	0	0	0	0	0	0	0	0	0	0	0	0	0	0	0	0	0	0	0	0	0	0	0	0	0	0	0	0	0	0	0	0	0	0	0	0	11	0	0
gene:plasmid:17440	0	0	0	0	17	0	34	33	0	0	0	0	0	0	0	0	4	0	0	17	0	0	0	0	0	0	15	0	0	0	0	0	0	0	0	0	0	0	0	4	0	0
gene:vir:4973	0	0	0	0	0	0	0	0	0	0	0	0	0	0	0	0	1	0	0	0	0	0	0	0	0	0	0	0	0	0	0	0	0	0	0	0	0	0	0	0	0	0
gene:plasmid:132137	0	0	0	0	0	0	0	0	0	0	0	0	0	0	0	0	0	0	0	0	0	0	0	0	0	0	0	0	0	0	0	0	0	34	0	0	0	0	0	0	0	0
gene:vir:3431	0	0	0	0	0	0	0	0	0	0	0	0	0	0	0	0	0	0	0	0	0	10	0	0	0	0	0	0	0	0	0	0	0	0	0	0	0	0	0	38	0	10
gene:plasmid:114159	0	0	0	0	0	0	0	0	0	0	0	0	0	0	0	0	0	0	0	0	0	926	0	0	0	0	0	0	0	0	0	0	0	0	0	0	0	0	0	0	0	0
gene:vir:105304	6	9	0	0	0	0	0	0	0	6	0	8	0	2087	0	0	644	0	149	0	0	7	0	0	0	22	0	36	0	3387	213	0	0	0	0	0	0	0	0	0	47	0
gene:plasmid:28932	175	707	168	0	47	7225	84	103	0	529	4507	477	6958	1532	74	0	1006	578	1282	85	2222	0	138	68	829	1786	161	93	0	2150	1557	62	0	1048	0	0	18047	60	767	0	57	0
gene:plasmid:154427	18	0	0	0	0	0	0	0	0	8	0	0	0	0	0	0	0	0	0	0	0	0	0	0	0	0	0	0	0	0	0	0	0	0	0	0	0	0	0	0	0	0
gene:plasmid:154875	0	0	240	0	0	0	0	0	0	0	0	0	0	0	0	0	0	0	0	0	0	0	0	0	0	0	0	0	0	0	0	0	0	0	0	0	0	0	0	0	0	0
gene:plasmid:145682	0	0	17	42	687	0	0	261	0	0	0	10	0	0	0	12	0	0	0	31	0	44	0	0	0	0	505	14	13	0	0	0	0	0	0	0	0	0	0	369	0	0
gene:vir:108137	0	0	12	0	0	0	0	0	0	0	0	0	0	0	0	0	0	0	0	0	0	0	0	0	0	0	0	0	0	0	0	0	0	0	0	0	0	0	0	4	0	0
gene:plasmid:117831	103	593	452	299	1284	92	616	2415	0	158	381	710	740	68	496	514	369	69	172	1081	301	423	248	474	263	149	2501	414	385	122	285	512	442	409	236	472	1211	272	86	1227	258	160
gene:plasmid:15951	0	0	0	0	0	0	0	0	0	0	0	0	0	0	0	0	0	0	0	0	0	0	0	0	0	0	0	0	0	0	0	0	0	0	0	0	0	0	0	102	0	0
gene:plasmid:15545	0	152	23	0	41	6	34	50	0	0	135	91	125	84	0	0	73	36	16	37	108	16	53	0	45	109	0	0	0	87	23	24	0	57	0	10	457	0	0	45	14	0
gene:plasmid:15976	0	0	0	0	0	0	0	0	0	0	0	0	0	0	0	737	0	0	0	0	0	126	0	0	0	0	0	0	0	0	0	0	0	0	0	0	0	0	0	954	0	0
gene:vir:79550	0	0	0	0	0	0	0	0	0	0	0	0	0	0	0	0	0	0	0	0	0	550	0	0	0	0	0	0	0	0	0	0	0	0	0	0	0	0	0	16	0	0
gene:vir:1598	0	0	0	0	0	0	0	0	0	0	0	0	0	0	0	0	0	0	0	0	0	0	0	0	0	0	0	0	0	0	0	0	0	0	0	0	1	0	0	0	0	0
gene:plasmid:19517	0	0	0	0	0	0	0	0	0	0	0	0	0	0	0	0	0	0	0	0	0	0	0	0	0	0	0	0	0	0	0	0	0	0	0	0	0	0	0	60	0	0
gene:plasmid:151004	97	511	377	275	1158	96	663	2070	0	184	449	680	622	0	467	468	391	86	165	870	331	337	239	360	264	133	2251	393	403	126	280	425	402	324	231	404	1121	237	99	1079	262	147
gene:proph:176830	0	0	0	0	0	0	0	0	0	0	0	0	0	0	0	0	0	0	0	0	0	657	0	0	0	0	0	0	0	0	0	0	0	0	0	0	0	0	0	0	0	0
gene:plasmid:14928	81	484	585	457	450	34	427	155	0	0	190	304	251	101	909	4649	548	0	727	340	0	9974	121	512	150	328	184	175	866	0	1487	820	992	187	615	522	75	517	260	6494	209	869
gene:plasmid:19957	0	7	2	1	1	0	0	1	0	21	77	0	39	0	0	0	6	7	7	0	58	0	0	0	4	0	1	2	8	9	0	3	0	4	0	0	444	1	0	0	0	0
gene:vir:108346	0	0	0	0	0	0	0	0	0	0	0	0	0	0	0	0	0	0	0	0	0	0	0	0	0	0	0	0	0	0	0	6	0	0	0	0	0	0	0	0	0	0
gene:proph:167184	0	0	0	0	0	0	0	0	0	0	2	0	0	0	0	0	0	0	0	0	0	0	0	0	0	0	0	0	0	0	0	0	0	0	0	0	0	0	0	0	0	0
gene:proph:170207	271	0	326	0	0	359	0	0	0	0	0	359	0	0	291	0	0	0	0	0	0	0	0	0	0	0	0	146	0	0	192	0	0	0	0	0	189	0	0	0	141	0
gene:proph:169116	0	0	0	0	0	0	0	0	0	0	0	0	0	0	0	0	0	0	0	0	0	140	0	0	0	0	0	0	0	0	0	0	0	0	0	0	0	0	0	0	0	0
ICEberg|368|ICESpnJ93292|GenBank|EU676259|1..1026	98	0	0	0	0	0	0	0	0	0	0	0	0	0	0	0	0	0	0	0	0	0	0	0	0	0	0	0	0	0	0	0	0	0	0	0	0	0	0	0	0	0
gene:plasmid:30647	0	57	0	0	0	0	0	0	0	0	0	39	0	0	0	347	0	0	0	0	0	2252	0	32	0	0	0	0	0	0	0	51	0	0	79	37	0	0	0	396	0	71
gene:vir:6732	0	0	0	0	0	0	0	0	0	0	0	0	0	0	0	0	0	0	0	18	0	0	0	0	0	0	0	0	0	0	0	0	0	0	0	0	0	0	0	0	0	0
gene:vir:103652	0	0	0	0	4	0	0	0	0	0	0	0	0	0	0	0	0	0	0	8	0	0	0	0	0	0	0	0	0	0	0	0	0	0	0	0	0	0	0	0	0	0
gene:vir:7124	0	0	6	0	0	0	0	0	0	0	0	0	0	0	0	0	0	0	0	4	0	0	0	0	0	0	0	0	0	0	0	0	0	0	0	0	0	0	0	0	0	0
gene:proph:175638	0	0	0	0	0	0	0	0	0	0	0	0	0	0	0	0	0	0	0	0	0	0	0	0	0	0	0	0	0	0	0	0	0	0	0	0	0	0	0	31	0	0
gene:vir:96970	0	0	0	0	0	0	0	0	0	0	0	0	0	0	0	0	0	0	0	0	0	6	0	0	0	0	0	0	0	0	0	0	0	0	0	0	0	0	0	0	0	0
gene:vir:6824	0	0	0	0	0	0	0	0	0	0	0	0	0	0	0	0	0	0	0	13	0	0	0	0	0	0	0	0	0	0	0	0	0	0	0	0	0	0	0	0	0	12
gene:plasmid:17470	124	0	142	0	196	0	507	327	0	0	0	0	112	0	254	0	0	0	1509	387	0	0	211	0	501	0	289	196	0	0	131	0	0	323	0	176	0	0	0	251	374	0
gene:plasmid:126351	0	0	0	0	0	0	184	53	0	0	666	0	177	102	0	0	78	0	0	0	295	0	0	0	34	0	0	0	0	139	0	0	0	38	0	0	2182	0	0	0	0	0
gene:proph:163180	0	0	0	0	0	0	11	0	0	0	0	0	0	0	0	0	0	0	0	0	0	0	0	0	0	0	16	0	0	0	0	0	0	0	0	0	0	0	0	0	0	0
gene:plasmid:134730	154	324	199	1932	408	681	1117	469	0	117	134	296	479	646	326	444	430	0	263	0	106	0	52	338	188	156	198	187	792	1152	331	343	257	205	0	201	549	236	323	225	143	190
gene:vir:2028	0	0	0	0	0	0	0	0	0	0	0	0	0	0	0	0	0	0	0	0	0	2363	0	0	0	0	0	0	0	0	0	0	0	0	0	0	0	0	0	0	0	0
gene:proph:179401	0	0	0	0	0	0	0	0	0	0	0	0	0	0	0	89	0	0	0	0	0	3418	0	0	0	0	0	0	0	0	0	0	0	0	0	0	0	0	0	117	0	0
gene:plasmid:112077	1516	0	0	0	1447	0	1761	0	0	0	0	0	0	0	1018	0	618	0	0	0	0	0	0	0	0	0	0	0	0	0	0	0	0	727	0	0	0	0	0	0	708	0
gene:proph:179388	0	0	0	0	0	0	0	0	0	0	0	0	0	0	0	43	0	0	0	0	0	0	0	0	0	0	0	0	0	0	0	0	0	0	0	0	0	0	0	37	0	12
gene:plasmid:141639	0	0	0	0	0	0	0	60	0	0	0	0	0	0	0	0	0	0	0	0	0	0	0	0	0	0	0	0	0	0	0	0	0	0	0	0	0	0	0	0	0	0
gene:plasmid:19295	0	0	0	0	0	54	0	0	0	0	0	79	0	0	65	0	72	0	49	0	0	0	0	54	0	0	0	36	0	0	0	66	0	0	0	0	0	0	0	0	0	0
gene:plasmid:139665	0	0	0	0	0	0	0	0	0	0	0	0	0	0	0	0	0	0	0	0	0	0	0	0	0	0	0	0	0	0	0	0	0	0	0	0	0	0	0	16	0	0
gene:vir:5727	0	0	0	0	0	0	0	0	0	0	0	0	0	0	4	7	0	0	0	0	0	500	0	0	0	0	0	0	0	0	0	0	0	0	0	0	0	0	0	0	0	0
gene:vir:3948	0	0	0	0	0	0	0	0	0	0	0	0	0	0	0	0	0	0	4	0	0	0	0	0	0	0	0	0	0	0	0	0	0	0	0	0	0	0	0	0	0	0
gene:vir:108579	0	0	0	0	0	0	0	0	0	0	0	0	0	0	0	0	0	0	0	0	0	0	0	0	0	0	0	0	0	0	0	0	0	0	0	0	0	0	0	28	0	0
gene:vir:6663	0	0	0	0	0	0	0	0	0	0	0	0	0	0	0	0	0	0	0	35	0	0	0	0	0	0	0	0	0	0	0	0	0	0	0	0	0	0	0	0	0	0
gene:plasmid:141427	0	0	0	113	0	0	0	0	0	0	0	0	0	0	158	83	0	0	0	0	0	761	0	0	0	0	0	0	0	0	438	0	0	0	134	0	0	0	0	0	0	78
gene:plasmid:156395	380	1276	2535	5431	4797	306	2061	7294	0	352	385	1861	799	485	2294	3324	2049	323	667	4629	0	899	998	3885	1610	597	3441	1947	3301	403	572	2111	1077	469	1112	424	289	993	489	11248	977	1586
gene:proph:159046	0	0	0	0	0	0	0	0	0	0	0	0	0	0	0	0	0	0	0	0	0	109	0	0	0	0	0	0	0	0	0	0	0	0	0	0	0	0	0	0	0	0
gene:plasmid:139620	0	0	0	0	0	0	0	0	0	0	0	0	0	0	0	0	0	0	0	0	0	0	0	0	0	0	0	0	0	0	0	0	0	0	0	0	0	0	0	14	0	0
gene:plasmid:28893	0	0	0	0	0	0	18	0	0	0	0	0	0	0	0	0	0	0	0	11	0	0	0	0	0	0	0	0	0	0	0	0	0	0	0	0	0	0	0	0	0	0
gene:plasmid:19872	0	0	0	162	77	0	0	130	0	0	60	0	0	0	0	0	0	0	0	0	0	0	0	62	0	0	0	0	72	0	0	0	70	62	0	0	0	0	0	50	0	0
gene:proph:174313	0	0	0	0	0	0	0	0	0	0	0	0	0	0	0	0	0	0	0	14	0	0	0	0	0	0	0	0	0	0	0	0	0	0	0	0	0	0	0	0	0	0
gene:plasmid:135645	0	0	0	3625	0	0	0	0	0	0	0	1107	0	0	0	977	0	0	0	0	0	1044	0	2285	0	562	0	1200	2567	0	2675	0	0	588	0	0	0	665	573	0	0	0
gene:vir:7244	0	0	0	0	12	0	0	0	0	0	0	0	0	0	0	0	0	0	0	10	0	0	0	0	0	0	0	0	0	0	0	0	0	0	0	0	0	0	0	0	0	0
gene:plasmid:118568	0	0	0	0	0	0	0	0	0	0	0	0	0	0	0	0	4	0	0	0	0	0	0	0	0	0	0	0	0	0	0	0	0	0	0	0	0	0	0	0	0	0
gene:plasmid:123245	0	0	0	0	0	0	0	0	0	0	0	0	0	0	0	0	0	0	0	0	0	0	0	0	0	0	0	0	0	0	0	0	0	0	0	7	0	0	0	0	0	0
IncFIB(pQil)_1_pQil_JN233705	0	0	0	0	0	0	0	0	0	0	0	248	0	0	153	0	0	0	0	0	0	0	0	0	98	0	0	0	0	0	0	0	0	0	0	0	0	0	0	0	0	0
gene:plasmid:123198	0	0	0	0	0	0	0	0	0	0	0	0	0	0	0	0	0	0	0	0	0	0	0	0	0	0	0	0	0	0	0	0	0	0	0	0	0	0	0	21	0	0
gene:vir:78834	0	0	0	0	0	0	0	0	0	0	0	0	0	0	0	0	0	0	0	0	0	0	0	0	0	0	0	0	0	0	0	0	10	0	0	0	0	0	0	0	0	0
gene:plasmid:16022	0	0	0	0	0	0	0	0	0	0	0	0	0	0	26	0	37	0	21	0	0	0	0	0	0	0	0	0	0	0	0	21	0	0	0	0	33	0	0	0	0	0
gene:proph:160134	0	0	0	0	0	0	0	0	0	0	0	0	0	0	0	0	0	0	0	0	0	0	0	0	0	0	0	0	0	0	0	0	12	0	0	0	0	0	0	0	0	0
gene:plasmid:28769	0	35	0	0	0	0	0	0	0	55	0	0	0	0	0	0	0	0	0	0	0	0	0	0	0	0	0	0	0	0	0	0	0	0	0	0	0	0	0	0	0	0
gene:plasmid:26728	12	0	0	0	0	0	0	0	0	0	0	0	0	0	0	0	0	0	0	0	0	0	0	0	0	0	0	0	0	0	0	0	0	0	0	0	0	0	0	0	0	0
gene:plasmid:133266	31	0	0	0	0	0	0	0	0	0	0	0	0	0	0	0	0	0	0	0	0	0	0	0	0	0	0	0	0	0	0	0	0	0	0	0	0	0	0	0	0	0
gene:plasmid:20771	170	0	55	0	0	0	0	0	0	178	0	0	78	0	0	0	0	0	0	0	0	0	0	0	0	0	0	104	528	919	0	0	0	0	0	0	0	91	0	0	53	0
gene:proph:177475	0	0	0	0	0	0	0	0	0	0	0	0	0	0	0	0	0	0	0	0	0	1010	0	0	0	0	0	0	0	0	0	0	0	0	0	0	0	0	0	0	0	0
gene:proph:172144	370	0	0	112	0	130	0	0	0	0	0	208	0	0	181	0	0	0	0	0	0	0	182	0	0	0	0	173	506	110	0	0	0	0	0	0	0	0	0	0	0	0
IncFIB(pB171)_1_pB171_AB024946	0	0	0	0	0	0	0	0	0	0	0	0	0	0	0	53	0	0	0	0	0	0	0	0	0	0	0	0	0	0	0	0	0	0	40	16	0	0	0	0	0	0
gene:proph:169146	0	0	0	0	0	0	0	0	0	0	0	0	0	0	0	0	0	0	0	0	0	726	0	0	0	0	0	0	0	0	0	0	0	0	0	0	0	0	0	0	0	0
gene:proph:170029	0	0	0	0	0	0	0	0	0	0	0	0	0	0	0	0	0	0	0	0	0	0	0	0	0	0	0	0	0	0	0	0	0	0	0	0	0	0	0	0	0	2
gene:vir:94105	0	0	0	0	0	0	0	0	0	0	0	0	0	0	0	0	0	0	0	0	0	0	0	0	1	0	0	0	0	0	0	0	0	0	0	0	0	0	0	0	0	0
gene:plasmid:145499	0	0	0	0	0	0	0	0	0	309	0	0	0	0	211	767	0	0	94	0	0	2280	0	0	0	0	0	107	0	0	0	0	0	0	0	1341	0	61	0	508	0	127
gene:proph:176800	0	0	0	0	0	0	0	0	0	0	0	0	0	0	0	0	0	0	0	0	0	757	0	0	0	0	0	0	0	0	0	0	0	0	0	0	0	0	0	0	0	0
gene:vir:101348	0	0	0	0	0	0	0	0	0	0	0	0	0	0	0	0	0	0	0	0	0	2189	0	0	0	0	0	0	0	0	0	0	0	0	0	0	0	0	0	258	0	0
gene:vir:103645	0	0	0	0	3	0	0	0	0	0	0	0	0	0	0	0	0	0	0	8	0	0	0	0	0	0	0	0	0	0	0	0	0	0	0	0	0	0	0	0	0	0
gene:plasmid:84484	0	217	32	0	22	0	0	12	0	60	0	117	72	39	199	243	0	0	55	20	0	4856	0	45	18	113	0	0	0	43	70	175	120	19	110	85	15	122	55	347	0	147
gene:proph:162945	0	0	0	0	0	0	0	0	0	0	0	0	0	0	0	0	0	0	0	0	0	0	0	0	0	0	0	0	0	0	0	0	0	5	0	0	0	0	0	0	0	0
gene:plasmid:135400	0	0	0	0	0	0	0	0	0	0	0	0	0	0	0	0	0	0	0	0	0	0	0	0	0	0	0	0	0	0	0	0	0	0	0	0	0	144	0	0	0	0
gene:plasmid:151226	0	0	0	0	0	0	0	0	0	0	0	0	0	0	0	8	0	0	0	0	0	0	0	0	0	0	0	0	0	0	0	0	0	0	0	0	0	0	0	0	0	0
gene:vir:800	0	0	0	0	0	0	4	0	0	0	0	0	0	0	0	0	0	0	0	0	0	0	0	0	0	0	0	0	0	0	0	0	0	0	0	0	0	0	0	3	0	0
gene:plasmid:85999	141	0	0	0	0	0	0	0	0	0	0	0	0	0	127	0	0	0	0	0	0	0	0	0	0	0	0	0	0	0	0	0	0	150	0	0	0	0	0	0	0	0
gene:proph:184704	22	115	64	122	32	45	318	54	0	87	0	110	110	45	202	137	149	0	83	217	0	165	0	74	60	91	40	107	24	77	126	88	112	85	207	106	24	180	155	78	42	107
ICEberg|344|ICEBsa18170-1|GenBank|CP002530|2939772..2990351	47632	136039	102957	181841	59464	30354	103883	15364	0	131925	45402	189712	147262	19656	434448	294195	141441	0	174331	34849	0	2686048	29684	166374	46980	60347	33340	99501	330455	43383	466043	196660	91733	126293	372527	249018	48502	290529	108436	172975	66311	246164
gene:vir:79576	0	0	0	0	0	0	0	0	0	0	0	0	0	0	0	0	0	0	0	0	0	0	0	0	0	0	0	0	0	0	0	0	0	0	0	0	0	0	0	14	0	0
gene:plasmid:147026	0	0	0	0	0	0	0	0	0	0	0	0	0	0	45	0	21	0	0	0	0	0	0	0	0	0	0	0	0	0	0	0	0	0	0	0	0	0	0	0	0	0
gene:plasmid:27836	315	0	0	0	0	0	0	0	0	0	0	0	0	0	0	0	0	0	0	0	0	0	0	0	0	0	0	0	0	0	0	0	0	0	0	0	0	0	0	0	0	0
gene:plasmid:91794	49	213	131	518	2172	35	138	3385	0	0	20	186	85	16	242	1055	129	0	75	413	0	406	44	113	34	94	4657	99	337	22	62	231	147	50	89	45	100	161	42	2041	100	103
gene:vir:7068	0	0	8	0	0	0	3	0	0	0	0	0	0	0	0	0	0	0	0	0	0	0	0	0	0	0	0	0	0	0	0	0	0	0	0	0	0	0	0	0	0	0
gene:plasmid:135600	13	20	29	79	138	0	190	28	0	16	0	17	20	6	55	54	36	0	25	86	0	189	8	26	18	15	43	15	36	4	32	20	20	23	66	21	7	75	26	52	24	42
gene:vir:9472	0	0	0	0	0	0	0	0	0	0	0	0	0	0	0	0	0	0	0	0	0	0	0	0	18	0	0	0	0	0	0	0	0	0	0	0	0	0	0	0	0	0
gene:vir:108406	2	5	0	0	12	0	0	0	0	0	7	7	0	0	0	0	0	0	0	0	0	0	0	0	0	11	0	0	0	0	0	0	0	6	0	0	0	36	0	8	0	0
gene:vir:80653	72	0	0	3	0	136	0	0	0	21	24	139	0	47	0	0	0	0	0	0	276	0	0	0	0	32	0	2327	0	43	0	0	0	0	0	0	380	0	50	0	1633	8
gene:plasmid:88338	0	0	0	0	0	0	0	0	0	0	0	0	0	0	0	0	0	0	0	0	0	0	0	0	0	0	0	0	0	0	0	0	0	0	0	0	0	0	0	0	23	0
gene:plasmid:119584	0	0	0	0	78	0	0	44	0	0	0	0	0	0	0	19	0	0	0	0	0	0	0	0	0	0	0	0	0	0	0	0	11	0	0	0	0	7	0	33	0	0
gene:proph:183598	0	0	0	0	0	0	0	0	0	0	0	0	0	0	0	47	0	0	0	0	0	792	0	0	0	0	0	0	0	0	0	0	0	0	0	0	0	0	0	84	0	0
gene:plasmid:153906	0	0	0	0	0	0	0	0	0	21	0	0	0	0	0	10	0	0	0	0	0	116	0	0	0	3	0	0	0	0	0	0	0	0	0	0	0	0	0	55	0	0
gene:plasmid:93369	12	0	8	0	16	0	0	9	0	0	0	0	0	0	0	0	0	0	0	0	0	0	0	10	0	0	6	0	0	0	0	0	0	0	0	0	0	0	0	0	0	0
gene:plasmid:130598	809	0	0	0	0	0	0	0	0	0	0	0	0	0	0	0	0	0	0	0	0	0	0	0	0	0	0	0	0	0	0	0	0	0	0	0	0	0	0	0	0	0
gene:plasmid:149995	0	0	0	0	0	0	0	0	0	0	0	0	0	0	0	0	0	0	0	0	0	0	0	75	53	0	70	0	0	0	0	0	0	0	0	0	0	0	0	0	0	0
gene:plasmid:109423	0	0	0	0	0	0	0	0	0	0	0	0	0	0	50	0	0	0	0	0	0	0	0	0	0	0	100	0	0	0	0	0	0	0	0	0	0	0	0	129	0	0
gene:vir:3852	0	0	0	0	0	0	14	0	0	0	0	0	0	0	6	0	0	0	15	0	0	0	0	0	0	0	0	0	0	7	0	0	0	0	0	0	0	11	0	0	0	0
gene:vir:101372	0	0	0	0	0	0	0	0	0	0	0	0	0	0	73	0	0	0	0	0	0	3292	0	0	0	0	0	0	0	0	0	0	0	0	0	0	0	0	0	85	0	0
gene:plasmid:123265	0	0	0	0	0	0	0	0	0	0	0	0	0	0	0	0	0	0	0	0	0	7	0	0	0	0	0	0	0	0	0	0	0	0	0	0	0	0	0	0	0	0
gene:vir:7295	0	0	2	0	0	0	0	0	0	0	0	0	0	0	0	0	0	0	0	0	0	0	0	0	0	0	0	0	0	0	0	0	0	0	0	0	0	0	0	0	0	0
gene:plasmid:122686	0	0	0	76	179	0	0	237	0	0	0	45	101	0	30	0	0	0	0	142	0	61	0	0	0	0	172	0	0	0	0	38	73	0	0	0	120	0	0	160	0	26
gene:proph:169109	0	0	0	0	0	0	0	0	0	0	0	0	0	0	0	0	0	0	0	0	0	86	0	0	0	0	0	0	0	0	0	0	0	0	0	0	0	0	0	0	0	0
gene:proph:169993	5	0	0	0	0	0	0	0	0	0	0	0	0	0	0	0	0	0	0	0	0	0	0	0	0	0	0	0	0	0	0	0	0	0	0	0	0	0	0	0	0	0
gene:proph:180477	0	0	0	0	0	0	0	0	0	0	0	0	0	0	0	0	0	0	0	0	0	0	0	0	0	0	0	0	0	0	0	0	3	0	0	0	0	0	0	0	0	0
gene:plasmid:139534	0	0	0	0	0	0	0	0	0	0	0	0	0	0	0	0	0	0	0	0	0	0	0	0	0	0	0	0	0	0	0	0	0	0	0	0	0	0	0	3	0	0
gene:plasmid:14731	0	0	0	0	0	0	0	0	0	0	0	0	0	0	0	0	0	0	0	124	0	0	0	0	0	0	0	0	0	0	0	0	0	0	0	0	0	0	0	59	0	0
gene:plasmid:154100	0	0	0	0	0	0	0	0	0	0	0	0	0	0	0	0	0	0	0	0	0	326	0	0	0	0	0	0	0	0	0	0	0	0	0	0	0	0	0	51	0	0
gene:proph:176920	0	0	0	0	0	0	0	0	0	0	0	0	0	0	0	0	0	0	0	0	0	2507	0	0	0	0	0	0	0	0	0	0	0	0	0	0	0	0	0	0	0	0
gene:plasmid:24710	0	0	0	0	0	0	0	0	0	0	0	0	0	0	0	0	0	0	0	0	0	0	0	0	0	0	0	0	0	0	0	0	0	0	0	0	0	0	0	15	0	0
gene:vir:510	0	0	0	0	0	0	0	0	0	0	0	0	0	0	0	0	0	0	0	0	0	233	0	0	0	0	0	0	0	0	0	0	0	0	0	0	0	0	0	0	0	0
gene:proph:171843	59	0	0	0	0	0	0	0	0	0	0	0	0	0	0	0	0	0	0	0	0	0	0	0	0	0	0	0	0	0	0	0	0	0	0	0	0	0	0	0	0	0
gene:plasmid:85109	0	0	0	0	0	3271	0	0	0	506	2456	68	752	299	128	0	218	426	0	0	655	0	0	0	0	240	58	0	0	348	0	0	0	112	0	0	7041	0	698	0	0	0
gene:plasmid:112081	2090	0	1807	0	0	0	2610	0	0	0	0	0	0	0	1278	0	827	0	0	5668	0	0	0	0	0	0	977	0	0	0	0	0	0	1481	0	0	0	1356	0	0	3102	0
gene:plasmid:120814	0	0	0	0	0	0	0	0	0	27	0	0	0	0	0	0	0	0	0	0	0	0	0	0	0	0	0	0	37	0	0	0	0	54	0	0	0	0	0	0	0	0
gene:plasmid:121458	0	0	0	0	0	0	0	0	0	0	0	0	0	0	0	0	0	0	0	0	0	632	0	0	0	0	0	0	0	0	0	0	0	0	0	0	0	0	0	0	0	0
gene:vir:6460	0	0	0	0	0	0	0	0	0	0	0	0	0	0	0	0	0	0	0	6	0	0	0	0	0	0	0	0	0	0	0	0	0	0	0	0	0	0	0	0	0	0
gene:plasmid:118681	2802	909	395	324	0	448	0	0	0	1756	0	1728	202	204	713	0	101	1572	449	0	98	0	727	117	291	588	0	728	3768	1208	196	319	0	243	125	0	328	384	0	0	632	108
gene:proph:181165	0	0	0	0	0	0	0	0	0	0	0	0	0	0	0	0	0	0	0	0	0	889	0	0	0	0	0	0	0	0	0	0	0	0	0	0	0	0	0	45	0	0
gene:plasmid:19382	0	8	0	16	12	0	12	0	0	0	0	0	13	0	78	56	7	0	12	0	0	5976	0	12	0	0	12	0	0	6	17	20	0	0	43	62	0	37	0	90	0	32
gene:plasmid:87050	0	0	0	0	0	0	59	55	0	0	0	0	0	0	0	46	0	0	0	30	0	0	0	0	0	0	45	0	0	0	0	0	0	0	0	0	0	0	0	73	0	0
gene:proph:163980	0	0	0	0	0	0	0	0	0	0	0	0	0	0	0	0	0	0	0	0	0	548	0	0	0	0	0	0	0	0	0	0	0	0	0	0	0	0	0	0	0	0
gene:vir:6485	0	0	0	0	0	0	0	0	0	0	0	0	0	0	0	0	0	0	0	7	0	0	0	0	0	0	0	0	0	0	0	0	0	0	0	0	0	0	0	0	0	0
gene:plasmid:28767	0	198	0	0	0	0	0	0	0	0	0	0	58	11	0	0	0	0	0	0	43	0	0	0	0	0	0	0	0	0	0	0	0	19	0	0	16	0	0	0	0	0
gene:vir:515	0	0	0	0	0	0	0	0	0	0	0	0	0	0	0	0	0	0	0	0	0	1887	0	0	0	0	0	0	0	0	0	0	0	0	0	0	0	0	0	0	0	0
gene:proph:160868	107	224	12	0	0	3286	0	0	0	0	122	36	206	3041	0	0	738	0	161	0	107	17	0	0	77	84	0	57	61	3380	154	0	0	34	0	0	433	0	470	0	94	0
gene:plasmid:14908	0	0	0	0	0	0	0	0	0	0	0	0	1	0	0	0	0	0	0	0	0	0	0	0	0	0	0	0	0	0	0	0	0	0	0	0	0	0	0	0	0	0
gene:plasmid:88632	0	0	0	0	0	0	0	0	0	0	0	0	0	0	0	369	40	0	0	0	0	2471	0	0	0	0	0	0	0	0	41	68	0	0	77	0	0	47	0	366	0	0
ICEberg|386|CTnPg1-a|GenBank|AP009380|57961..103060	53027	0	12504	0	0	0	0	0	0	0	0	23296	17988	0	85292	72360	16866	0	59412	0	0	1089110	0	16032	8968	0	0	0	0	0	37478	22286	27777	48071	43927	21555	0	25525	17754	0	0	36122
gene:plasmid:109453	0	0	0	0	13	0	0	0	0	0	0	0	0	0	0	0	0	0	0	0	0	0	0	0	0	0	0	0	0	0	0	0	0	0	0	0	0	0	0	0	0	0
gene:plasmid:110304	0	0	0	0	0	0	0	0	0	0	0	0	0	0	0	0	0	0	0	0	0	0	0	0	0	0	0	0	0	0	0	0	0	0	0	0	0	0	0	136	0	0
gene:vir:6482	0	0	0	0	0	0	0	0	0	0	0	0	0	0	0	0	0	0	0	6	0	0	0	0	0	0	0	0	0	0	0	0	0	0	0	0	0	0	0	0	0	0
gene:plasmid:19811	0	0	0	0	0	0	0	0	0	0	0	0	0	0	0	0	0	0	0	0	0	0	0	0	0	0	0	0	0	0	0	0	0	0	0	0	0	0	0	2	0	0
gene:proph:181236	0	0	0	0	0	0	0	0	0	0	0	0	0	0	0	0	0	0	0	0	0	0	0	0	0	0	0	0	0	0	0	0	0	0	0	0	0	0	0	9	0	0
gene:plasmid:120825	0	0	0	0	0	0	0	0	0	0	0	0	0	0	45	0	0	0	0	0	0	0	0	0	0	0	0	0	0	0	0	0	0	0	0	0	0	0	0	0	0	0
gene:plasmid:147193	0	0	0	0	0	8	0	0	0	0	0	0	16	0	31	158	0	0	0	0	0	1482	0	0	0	0	14	0	0	0	0	0	0	0	33	0	0	0	0	201	0	0
gene:proph:159081	0	0	0	0	0	0	0	0	0	0	0	0	0	0	0	0	0	0	0	0	0	154	0	0	0	0	0	0	0	0	0	0	0	0	0	0	0	0	0	0	0	0
gene:plasmid:25254	0	0	0	0	0	0	0	0	0	0	0	0	0	0	0	0	0	0	0	0	0	1159	0	0	0	0	0	0	0	0	0	0	0	0	0	0	0	0	0	0	0	0
gene:proph:179419	0	0	0	0	0	0	0	0	0	0	0	0	0	0	0	15	0	0	0	0	0	652	0	0	0	0	0	0	0	0	0	0	0	0	0	0	0	0	0	0	0	0
gene:vir:6489	0	0	0	0	0	0	0	0	0	0	0	0	0	0	0	0	0	0	0	31	0	0	0	0	0	0	0	0	0	0	0	0	0	0	0	0	0	0	0	0	0	0
gene:plasmid:147510	0	0	0	0	0	0	0	0	0	0	0	0	0	0	6	0	0	0	0	0	0	0	0	0	0	0	0	0	0	0	0	0	0	0	0	0	0	0	0	0	0	0
gene:plasmid:83845	6	0	0	0	27	0	0	28	0	0	0	13	32	0	0	0	7	0	0	24	0	0	0	0	0	8	22	7	0	0	12	0	0	0	0	0	0	27	13	12	0	18
gene:plasmid:28741	0	2950	4	0	0	0	0	0	0	11	54	0	10	18	0	0	22	0	0	4	210	5	37	4	15	0	0	4	0	5	0	159	0	0	0	0	114	13	0	4	0	0
gene:plasmid:30056	210	811	784	340	6291	160	507	9277	0	106	594	950	549	88	903	1816	528	0	319	1763	251	1210	457	524	315	348	11585	518	881	129	407	953	492	489	682	148	752	1005	159	5061	358	506
gene:plasmid:30127	314	0	0	0	0	0	0	0	0	0	0	0	0	0	0	0	0	0	0	0	0	0	0	0	0	0	0	0	0	0	0	0	0	0	0	0	0	0	0	0	0	0
gene:vir:105292	207	98	0	0	0	2671	0	0	0	0	0	0	0	0	0	0	0	0	251	0	0	0	0	0	0	0	0	0	0	0	622	0	0	0	0	0	72	0	678	0	0	0
gene:proph:159044	0	0	0	0	0	0	0	0	0	0	0	0	0	0	0	0	0	0	0	0	0	85	0	0	0	0	0	0	0	0	0	0	0	0	0	0	0	0	0	51	0	0
gene:proph:176748	0	0	0	0	0	0	0	0	0	0	0	0	0	0	0	0	0	0	0	0	0	0	0	0	0	0	0	0	0	0	0	0	0	0	0	0	0	0	0	12	0	0
gene:proph:182915	0	0	0	0	0	0	0	0	0	0	0	0	0	0	0	0	0	0	0	0	0	0	0	0	0	0	0	0	0	0	0	0	0	0	0	0	0	0	0	5	0	0
gene:vir:9795	0	0	0	0	0	0	0	0	0	0	0	0	0	0	0	0	0	0	0	0	0	0	0	0	0	0	0	0	0	0	0	0	0	0	0	0	0	0	0	16	0	0
gene:plasmid:83883	0	27	0	45	87	17	63	94	0	0	36	0	50	0	0	41	37	0	0	83	39	47	0	25	0	0	77	23	0	0	0	36	43	0	0	0	59	0	0	73	23	0
gene:proph:163922	0	0	0	0	0	0	0	0	0	0	0	0	0	0	0	114	0	0	0	0	0	243	0	0	0	0	0	0	0	0	0	0	0	0	0	0	0	0	0	224	0	0
gene:vir:95226	0	0	0	0	0	0	0	0	0	0	0	0	0	0	0	0	0	0	0	0	0	0	0	0	0	0	0	0	0	0	0	0	0	0	0	0	0	0	2	0	0	0
gene:vir:99529	0	0	0	0	0	0	16	0	0	0	0	0	0	0	10	0	0	0	3	0	0	0	4	0	0	0	0	0	0	0	0	6	0	0	0	0	0	0	12	0	0	0
gene:plasmid:125690	601	0	0	0	0	0	0	0	0	0	0	0	0	0	0	0	0	0	0	0	0	0	0	0	0	0	0	0	0	0	0	0	0	0	0	0	0	0	0	0	0	0
gene:proph:175031	0	0	0	0	0	0	0	0	0	0	0	0	0	0	0	82	0	0	0	0	0	2666	0	0	0	0	0	0	0	0	0	0	0	0	0	0	0	0	0	104	0	0
gene:plasmid:117654	1163	826	0	311	0	387	0	0	0	1211	0	1370	165	160	392	0	118	1156	379	0	0	0	498	0	270	471	0	551	2376	1031	198	273	0	186	112	0	270	322	0	0	256	88
gene:vir:94370	0	0	0	0	0	0	0	0	0	0	0	0	0	0	0	0	0	0	0	0	0	0	0	0	5	0	0	0	0	0	0	0	0	0	0	0	0	0	0	0	0	0
gene:proph:167255	1	0	0	0	0	0	0	0	0	0	0	0	0	0	0	0	0	0	0	0	0	0	0	0	0	0	0	0	0	0	0	0	0	0	0	0	0	0	0	0	0	0
gene:plasmid:129468	0	0	0	0	0	0	0	0	0	0	0	0	0	0	73	0	0	0	0	0	0	0	0	0	0	0	0	0	0	0	0	0	0	0	0	0	0	0	0	0	0	0
gene:proph:161159	0	0	0	0	0	0	0	0	0	0	0	0	0	0	0	257	0	0	0	0	0	0	0	0	0	0	0	0	0	0	0	0	0	0	0	0	0	0	0	0	0	0
gene:plasmid:31062	0	0	23	0	0	0	0	0	0	0	0	47	0	0	71	412	0	0	0	0	0	2343	0	34	0	0	0	0	0	0	0	50	20	0	62	31	0	0	0	374	0	0
gene:plasmid:119650	41	314	194	184	569	46	400	994	0	69	207	400	339	0	238	294	152	0	118	445	130	126	119	246	97	146	883	126	94	84	159	262	189	184	131	256	641	140	50	487	166	96
gene:proph:172139	1284	0	0	0	0	0	0	0	0	0	0	0	0	0	0	0	0	0	0	0	0	0	0	0	0	0	0	0	0	0	0	0	0	347	0	0	0	0	0	0	1784	0
gene:plasmid:119035	2	3	0	0	0	0	0	0	0	0	0	0	0	0	11	0	2	0	0	0	0	0	0	0	15	0	4	7	0	0	0	0	0	0	0	0	0	0	0	3	2	0
gene:plasmid:112568	11427	49219	8208	474	683	120192	922	781	0	19274	45753	25707	112551	42302	2223	203	37983	42201	33747	558	52963	327	8826	3870	41252	79237	1734	4550	488	52380	56098	4240	157	29366	398	459	136563	1694	27529	595	4164	767
gene:plasmid:145992	0	0	0	0	0	0	0	0	0	0	0	0	0	0	0	0	8	0	0	0	0	0	15	3	0	0	0	0	0	0	0	0	0	0	0	4	0	0	0	5	0	4
gene:plasmid:127985	0	0	0	0	0	12	0	0	0	0	0	77	0	0	115	0	74	0	0	0	0	0	64	0	0	0	0	62	0	0	0	0	0	0	0	0	0	0	0	0	0	0
gene:plasmid:113835	20	21	0	0	0	0	0	0	0	0	0	0	0	0	46	0	0	0	0	0	0	0	0	0	0	0	0	7	0	34	0	0	0	0	0	0	0	10	0	0	0	0
gene:vir:106576	0	0	0	0	0	0	48	0	0	0	0	0	0	0	0	0	0	0	0	0	0	0	0	0	0	0	0	0	0	0	0	0	0	0	22	0	0	33	0	0	0	0
gene:vir:107109	0	0	0	0	0	101	0	0	0	0	0	0	59	0	0	0	0	0	0	0	0	0	0	0	0	0	0	0	0	28	0	0	0	9	0	0	0	0	0	0	0	0
gene:proph:159068	0	0	0	0	0	0	0	0	0	0	0	0	0	0	0	0	0	0	0	0	0	0	0	0	0	0	0	0	0	0	0	0	0	0	0	0	0	0	0	56	0	0
gene:vir:6754	0	0	0	0	0	0	0	0	0	0	0	0	0	0	0	0	0	0	0	3	0	0	0	0	0	0	0	0	0	0	0	0	0	0	0	0	0	0	0	0	0	0
gene:proph:182999	0	0	0	0	0	0	0	0	0	0	0	0	0	0	0	0	0	0	0	0	0	0	0	0	0	0	0	0	0	0	0	0	0	0	0	0	0	0	0	12	0	0
IncHI2_1__BX664015	0	0	0	0	7	0	0	0	0	0	0	0	0	0	0	13	0	0	0	0	0	0	0	0	0	0	0	0	0	0	0	10	59	0	0	0	0	0	0	8	5	0
gene:proph:177462	0	0	0	0	0	0	0	0	0	0	0	0	0	0	0	0	0	0	0	0	0	95	0	0	0	0	0	0	0	0	0	0	0	0	0	0	0	0	0	0	0	0
gene:plasmid:82915	0	0	0	0	0	0	0	0	0	0	0	0	0	16	0	0	0	0	0	0	0	0	65	26	0	0	0	0	0	0	0	0	0	0	0	0	0	0	0	0	0	0
gene:plasmid:10467	0	0	0	0	0	0	0	0	0	0	0	0	0	0	0	0	0	0	0	0	0	0	0	0	0	0	0	0	0	0	0	0	0	0	67	55	0	0	0	0	0	46
gene:plasmid:84469	0	0	0	0	0	0	0	0	0	0	0	0	0	0	0	0	0	0	0	0	0	0	0	0	0	0	0	0	0	0	2	0	0	0	0	0	0	0	0	4	0	0
gene:plasmid:117674	0	0	0	71	190	0	124	264	0	0	0	44	110	0	0	59	83	0	0	145	45	65	0	0	0	0	172	0	0	0	0	0	82	0	0	0	130	0	0	195	47	0
IncFIC(FII)_1__AP001918	0	0	36	0	35	0	35	0	0	0	0	0	30	16	120	477	46	0	0	0	0	0	0	64	0	0	0	0	0	26	46	132	35	0	93	45	0	33	22	607	0	96
gene:plasmid:14637	0	0	0	0	156	0	0	156	0	0	0	0	0	0	0	0	0	0	0	97	0	0	0	0	0	0	144	0	0	0	0	0	0	0	0	0	0	0	0	0	0	0
rep17_1_CDS29(pRUM)_AF507977	0	0	0	0	0	0	0	0	0	0	0	0	0	0	0	0	0	0	0	0	0	0	0	0	0	0	0	0	0	0	0	0	0	0	0	0	0	0	0	2389	0	0
gene:plasmid:15653	0	0	0	0	0	0	0	0	0	0	0	0	0	0	0	0	0	0	0	0	0	0	0	0	0	0	0	0	0	0	0	0	0	0	0	0	0	0	0	83	0	0
gene:plasmid:24195	0	0	0	0	0	0	2	0	0	0	0	0	0	0	0	0	0	0	0	0	0	0	0	0	0	0	0	0	0	0	0	0	0	0	0	0	0	0	0	22	0	0
gene:plasmid:85816	65	0	65	0	0	27	0	0	0	0	0	0	0	0	72	0	0	0	0	0	0	0	0	0	0	0	0	0	0	0	0	0	0	0	0	0	36	0	0	0	32	0
gene:plasmid:17436	0	0	0	0	104	0	360	178	0	0	0	0	0	0	0	0	0	0	0	152	0	0	0	0	0	0	187	0	0	0	0	0	0	0	0	0	0	0	0	0	0	0
gene:plasmid:150005	0	0	50	0	22	0	39	15	0	0	8	0	6	7	0	0	22	0	0	31	0	8	6	65	69	0	36	26	0	0	0	12	0	0	23	20	0	20	13	0	14	0
gene:plasmid:117769	0	0	0	0	0	0	0	0	0	0	0	0	0	0	0	0	0	0	0	0	0	0	0	0	0	0	0	0	0	0	0	0	0	0	0	0	4	0	0	0	0	0
gene:proph:167174	0	0	0	0	0	0	0	0	0	0	0	0	0	0	0	0	0	0	0	0	0	0	0	0	0	0	0	0	0	0	0	0	0	0	0	0	5	0	0	0	0	0
gene:plasmid:20588	0	177	0	0	0	0	0	0	0	0	0	142	0	40	92	0	0	0	90	0	0	0	157	51	0	0	0	0	0	0	0	149	0	176	67	0	0	58	0	0	118	0
gene:vir:79599	0	0	0	0	0	0	0	0	0	0	0	0	0	0	0	0	0	0	0	0	0	0	0	0	0	0	0	0	0	0	0	0	2	0	0	0	0	0	0	0	0	0
gene:plasmid:93372	0	0	248	275	1168	62	1247	1481	0	0	356	60	919	29	0	106	146	0	0	2111	267	107	0	187	131	0	458	80	107	79	0	86	209	228	79	171	712	175	0	362	123	0
gene:plasmid:25625	0	0	0	0	0	0	0	0	0	0	0	0	0	0	0	0	0	0	0	0	0	0	0	0	0	0	0	0	0	0	0	0	0	0	0	3	0	0	0	0	0	0
gene:plasmid:24216	14	38	57	81	288	0	229	123	0	10	0	27	13	0	40	55	35	0	26	810	11	105	26	70	27	18	28	41	101	5	9	22	203	38	9	286	11	27	13	80	20	12
gene:plasmid:24341	0	0	0	0	0	0	0	0	0	0	0	0	0	0	0	0	0	0	0	0	0	0	0	0	0	0	0	0	0	0	0	0	0	0	0	0	0	0	0	59	0	0
gene:proph:182959	0	0	0	0	0	0	0	0	0	0	0	0	0	0	0	0	0	0	0	0	0	183	0	0	0	0	0	0	0	0	0	0	0	0	0	0	0	0	0	0	0	0
gene:plasmid:28909	17	851	0	0	0	209	0	0	0	36	924	41	525	114	0	0	120	0	0	0	578	0	30	0	76	237	0	93	0	192	0	46	0	52	0	0	2874	0	28	0	184	0
gene:plasmid:17362	0	0	0	0	0	0	0	6	0	0	0	0	0	0	0	0	0	0	54	0	0	0	0	0	0	0	0	0	0	0	0	0	0	6	0	0	0	0	0	0	0	0
gene:vir:247	0	0	0	0	0	0	0	0	0	0	0	0	0	0	0	0	0	0	0	0	0	0	0	0	0	0	0	0	0	0	0	0	0	0	0	0	0	0	0	10	0	0
gene:plasmid:14759	0	0	235	233	803	0	646	819	0	0	0	0	0	0	108	0	82	0	0	1106	0	0	0	156	132	0	234	0	111	0	0	0	82	0	0	0	0	119	0	166	99	0
gene:vir:108575	0	0	46	0	0	0	0	0	0	18	0	0	0	0	0	0	0	0	0	0	0	374	0	0	0	0	0	0	0	0	115	0	0	0	0	0	0	0	0	34	0	0
gene:vir:108757	0	0	32	0	287	0	0	0	0	0	0	0	0	0	0	0	0	0	0	422	0	0	0	0	0	0	0	0	0	0	0	0	0	0	0	0	0	0	0	0	0	0
gene:plasmid:138883	9	0	0	252	137	0	385	0	0	0	0	0	0	16	0	0	0	0	35	256	14	0	0	40	0	0	41	26	95	0	36	0	0	31	0	0	0	0	0	0	31	7
ICEberg|368|ICESpnJ93292|GenBank|EU676249|1..951	181	679	708	1700	1659	494	2164	2544	0	400	84	386	806	703	275	251	731	737	215	2153	145	310	1732	561	826	152	1154	363	957	887	439	234	1150	283	144	110	183	143	91	560	233	177
gene:proph:179711	33	0	0	0	0	0	0	0	0	0	0	0	0	0	0	0	0	0	0	0	0	0	0	0	0	0	0	0	0	0	0	0	0	0	0	0	0	0	0	0	0	0
gene:proph:181164	0	0	0	0	0	0	0	0	0	0	0	0	0	0	0	0	0	0	0	0	0	218	0	0	0	0	0	0	0	0	0	0	0	0	0	0	0	0	0	0	0	0
gene:plasmid:15643	0	0	0	0	0	0	0	0	0	0	0	0	0	0	0	0	0	0	0	0	0	0	0	0	0	0	0	0	0	0	0	0	0	0	0	0	0	0	0	11	0	0
gene:proph:176727	0	0	0	0	0	0	0	0	0	0	0	0	0	0	0	0	0	0	0	0	0	128	0	0	0	0	0	0	0	0	0	0	0	0	0	0	0	0	0	0	0	0
gene:plasmid:25355	0	0	0	0	0	0	0	0	0	0	0	0	0	0	0	54	0	0	0	0	0	0	21	0	0	0	0	0	0	51	0	0	0	0	0	0	0	0	0	0	0	0
gene:plasmid:15669	0	0	0	0	0	0	0	0	0	0	0	0	0	0	0	0	0	0	0	0	0	0	0	0	0	0	0	0	0	0	0	0	0	0	0	0	0	0	0	34	0	0
gene:plasmid:28580	53	92	22	10	13	53	90	35	0	142	0	30	23	8	0	0	14	40	107	20	0	0	126	0	34	10	48	0	0	0	69	8	8	8	7	7	0	0	3	0	9	0
gene:vir:96150	0	0	0	0	0	0	0	0	0	0	0	0	0	0	0	0	0	0	0	12	0	0	0	0	0	0	11	0	0	0	0	0	0	0	0	0	0	0	0	0	0	0
gene:vir:6475	0	0	0	0	0	0	0	0	0	0	0	0	0	0	0	0	0	0	0	3	0	0	0	0	0	0	0	0	0	0	0	0	0	0	0	0	0	0	0	0	0	0
gene:plasmid:90718	0	0	0	0	0	0	0	0	0	32	0	0	0	0	0	0	0	0	0	0	0	0	0	0	0	0	0	0	0	0	0	0	0	0	0	0	0	0	0	0	0	0
gene:proph:167160	0	0	0	0	0	0	0	0	0	0	0	0	0	0	0	0	0	0	0	0	0	0	4	0	5	0	0	0	0	0	0	0	0	0	0	0	0	0	0	0	0	0
gene:plasmid:17570	367	0	0	0	0	0	0	0	0	0	0	0	0	0	0	0	0	0	0	0	0	0	0	0	0	0	0	0	0	0	0	0	0	0	0	0	0	0	0	0	0	0
gene:plasmid:93365	118	88	237	138	942	52	1078	895	27	45	683	116	972	52	148	226	211	0	688	2365	326	246	83	179	138	79	241	65	175	102	678	89	677	358	91	283	1054	211	42	790	167	96
gene:plasmid:153900	0	0	0	0	0	0	0	0	0	0	0	0	0	0	0	0	0	0	0	0	0	312	0	0	0	0	0	0	0	0	0	0	0	0	0	0	0	0	0	22	0	0
gene:plasmid:136206	0	0	0	0	0	0	0	4	0	0	0	0	0	0	0	0	0	0	0	0	0	0	0	0	0	0	0	0	0	0	0	0	0	0	0	0	0	0	0	0	0	0
gene:plasmid:153249	1445	994	408	330	0	487	0	0	0	1592	0	1731	209	170	423	0	132	1384	411	0	0	0	614	92	333	508	0	644	3130	1383	170	318	0	202	117	0	325	397	0	0	288	127
gene:plasmid:133555	0	0	0	0	0	0	0	0	0	0	0	0	8	0	0	0	0	0	0	0	0	0	0	0	0	0	0	54	0	0	0	0	0	0	0	0	0	0	0	0	0	0
gene:plasmid:133388	0	0	0	0	0	0	0	0	0	0	0	0	0	0	7	0	0	0	0	0	0	0	0	0	0	0	0	0	0	0	0	0	0	0	0	0	0	0	0	0	0	0
gene:plasmid:15677	0	0	0	0	0	0	0	0	0	0	0	0	0	0	0	0	0	0	0	0	0	0	0	0	0	0	0	0	0	0	0	0	0	0	0	0	0	0	0	23	0	0
gene:proph:183006	0	0	0	0	0	0	0	0	0	0	0	0	0	0	0	0	0	0	0	0	0	18	0	0	0	0	0	0	0	0	0	0	0	0	0	0	0	0	0	7	0	0
gene:plasmid:24402	0	0	0	0	0	0	0	0	0	0	0	0	0	0	0	0	0	0	0	0	0	0	0	0	0	0	0	0	0	0	0	0	0	0	0	0	0	0	0	63	0	0
gene:plasmid:87373	242	194	89	0	0	4424	717	304	0	215	6273	209	1163	2171	0	0	977	202	0	447	1371	89	0	0	250	365	193	109	0	3140	200	0	0	163	0	0	13125	0	933	0	77	0
gene:proph:177443	0	0	0	0	0	0	0	0	0	0	0	0	0	0	0	13	0	0	0	0	0	427	0	0	0	0	0	0	0	0	0	0	0	0	0	0	0	0	0	0	0	0
gene:plasmid:97825	0	0	0	0	0	0	0	0	0	0	0	0	0	0	0	0	0	0	120	0	0	0	0	0	0	0	0	0	0	0	0	0	0	76	0	0	0	0	0	0	0	0
gene:plasmid:10523	0	0	0	0	0	0	0	0	0	0	0	0	0	0	0	18	0	0	0	0	0	0	0	0	0	0	37	0	0	0	0	0	0	0	0	0	7	0	0	73	0	0
gene:proph:173265	0	0	0	0	0	0	0	0	0	0	0	0	0	0	0	0	0	0	0	0	0	4	0	0	0	0	0	0	0	0	0	0	0	0	0	0	0	0	0	0	0	0
ICEberg|345|ICEBxyXB1A-1|GenBank|FP929033|4227232..4279471	11226	0	24454	142524	16431	7181	23381	0	0	0	10451	40411	31348	0	91056	95867	35308	0	44744	13244	0	92086	0	45298	0	16003	3953	28005	0	10416	107673	51925	13038	18756	96228	71103	6144	57519	32478	6813	17555	66940
gene:plasmid:28903	0	27	13	0	0	0	0	0	0	28	842	147	496	309	7	0	233	46	20	0	442	0	10	0	62	422	13	0	0	418	10	0	0	125	0	0	3092	0	0	0	0	0
ICEberg|76|ICESde3396|GenBank|EU142041|1..63668	0	0	11636	0	11806	0	22603	21500	0	0	0	42621	24484	14622	37211	49945	28565	0	28651	11831	0	71388	0	14829	15801	0	15457	12392	0	12731	23628	36245	161602	12290	16792	35872	0	13806	14345	117961	7805	22615
gene:plasmid:110313	0	0	0	0	0	0	0	0	0	0	0	0	0	0	18	0	0	0	0	0	0	0	0	0	0	0	0	0	0	0	0	0	0	0	0	0	0	0	0	198	0	0
gene:plasmid:158874	0	254	70	0	0	0	0	0	0	0	0	100	72	0	93	0	36	0	0	0	36	0	0	59	0	0	0	0	0	32	0	0	0	0	0	0	49	86	0	0	54	0
gene:plasmid:139290	0	0	0	0	0	0	0	0	0	0	0	0	0	0	0	0	0	0	3	0	0	0	0	0	0	0	0	0	0	0	0	0	0	0	0	0	0	0	0	0	0	0
gene:plasmid:20175	98	470	365	240	1100	55	579	2162	0	187	414	695	676	81	445	421	347	84	138	932	258	373	216	415	230	131	2294	349	334	127	260	440	350	342	190	430	1145	216	72	1069	201	170
gene:proph:179472	0	0	0	0	0	0	0	0	0	0	0	0	0	0	0	0	0	0	0	0	0	96	0	0	0	0	0	0	0	0	0	0	0	0	0	0	0	0	0	0	0	0
rep7_8_CDS4(pS194)_NC005564	299	1638	4041	99	413	2566	589	705	0	236	50	1063	1052	544	801	223	1386	1346	547	307	0	309	3896	1533	15891	604	1579	807	116	788	497	587	148	468	498	304	88	148	585	422	962	250
gene:vir:101382	0	0	0	0	0	0	0	0	0	0	0	0	0	0	0	24	0	0	0	0	0	1470	0	0	0	0	0	0	0	0	0	0	0	0	0	0	0	0	0	63	0	0
gene:plasmid:16104	0	0	0	0	0	0	0	0	0	0	0	0	0	0	0	0	0	0	0	0	0	0	0	0	0	0	0	0	0	0	0	0	53	0	0	0	0	0	0	0	0	0
gene:plasmid:155321	0	246	0	0	0	934	0	0	0	70	0	295	0	327	0	0	252	136	0	0	0	0	0	0	0	0	0	0	0	370	0	0	0	0	0	0	891	0	0	0	0	0
gene:plasmid:141982	0	0	0	0	0	0	0	0	0	0	0	307	0	108	0	80	0	0	0	0	0	351	0	0	0	245	0	0	0	44	0	0	0	0	25	0	0	0	0	207	0	0
gene:vir:1935	0	0	0	0	0	0	0	0	0	0	0	0	0	0	0	0	0	0	0	0	0	0	0	0	0	0	0	0	0	0	0	0	0	0	0	0	0	0	0	11	0	0
gene:plasmid:129541	499	0	0	0	0	0	0	0	0	0	0	0	0	0	0	0	0	0	0	0	0	0	0	0	0	0	0	0	0	0	0	0	0	0	0	0	0	0	0	0	0	0
gene:vir:106565	0	11	0	0	0	0	0	0	0	0	0	0	0	0	0	0	0	0	0	0	0	0	0	0	0	0	0	0	0	0	0	0	0	0	2	6	0	0	0	0	0	0
gene:proph:159440	0	0	0	0	0	0	0	0	0	0	0	0	0	0	0	0	0	0	0	0	0	0	0	0	0	0	0	0	0	0	0	0	32	0	0	0	0	0	0	63	0	0
gene:plasmid:25683	0	0	0	0	0	0	0	0	0	0	0	0	0	0	0	0	0	0	0	0	0	78	0	0	0	0	0	0	0	0	0	0	0	0	0	0	0	0	0	6	0	0
gene:plasmid:158842	0	0	0	0	0	0	0	0	0	0	0	0	0	0	0	8	0	0	0	0	0	0	0	0	0	0	0	0	0	0	0	0	0	0	0	0	0	0	0	10	0	0
gene:proph:179661	0	0	0	0	2	0	0	0	0	0	0	0	0	0	0	0	0	0	0	0	0	0	0	0	0	0	0	0	0	0	0	0	5	0	0	0	0	0	0	43	0	0
gene:plasmid:25416	0	0	0	0	0	0	0	0	0	0	0	77	0	0	0	0	0	0	0	0	0	1195	0	0	0	0	0	0	0	0	0	0	0	0	0	0	0	0	0	133	0	0
gene:plasmid:139607	0	0	0	0	0	0	0	0	0	0	0	0	0	0	0	11	0	0	0	0	0	7	0	0	0	0	0	0	0	0	0	0	0	0	0	0	0	0	0	36	0	0
gene:plasmid:124067	0	0	0	0	0	0	0	0	0	0	0	0	0	0	0	0	0	0	0	0	0	0	0	0	0	0	0	0	0	0	0	0	0	0	0	0	0	0	0	225	0	0
gene:plasmid:28955	105	165	140	236	217	97	231	235	0	61	0	130	108	123	127	178	160	133	176	192	16	177	145	132	174	118	196	159	151	94	109	137	175	123	98	196	89	92	119	233	154	106
gene:plasmid:110415	0	0	24	0	0	0	0	0	0	0	0	50	0	0	60	378	0	0	0	0	0	2294	0	35	0	0	0	0	0	0	0	60	0	0	94	62	0	0	0	387	0	0
gene:plasmid:92628	0	0	0	0	0	0	0	0	0	0	0	0	0	0	0	0	0	0	0	0	0	0	0	0	0	0	0	76	0	0	0	0	0	0	0	0	0	0	0	0	0	0
gene:plasmid:114225	0	0	0	0	0	0	0	0	0	0	0	0	0	0	0	0	0	0	0	0	0	3679	0	0	0	0	0	0	0	0	0	0	0	0	0	0	0	0	0	0	0	0
gene:plasmid:133251	0	100	76	0	77	0	75	66	0	88	0	192	419	143	59	47	151	99	61	37	0	36	87	73	224	281	105	127	19	150	42	47	35	127	28	85	0	18	19	135	224	26
gene:proph:167191	0	0	0	0	0	0	0	0	0	0	0	0	0	0	0	0	0	0	0	0	0	0	0	0	9	0	0	0	0	0	0	0	0	0	0	0	0	0	0	0	0	0
gene:plasmid:155090	0	0	0	0	0	0	0	0	0	0	0	0	0	0	0	0	0	0	0	0	0	0	0	0	0	0	0	0	0	0	0	0	0	99	0	0	0	0	0	0	0	0
gene:proph:170623	0	0	0	0	0	0	0	0	0	0	0	0	0	0	0	0	0	0	0	0	0	0	0	0	0	0	0	0	0	0	0	0	0	0	0	0	0	0	0	0	4	0
gene:plasmid:136109	0	252	78	0	0	0	0	0	0	0	0	1120	0	0	895	0	248	0	0	0	0	0	0	0	0	0	0	0	0	0	0	0	0	0	0	0	62	0	0	0	0	175
gene:vir:3012	0	0	0	0	0	0	0	0	0	0	0	0	0	0	0	0	0	0	0	0	0	0	0	0	0	0	0	0	0	0	0	0	0	0	0	0	0	0	0	19	0	0
gene:plasmid:91081	0	0	0	0	3	0	0	15	0	0	0	0	0	0	0	0	0	0	0	0	0	0	0	0	0	0	21	0	0	0	0	0	0	0	0	0	0	0	0	0	0	0
gene:vir:7209	0	0	13	0	0	0	0	0	0	0	0	0	0	0	0	0	0	0	0	0	0	0	0	0	0	0	0	0	0	0	0	0	0	0	0	0	0	26	0	0	0	0
gene:plasmid:97826	0	0	0	0	0	0	0	0	0	0	0	0	0	0	0	0	0	0	0	0	0	0	0	0	10	4	0	0	0	0	0	0	0	37	0	0	0	0	0	0	0	0
gene:vir:6657	0	0	0	0	0	0	0	0	0	0	0	0	0	0	0	0	0	0	0	9	0	0	0	0	0	0	0	0	0	0	0	0	0	0	0	0	0	0	0	0	0	0
gene:vir:108974	0	0	0	0	4	0	0	0	0	0	0	3	0	0	0	0	0	0	0	0	0	0	0	0	0	0	0	0	0	0	0	0	0	0	0	0	0	0	0	0	0	0
gene:plasmid:93368	0	0	0	0	12	0	0	0	0	0	0	8	0	0	0	0	0	0	0	3	0	0	0	0	0	0	0	0	0	0	0	0	0	0	0	0	0	0	0	2	0	0
ICEberg|171|Tn6073|GenBank|JF422665|1..761	0	0	80	0	0	0	58	0	0	0	0	302	0	0	0	169	72	0	0	39	0	71	0	75	0	0	0	0	0	0	0	89	318	0	66	213	0	0	0	359	50	71
gene:plasmid:84487	0	198	29	0	0	22	0	0	0	0	0	98	40	62	148	113	0	0	41	0	0	2970	0	20	0	112	0	0	0	42	37	102	72	0	76	48	10	0	44	200	0	101
gene:plasmid:127661	0	0	0	0	0	0	0	0	0	0	0	0	0	0	0	0	0	0	0	0	0	0	0	0	0	0	0	0	58	0	0	0	0	0	0	0	0	0	0	0	0	0
gene:vir:7308	0	0	9	0	0	0	0	0	0	0	0	0	0	0	0	0	0	0	0	0	0	0	0	0	0	0	0	0	0	0	0	0	0	0	0	0	0	0	0	0	0	0
gene:vir:7221	0	0	22	0	0	0	0	0	0	0	0	0	0	0	0	0	0	0	0	0	0	0	0	0	0	0	0	0	0	0	0	0	0	0	0	0	0	0	0	0	0	0
gene:proph:181136	0	0	0	0	0	0	0	0	0	0	0	0	0	0	0	0	0	0	0	0	0	1906	0	0	0	0	0	0	0	0	0	0	0	0	0	0	0	0	0	0	0	0
gene:plasmid:20553	0	269	122	0	0	0	0	0	0	577	0	373	0	0	412	0	94	0	329	0	0	0	294	157	0	222	35	120	0	116	86	318	0	137	158	39	41	0	0	0	129	76
gene:plasmid:133208	0	0	0	6	0	0	8	14	0	0	0	0	0	0	2	2	0	0	0	0	0	0	5	6	8	0	4	0	0	0	0	0	0	0	0	0	0	0	0	0	0	0
gene:proph:179389	0	0	0	0	0	0	0	0	0	0	0	0	0	0	0	10	0	0	0	0	0	0	0	0	0	0	0	0	0	0	0	0	0	0	0	0	0	0	0	11	0	0
gene:plasmid:91764	90	501	434	302	1192	116	610	2302	0	184	454	708	714	78	429	452	400	95	197	986	297	447	267	486	264	159	2389	421	327	142	298	469	419	389	204	456	1226	245	91	1149	261	158
gene:vir:9288	0	0	0	0	0	0	0	0	0	0	184	0	0	0	0	0	0	0	0	0	0	0	0	0	0	0	0	0	0	0	0	0	0	0	0	0	511	0	0	0	0	0
gene:plasmid:14733	0	0	0	8	12	0	0	0	0	0	0	0	0	0	0	0	0	0	0	28	0	0	0	0	0	0	12	0	0	0	0	0	0	0	0	0	0	30	0	22	0	0
gene:proph:172524	0	0	0	0	0	0	48	0	0	0	0	0	0	0	0	146	0	0	0	0	0	2257	0	0	0	0	0	0	0	0	0	0	0	0	0	0	0	0	0	215	0	0
gene:vir:232	0	0	0	0	0	0	0	0	0	0	0	0	0	0	0	0	0	0	0	0	0	0	0	0	0	0	0	0	0	0	0	0	0	0	0	0	0	0	0	2	0	0
gene:plasmid:153099	0	0	0	0	0	0	0	0	0	0	0	0	0	0	21	18	0	0	0	0	0	0	0	8	0	0	0	0	0	0	0	0	64	0	28	0	0	13	0	0	0	0
gene:proph:177481	0	0	0	0	0	0	0	0	0	0	0	0	0	0	0	0	0	0	0	0	0	169	0	0	0	0	0	0	0	0	0	0	0	0	0	0	0	0	0	0	0	0
gene:plasmid:85095	0	0	0	0	0	0	0	0	0	0	0	6	0	0	0	0	0	0	9	10	0	0	0	0	0	0	0	0	0	18	0	0	0	0	0	0	0	0	0	0	0	0
gene:proph:163944	0	0	0	0	0	0	0	0	0	0	0	0	0	0	0	0	0	0	0	0	0	0	0	0	0	0	0	0	0	0	0	0	0	0	0	0	0	0	0	24	0	0
gene:vir:95803	0	0	0	0	0	0	0	0	0	0	0	0	0	0	0	41	0	0	0	0	0	0	0	0	0	0	0	0	0	0	0	0	0	0	0	0	0	0	0	0	0	0
gene:plasmid:91709	313	0	0	0	0	0	0	0	0	0	0	0	95	0	0	0	0	0	0	0	0	0	0	0	0	0	0	0	0	137	69	0	0	105	0	0	0	233	0	0	0	0
gene:plasmid:129838	0	0	0	0	0	0	0	0	0	0	0	0	0	0	0	0	0	0	0	0	0	0	0	0	0	0	121	0	0	0	0	0	0	0	0	0	0	0	0	0	0	0
gene:vir:109029	104	0	0	0	0	0	0	0	0	0	0	0	0	0	0	0	0	0	0	0	0	0	0	0	0	0	0	0	0	0	0	0	0	0	0	0	0	0	0	0	0	0
gene:proph:159028	0	0	0	0	0	0	9	0	0	0	0	0	0	0	0	0	0	0	0	0	0	112	0	0	0	0	0	0	0	0	0	0	0	0	0	0	0	0	0	17	0	0
gene:plasmid:136922	11	54	20	56	15	10	20	0	0	0	16	43	25	9	58	40	51	0	25	8	0	0	31	30	12	0	28	43	0	19	32	47	27	0	31	79	0	0	27	23	15	23
gene:plasmid:17314	0	0	0	0	0	0	0	0	0	0	0	0	0	0	0	0	0	0	0	0	0	0	0	0	0	0	0	0	0	0	0	0	97	0	0	0	0	0	0	157	0	0
gene:plasmid:28923	0	0	0	0	0	0	0	0	0	0	0	0	0	0	0	0	0	0	0	0	0	0	0	0	0	0	0	0	0	12	0	0	0	0	0	0	0	0	0	0	0	0
gene:plasmid:130001	0	0	0	0	0	0	0	0	0	0	0	0	0	0	0	0	0	0	0	0	0	0	0	0	0	0	4	0	0	0	0	0	0	0	0	0	0	0	0	0	0	0
gene:plasmid:24547	0	154	0	0	20	36	0	0	0	0	0	84	0	0	159	148	56	0	46	0	0	2675	0	29	0	136	0	0	0	46	52	88	62	0	64	0	18	64	26	181	0	90
gene:plasmid:124962	0	0	0	0	0	0	0	3	0	0	0	0	0	0	0	0	0	0	0	5	0	0	0	0	0	0	15	0	0	0	0	0	0	0	0	0	0	0	0	0	0	0
gene:vir:1709	0	0	0	0	0	0	0	0	0	0	0	0	0	2	0	0	0	0	0	0	0	0	0	0	0	0	0	0	0	0	0	0	0	0	0	0	0	0	0	0	0	0
gene:plasmid:131629	3	0	0	0	0	0	0	0	0	0	0	0	0	0	0	0	0	0	0	0	0	0	0	0	0	0	0	0	0	0	0	0	0	0	0	0	0	0	0	0	0	0
gene:plasmid:28989	0	0	0	0	0	0	195	77	0	0	0	0	0	0	0	0	15	0	0	0	0	22	0	0	0	0	0	0	0	0	0	0	94	0	0	0	0	0	0	130	0	0
gene:proph:179418	0	0	0	0	0	0	0	0	0	0	0	0	0	0	17	98	0	0	0	0	0	2215	0	0	0	0	0	0	0	0	0	0	0	0	0	0	0	0	0	32	0	0
gene:plasmid:14322	0	48	0	0	0	0	0	20	0	0	0	33	0	0	40	68	0	0	0	0	0	0	0	0	0	0	77	0	0	0	0	22	0	0	0	0	0	0	0	138	35	0
gene:proph:184845	0	8	0	0	0	0	0	0	0	0	0	0	0	0	0	0	0	0	0	0	0	0	0	0	0	0	0	0	0	0	0	0	0	0	0	0	0	0	0	0	0	0
gene:plasmid:150010	0	0	14	0	9	0	0	6	0	0	0	0	0	3	13	0	0	0	0	0	0	0	0	25	26	0	12	9	0	0	0	0	0	0	0	0	0	0	0	0	6	8
gene:plasmid:91118	0	171	0	0	17	30	0	0	0	46	0	78	48	0	128	103	0	83	0	0	0	2137	0	33	0	90	0	20	0	34	28	98	71	0	0	0	0	0	0	185	0	66
gene:vir:6071	0	0	0	0	0	0	0	0	0	0	0	0	0	0	0	0	0	0	0	0	0	489	0	0	0	0	0	0	0	0	0	0	0	0	0	0	0	0	0	16	0	0
gene:plasmid:19965	5615	9858	3310	4169	5107	57499	3784	4329	0	3232	15657	6599	18913	4176	2625	531	6601	4408	990	4993	7914	909	4480	2919	5914	8144	4845	2887	2653	6102	815	2253	623	4100	1077	564	48010	981	18238	2264	1304	842
gene:plasmid:136284	0	0	0	0	0	0	0	0	0	0	0	0	0	0	0	0	3	0	0	0	0	0	0	0	0	0	0	0	0	0	0	5	0	0	4	0	0	0	0	0	0	10
gene:plasmid:85580	0	0	0	0	0	10	0	0	0	0	0	0	0	0	0	0	0	0	0	0	0	0	0	0	0	0	0	0	0	0	0	0	0	0	0	0	0	0	0	0	0	0
gene:plasmid:91540	0	0	0	0	0	0	4	6	0	0	0	0	0	0	0	0	0	0	10	0	0	0	0	0	0	0	0	0	11	0	0	0	0	0	9	0	0	0	0	22	0	0
gene:proph:173885	0	0	0	0	0	0	0	0	0	0	0	0	0	0	0	0	0	0	0	0	0	37	0	0	0	0	0	0	0	0	0	0	0	0	0	0	0	0	0	0	0	0
gene:plasmid:121859	0	0	0	0	0	0	0	0	0	0	0	0	0	0	0	0	0	0	0	0	0	177	0	0	0	0	0	0	0	0	0	0	0	0	0	0	0	0	0	0	0	0
gene:vir:94557	0	0	0	0	0	0	0	0	0	0	0	0	0	0	0	0	0	0	0	0	0	0	0	0	0	0	0	2	0	0	0	0	0	0	0	0	0	0	0	0	0	0
ICEberg|169|Tn6107|GenBank|JF422667|1..464	0	0	0	0	0	0	0	0	0	0	0	0	0	0	0	0	0	0	361	0	8	0	0	0	0	0	0	0	0	0	0	0	0	0	0	0	0	0	0	0	0	0
gene:vir:103628	0	0	0	0	0	0	0	0	0	0	0	0	0	0	0	0	0	0	0	28	0	0	0	0	0	0	0	0	0	0	0	0	0	0	0	0	0	0	0	0	0	0
gene:plasmid:137701	127	0	0	0	0	0	0	0	0	0	0	0	0	0	0	0	0	0	0	0	0	0	0	0	0	0	0	0	0	0	0	0	0	0	0	0	0	0	0	0	0	0
gene:proph:163531	73	64	0	0	0	0	0	109	0	0	17	121	1418	104	0	0	137	0	18	22	16	0	30	0	45	56	88	0	0	267	0	38	0	205	0	0	108	0	0	0	17	0
gene:plasmid:84610	0	0	0	0	0	0	0	0	0	0	0	0	0	0	0	0	0	0	0	0	0	0	0	0	0	0	0	0	0	0	0	0	0	0	0	0	0	0	0	3	0	0
gene:plasmid:154424	45	0	0	0	0	0	0	0	0	0	0	0	0	0	0	0	0	0	0	0	0	0	25	0	0	0	0	0	0	0	0	0	0	0	0	0	0	0	0	0	7	2
gene:plasmid:84299	0	0	88	0	0	69	0	0	0	0	0	247	40	0	138	0	0	0	0	0	0	0	0	0	0	0	0	33	0	53	0	0	0	64	0	0	0	0	0	0	0	0
rep9_4_repA2(pTEF2)_AE016831	0	0	0	0	0	0	0	0	0	0	0	0	0	0	0	17	0	0	0	0	0	0	0	0	0	0	0	0	0	0	0	0	0	0	0	0	0	0	0	251	0	0
gene:vir:108847	0	0	0	0	0	0	0	0	0	0	0	0	0	0	0	0	0	0	0	11	0	0	0	0	0	0	0	0	0	0	0	0	0	0	0	0	0	0	0	0	0	0
gene:plasmid:24337	0	0	0	0	0	0	0	0	0	0	0	0	0	0	0	0	0	0	0	0	0	0	0	0	0	0	0	0	0	0	0	0	0	0	0	0	0	0	0	24	0	0
gene:proph:180426	0	0	0	0	0	0	0	0	0	0	0	0	0	0	0	0	0	0	0	0	0	0	0	0	0	0	5	0	0	0	0	0	0	0	0	0	0	0	0	22	0	0
gene:plasmid:133654	0	0	0	0	0	0	0	0	0	0	0	0	0	0	0	0	0	0	0	0	0	0	0	0	0	0	0	50	0	0	0	0	0	0	0	0	0	0	0	0	0	0
gene:plasmid:14551	0	0	0	0	0	0	0	0	0	0	0	0	0	0	0	0	0	0	0	0	0	0	0	0	0	0	0	0	0	0	0	0	0	0	0	0	0	0	0	176	0	0
gene:plasmid:123364	0	0	0	0	0	0	0	0	0	0	0	0	0	0	0	4	0	0	0	0	0	0	0	0	0	0	0	0	0	0	0	0	0	0	0	0	0	0	0	0	0	0
gene:plasmid:109142	224	731	735	983	8378	156	1499	19199	0	199	370	796	609	44	1134	5247	701	70	400	5675	278	1648	291	775	193	317	28501	601	1991	116	473	907	928	364	610	451	1165	657	168	9543	549	560
ICEberg|306|Tn925|GenBank|AY855841|40068..58099	5161	13477	25214	102502	81474	23719	114011	126938	0	6889	2001	14441	19132	35395	10823	13365	35005	24884	14959	81887	6549	19172	14855	23219	23093	4725	54341	14090	44972	41346	35975	9812	67121	5730	4233	5679	8562	4408	4168	40414	8794	5490
gene:plasmid:154090	275	2236	1012	285	652	247	566	285	0	780	380	1956	859	444	3065	8692	1132	711	744	431	35	14447	253	1065	912	1684	768	661	645	528	1090	2671	1081	352	1917	1129	333	1323	674	11937	500	1862
gene:plasmid:25367	0	75	7	0	5	0	0	0	0	0	25	773	0	234	36	64	26	0	9	0	5	616	22	16	0	501	10	0	0	119	17	53	0	0	0	20	2	18	11	151	11	40
gene:plasmid:127582	271	0	0	0	0	0	0	0	0	0	0	0	0	0	0	0	0	0	0	0	0	0	0	0	0	0	0	0	0	0	0	0	0	0	0	0	0	0	0	0	0	0
gene:plasmid:120669	0	0	32	58	70	0	91	38	0	0	0	0	0	0	28	0	22	0	304	88	0	18	0	60	72	0	155	23	102	0	22	34	0	0	34	61	0	21	0	33	0	0
gene:plasmid:24678	0	0	1944	0	9313	0	0	13798	0	0	2304	0	0	0	1868	2789	0	0	778	5846	0	1744	0	0	0	0	15307	0	0	0	0	2332	0	0	0	0	3689	2153	0	6485	0	0
gene:plasmid:28928	0	107	0	0	0	0	0	0	0	2	0	0	0	0	0	0	0	0	0	0	0	0	60	0	0	0	0	0	0	0	0	19	0	0	0	0	0	0	0	0	0	0
gene:vir:1911	0	0	0	0	0	0	0	0	0	0	0	0	0	0	0	0	0	0	0	0	0	284	0	0	0	0	0	0	0	0	0	0	0	0	0	0	0	0	0	12	0	0
gene:vir:7248	0	0	14	0	6	0	0	0	0	0	0	0	0	0	0	0	0	0	0	8	0	0	0	0	0	0	0	0	0	0	0	0	0	0	0	0	0	0	0	0	0	0
gene:plasmid:16055	0	0	0	0	0	0	0	0	0	0	0	0	0	0	0	0	0	0	0	0	0	0	0	0	0	0	0	0	0	0	0	0	0	0	18	0	0	0	0	0	0	0
gene:plasmid:117503	0	0	0	0	0	0	0	0	0	0	0	0	0	0	44	0	0	0	0	0	0	0	0	0	0	0	0	0	0	38	0	0	0	0	0	0	0	0	0	0	0	0
gene:proph:181653	0	0	0	0	0	0	0	0	0	0	0	0	0	0	0	0	0	0	0	0	0	0	0	0	0	0	0	0	0	0	0	0	0	0	0	0	0	0	0	21	0	0
gene:vir:107116	48	35	12	0	0	534	0	0	0	0	17	0	81	0	0	0	0	0	13	0	44	0	3	0	11	9	0	0	0	0	4	0	0	14	0	0	31	0	172	0	0	0
gene:plasmid:17369	0	0	0	0	0	0	0	0	0	0	0	0	0	0	0	0	0	0	0	0	0	0	0	0	12	0	0	0	0	0	0	0	0	49	0	0	0	0	0	0	5	0
gene:plasmid:117663	163	276	185	159	219	141	223	174	0	175	340	299	321	313	162	130	282	194	270	170	319	98	217	183	299	273	150	205	139	313	145	161	123	255	49	133	373	40	86	226	187	87
gene:plasmid:91795	159	654	585	837	6964	104	1114	16568	0	154	99	656	318	0	914	4552	454	0	273	4631	144	1344	194	668	179	250	25442	530	1580	63	386	754	727	194	473	224	597	499	124	7915	463	423
gene:plasmid:135610	0	0	0	0	0	0	4	3	0	0	0	0	0	0	0	17	0	0	0	11	0	0	0	0	0	0	0	0	0	0	0	0	0	0	0	0	0	0	0	330	0	0
gene:plasmid:125550	939	0	0	0	0	0	0	0	0	0	0	0	0	0	0	0	0	0	255	0	0	0	0	0	0	0	0	0	0	0	0	0	0	0	0	0	0	0	0	0	0	0
gene:proph:163533	0	0	0	0	0	0	0	0	0	21	0	0	0	0	0	0	18	15	8	0	140	0	0	0	11	0	5	0	0	58	0	0	0	0	0	0	861	2	0	0	0	0
gene:plasmid:87387	0	0	0	0	0	0	0	0	0	0	0	17	0	0	0	0	0	0	24	0	0	0	0	0	0	0	0	0	0	0	0	0	0	0	0	0	0	0	0	0	31	0
gene:plasmid:30140	0	32	46	99	191	0	95	248	0	0	0	37	97	0	79	100	92	0	88	156	0	117	0	52	0	0	154	48	0	19	74	62	129	0	42	87	50	35	60	209	48	45
gene:vir:94463	0	8	0	0	0	0	0	0	0	0	0	0	0	1048	0	0	323	0	0	0	0	0	0	0	0	0	0	0	0	1345	0	0	0	0	0	0	0	0	0	0	0	0
gene:vir:101421	0	0	0	0	0	0	0	0	0	0	0	0	0	0	0	0	0	0	0	0	0	441	0	0	0	0	0	0	0	0	0	0	0	0	0	0	0	0	0	14	0	0
gene:proph:163535	0	0	0	0	0	0	0	0	0	20	1158	80	14	120	0	0	105	14	0	0	480	0	10	0	0	170	23	0	0	233	0	0	0	0	0	0	2679	0	0	0	0	0
gene:plasmid:17455	0	0	0	0	0	0	0	35	0	0	0	0	0	0	0	0	0	0	0	0	0	0	0	0	0	0	0	0	0	0	0	0	0	0	0	0	0	0	0	0	0	0
gene:plasmid:14791	0	0	0	0	98	0	88	59	0	0	0	0	0	0	0	0	0	0	0	171	0	0	0	0	0	0	49	0	0	0	0	51	0	0	0	0	0	0	0	135	0	0
gene:plasmid:125533	0	0	0	0	0	0	0	0	0	0	0	0	0	0	0	0	0	0	0	0	0	0	8	0	0	0	0	0	0	0	0	0	0	0	0	0	0	0	0	0	0	0
gene:plasmid:139265	0	0	196	0	671	0	1192	819	0	0	0	0	0	0	0	248	138	0	0	482	0	132	0	283	0	0	369	206	0	0	0	0	256	0	0	198	0	0	0	440	0	0
gene:plasmid:139652	0	0	0	0	0	0	0	0	0	0	0	0	0	0	0	0	0	0	0	0	0	0	0	0	0	0	0	0	0	0	0	0	0	0	0	0	0	0	0	23	0	0
gene:proph:170204	0	0	87	0	0	111	0	0	0	0	0	92	0	0	0	0	0	0	0	0	0	0	0	0	0	0	0	0	0	0	0	0	0	0	0	0	0	0	0	0	0	0
gene:plasmid:118111	82	168	126	206	161	78	159	150	0	119	125	163	151	158	118	109	142	128	160	131	140	101	151	128	148	152	126	144	153	136	84	135	130	143	74	133	165	73	92	163	121	91
gene:vir:6859	0	0	0	0	0	0	3	0	0	0	0	0	0	0	0	0	0	0	0	8	0	0	0	6	0	0	0	0	0	0	0	0	0	0	0	0	0	0	0	0	0	0
gene:plasmid:152273	0	0	0	0	0	0	0	0	0	0	472	0	0	25	0	0	48	0	48	0	124	0	0	0	46	19	0	11	0	52	0	0	0	0	0	0	839	0	0	0	23	0
gene:proph:176817	0	0	0	0	0	0	0	0	0	0	0	0	0	0	0	0	0	0	0	0	0	398	0	0	0	0	0	0	0	0	0	0	0	0	0	0	0	0	0	5	0	0
gene:plasmid:14237	0	0	0	0	0	0	0	0	0	0	0	0	0	0	2	0	0	0	0	0	0	0	0	0	0	0	0	0	0	0	0	0	0	0	0	0	0	0	0	0	0	0
gene:plasmid:110253	0	0	0	0	0	0	0	0	0	0	0	0	0	0	0	0	0	0	0	0	0	12	0	0	0	0	0	0	0	0	0	0	9	0	0	0	0	0	0	84	0	0
gene:plasmid:14744	0	0	0	0	0	0	0	0	0	0	0	0	0	0	0	0	0	0	0	56	0	0	0	0	0	0	0	0	0	0	0	0	0	0	0	0	0	0	0	0	0	0
gene:proph:159032	0	0	0	0	0	0	0	0	0	0	0	0	0	0	0	0	0	0	0	0	0	406	0	0	0	0	0	0	0	0	0	0	0	0	0	0	0	0	0	110	0	0
gene:plasmid:133609	0	0	0	0	0	0	0	0	0	0	0	0	0	0	0	0	0	0	0	0	0	0	0	0	0	0	0	128	0	0	0	0	0	0	0	0	0	0	0	0	0	0
gene:vir:108413	0	2	1	0	0	0	0	0	0	0	0	0	0	0	0	0	0	0	0	0	0	0	0	0	0	0	0	0	0	0	0	1	0	0	0	0	0	0	0	0	0	0
gene:proph:169091	0	0	0	0	0	0	0	0	0	0	0	0	0	0	0	0	0	0	0	0	0	97	0	2	0	0	0	0	0	0	0	0	0	0	0	0	0	0	0	0	0	0
gene:proph:176568	0	0	0	0	0	0	0	0	0	0	207	0	25	0	0	0	37	0	0	0	96	0	0	0	0	19	0	0	0	37	0	0	0	0	0	0	803	0	0	0	0	0
gene:proph:181168	0	0	0	0	0	0	0	0	0	0	0	0	0	0	0	0	0	0	0	0	0	19	0	0	0	0	0	0	0	0	0	0	0	0	0	0	0	0	0	0	0	0
gene:plasmid:117754	127	588	417	261	1234	80	620	2362	0	171	386	677	736	77	504	546	391	88	174	1024	308	409	282	489	276	157	2524	401	417	111	292	529	453	423	249	465	1202	293	92	1219	299	161
rep7_13_rep(pSBK203)_U35036.1	7533	4954	1473	329	2446	95094	2965	2326	0	4973	0	9798	18730	11637	1142	1040	10784	4247	3653	1053	0	828	3181	1174	8620	10645	2836	6218	0	17375	4387	1275	891	5188	439	963	0	655	20417	1815	10512	699
gene:plasmid:17366	0	0	60	0	114	0	483	238	0	0	0	0	0	0	65	0	85	0	64	118	0	206	0	76	181	89	131	53	0	0	0	82	1250	92	24	94	0	0	0	496	0	39
gene:proph:183564	0	0	0	0	0	0	0	0	0	0	0	0	0	0	0	0	0	0	0	0	0	240	0	0	0	0	0	0	0	0	0	0	0	0	0	0	0	0	0	0	0	0
gene:vir:96893	0	0	0	0	0	0	29	0	0	0	0	0	0	0	0	0	0	0	0	0	0	53	0	0	0	0	0	0	0	0	0	0	323	0	0	0	0	0	0	0	0	0
gene:plasmid:15829	0	0	0	0	0	0	0	0	0	0	0	0	0	0	0	125	0	0	0	0	0	804	0	0	0	0	0	0	0	0	0	0	0	0	0	0	0	0	0	122	0	0
gene:plasmid:93379	0	0	0	20	29	0	27	12	0	0	0	0	0	0	0	0	0	0	0	48	0	0	0	0	0	0	0	0	0	0	0	0	0	0	0	0	0	0	0	0	0	0
gene:vir:108000	0	0	0	0	0	0	0	0	0	0	0	0	0	0	6	0	0	0	0	0	0	0	0	0	0	0	0	0	0	0	0	0	0	0	0	0	0	0	0	0	0	0
gene:plasmid:154411	121	59	87	0	0	0	0	0	0	145	0	272	0	0	112	0	64	0	54	0	37	0	67	0	0	34	0	88	0	159	0	0	0	138	0	0	56	0	0	0	152	0
gene:plasmid:17372	0	0	0	0	0	0	0	0	0	0	0	0	0	0	0	0	0	0	28	0	0	0	0	0	0	0	0	0	0	0	0	0	0	0	0	0	0	0	0	0	0	0
gene:plasmid:110312	0	0	0	0	0	0	0	0	0	0	0	0	0	0	0	0	0	0	0	0	0	0	0	0	0	0	0	0	0	0	0	0	6	0	0	0	0	0	0	49	0	0
gene:plasmid:93380	0	0	54	45	193	0	90	82	0	0	0	0	0	0	0	0	0	0	0	803	0	0	0	0	0	0	0	0	0	0	0	0	0	0	0	0	0	0	0	0	56	33
gene:proph:179427	0	0	0	0	0	0	0	0	0	0	0	0	0	0	106	239	0	0	0	0	0	13840	0	0	0	0	0	0	0	0	0	0	0	0	0	0	0	0	0	276	0	0
gene:vir:5714	0	0	0	0	0	0	0	0	0	0	0	0	0	0	0	0	0	0	0	0	0	191	0	0	0	0	0	0	0	0	0	0	0	0	0	0	0	0	0	0	0	0
gene:vir:81244	0	0	0	0	0	0	0	0	0	0	4	0	0	0	0	0	0	0	0	0	0	0	0	0	0	0	0	0	0	0	0	0	0	0	0	0	0	0	0	0	0	0
gene:plasmid:146263	0	0	0	0	0	0	0	0	0	0	0	644	0	0	0	0	0	0	0	0	0	0	0	0	0	0	0	0	0	0	0	0	0	0	0	0	0	0	0	0	0	0
gene:plasmid:121470	0	0	0	0	0	0	0	0	0	0	0	0	0	0	0	0	0	0	0	0	0	0	0	0	0	0	0	0	0	0	0	0	0	0	0	0	0	0	0	14	0	0
gene:plasmid:124043	0	5	0	0	0	0	0	0	0	0	0	0	0	0	0	0	0	0	0	0	0	0	0	0	0	0	0	0	0	0	0	0	0	0	0	0	0	0	0	10	0	0
gene:plasmid:148209	0	11	0	0	0	0	0	0	0	0	0	14	0	0	0	43	0	0	0	0	0	0	0	0	0	0	0	0	0	0	0	0	0	0	0	0	0	0	0	123	0	18
gene:plasmid:14699	0	0	334	205	305	0	339	254	0	0	0	0	0	0	344	119	0	0	0	404	0	0	0	0	0	0	0	0	0	0	0	205	102	252	0	0	0	554	0	0	167	140
gene:plasmid:17258	0	0	0	0	0	0	46	0	0	0	0	0	0	0	0	0	0	0	51	0	0	35	0	0	0	0	0	0	0	0	0	0	160	47	0	0	0	0	0	235	0	0
gene:proph:163841	0	0	0	0	0	0	0	0	0	0	0	0	0	0	0	0	0	0	0	0	0	303	0	0	0	0	0	0	0	0	0	0	0	0	0	0	0	0	0	0	0	0
gene:vir:6724	0	0	0	0	0	0	0	0	0	0	0	0	0	0	0	0	0	0	0	13	0	0	0	0	0	0	0	0	0	0	0	0	0	0	0	0	0	0	0	0	0	0
gene:plasmid:155118	0	0	490	0	0	0	0	0	0	0	0	0	0	0	0	0	0	0	0	0	0	0	0	0	0	0	0	0	0	0	0	0	0	0	0	0	305	0	0	0	0	0
gene:plasmid:145997	381	1259	2698	5587	4815	295	2052	7276	0	384	365	1956	744	522	2389	3537	2026	283	677	4250	0	741	1014	3853	1723	577	3251	1958	3235	298	611	2208	1101	459	1167	475	282	953	444	11174	907	1635
gene:plasmid:15996	0	0	0	0	0	0	0	0	0	0	0	0	0	0	0	361	0	0	0	0	0	0	0	0	0	0	0	0	0	0	0	0	0	0	0	0	0	0	0	381	0	0
gene:plasmid:19502	0	0	0	0	0	0	0	0	0	0	0	0	0	0	0	0	0	0	0	0	0	0	0	0	0	0	0	0	0	0	0	0	0	0	0	0	0	0	0	17	0	0
gene:plasmid:115916	0	0	0	0	0	0	0	0	0	148	0	55	0	0	52	0	0	0	0	0	0	0	96	63	0	0	0	0	0	0	0	33	0	87	58	0	0	0	0	0	0	0
gene:proph:184636	0	0	0	16	0	0	0	0	0	0	0	326	0	0	0	81	0	0	0	0	0	0	27	14	0	0	0	0	0	0	4	0	0	4	16	0	0	0	0	0	12	0
gene:plasmid:117693	0	0	0	0	0	0	143	187	0	0	0	49	518	0	0	61	76	0	47	0	0	41	0	44	12	0	0	30	0	0	32	71	118	0	0	0	17	0	0	0	35	0
gene:plasmid:139328	0	0	0	0	0	0	0	0	0	0	0	0	0	0	0	0	0	0	0	0	0	10	0	0	0	0	0	0	0	0	0	0	0	0	0	0	0	0	0	0	0	0
gene:plasmid:20180	0	44	53	0	204	0	113	239	0	0	0	0	0	0	79	83	97	0	0	164	0	106	0	72	0	0	164	59	0	0	0	57	0	66	0	0	70	0	0	233	0	0
gene:vir:96167	0	0	0	0	0	0	0	33	0	0	0	0	0	0	0	0	0	0	0	0	0	0	0	0	0	0	0	0	0	0	0	0	0	0	0	0	0	0	0	0	0	0
gene:plasmid:136322	0	8	0	0	0	0	0	0	0	0	0	0	0	0	0	0	0	0	0	0	0	0	0	0	0	0	0	0	0	0	0	0	0	0	0	0	0	0	0	36	0	0
gene:proph:179390	0	0	0	0	0	0	0	0	0	0	0	0	0	0	0	0	0	0	0	0	0	349	0	0	0	0	0	0	0	0	0	0	0	0	0	0	0	0	0	0	0	0
gene:vir:6473	0	0	0	0	0	0	0	0	0	0	0	0	0	0	0	0	0	0	0	10	0	0	0	0	0	0	0	0	0	0	0	0	0	0	0	0	0	0	0	0	0	0
gene:plasmid:15522	0	0	0	0	0	0	0	0	0	0	0	0	0	0	0	0	0	0	0	0	0	0	0	0	0	0	0	0	0	0	0	0	0	0	0	0	0	0	0	6	0	0
gene:plasmid:139672	0	0	0	0	0	0	0	0	0	0	0	0	0	0	0	0	0	0	0	0	0	0	0	0	0	0	0	0	0	0	0	0	0	0	0	0	0	0	0	35	0	0
gene:vir:108877	0	0	0	0	0	0	0	0	0	0	0	1	0	0	0	0	0	0	0	1	0	0	0	0	0	0	0	0	0	0	0	0	0	0	0	0	0	0	0	0	0	0
gene:proph:181095	0	0	0	0	0	0	0	0	0	0	0	0	0	0	0	59	0	0	0	0	0	780	0	0	0	0	0	0	0	0	0	0	0	0	0	0	0	0	0	78	0	0
gene:plasmid:154099	0	0	0	0	0	0	0	0	0	0	0	0	0	0	0	15	0	0	0	0	0	178	0	0	0	0	0	0	0	0	0	0	0	0	0	0	0	0	0	42	0	0
gene:vir:107131	0	0	13	0	0	0	16	0	0	0	0	0	81	0	0	0	0	0	0	0	0	0	0	0	48	0	0	11	0	0	0	0	0	33	0	0	0	0	0	0	0	0
gene:plasmid:16048	0	19	0	0	0	0	12	0	0	59	0	9	8	0	45	123	0	0	9	0	0	0	33	0	0	28	0	0	0	0	11	45	0	11	109	0	6	22	0	134	9	0
gene:vir:96118	0	0	0	0	0	0	29	28	0	0	0	0	0	0	0	0	0	0	0	0	0	0	0	0	0	0	34	0	0	0	0	0	0	0	0	0	0	0	0	0	0	0
gene:plasmid:15862	167	1085	536	440	7898	40	312	4672	0	0	148	3485	262	142	787	1697	436	0	153	713	0	16667	300	525	195	182	8552	420	1107	75	227	1119	508	117	613	393	248	562	110	6560	180	461
gene:plasmid:121938	0	0	0	0	0	0	0	0	0	0	0	0	0	0	8	0	0	0	0	0	0	833	0	0	0	0	0	0	0	0	0	0	0	0	0	0	0	0	0	0	0	0
ICEberg|308|ICESpaNUF1049|GenBank|AB468159|3016..21046	4791	13631	24785	95406	76591	26692	113049	124659	0	6955	2011	13979	18838	30567	10460	13781	31146	25451	15689	79464	7126	17392	15358	22719	23065	4354	52118	13824	41943	35905	39512	9427	59826	5366	4187	5931	8724	4405	4142	37489	8992	5406
gene:proph:182948	0	0	16	0	0	0	0	0	0	0	0	0	0	0	28	56	0	0	0	0	0	1728	0	0	0	0	10	0	0	0	0	0	0	0	0	0	0	0	0	75	0	0
gene:plasmid:115994	0	0	0	0	0	0	0	0	0	333	0	124	0	763	0	0	0	0	42	0	0	0	0	0	0	357	0	0	0	0	0	0	0	0	0	0	0	0	0	0	0	0
gene:plasmid:121461	0	0	0	0	0	0	0	0	0	0	0	0	0	0	0	0	0	0	0	0	0	0	0	0	0	0	0	0	0	0	0	0	0	0	0	0	0	0	0	18	0	0
gene:proph:170593	0	0	0	0	0	0	0	0	0	0	0	0	0	0	0	0	0	0	0	0	0	6	0	0	0	0	0	0	0	0	0	0	0	0	0	0	0	0	0	0	0	0
gene:vir:2210	0	0	7	0	16	0	0	0	0	0	0	0	0	0	0	0	0	0	0	7	0	0	0	0	0	0	0	0	0	0	0	0	0	0	0	0	0	0	0	0	0	0
gene:proph:163934	0	0	0	0	0	0	0	0	0	0	0	0	0	0	0	13	0	0	0	0	0	16	0	0	0	0	0	0	0	0	0	0	0	0	0	0	0	0	0	13	0	0
gene:vir:10451	0	0	0	0	25	0	0	0	0	0	0	0	0	0	0	0	0	0	0	0	0	0	0	0	0	0	0	0	0	0	0	0	0	0	0	0	0	0	0	0	0	0
gene:plasmid:123334	0	0	0	0	0	0	0	0	0	0	0	0	0	0	0	0	0	0	0	0	0	6	0	0	0	0	0	0	0	0	0	0	0	0	0	0	0	0	0	3	0	0
gene:plasmid:28905	128	393	69	0	15	2286	30	26	0	441	1444	2713	2904	2318	0	0	1797	818	101	0	1013	0	143	35	445	2460	26	59	68	3221	0	26	0	697	0	0	5425	0	308	0	0	29
gene:plasmid:130599	279	0	0	0	0	0	0	0	0	0	0	0	0	0	0	0	0	0	0	0	0	0	0	0	0	0	0	0	0	0	0	0	0	0	0	0	0	0	0	0	0	0
gene:plasmid:77753	0	0	0	0	0	0	0	0	0	0	0	0	0	0	0	3	0	0	0	0	0	0	0	0	0	0	0	0	0	0	0	0	0	0	0	0	0	6	0	0	0	0
gene:proph:177430	0	0	0	0	0	0	0	0	0	0	0	0	0	0	0	0	0	0	0	0	0	0	0	0	0	0	0	0	0	0	0	0	0	0	0	0	0	0	0	8	0	0
gene:plasmid:119332	0	34	0	0	0	0	0	0	0	0	0	51	0	0	68	283	35	0	0	0	0	2316	0	0	0	0	0	0	0	0	0	0	0	0	83	45	0	0	0	398	0	0
gene:plasmid:145693	11	68	22	70	1131	3	45	385	0	0	4	6	9	5	26	22	24	0	8	27	0	81	18	10	13	6	439	25	108	0	4	22	20	8	25	5	11	24	5	643	11	21
gene:plasmid:124841	0	0	0	0	0	0	0	0	0	0	0	0	0	0	0	0	0	0	0	0	0	0	56	0	0	0	0	0	0	0	0	0	0	0	0	0	0	0	0	0	0	0
gene:plasmid:85111	12	0	21	0	490	0	1781	768	0	0	0	0	13	0	0	35	28	0	16	531	0	43	0	36	37	0	576	21	0	0	0	0	101	0	0	31	0	0	0	188	0	0
gene:vir:95768	0	0	0	0	0	0	0	0	0	0	0	0	0	0	0	14	0	0	0	0	0	0	0	0	0	0	0	0	0	0	0	0	0	0	0	0	0	0	0	0	0	0
gene:proph:167232	12	689	0	0	0	165	44	0	0	0	1130	0	1637	170	0	0	186	0	0	0	756	0	0	0	702	688	0	0	0	0	0	0	0	236	0	0	4755	0	25	0	0	0
gene:plasmid:129691	0	0	0	0	0	0	0	0	0	4	0	0	0	0	0	0	0	0	0	0	0	0	0	0	0	0	0	0	0	0	0	0	0	0	18	0	0	0	0	0	0	0
gene:plasmid:28577	25	86	276	58	158	39	1260	400	0	502	0	331	447	136	83	49	149	0	144	261	13	49	50	130	872	285	258	180	476	531	84	36	121	109	13	94	7	19	45	57	72	46
gene:plasmid:17127	0	0	12	0	4	0	11	8	0	0	0	0	0	0	0	0	0	0	0	6	0	0	0	16	6	0	0	8	0	0	0	0	0	0	0	11	0	0	0	0	8	0
gene:plasmid:18166	210	0	224	0	0	61	116	0	0	0	0	187	127	0	0	0	0	0	118	0	0	0	0	0	121	0	0	72	0	166	95	0	0	100	0	0	232	146	0	0	140	0
gene:plasmid:154451	3924	0	0	0	0	451	0	0	0	0	0	2016	0	0	705	0	0	0	0	0	0	0	805	0	0	0	0	0	0	0	0	0	0	0	0	0	0	0	0	225	1145	0
rep1_6_repE(pTEF1)_AE016833	0	0	0	0	0	0	0	0	0	0	0	0	0	0	0	0	0	0	0	0	0	0	0	0	0	0	0	0	0	0	0	0	0	0	0	0	0	0	0	180	0	0
rep20_4_repA(SAP102A)_GQ900496.1	0	0	0	0	0	1622	0	0	0	0	0	0	0	0	0	0	0	0	0	0	0	0	0	0	0	0	0	0	39	0	0	0	0	0	0	0	0	0	0	0	0	0
gene:vir:80654	328	0	0	0	0	533	0	0	0	173	136	1089	0	214	0	0	0	0	0	0	987	0	0	107	0	167	0	13460	0	322	0	0	0	0	0	0	1390	0	330	0	9026	0
gene:vir:105354	158	0	35	0	0	1869	0	0	0	0	0	0	209	7598	0	0	2216	0	252	0	0	33	0	0	59	0	0	0	0	11045	476	0	0	21	0	0	0	0	515	0	0	0
gene:plasmid:123273	0	0	0	0	0	0	0	0	0	0	0	0	6	0	0	82	0	0	0	0	0	8	0	0	0	0	0	0	0	0	0	7	0	0	0	0	0	0	0	6	0	0
gene:plasmid:85795	126	0	182	0	0	0	0	0	0	0	0	0	0	0	205	0	0	0	0	0	0	0	0	0	0	0	0	0	0	0	0	0	0	0	0	0	77	156	0	0	110	0
gene:plasmid:88344	0	0	0	0	0	0	0	0	0	0	0	0	0	0	0	0	0	0	0	0	0	0	0	0	0	0	0	0	0	0	0	0	0	0	0	0	0	0	0	16	0	0
gene:plasmid:91827	88	532	423	291	1205	0	630	2393	0	205	410	723	678	58	464	490	432	80	188	1023	279	392	277	465	302	157	2430	372	356	125	258	514	374	339	211	429	1196	221	110	1131	270	146
gene:plasmid:14559	0	0	0	0	0	0	0	0	0	0	0	0	0	0	0	0	0	0	0	0	0	71	0	0	0	72	0	0	0	0	0	0	0	0	0	0	0	0	0	338	0	0
gene:plasmid:87389	0	146	15	18	46	7	42	48	0	29	148	87	149	88	12	11	74	0	23	43	103	13	40	9	37	151	21	23	14	83	23	39	26	68	0	0	478	0	0	48	7	11
gene:plasmid:14687	0	0	90	141	768	52	532	493	0	0	0	0	1934	0	0	0	50	0	130	773	0	0	133	126	73	0	115	79	80	0	94	40	21	299	38	17	559	91	0	57	72	31
gene:plasmid:154403	0	26	0	0	0	0	0	0	0	46	0	27	0	0	59	0	0	0	0	0	0	0	0	0	0	0	0	43	0	33	0	0	0	49	0	0	12	0	0	0	0	0
gene:proph:184816	0	38	38	43	0	0	110	27	0	18	0	25	29	19	88	62	35	19	38	90	0	41	0	24	36	24	24	31	0	0	0	19	38	28	49	87	0	39	28	25	9	35
gene:plasmid:24432	0	0	0	0	0	0	0	0	0	0	0	0	0	0	0	0	0	0	0	0	0	0	0	0	0	0	0	0	0	0	0	0	0	0	0	0	0	0	0	20	0	0
gene:vir:108389	0	0	0	0	0	0	1	0	0	0	0	0	0	0	0	0	0	0	0	0	0	0	0	0	2	0	0	0	0	0	0	3	0	1	0	0	0	4	0	0	0	0
gene:plasmid:158817	0	0	0	72	185	0	103	228	0	0	0	0	123	0	0	59	58	0	36	167	37	75	0	0	0	0	143	0	0	24	0	0	77	0	0	0	0	0	0	163	41	19
gene:vir:2201	0	0	0	0	41	0	0	0	0	0	0	0	0	0	0	0	0	0	0	0	0	0	0	0	0	0	0	0	0	0	0	0	0	0	0	0	0	0	0	0	0	0
gene:vir:10239	0	0	0	0	0	0	0	0	0	0	0	0	0	0	6	0	0	0	0	0	0	0	0	0	0	0	0	0	0	0	0	0	0	0	0	0	0	0	0	0	0	0
gene:plasmid:132172	0	0	0	0	0	0	29	0	0	0	0	0	0	0	0	0	0	0	66	0	0	79	0	0	33	0	0	0	0	0	0	0	214	0	0	0	0	0	0	275	0	0
gene:plasmid:19664	0	32	2	0	0	0	0	0	0	0	4	17	6	6	36	0	3	0	0	0	0	282	0	0	0	0	0	0	0	4	0	14	14	0	16	0	0	19	0	30	0	18
gene:plasmid:14313	0	0	0	0	0	0	0	0	0	0	0	0	0	0	0	0	0	0	0	12	0	0	0	13	0	0	0	0	0	0	0	0	0	0	0	0	0	0	0	0	0	0
gene:plasmid:158824	22	92	65	0	110	0	61	0	0	74	48	133	44	32	168	388	86	45	43	95	0	1454	59	99	47	94	38	61	38	0	94	161	55	53	266	134	0	103	37	639	44	158
gene:plasmid:123283	0	0	0	0	0	0	16	0	0	0	0	0	18	0	80	379	27	0	0	0	0	25761	0	0	0	0	0	0	0	0	0	55	0	0	54	92	0	0	0	77	25	0
gene:vir:4737	36	0	0	0	0	0	0	0	0	0	0	0	0	0	0	0	0	0	0	0	0	0	0	0	0	0	0	0	0	0	0	0	0	0	0	0	0	0	0	0	0	0
gene:vir:108436	5	0	12	4	5	0	7	2	0	0	7	9	5	5	34	44	2	0	17	0	1	327	3	6	3	9	15	0	8	8	10	7	5	4	7	11	3	13	6	67	4	12
gene:vir:108377	0	0	0	0	0	0	0	0	0	0	0	0	0	0	0	0	0	0	0	0	0	0	0	0	0	0	0	0	0	0	0	0	0	0	4	0	0	0	0	0	0	0
rep1_1_repE(pAMbeta1)_AF007787	0	0	0	0	0	0	0	0	0	0	0	163	106	0	0	959	83	0	45	0	0	0	0	54	0	0	0	0	0	0	0	85	0	45	0	0	0	0	0	411	0	68
gene:plasmid:19376	0	0	0	0	0	0	0	0	0	0	0	0	0	0	0	0	0	0	0	0	0	0	0	0	0	0	0	0	0	0	0	0	0	0	0	113	0	0	0	60	0	0
gene:proph:181091	0	0	0	0	0	0	0	0	0	0	0	0	0	0	0	9	0	0	0	0	0	6769	0	0	0	0	0	0	0	0	0	0	0	0	0	0	0	0	0	0	0	0
gene:proph:167231	0	501	114	243	548	0	916	668	0	0	5329	392	3674	399	0	52	569	35	48	674	1517	0	554	57	459	1390	358	95	48	819	40	58	0	350	0	0	18763	0	0	149	0	0
gene:plasmid:150023	0	0	0	0	0	0	0	38	0	0	0	0	0	0	36	0	0	0	0	0	0	0	0	0	0	0	24	0	0	0	0	0	0	0	0	0	0	0	0	0	0	0
gene:vir:103550	0	0	2	0	0	1	0	0	0	0	0	0	0	0	0	0	0	0	0	0	0	0	0	0	0	0	0	0	0	0	0	0	0	0	0	0	0	0	1	0	0	0
gene:plasmid:92422	0	0	0	0	0	0	0	0	0	0	0	0	0	0	18	0	14	0	0	0	0	0	0	0	0	0	0	0	0	0	0	0	0	0	0	0	0	0	0	0	0	0
gene:plasmid:125048	332	0	0	0	0	0	0	0	0	0	0	0	0	0	0	0	0	0	0	0	0	0	0	0	0	0	0	0	0	0	0	0	0	0	0	0	0	0	0	0	0	0
gene:plasmid:31004	0	0	0	0	0	0	0	0	0	0	0	52	0	0	0	354	0	0	0	0	0	2241	0	0	0	0	0	0	0	0	0	90	0	0	85	0	0	0	0	389	0	0
gene:plasmid:25057	0	0	0	0	99	0	0	0	0	0	0	0	0	0	0	0	0	0	0	0	0	0	0	0	0	0	36	0	0	0	0	0	0	0	0	0	0	0	0	81	0	0
gene:plasmid:156103	0	0	0	0	0	0	0	0	0	0	0	0	0	0	0	0	0	0	0	0	0	0	66	0	0	0	0	0	0	0	0	0	0	0	0	0	0	0	0	0	0	0
gene:plasmid:121626	0	0	19	0	25	0	21	16	0	0	0	0	35	0	18	0	16	0	0	24	0	0	0	0	0	0	8	0	0	0	0	22	0	12	0	22	0	23	0	15	12	13
gene:plasmid:119689	0	0	0	0	0	0	32	0	0	0	0	0	0	0	0	108	0	0	4	12	0	0	0	0	0	0	28	0	0	0	0	0	0	0	0	0	0	0	0	283	0	0
gene:vir:6714	0	0	0	0	0	0	0	0	0	0	0	0	0	0	0	0	0	0	0	6	0	0	0	0	0	0	0	0	0	0	0	0	0	0	4	0	0	0	0	0	0	0
gene:proph:181110	0	0	0	0	0	0	0	0	0	0	0	0	0	0	0	0	0	0	0	0	0	150	0	0	0	0	0	0	0	0	0	0	0	0	0	0	0	0	0	40	0	0
gene:vir:108392	0	0	0	0	0	0	0	0	0	0	0	0	0	0	0	0	2	0	0	0	0	0	0	0	0	0	0	0	0	0	0	2	0	0	0	0	0	0	0	0	0	0
gene:plasmid:28714	0	0	0	53	0	0	0	0	0	0	0	202	0	0	0	0	131	56	0	0	0	0	0	0	83	0	0	0	0	0	0	0	0	0	0	0	0	0	0	0	0	0
gene:vir:105295	0	0	0	0	0	0	0	0	0	0	0	0	0	0	0	0	0	0	0	0	0	0	0	0	69	0	0	0	0	0	0	0	0	0	0	0	0	0	0	0	0	0
gene:plasmid:28815	0	192	0	0	0	0	0	0	0	0	0	0	42	0	0	0	0	0	0	0	46	0	0	0	0	0	0	0	0	0	0	0	0	0	0	0	0	0	0	0	0	0
gene:proph:184735	0	0	0	0	0	0	16	0	0	0	0	0	0	0	0	0	0	0	0	0	0	0	0	0	0	0	0	0	0	0	0	0	0	0	0	0	0	0	0	0	0	0
gene:plasmid:29012	0	0	0	0	0	0	0	0	0	0	0	0	0	0	0	0	0	0	0	0	0	0	0	0	0	0	0	0	0	0	0	0	0	0	0	6	0	0	0	0	0	0
gene:plasmid:133219	691	1945	3255	12917	9726	3110	15008	16136	0	991	286	2001	2702	5435	1356	1985	5092	2464	2033	9522	991	2641	2003	3231	2768	572	6985	1749	5414	6125	5800	1422	8725	785	630	796	1259	650	549	5484	1042	808
gene:plasmid:119550	237	2753	727	406	6300	312	325	4335	0	407	201	3613	406	169	1515	7544	777	0	291	597	0	8319	704	776	357	1316	11229	885	1203	106	760	1457	950	186	772	503	1576	691	170	11485	428	733
gene:plasmid:14930	145	244	137	36	71	175	120	101	0	112	1286	208	6616	143	92	0	279	0	275	145	893	0	267	75	185	109	34	205	71	216	130	79	0	782	50	0	6134	163	41	0	325	68
gene:vir:107122	0	0	0	0	0	0	0	0	0	0	0	0	50	0	0	0	0	0	6	0	0	0	0	0	3	0	0	0	0	0	0	0	0	16	0	0	0	0	0	0	0	0
ICEberg|161|pNEM316-1(islandVII)|GenBank|NC_004368|711824..758891	0	0	0	0	0	0	0	0	0	0	0	0	0	0	0	0	0	0	0	0	0	0	0	0	0	0	0	0	0	0	0	0	21744	0	0	0	0	0	0	0	0	0
gene:vir:106597	0	0	0	0	0	0	0	0	0	0	0	0	0	0	0	0	0	0	0	0	0	0	0	0	0	0	0	0	0	0	0	0	5	0	0	0	0	0	0	0	0	0
gene:vir:3265	0	0	0	0	0	0	0	0	0	0	0	0	0	0	0	0	0	0	0	0	0	0	0	0	0	0	0	0	0	0	0	0	0	0	2	0	0	0	0	0	0	0
gene:plasmid:154636	266	0	270	0	0	126	0	0	0	0	0	0	89	0	222	0	0	0	0	0	0	0	0	0	0	0	0	0	0	0	0	0	0	0	0	0	114	219	0	0	0	0
gene:vir:943	0	0	0	0	0	0	0	0	0	0	0	0	0	0	0	0	0	0	3	0	0	0	0	0	0	0	0	0	0	0	0	0	0	0	0	0	0	0	0	0	0	0
gene:proph:162599	0	0	0	0	0	0	192	0	0	0	0	0	0	0	0	75	0	0	0	0	0	0	0	0	0	0	0	0	0	0	0	0	0	0	0	0	0	0	0	0	0	0
gene:vir:10453	0	0	0	0	16	0	0	0	0	0	0	0	0	0	0	0	0	0	0	0	0	0	0	0	0	0	0	0	0	0	0	0	0	0	0	0	0	0	0	0	0	0
gene:plasmid:82630	1869	929	740	0	0	0	0	0	0	0	0	1742	421	0	585	0	0	0	0	0	0	0	0	294	0	0	0	0	0	0	0	547	0	569	0	0	0	641	0	0	2238	0
gene:proph:163593	0	0	0	0	0	0	22	0	0	0	0	0	0	0	0	0	0	0	0	0	0	0	0	0	0	0	0	0	0	0	0	0	0	0	0	0	0	0	0	0	0	0
gene:plasmid:133605	0	0	0	0	0	0	0	0	0	0	0	0	0	0	0	0	0	0	0	0	22	0	0	0	0	0	0	0	0	0	0	0	0	0	0	0	0	0	0	0	0	0
gene:vir:106560	0	0	0	0	0	0	0	0	0	0	0	0	0	0	0	0	7	0	0	0	0	0	0	0	0	0	0	0	0	0	11	0	0	0	0	0	0	0	0	0	0	0
gene:proph:162849	0	0	0	0	0	0	0	0	0	0	0	0	0	0	0	0	0	0	0	0	0	0	0	0	0	0	0	0	0	0	0	0	0	0	0	0	0	0	0	27	0	0
gene:proph:183637	0	0	0	0	0	0	0	0	0	0	0	0	0	0	0	17	0	0	0	0	0	379	0	0	0	0	0	0	0	0	0	0	0	0	0	0	0	0	0	22	0	0
gene:plasmid:127804	0	0	0	0	0	0	0	0	0	0	0	0	0	0	0	0	0	0	0	0	0	0	0	0	0	0	0	0	17	0	0	0	0	0	0	0	0	0	0	0	0	0
gene:plasmid:156089	0	0	0	0	0	0	0	0	0	0	0	81	0	0	0	33	0	0	0	0	0	0	0	0	0	0	0	0	0	0	0	0	0	0	0	0	0	0	0	36	0	0
gene:plasmid:93528	41	0	0	0	0	0	0	0	0	0	0	0	28	0	0	0	0	0	0	0	0	0	0	36	0	0	0	0	0	0	0	0	0	0	0	0	0	0	0	0	0	0
gene:plasmid:155337	0	0	0	0	0	38	27	0	0	0	0	0	0	0	0	0	0	0	0	0	0	0	0	0	0	0	0	0	0	0	0	0	0	0	0	0	0	0	0	0	0	0
gene:proph:170215	0	0	36	0	0	0	0	0	0	0	0	0	0	0	18	0	0	0	0	0	0	0	6	0	0	0	0	0	0	0	22	0	0	0	0	0	16	0	0	0	0	0
gene:proph:163806	0	0	0	0	0	0	0	0	0	0	0	0	0	0	0	0	0	0	0	0	0	672	0	0	0	0	0	0	0	0	0	0	0	0	0	0	0	0	0	8	0	0
gene:plasmid:82849	103	68	210	75	279	0	344	261	0	53	90	0	127	0	181	343	111	0	107	411	30	331	0	136	92	0	117	58	0	0	107	116	617	128	154	341	66	341	91	825	120	116
gene:plasmid:28919	0	0	0	0	0	0	29	0	0	0	0	0	0	0	0	0	0	0	0	0	0	0	0	0	0	0	0	0	0	0	16	0	0	0	0	0	0	0	0	0	0	0
gene:plasmid:82836	0	0	31	11	0	0	14	0	0	0	0	0	0	0	0	0	0	0	0	0	0	0	0	0	0	0	0	0	0	0	0	0	0	0	0	0	0	0	0	0	0	0
gene:vir:6576	0	0	0	0	0	0	0	0	0	0	0	0	0	0	0	0	0	0	0	14	0	0	0	0	0	0	0	0	0	0	0	0	0	0	0	0	0	0	0	0	0	0
gene:vir:108844	0	0	0	0	0	0	0	0	0	0	0	0	0	0	0	0	0	0	0	6	0	0	0	0	0	0	0	0	0	0	0	0	0	0	0	0	0	0	0	0	0	6
gene:plasmid:109756	16	0	0	0	0	0	0	0	0	0	0	0	0	0	0	0	0	0	0	0	0	0	0	0	0	0	0	0	0	0	0	0	0	0	0	0	0	0	0	0	0	0
gene:proph:179705	50	422	90	88	31	35	130	60	0	0	0	174	200	103	439	777	217	0	255	47	0	1620	64	101	100	202	113	0	0	114	186	338	1355	84	232	299	57	227	101	846	54	211
gene:plasmid:84289	94	0	60	0	0	29	0	0	0	43	0	166	32	0	67	0	42	0	0	0	0	0	0	0	0	0	0	35	0	108	37	0	0	46	0	0	35	65	0	0	12	26
gene:proph:176051	0	0	0	0	0	0	0	0	0	0	0	0	0	0	0	0	0	0	0	0	0	400	0	0	0	0	0	0	0	0	0	0	0	0	0	0	0	0	0	29	0	0
gene:plasmid:28759	0	91	0	0	0	0	0	0	0	0	0	26	29	0	0	0	0	0	0	0	20	0	0	0	0	0	0	0	0	0	0	0	0	7	0	0	13	0	0	0	0	0
gene:plasmid:150025	0	0	0	0	0	0	0	0	0	0	0	0	0	0	0	0	4	0	0	0	0	0	2	0	0	0	6	0	0	0	0	0	0	0	0	0	0	0	0	0	0	0
gene:vir:108528	0	0	0	0	0	0	0	0	0	0	0	7	0	0	0	0	0	0	0	0	0	0	0	0	0	0	0	0	0	0	0	0	0	0	0	0	0	0	0	0	0	0
gene:vir:103460	0	0	0	0	0	0	0	0	0	0	0	0	0	0	0	0	0	0	0	10	0	0	0	0	0	0	0	0	0	0	0	0	0	0	0	0	0	0	0	0	0	0
gene:plasmid:19801	0	108	0	55	0	17	32	0	0	43	192	166	179	157	0	0	133	34	130	0	174	0	45	0	50	127	0	0	44	178	80	32	0	137	0	0	292	0	0	0	0	0
gene:plasmid:123312	0	0	0	0	0	0	0	0	0	0	0	0	0	0	0	0	0	0	0	0	0	21	0	0	0	0	0	0	0	0	0	0	0	0	0	0	0	0	0	13	0	0
gene:vir:105366	0	0	0	0	0	0	0	0	0	0	0	0	0	0	0	0	0	0	0	0	0	27	0	0	0	0	0	0	0	0	0	0	0	0	0	0	0	0	0	5	0	0
gene:plasmid:28799	824	3318	71	0	0	18861	0	0	0	183	1863	518	1024	967	0	0	466	105	187	0	1677	0	404	54	598	680	0	104	65	777	27	242	0	183	0	0	8363	0	3790	0	144	13
gene:vir:6839	0	0	0	0	0	0	0	0	0	0	0	0	0	0	0	0	0	0	0	0	0	0	0	0	0	0	0	0	0	0	0	0	0	0	4	0	0	0	0	0	0	0
gene:plasmid:82019	125	0	0	0	0	0	0	0	0	0	0	0	0	0	0	0	0	0	0	0	0	0	0	0	0	0	0	0	0	0	0	0	0	0	0	0	0	0	0	0	0	0
gene:proph:176058	0	0	0	0	0	0	0	0	0	0	0	0	0	0	0	0	0	0	0	0	0	84	0	0	0	0	0	0	0	0	0	0	0	0	0	0	0	0	0	0	0	0
gene:plasmid:90290	98	100	77	0	0	0	0	0	0	0	0	0	0	0	0	0	0	0	0	0	0	0	0	0	0	0	0	106	0	96	0	0	0	0	0	0	0	87	0	0	0	0
gene:plasmid:122395	4290	21537	2088	254	288	58585	515	381	0	11911	17971	15542	51944	16893	1312	64	12890	17601	15542	322	23853	130	2562	1262	13337	32010	810	1647	1436	23751	27964	1855	87	12470	118	170	63519	626	9407	194	1486	360
gene:plasmid:123328	0	0	0	0	0	0	0	0	0	0	0	0	0	0	0	18	0	0	0	0	0	0	0	0	0	0	0	0	0	0	0	0	0	0	0	0	0	0	0	11	0	0
gene:proph:165629	0	0	0	0	0	0	0	0	0	0	0	0	0	0	0	0	0	0	0	0	0	0	0	0	0	0	0	0	0	0	0	0	0	0	0	0	0	0	0	47	0	0
gene:plasmid:140281	0	0	0	0	0	0	0	0	0	0	0	0	0	707	0	0	0	0	0	0	0	0	0	0	75	294	0	0	0	0	0	0	0	0	0	0	0	0	0	0	0	0
gene:plasmid:24459	0	0	0	0	0	0	0	0	0	0	0	0	0	0	0	0	0	0	0	0	0	0	0	0	0	0	0	0	0	0	0	0	0	0	0	0	0	0	0	74	0	0
gene:vir:6911	0	0	0	0	0	0	0	0	0	0	0	0	0	0	0	0	0	0	0	0	0	0	0	0	0	0	0	6	0	0	0	0	0	0	0	0	0	0	0	0	0	0
gene:proph:163469	5	9	3	6	0	7	2	0	0	0	0	0	14	3	0	0	6	0	0	0	0	0	0	0	10	0	0	0	0	0	0	0	0	2	0	0	0	0	0	0	0	0
gene:plasmid:123235	0	0	13	5	6	0	0	3	0	3	4	22	7	0	15	89	18	0	0	0	7	532	0	11	7	12	10	0	0	8	0	30	7	0	19	0	0	6	8	232	0	13
gene:plasmid:82868	248	0	619	341	3632	0	1441	823	0	0	0	0	158	0	408	0	216	0	0	2482	0	0	0	531	427	0	364	210	187	0	0	0	0	0	0	0	0	384	0	784	176	188
gene:plasmid:84481	38	297	74	0	84	44	0	0	0	0	0	278	123	56	545	565	150	0	162	38	0	14842	0	71	79	252	110	0	0	60	159	252	382	71	237	201	52	143	0	1246	49	283
gene:plasmid:119645	0	128	32	26	285	0	23	169	0	0	0	121	12	0	86	112	31	0	8	47	0	707	29	51	0	0	477	14	111	0	12	48	0	0	71	0	0	67	0	215	14	32
gene:plasmid:133180	0	20	0	0	0	0	0	0	0	0	0	0	0	0	23	183	0	0	0	0	0	1609	0	0	0	0	22	0	0	0	0	34	0	0	0	28	0	0	0	172	0	0
gene:plasmid:158561	0	0	0	0	0	0	0	0	0	0	0	0	0	0	27	38	29	0	30	0	0	34	0	16	0	0	0	0	0	0	21	31	119	0	18	0	0	21	0	0	0	0
gene:vir:6676	0	0	0	0	0	0	0	0	0	0	0	0	0	0	0	0	0	0	0	14	0	0	0	0	0	0	0	0	0	0	0	0	0	0	0	0	0	0	4	0	0	0
gene:plasmid:119454	0	0	0	0	0	0	0	0	0	0	0	0	0	0	0	0	0	0	0	0	0	0	0	0	0	0	0	0	17	0	0	0	0	0	0	8	0	0	0	0	0	0
gene:plasmid:92420	0	0	0	0	53	0	0	0	0	0	0	0	0	0	0	0	0	0	0	0	0	0	0	0	0	0	0	0	0	0	0	0	0	0	0	0	0	0	0	0	0	0
ICEberg|162|pNEM316-1(islandVIII)|GenBank|NC_004368|1013025..1060094	0	0	0	0	0	0	0	0	0	0	0	0	0	0	0	0	0	0	0	0	0	0	0	0	0	0	0	0	0	0	0	0	21739	0	0	0	0	0	0	0	0	0
gene:plasmid:14688	0	0	23	0	0	0	61	5	0	0	0	0	0	0	0	28	0	0	0	0	0	0	0	0	18	0	0	0	0	0	0	0	0	0	0	0	0	59	0	0	8	0
gene:vir:105293	0	18	2	0	0	0	0	0	0	10	0	19	0	8	0	0	0	0	22	0	0	0	8	0	9	12	0	6	0	0	0	0	0	0	0	0	21	0	0	0	8	0
gene:proph:181097	0	0	0	0	0	0	0	0	0	0	0	0	0	0	0	22	0	0	0	0	0	0	0	0	0	0	0	0	0	0	0	0	0	0	0	0	0	0	0	38	0	0
gene:plasmid:123303	0	0	85	0	0	0	0	0	0	0	0	0	32	0	215	469	0	0	56	0	0	25965	0	0	0	0	0	0	0	0	0	95	177	46	167	289	0	90	0	262	0	91
gene:plasmid:86581	0	0	0	0	0	0	0	0	0	0	0	0	0	0	0	0	0	0	0	0	36	0	0	0	0	0	0	0	0	0	0	0	0	0	0	0	0	0	0	0	0	0
gene:plasmid:135403	0	0	0	0	0	0	0	0	0	0	0	0	0	0	0	0	0	0	0	0	0	0	0	0	0	0	0	0	0	0	0	0	0	0	0	0	0	66	0	0	0	0
gene:plasmid:84553	0	23	15	0	10	0	8	0	0	0	12	26	0	6	21	84	10	0	4	5	4	578	0	16	8	13	12	4	0	3	10	38	0	8	18	0	3	3	10	240	8	15
gene:plasmid:28962	0	0	0	0	0	0	0	0	0	0	0	0	0	0	0	0	0	0	0	0	0	0	0	0	0	0	0	0	0	0	0	36	0	0	0	0	0	0	0	368	0	0
gene:plasmid:123354	0	0	0	0	0	0	0	0	0	0	0	0	0	0	0	52	0	0	0	0	0	98	0	0	0	0	0	0	0	0	0	0	0	0	0	0	0	0	0	106	0	0
gene:proph:172600	0	0	0	0	0	0	0	0	0	0	0	0	0	0	0	0	0	0	0	0	0	0	0	0	0	0	0	0	3	0	0	0	0	0	0	0	0	0	0	0	0	0
[truncated: 5,573 more rows]
