# Supplementary material for: Reducing skin microbiome exposure impacts through swine farm biosecurity
Source: Gigascience. 2025 Jul 26;14:giaf062. doi: 10.1093/gigascience/giaf062 (PMC12810053; doi:10.1093/gigascience/giaf062)
Supplement: giaf062_Supplemental_Files [file giaf062_supplemental_files.zip › Supplementary_datafiles-20250714T163912Z-1-001/Supplementary_datafiles/Supplementary_datafile_8_mobilome.data.file.annotation.csv]

Genes	Type	Plasmid_structural_accessory_genes	Gene_description	Locus	IS_TE_Name	IS_Family	IS_Group	IS_Locus_origin	Bit_score	E_Value
gene:vir:6598	Virus	NA	NA	NA	NA	NA	NA	NA	NA	NA
gene:vir:10465	Virus	NA	NA	NA	NA	NA	NA	NA	NA	NA
gene:proph:171872	Prophage	NA	hypothetical protein	Meso_3816	NA	NA	NA	NA	NA	NA
gene:vir:96268	Virus	NA	NA	NA	NA	NA	NA	NA	NA	NA
gene:proph:172455	Prophage	NA	phage minor tail protein	ECs_1645	NA	NA	NA	NA	NA	NA
gene:proph:184737	Prophage	NA	peptidoglycan DD-metalloendopeptidase family protein	LREU_RS04495	NA	NA	NA	NA	NA	NA
gene:plasmid:119000	Plasmid	Unclassified plasmid gene	None	LSL_RS00330	NA	NA	NA	NA	NA	NA
gene:plasmid:17026	TE	NA	transposase	pLA103_11	ISLmo19	NA	NA	Listeria monocytogenes	38.2	0.01
gene:plasmid:114160	IS	NA	IS100 ORF1	SDY_P159	IS100kyp	IS21	None	Yersinia pseudotuberculosis	1671	0
gene:plasmid:24414	Plasmid	Hypothetical plasmid protein	hypothetical protein	HCM2.0090c	NA	NA	NA	NA	NA	NA
gene:vir:1893	Virus	NA	NA	NA	NA	NA	NA	NA	NA	NA
gene:plasmid:155988	IS	NA	hypothetical protein	LV007	ISRaq1	IS3	IS407	Rahnella aquatilis	460	5.00E-130
gene:plasmid:17132	Plasmid	PREPIM	replication protein A	pMD5057_002	NA	NA	NA	NA	NA	NA
gene:vir:4523	Virus	NA	NA	NA	NA	NA	NA	NA	NA	NA
gene:proph:184713	Prophage	NA	IS21 family transposase	LREU_RS07165	NA	NA	NA	NA	NA	NA
gene:plasmid:135602	Plasmid	PTTREG	tRNA	Sbal_t05	NA	NA	NA	NA	NA	NA
gene:plasmid:25337	Plasmid	Hypothetical plasmid protein	hypothetical protein	pWR501_0211	NA	NA	NA	NA	NA	NA
gene:vir:6522	Virus	NA	NA	NA	NA	NA	NA	NA	NA	NA
gene:plasmid:111542	Plasmid	Plasmid biosynthesis_regulatory_enzymes	dihydrofolate reductase	RHA1_RS37735	NA	NA	NA	NA	NA	NA
gene:plasmid:154025	Plasmid ARG	Plasmid ARG	copper-binding protein	SMR0159	NA	NA	NA	NA	NA	NA
gene:plasmid:83181	Plasmid	Plasmid transposition_recombination_integration	resolvase domain-containing protein	Swit_5122	NA	NA	NA	NA	NA	NA
gene:plasmid:139621	Plasmid	Plasmid biosynthesis_regulatory_enzymes	DNA polymerase V subunit UmuC	O2R_125	NA	NA	NA	NA	NA	NA
gene:plasmid:153975	Plasmid	Hypothetical plasmid protein	hypothetical protein	SMR0263	NA	NA	NA	NA	NA	NA
gene:vir:103522	Virus	NA	NA	NA	NA	NA	NA	NA	NA	NA
gene:plasmid:29780	Plasmid	Hypothetical plasmid protein	hypothetical protein	pSV2_p052	NA	NA	NA	NA	NA	NA
gene:proph:163172	Prophage	NA	YolD-like family protein	SSP_RS09665	NA	NA	NA	NA	NA	NA
gene:plasmid:14539	Plasmid	Hypothetical plasmid protein	hypothetical protein	CPE_RS00115	NA	NA	NA	NA	NA	NA
gene:plasmid:24433	Plasmid	Hypothetical plasmid protein	hypothetical protein	HCM2.111c	NA	NA	NA	NA	NA	NA
gene:plasmid:151538	Plasmid	PREPIM	rep_pSHaeC01	pSHaeC01	NA	NA	NA	NA	NA	NA
gene:plasmid:93376	Plasmid	Hypothetical plasmid protein	hypothetical protein	pLEW279b_p05	NA	NA	NA	NA	NA	NA
gene:plasmid:19292	Plasmid	Plasmid relaxase and mobilization machinery	mobA	pIG1_06	NA	NA	NA	NA	NA	NA
gene:plasmid:87392	Plasmid ARG	Plasmid ARG	regulatory protein, ArsR	SaurJH9_2752	NA	NA	NA	NA	NA	NA
gene:proph:169616	Prophage	NA	hypothetical protein	MGAS9429_Spy0542	NA	NA	NA	NA	NA	NA
gene:plasmid:141248	TE	NA	Transposase	HCM1.240	ISBcl1	NA	NA	Bacillus clausii	42.1	5.00E-04
gene:plasmid:97775	Plasmid	PREPIM	repE	pS194_p4	NA	NA	NA	NA	NA	NA
gene:plasmid:142012	IS	NA	IS911	SBO_P145	IS911	IS3	IS3	Shigella dysenteriae	648	0
gene:plasmid:114177	IS	NA	IS1R	SDY_P078	IS1R	IS1	None	Escherichia coli	726	0
gene:plasmid:88437	Plasmid	Plasmid stress_SOS_tox_antitox_partitioning	lac repressor	KPN_pKPN3p05872	NA	NA	NA	NA	NA	NA
gene:plasmid:17103	Plasmid	Hypothetical plasmid protein	hypothetical protein	pKC5b_p2	NA	NA	NA	NA	NA	NA
gene:proph:166951	Prophage	NA	ss-1,3-N-acetylglucosaminyltransferase	SA1808	NA	NA	NA	NA	NA	NA
gene:plasmid:14645	Plasmid	Plasmid transposition_recombination_integration	transposase subunit A	pNG2_p06	NA	NA	NA	NA	NA	NA
gene:plasmid:133174	IS	NA	IS100kyp	YP_pMT074	IS100kyp	IS21	None	Yersinia pseudotuberculosis	2028	0
IncFIB(Mar)_1_pNDM-Mar_JN420336	Plasmid replicon	Plasmid replicon	NA	NA	NA	NA	NA	NA	NA	NA
gene:plasmid:14717	Plasmid	Hypothetical plasmid protein	hypothetical protein	pXZ10145.1_p4	NA	NA	NA	NA	NA	NA
gene:vir:220	Virus	NA	NA	NA	NA	NA	NA	NA	NA	NA
gene:plasmid:10576	Plasmid	Plasmid relaxase and mobilization machinery	mobE	pRAS31_03	NA	NA	NA	NA	NA	NA
gene:plasmid:82857	TE	NA	TnAs3	pLEW279a_p08	TnAs3	NA	NA	Aeromonas salmonicida	737	0
gene:plasmid:77776	Plasmid	Hypothetical plasmid protein	hypothetical protein	pCollet_06	NA	NA	NA	NA	NA	NA
gene:plasmid:19317	Plasmid	Plasmid transposition_recombination_integration	tyrosine recombinase	pSMB74_p9	NA	NA	NA	NA	NA	NA
ICEberg|218|ICEAxyA8-1|GenBank|CP002287|1127770..1210913	ICE	NA	NA	NA	NA	NA	NA	NA	NA	NA
gene:plasmid:25511	IS	NA	IS10L	CP0091	IS10L	IS4	IS10	Salmonella typhimurium	2333	0
gene:plasmid:152101	Plasmid	PREPIM	rep_pPI-2p01	pPI-2p01	NA	NA	NA	NA	NA	NA
gene:vir:6730	Virus	NA	NA	NA	NA	NA	NA	NA	NA	NA
gene:vir:9571	Virus	NA	NA	NA	NA	NA	NA	NA	NA	NA
gene:vir:6589	Virus	NA	NA	NA	NA	NA	NA	NA	NA	NA
gene:plasmid:28971	Plasmid	Plasmid biosynthesis_regulatory_enzymes	MSL methylase	pGB3631_p7	NA	NA	NA	NA	NA	NA
gene:plasmid:115983	IS	NA	IS476	IS_1477_pXCV183_1	IS476	IS3	IS407	Xanthomonas campestris	2430	0
gene:plasmid:135617	Plasmid	Plasmid biosynthesis_regulatory_enzymes	putative ATPase	pRE25p48	NA	NA	NA	NA	NA	NA
gene:plasmid:134439	Plasmid	PTTREG	tRNA	TM1040_R0053	NA	NA	NA	NA	NA	NA
gene:proph:182000	IS	NA	transposase IS3/IS911	Nwi_0783	ISMex37	IS3	IS150	Methylobacterium extorquens	624	2.00E-179
rep5_6_rep(pRJ9)_AF447813.1	Plasmid replicon	Plasmid replicon	NA	NA	NA	NA	NA	NA	NA	NA
gene:plasmid:156176	Plasmid	Hypothetical plasmid protein	hypothetical protein	LV154	NA	NA	NA	NA	NA	NA
gene:vir:96948	Virus	NA	NA	NA	NA	NA	NA	NA	NA	NA
gene:proph:183629	Prophage	NA	cell lysis protein	SFV_0278	NA	NA	NA	NA	NA	NA
gene:proph:163761	Prophage	NA	None	Patl_R0014	NA	NA	NA	NA	NA	NA
gene:plasmid:115905	TE	NA	TnAs3	Rms149_p04	TnAs3	NA	NA	Aeromonas salmonicida	993	0
gene:vir:6830	Virus	NA	NA	NA	NA	NA	NA	NA	NA	NA
gene:vir:103629	Virus	NA	NA	NA	NA	NA	NA	NA	NA	NA
gene:plasmid:28801	Plasmid	Hypothetical plasmid protein	hypothetical protein	SAVP002	NA	NA	NA	NA	NA	NA
gene:plasmid:146014	Plasmid	PREPIM	PrgN protein	pVEF1_002	NA	NA	NA	NA	NA	NA
gene:plasmid:28869	Plasmid	Plasmid non_conjugative efflux_transport	ABC transporter permease	SE_RS12110	NA	NA	NA	NA	NA	NA
gene:plasmid:151640	Plasmid	PTTREG	regulatory protein	pSES22_03	NA	NA	NA	NA	NA	NA
gene:vir:103414	Virus	NA	NA	NA	NA	NA	NA	NA	NA	NA
gene:plasmid:117488	Plasmid	Hypothetical plasmid protein	hypothetical protein	pO86A1_p139	NA	NA	NA	NA	NA	NA
gene:proph:181682	Prophage	NA	phage protein	M28_Spy1856	NA	NA	NA	NA	NA	NA
gene:plasmid:110295	Plasmid	Hypothetical plasmid protein	hypothetical protein	pCPF5603_55	NA	NA	NA	NA	NA	NA
gene:plasmid:85100	Plasmid	Hypothetical plasmid protein	hypothetical protein	pLEW6932_p04	NA	NA	NA	NA	NA	NA
gene:plasmid:91777	IS	NA	IS26	KPN_pKPN5p08253	IS26	IS6	None	Proteus vulgaris	1421	0
gene:vir:5706	Virus	NA	NA	NA	NA	NA	NA	NA	NA	NA
ICEberg|309|ICESag2603VR-1|GenBank|AE009948|923465..941495	ICE	NA	NA	NA	NA	NA	NA	NA	NA	NA
gene:plasmid:10476	Plasmid	Plasmid stress_SOS_tox_antitox_partitioning	anti-toxin-like protein	pTC-F14_p07	NA	NA	NA	NA	NA	NA
gene:proph:176822	Prophage	NA	hypothetical protein	APECO1_1018	NA	NA	NA	NA	NA	NA
gene:vir:79535	Virus	NA	NA	NA	NA	NA	NA	NA	NA	NA
gene:vir:6677	Virus	NA	NA	NA	NA	NA	NA	NA	NA	NA
gene:vir:103531	Virus	NA	NA	NA	NA	NA	NA	NA	NA	NA
gene:plasmid:121468	IS	NA	ISEc21	LH0151	ISEc21	IS110	None	Escherichia coli	531	3.00E-151
gene:proph:173133	Prophage	NA	DUF2815 family protein	PPA_RS08080	NA	NA	NA	NA	NA	NA
gene:plasmid:145674	Plasmid	Unclassified plasmid gene	putative inner membrane protein	Pcryo_2490	NA	NA	NA	NA	NA	NA
gene:proph:181129	Prophage	NA	endopeptidase Rz of prophage CP-933K	UTI89_C5113	NA	NA	NA	NA	NA	NA
gene:plasmid:109959	Plasmid	Plasmid transposition_recombination_integration	transposase, mutator type	Mkms_5730	NA	NA	NA	NA	NA	NA
gene:plasmid:129543	Plasmid	Plasmid non_conjugative efflux_transport	transporter	pnf1350	NA	NA	NA	NA	NA	NA
gene:plasmid:10579	Plasmid	PREPIM	repA	pRAS31_06	NA	NA	NA	NA	NA	NA
gene:vir:7121	Virus	NA	NA	NA	NA	NA	NA	NA	NA	NA
gene:plasmid:117352	IS	NA	IS2	pO86A1_p144	IS2	IS3	IS2	Escherichia coli	1518	0
gene:vir:107138	Virus	NA	NA	NA	NA	NA	NA	NA	NA	NA
gene:proph:160870	Prophage	NA	DUF4355 domain-containing protein	SE_RS04695	NA	NA	NA	NA	NA	NA
gene:plasmid:91686	IS	NA	ISEcp1	SNSL254_pSN254_0088	ISEcp1	IS1380	None	Escherichia coli	2504	0
gene:proph:177486	Prophage	NA	tail component of prophage CP-933K	Z0975	NA	NA	NA	NA	NA	NA
gene:vir:6805	Virus	NA	NA	NA	NA	NA	NA	NA	NA	NA
gene:proph:175601	Prophage	NA	phage single-strand DNA binding protein	MGAS10270_Spy1345	NA	NA	NA	NA	NA	NA
IncFIB(pHCM2)_1_pHCM2_AL513384	Plasmid replicon	Plasmid replicon	NA	NA	NA	NA	NA	NA	NA	NA
gene:plasmid:82856	TE	NA	TnAs3	pLEW279a_p07	TnAs3	NA	NA	Aeromonas salmonicida	777	0
gene:proph:184796	Prophage	NA	PBSX family phage terminase large subunit	LREU_RS04420	NA	NA	NA	NA	NA	NA
gene:plasmid:19472	Plasmid	Unclassified plasmid gene	None	ERROR	NA	NA	NA	NA	NA	NA
gene:plasmid:28849	Plasmid ARG	Plasmid ARG	arsenical resistance operon repressor	SAP016	NA	NA	NA	NA	NA	NA
gene:plasmid:91634	TE	NA	TnAs3	SNSL254_pSN254_0153	TnAs3	NA	NA	Aeromonas salmonicida	167	1.00E-41
gene:plasmid:127986	TE	NA	TnAs3	Neut_2564	TnAs3	NA	NA	Aeromonas salmonicida	117	7.00E-27
gene:proph:173129	Prophage	NA	hypothetical protein	PPA_RS08100	NA	NA	NA	NA	NA	NA
gene:vir:3013	Virus	NA	NA	NA	NA	NA	NA	NA	NA	NA
gene:plasmid:156104	IS	NA	ISEc36	LV030	ISEc36	IS3	IS2	Escherichia coli	339	1.00E-93
gene:proph:175671	Prophage	NA	phage protein	MGAS10270_Spy1886	NA	NA	NA	NA	NA	NA
gene:plasmid:90999	Plasmid	Plasmid biosynthesis_regulatory_enzymes	orotidine 5'-phosphate decarboxylase	SaurJH1_2812	NA	NA	NA	NA	NA	NA
gene:vir:4514	Virus	NA	NA	NA	NA	NA	NA	NA	NA	NA
gene:vir:95268	Virus	NA	NA	NA	NA	NA	NA	NA	NA	NA
gene:plasmid:135626	Plasmid	Unclassified plasmid gene	putative PrgP protein	pRE25p60	NA	NA	NA	NA	NA	NA
gene:plasmid:17376	Plasmid	Hypothetical plasmid protein	hypothetical protein	pAH82_p16	NA	NA	NA	NA	NA	NA
gene:plasmid:158865	TE	NA	tnpAIS26	ERROR	None	NA	NA	None	0	0
gene:proph:159031	IS	NA	IS5 family transposase and trans-activator	b0552	IS5D	IS5	IS5	Escherichia coli	1945	0
gene:vir:99523	Virus	NA	NA	NA	NA	NA	NA	NA	NA	NA
gene:vir:7063	Virus	NA	NA	NA	NA	NA	NA	NA	NA	NA
gene:plasmid:19642	IS	NA	IS1R	D742_p2109	IS1R	IS1	None	Escherichia coli	999	0
gene:plasmid:141519	Plasmid	Unclassified plasmid gene	None	pMD5057_008	NA	NA	NA	NA	NA	NA
gene:plasmid:87044	Plasmid ARG	Plasmid ARG	multidrug transporter	pK214_p13	NA	NA	NA	NA	NA	NA
gene:plasmid:19379	Plasmid	Unclassified plasmid gene	10.2 kd ORF	pColE1_04	NA	NA	NA	NA	NA	NA
gene:plasmid:139188	Plasmid	Plasmid stress_SOS_tox_antitox_partitioning	addiction module antitoxin	PSPPH_B0055	NA	NA	NA	NA	NA	NA
gene:plasmid:155943	Plasmid	Hypothetical plasmid protein	hypothetical protein	LV143	NA	NA	NA	NA	NA	NA
gene:plasmid:109146	Plasmid	Plasmid biosynthesis_regulatory_enzymes	phosphoglucosamine mutase	P91278ORF_017	NA	NA	NA	NA	NA	NA
gene:vir:96476	Virus	NA	NA	NA	NA	NA	NA	NA	NA	NA
gene:plasmid:81920	Plasmid	Plasmid non_conjugative efflux_transport	monosaccharide-transporting ATPase	Smed_5242	NA	NA	NA	NA	NA	NA
gene:plasmid:24086	IS	NA	IS1R	HCM1.05c	IS1R	IS1	None	Escherichia coli	531	2.00E-151
gene:plasmid:16975	Plasmid ARG	Plasmid ARG	OXA-2 beta-lactamase precursor	R46_048	NA	NA	NA	NA	NA	NA
gene:plasmid:85523	IS	NA	IS1247	Xaut_4878	IS1247	IS1380	None	Xanthobacter autotrophicus	2680	0
gene:plasmid:152244	Plasmid	Plasmid stress_SOS_tox_antitox_partitioning	universal stress protein	SEA0023	NA	NA	NA	NA	NA	NA
gene:proph:181041	Prophage	NA	DNA-invertase	UTI89_C0920	NA	NA	NA	NA	NA	NA
gene:vir:2016	Virus	NA	NA	NA	NA	NA	NA	NA	NA	NA
gene:plasmid:135644	Plasmid	Hypothetical plasmid protein	hypothetical protein	pRE25p42	NA	NA	NA	NA	NA	NA
gene:plasmid:158058	Plasmid	Hypothetical plasmid protein	hypothetical protein	RER_RS00375	NA	NA	NA	NA	NA	NA
gene:plasmid:153810	Plasmid ARG	Plasmid ARG	acetyltransferase	D763_p2003	NA	NA	NA	NA	NA	NA
gene:plasmid:125015	TE	NA	putative transposase	pnf2310	ISAnsp13	NA	NA	Anaeromyxobacter sp.	40.1	0.021
gene:proph:173935	Prophage	NA	bacteriophage protein	STY2040	NA	NA	NA	NA	NA	NA
gene:plasmid:151623	Plasmid	PTTREG	helix-turn-helix transcriptional regulator	BF_RS22035	NA	NA	NA	NA	NA	NA
ICEberg|65|CTnGERM1|GenBank|AJ557257|1..18842	ICE	NA	NA	NA	NA	NA	NA	NA	NA	NA
gene:vir:7077	Virus	NA	NA	NA	NA	NA	NA	NA	NA	NA
gene:plasmid:154685	Plasmid	Plasmid biosynthesis_regulatory_enzymes	methylamine dehydrogenase accessory protein MauD	Pden_4732	NA	NA	NA	NA	NA	NA
gene:proph:184724	Prophage	NA	group II intron reverse transcriptase/maturase	LREU_RS07105	NA	NA	NA	NA	NA	NA
gene:plasmid:24561	Plasmid	Hypothetical plasmid protein	hypothetical protein	R27_p097	NA	NA	NA	NA	NA	NA
gene:proph:182955	Prophage	NA	phage baseplate assembly protein V	EcHS_A0936	NA	NA	NA	NA	NA	NA
gene:vir:101367	Virus	NA	NA	NA	NA	NA	NA	NA	NA	NA
gene:plasmid:22779	IS	NA	ISRel24	RHE_PD00242	ISRel24	IS66	None	Rhizobium etli	545	1.00E-155
gene:proph:176819	Prophage	NA	phage-related minor tail protein	APECO1_1015	NA	NA	NA	NA	NA	NA
gene:plasmid:19756	Plasmid	Unclassified plasmid gene	None	Manual	NA	NA	NA	NA	NA	NA
gene:vir:95264	Virus	NA	NA	NA	NA	NA	NA	NA	NA	NA
gene:plasmid:139558	Plasmid	PTTREG	rRNA	RS_RS21700	NA	NA	NA	NA	NA	NA
gene:plasmid:16979	Plasmid	Hypothetical plasmid protein	hypothetical protein	R46_052	NA	NA	NA	NA	NA	NA
gene:vir:96136	Virus	NA	NA	NA	NA	NA	NA	NA	NA	NA
gene:plasmid:28851	Plasmid ARG	Plasmid ARG	arsenate reductase	SAP018	NA	NA	NA	NA	NA	NA
gene:proph:181292	Prophage	NA	prophage Sf6-like integrase	SSON_2406	NA	NA	NA	NA	NA	NA
gene:proph:181174	Prophage	NA	lambdoid prophage DLP12 Bor-like protein	UTI89_C1305	NA	NA	NA	NA	NA	NA
gene:plasmid:158551	Plasmid	Plasmid relaxase and mobilization machinery	mobC	ST715_p5	NA	NA	NA	NA	NA	NA
gene:proph:163594	Prophage	NA	hypothetical protein	SH2349	NA	NA	NA	NA	NA	NA
gene:plasmid:139641	IS	NA	IS15DI	O2R_104.2	IS15DI	IS6	None	Salmonella panama	1398	0
gene:plasmid:117802	Plasmid	Hypothetical plasmid protein	hypothetical protein	SC129	NA	NA	NA	NA	NA	NA
gene:proph:167157	Prophage	NA	hypothetical protein	SERP1520	NA	NA	NA	NA	NA	NA
gene:plasmid:24439	Plasmid	Plasmid biosynthesis_regulatory_enzymes	putative dihydrofolate reductase	HCM2.0117c	NA	NA	NA	NA	NA	NA
gene:proph:163514	Prophage	NA	hypothetical protein	SH1786	NA	NA	NA	NA	NA	NA
gene:proph:169142	Prophage	NA	endolysin	SBO_1402	NA	NA	NA	NA	NA	NA
gene:plasmid:117724	Plasmid	Plasmid stress_SOS_tox_antitox_partitioning	outer membrane lipoprotein Blc	SC091	NA	NA	NA	NA	NA	NA
gene:proph:176411	Prophage	NA	hypothetical protein	NWMN_1026	NA	NA	NA	NA	NA	NA
gene:vir:219	Virus	NA	NA	NA	NA	NA	NA	NA	NA	NA
gene:proph:169131	Prophage	NA	DNA-invertase	SBO_1391	NA	NA	NA	NA	NA	NA
gene:plasmid:150835	Plasmid	Plasmid biosynthesis_regulatory_enzymes	acetaldehyde dehydrogenase	Pnap_4143	NA	NA	NA	NA	NA	NA
gene:plasmid:16007	IS	NA	IS100kyp	p165897_078	IS100kyp	IS21	None	Yersinia pseudotuberculosis	2032	0
gene:plasmid:119377	Plasmid	Hypothetical plasmid protein	hypothetical protein	pAG6_05	NA	NA	NA	NA	NA	NA
gene:plasmid:157053	Plasmid	Plasmid biosynthesis_regulatory_enzymes	metal dependent phosphohydrolase	Mkms_5997	NA	NA	NA	NA	NA	NA
gene:plasmid:120951	IS	NA	ISRsp9	Oant_4501	ISRsp9	IS6	None	Rhizhobium sp.	599	1.00E-171
gene:plasmid:137754	Plasmid	Hypothetical plasmid protein	hypothetical protein	Noca_4796	NA	NA	NA	NA	NA	NA
gene:vir:101335	Virus	NA	NA	NA	NA	NA	NA	NA	NA	NA
gene:proph:159041	Prophage	NA	None	b1152	NA	NA	NA	NA	NA	NA
gene:proph:175646	Prophage	NA	DNA integration/recombination/inversion protein	MGAS10270_Spy1361	NA	NA	NA	NA	NA	NA
gene:proph:170202	Prophage	NA	cp4-like integrase protein	ELI_04005	NA	NA	NA	NA	NA	NA
gene:plasmid:117070	Plasmid	PTTREG	rRNA	Rsph17025_R0063	NA	NA	NA	NA	NA	NA
gene:vir:7196	Virus	NA	NA	NA	NA	NA	NA	NA	NA	NA
gene:plasmid:83040	Plasmid	Plasmid biosynthesis_regulatory_enzymes	resA	pAb5S9_04	NA	NA	NA	NA	NA	NA
gene:proph:159063	Prophage	NA	cold shock-like protein CspF	b1558	NA	NA	NA	NA	NA	NA
gene:plasmid:91739	Plasmid	Plasmid transposition_recombination_integration	putative resolvase	KPN_pKPN5p08161	NA	NA	NA	NA	NA	NA
gene:vir:508	Virus	NA	NA	NA	NA	NA	NA	NA	NA	NA
gene:plasmid:152268	Plasmid	Plasmid transposition_recombination_integration	resolvase, putative	SEA0025	NA	NA	NA	NA	NA	NA
gene:plasmid:137765	Plasmid	Hypothetical plasmid protein	hypothetical protein	Noca_4795	NA	NA	NA	NA	NA	NA
gene:plasmid:122398	Plasmid	Hypothetical plasmid protein	hypothetical protein	pJB01p2	NA	NA	NA	NA	NA	NA
gene:plasmid:19506	Plasmid	Plasmid relaxase and mobilization machinery	TraA	ERROR	NA	NA	NA	NA	NA	NA
gene:plasmid:115141	Plasmid	Plasmid non_conjugative efflux_transport	putative high-affinity branched-chain amino acid transport ATP-binding protein	Mpe_B0569	NA	NA	NA	NA	NA	NA
gene:plasmid:132173	Plasmid	Hypothetical plasmid protein	hypothetical protein	LACR_C46	NA	NA	NA	NA	NA	NA
gene:vir:103588	Virus	NA	NA	NA	NA	NA	NA	NA	NA	NA
gene:plasmid:110246	Plasmid	Hypothetical plasmid protein	hypothetical protein	pCPF5603_06	NA	NA	NA	NA	NA	NA
gene:plasmid:17368	Plasmid	Unclassified plasmid gene	Orf8	pAH82_p08	NA	NA	NA	NA	NA	NA
gene:plasmid:15400	Plasmid	Hypothetical plasmid protein	hypothetical protein	R751p48	NA	NA	NA	NA	NA	NA
gene:vir:6074	Virus	NA	NA	NA	NA	NA	NA	NA	NA	NA
gene:proph:167301	Prophage	NA	ribosomal protein S12 methylthiotransferase	Aave_1645	NA	NA	NA	NA	NA	NA
gene:vir:96179	Virus	NA	NA	NA	NA	NA	NA	NA	NA	NA
gene:proph:176456	Prophage	NA	phage major head protein	NWMN_0294	NA	NA	NA	NA	NA	NA
gene:proph:182987	Prophage	NA	hypothetical protein	EcHS_A0932	NA	NA	NA	NA	NA	NA
gene:plasmid:119604	Plasmid	Plasmid transposition_recombination_integration	tnsE	pBS228_p071	NA	NA	NA	NA	NA	NA
gene:plasmid:87553	IS	NA	IS100kyp	YPE_4250	IS100kyp	IS21	None	Yersinia pseudotuberculosis	2028	0
gene:plasmid:136720	Plasmid	Plasmid relaxase and mobilization machinery	mobC	pMG8283_02	NA	NA	NA	NA	NA	NA
gene:proph:162078	Prophage	NA	hypothetical protein	MCA2679	NA	NA	NA	NA	NA	NA
gene:proph:177578	Prophage	NA	hypothetical protein	Z1919	NA	NA	NA	NA	NA	NA
gene:proph:179474	Prophage	NA	hypothetical protein	c3188	NA	NA	NA	NA	NA	NA
gene:plasmid:133384	Plasmid	Hypothetical plasmid protein	hypothetical protein	pBF9343.21c	NA	NA	NA	NA	NA	NA
gene:plasmid:133218	ICE	NA	hypothetical protein	Tn916_07	NA	NA	NA	NA	NA	NA
gene:plasmid:83730	TE	NA	TnAs3	YpIP275_pIP1202_0166	TnAs3	NA	NA	Aeromonas salmonicida	1687	0
gene:plasmid:83754	IS	NA	IS26	YpIP275_pIP1202_0059	IS26	IS6	None	Proteus vulgaris	1433	0
gene:proph:161195	Prophage	NA	hypothetical protein	Amet_4041	NA	NA	NA	NA	NA	NA
gene:plasmid:146150	Plasmid	PTTREG	rRNA	Dgeo_R0067	NA	NA	NA	NA	NA	NA
gene:plasmid:156873	IS	NA	IS1601	Mkms_5814	IS1601	IS256	None	Mycobacterium avium	1800	0
gene:plasmid:151227	IS	NA	IS679	pCoo076	IS679	IS66	None	Escherichia coli	192	8.00E-50
gene:vir:103657	Virus	NA	NA	NA	NA	NA	NA	NA	NA	NA
gene:plasmid:17011	Plasmid	PTTREG	RNA one modulator-like	pIP843_p5	NA	NA	NA	NA	NA	NA
gene:plasmid:81273	Plasmid	Hypothetical plasmid protein	hypothetical protein	ST189834_p5007	NA	NA	NA	NA	NA	NA
gene:plasmid:91759	IS	NA	IS26	KPN_pKPN5p08235	IS26	IS6	None	Proteus vulgaris	1421	0
gene:vir:108368	Virus	NA	NA	NA	NA	NA	NA	NA	NA	NA
gene:plasmid:149993	Plasmid ARG	Plasmid ARG	winged helix-turn-helix transcriptional regulator	LP_RS15525	NA	NA	NA	NA	NA	NA
gene:proph:163478	Prophage	NA	hypothetical protein	SH2099	NA	NA	NA	NA	NA	NA
gene:vir:6668	Virus	NA	NA	NA	NA	NA	NA	NA	NA	NA
gene:plasmid:90997	Plasmid ARG	Plasmid ARG	aminoglycoside phosphotransferase	SaurJH1_2806	NA	NA	NA	NA	NA	NA
gene:plasmid:19877	Plasmid	Unclassified plasmid gene	OrfE	pNS1_p2	NA	NA	NA	NA	NA	NA
gene:plasmid:153787	TE	NA	tnpA	D763_p2021	ISAzs17	NA	NA	Azospirillum sp.	69.9	2.00E-11
gene:plasmid:24510	IS	NA	IS30D	R27_p046	IS30D	IS30	None	Escherichia coli	2284	0
gene:plasmid:28503	Plasmid	Plasmid non_conjugative efflux_transport	urea ABC transporter ATP-binding protein UrtD	SM_RS24430	NA	NA	NA	NA	NA	NA
gene:plasmid:19301	Plasmid ARG	Plasmid ARG	aminoglycoside resistance protein	pJR2_p2	NA	NA	NA	NA	NA	NA
gene:plasmid:123236	IS	NA	IS1A	O2ColV154	IS1A	IS1	None	Escherichia coli	959	0
gene:vir:4732	Virus	NA	NA	NA	NA	NA	NA	NA	NA	NA
gene:plasmid:152100	Plasmid ARG	Plasmid ARG	QacC	pPI-2p03	NA	NA	NA	NA	NA	NA
gene:proph:181647	Prophage	NA	phage protein	M28_Spy1802	NA	NA	NA	NA	NA	NA
gene:plasmid:14557	Plasmid	Hypothetical plasmid protein	hypothetical protein	CPE_RS00190	NA	NA	NA	NA	NA	NA
gene:plasmid:132187	IS	NA	IS-LL6	LACR_C02	IS-LL6	IS3	IS3	Lactococcus lactis	1302	0
gene:plasmid:139598	Plasmid	PREPIM	repA1	O2R_8	NA	NA	NA	NA	NA	NA
gene:plasmid:131951	Plasmid	PTTREG	tRNA	Rsph17025_R0062	NA	NA	NA	NA	NA	NA
gene:plasmid:84441	TE	NA	TnAs3	D616_p81009	TnAs3	NA	NA	Aeromonas salmonicida	3402	0
gene:plasmid:124959	Plasmid	Unclassified plasmid gene	YhgE/Pip domain-containing protein	SSP_RS12285	NA	NA	NA	NA	NA	NA
gene:proph:176089	Prophage	NA	tail attachment protein minor capsid protein FII)	ECP_1174	NA	NA	NA	NA	NA	NA
gene:vir:105727	Virus	NA	NA	NA	NA	NA	NA	NA	NA	NA
gene:plasmid:19599	Plasmid	Plasmid stress_SOS_tox_antitox_partitioning	ArtA	D616_p97107	NA	NA	NA	NA	NA	NA
gene:plasmid:84541	Plasmid	Hypothetical plasmid protein	hypothetical protein	D616_p81109	NA	NA	NA	NA	NA	NA
gene:vir:2030	Virus	NA	NA	NA	NA	NA	NA	NA	NA	NA
gene:proph:163574	Prophage	NA	dUTP pyrophosphatase	SH2368	NA	NA	NA	NA	NA	NA
gene:vir:103635	Virus	NA	NA	NA	NA	NA	NA	NA	NA	NA
gene:vir:6825	Virus	NA	NA	NA	NA	NA	NA	NA	NA	NA
gene:plasmid:119017	Plasmid	Hypothetical plasmid protein	hypothetical protein	LSL_RS00220	NA	NA	NA	NA	NA	NA
gene:plasmid:123305	Plasmid	Plasmid stress_SOS_tox_antitox_partitioning	IroD	O2ColV55	NA	NA	NA	NA	NA	NA
gene:plasmid:19446	Plasmid	Unclassified plasmid gene	None	ERROR	NA	NA	NA	NA	NA	NA
gene:plasmid:147581	Plasmid	Plasmid stress_SOS_tox_antitox_partitioning	plasmid segregation protein ParM	SAUSA300_pUSA030034	NA	NA	NA	NA	NA	NA
gene:vir:5702	Virus	NA	NA	NA	NA	NA	NA	NA	NA	NA
gene:plasmid:14724	Prophage	NA	hypothetical protein	pXZ10142_p5	NA	NA	NA	NA	NA	NA
gene:vir:107123	Virus	NA	NA	NA	NA	NA	NA	NA	NA	NA
gene:plasmid:124926	Plasmid ARG	Plasmid ARG	arsenite efflux transporter membrane subunit ArsB	SSP_RS12335	NA	NA	NA	NA	NA	NA
rep1_4_repE(orf17)_NC011140	Plasmid replicon	Plasmid replicon	NA	NA	NA	NA	NA	NA	NA	NA
rep4_3_ORF(pMBB1)_EFU26268	Plasmid replicon	Plasmid replicon	NA	NA	NA	NA	NA	NA	NA	NA
gene:plasmid:93388	Plasmid	Hypothetical plasmid protein	hypothetical protein	pLEW279b_p25	NA	NA	NA	NA	NA	NA
gene:plasmid:25354	IS	NA	IS1X1	pWR501_0228	IS1X1	IS1	None	Shigella flexneri	952	0
gene:plasmid:82858	IS	NA	IS6100	pLEW279a_p09	IS6100	IS6	None	Mycobacterium fortuitum	1576	0
gene:plasmid:139395	Plasmid	Hypothetical plasmid protein	hypothetical protein	LSL_RS10020	NA	NA	NA	NA	NA	NA
gene:proph:174819	Prophage	NA	phage protein	M5005_Spy_1038	NA	NA	NA	NA	NA	NA
gene:proph:184675	IS	NA	IS1 orfB	S1961	IS1X1	IS1	None	Shigella flexneri	959	0
gene:plasmid:130009	Plasmid	PREPIM	repA	pMS260_p09	NA	NA	NA	NA	NA	NA
gene:vir:108946	Virus	NA	NA	NA	NA	NA	NA	NA	NA	NA
gene:plasmid:151643	Plasmid ARG	Plasmid ARG	multidrug resistance efflux protein Smr	pSP187_01	NA	NA	NA	NA	NA	NA
gene:plasmid:14829	Plasmid	Plasmid virulence and pathogenicity domain	CRISPR_Cmr4	pCG4_p29	NA	NA	NA	NA	NA	NA
gene:vir:103517	Virus	NA	NA	NA	NA	NA	NA	NA	NA	NA
gene:vir:6471	Virus	NA	NA	NA	NA	NA	NA	NA	NA	NA
gene:proph:179382	Prophage	NA	hypothetical protein	c0949	NA	NA	NA	NA	NA	NA
gene:plasmid:28574	Plasmid	PREPIM	repC	Manual	NA	NA	NA	NA	NA	NA
gene:vir:107101	Virus	NA	NA	NA	NA	NA	NA	NA	NA	NA
IncX3_1__JN247852	Plasmid replicon	Plasmid replicon	NA	NA	NA	NA	NA	NA	NA	NA
gene:proph:176829	Prophage	NA	phage terminase	APECO1_1025	NA	NA	NA	NA	NA	NA
gene:plasmid:20396	Plasmid	Hypothetical plasmid protein	hypothetical protein	pWWO_p083	NA	NA	NA	NA	NA	NA
gene:plasmid:119731	Plasmid	Hypothetical plasmid protein	hypothetical protein	UTI89_P086	NA	NA	NA	NA	NA	NA
gene:vir:103523	Virus	NA	NA	NA	NA	NA	NA	NA	NA	NA
gene:proph:176914	Prophage	NA	phage protein U	APECO1_1178	NA	NA	NA	NA	NA	NA
gene:plasmid:139268	Plasmid ARG	Plasmid ARG	heavy metal translocating P-type ATPase	LSL_RS09860	NA	NA	NA	NA	NA	NA
gene:plasmid:124048	Plasmid	Hypothetical plasmid protein	hypothetical protein	pCPF4969_13	NA	NA	NA	NA	NA	NA
gene:proph:176742	Prophage	NA	hypothetical protein	APECO1_2044	NA	NA	NA	NA	NA	NA
gene:plasmid:133472	TE	NA	tnDra1	DR_C0011	TnDra1	NA	NA	Deinococcus radiodurans	924	0
gene:proph:163466	Prophage	NA	hypothetical protein	SH2087	NA	NA	NA	NA	NA	NA
gene:plasmid:92402	IS	NA	ISAs29	ASA_RS21760	ISAs29	IS21	None	Aeromonas salmonicida	2795	0
gene:vir:9540	Virus	NA	NA	NA	NA	NA	NA	NA	NA	NA
gene:plasmid:17131	Plasmid	PREPIM	repB	pMD5057_001	NA	NA	NA	NA	NA	NA
gene:proph:163518	Prophage	NA	hypothetical protein	SH1790	NA	NA	NA	NA	NA	NA
gene:vir:104429	Virus	NA	NA	NA	NA	NA	NA	NA	NA	NA
gene:plasmid:27510	IS	NA	ISRm14	SM_RS19750	ISRm14	IS66	None	Sinorhizobium meliloti	678	0
gene:plasmid:15094	Plasmid	Plasmid virulence and pathogenicity domain	hemin importer ATP-binding subunit	DR_B0016	NA	NA	NA	NA	NA	NA
gene:plasmid:85119	Plasmid	Hypothetical plasmid protein	hypothetical protein	pLEW6932_p43	NA	NA	NA	NA	NA	NA
gene:plasmid:112769	Plasmid	Plasmid biosynthesis_regulatory_enzymes	glutamine amidotransferase	SSP_RS12510	NA	NA	NA	NA	NA	NA
ICEberg|47|Tn5251(partofTn5253)|GenBank|FJ711160|1..18033	ICE	NA	NA	NA	NA	NA	NA	NA	NA	NA
gene:proph:172538	Prophage	NA	hypothetical protein	ECs_2769	NA	NA	NA	NA	NA	NA
gene:vir:105325	Virus	NA	NA	NA	NA	NA	NA	NA	NA	NA
gene:plasmid:110307	Plasmid	Hypothetical plasmid protein	hypothetical protein	pCPF5603_67	NA	NA	NA	NA	NA	NA
gene:plasmid:145990	IS	NA	IS1216E	pVEF1_029	IS1216E	IS6	None	Enterococcus faecium	1354	0
gene:plasmid:30255	Plasmid	Plasmid stress_SOS_tox_antitox_partitioning	partition protein C	XACa0020	NA	NA	NA	NA	NA	NA
gene:plasmid:83855	Plasmid	Plasmid biosynthesis_regulatory_enzymes	dihydropteroate synthase	YpIP275_pIP1202_0073	NA	NA	NA	NA	NA	NA
gene:plasmid:17290	Plasmid	Hypothetical plasmid protein	hypothetical protein	pNZ4000_07	NA	NA	NA	NA	NA	NA
ICEberg|377|ICESa2603|GenBank|AE009948|1256680..1311028	ICE	NA	NA	NA	NA	NA	NA	NA	NA	NA
gene:proph:180369	Prophage	NA	hypothetical protein	spyM18_0389	NA	NA	NA	NA	NA	NA
gene:plasmid:123178	IS	NA	IS1S	O2ColV195	IS1S	IS1	None	Shigella sonnei	478	2.00E-135
gene:proph:184705	Prophage	NA	cell wall-binding protein	LREU_RS07045	NA	NA	NA	NA	NA	NA
gene:proph:181106	Prophage	NA	bacteriophage V crossover junction endodeoxyribonuclease	UTI89_C2996	NA	NA	NA	NA	NA	NA
gene:plasmid:133191	Plasmid	PREPIM	repA	YP_pMT057	NA	NA	NA	NA	NA	NA
ICEberg|192|ICE(Tn4371)6033|GenBank|CP001068|2715199..2769318	ICE	NA	NA	NA	NA	NA	NA	NA	NA	NA
gene:plasmid:132161	IS	NA	ISS1M	LACR_C41	ISS1M	IS6	None	Lactococcus lactis	1342	0
gene:plasmid:28833	Plasmid	PREPIM	replication-associated protein	SAVP034	NA	NA	NA	NA	NA	NA
gene:plasmid:154495	Plasmid	Plasmid ARG	cpp24	pCC31p23	NA	NA	NA	NA	NA	NA
gene:proph:162093	Prophage	NA	prophage LambdaMc01, terminase, large subunit	MCA2658	NA	NA	NA	NA	NA	NA
gene:vir:6065	Virus	NA	NA	NA	NA	NA	NA	NA	NA	NA
gene:plasmid:155325	Plasmid ARG	Plasmid ARG	efflux protein QacA	pSA1379_19	NA	NA	NA	NA	NA	NA
gene:plasmid:24242	IS	NA	IS10L	HCM1.194	IS10L	IS4	IS10	Salmonella typhimurium	2333	0
gene:vir:105296	Virus	NA	NA	NA	NA	NA	NA	NA	NA	NA
gene:plasmid:151266	IS	NA	IS1F	pCoo058	IS1F	IS1	None	Escherichia coli	904	0
gene:plasmid:158148	Plasmid	Plasmid transposition_recombination_integration	putative transposase	pREL1_0288	NA	NA	NA	NA	NA	NA
gene:vir:105332	Virus	NA	NA	NA	NA	NA	NA	NA	NA	NA
gene:vir:107095	Virus	NA	NA	NA	NA	NA	NA	NA	NA	NA
gene:plasmid:153103	Plasmid ARG	Plasmid ARG	TetR family transcriptional regulator	Ppro_3835	NA	NA	NA	NA	NA	NA
gene:vir:95203	Virus	NA	NA	NA	NA	NA	NA	NA	NA	NA
gene:plasmid:87097	Plasmid	Hypothetical plasmid protein	hypothetical protein	pGdh442_p14	NA	NA	NA	NA	NA	NA
gene:plasmid:85911	IS	NA	ISPye24	Rsph17025_3539	ISPye24	IS5	IS427	Paracoccus yeei	468	3.00E-132
gene:plasmid:85715	Plasmid ARG	Plasmid ARG	putative monovalent cation/H+ antiporter subunit C	Rsph17025_3624	NA	NA	NA	NA	NA	NA
gene:plasmid:135201	IS	NA	ISVsa3	pSERF1_p6	ISVsa3	IS91	None	Vibrio salmonicida	1911	0
gene:plasmid:17118	Plasmid	PREPIM	repA initiator	pLH1_p13	NA	NA	NA	NA	NA	NA
Col(MG828)_1__NC_008486	Plasmid replicon	Plasmid replicon	NA	NA	NA	NA	NA	NA	NA	NA
gene:plasmid:133315	Plasmid	Hypothetical plasmid protein	hypothetical protein	Reut_D6448	NA	NA	NA	NA	NA	NA
gene:vir:7058	Virus	NA	NA	NA	NA	NA	NA	NA	NA	NA
gene:plasmid:153276	Plasmid replicon	Plasmid replicon	IncP_rep_trfA2	pJP4_54	NA	NA	NA	NA	NA	NA
gene:plasmid:115777	TE	NA	transposase	LSEI_A14	ISAba15	NA	NA	Acinetobacter baumannii	38.2	0.013
gene:plasmid:24283	TE	NA	Tn10_jemC	HCM1.244c	ISvNY2A_1	NA	NA	Virus NY2A	38.2	0.019
gene:plasmid:148200	Plasmid	PREPIM	Plasmid_maintenance_Mok	pC15-1a_044	NA	NA	NA	NA	NA	NA
gene:proph:174884	Prophage	NA	DNA-binding protein HU	M5005_Spy_1223	NA	NA	NA	NA	NA	NA
gene:plasmid:112246	TE	NA	Tn3_IS1071	RMe0109	IS1071	NA	NA	Alcaligenes sp.	4524	0
gene:vir:107114	Virus	NA	NA	NA	NA	NA	NA	NA	NA	NA
gene:plasmid:119026	Plasmid ARG	Plasmid ARG	TetR/AcrR family transcriptional regulator	LSL_RS00155	NA	NA	NA	NA	NA	NA
gene:plasmid:117755	Plasmid	Plasmid transposition_recombination_integration	paa4_resolvase	SC060	NA	NA	NA	NA	NA	NA
gene:plasmid:91802	Plasmid	Plasmid non_conjugative efflux_transport	glnP	KPN_pKPN5p08192	NA	NA	NA	NA	NA	NA
gene:plasmid:14766	Plasmid	Plasmid transposition_recombination_integration	TnpA protein	pTET3_p21	NA	NA	NA	NA	NA	NA
gene:plasmid:158560	Plasmid	Unclassified plasmid gene	None	pRSB101_51	NA	NA	NA	NA	NA	NA
gene:plasmid:121472	TE	NA	LH0155_transposase	LH0155	ISEc21	NA	NA	Escherichia coli	260	1.00E-69
rep22_2_repU(pKKS825)_FN377602.2	Plasmid replicon	Plasmid replicon	NA	NA	NA	NA	NA	NA	NA	NA
gene:plasmid:14727	Prophage	NA	redoxin homolog NrdH	pAG1_p01	NA	NA	NA	NA	NA	NA
gene:plasmid:157052	Plasmid	Plasmid biosynthesis_regulatory_enzymes	NUDIX hydrolase	Mkms_5996	NA	NA	NA	NA	NA	NA
gene:proph:176864	Prophage	NA	holin	APECO1_4195	NA	NA	NA	NA	NA	NA
gene:plasmid:24435	Plasmid	Plasmid virulence and pathogenicity domain	Surface_protein_A	HCM2.0113c	NA	NA	NA	NA	NA	NA
gene:vir:80677	Virus	NA	NA	NA	NA	NA	NA	NA	NA	NA
gene:proph:179425	Prophage	NA	hypothetical protein	c0973	NA	NA	NA	NA	NA	NA
gene:proph:183549	Prophage	NA	tail protein	SFV_0250	NA	NA	NA	NA	NA	NA
ICEberg|80|ICESpn8140|GenBank|FR671412|1..26888	ICE	NA	NA	NA	NA	NA	NA	NA	NA	NA
gene:vir:6651	Virus	NA	NA	NA	NA	NA	NA	NA	NA	NA
gene:proph:164837	Prophage	NA	hypothetical protein	MS0089	NA	NA	NA	NA	NA	NA
gene:plasmid:25339	Plasmid	Plasmid virulence and pathogenicity domain	yceB	pWR501_0213	NA	NA	NA	NA	NA	NA
gene:vir:7144	Virus	NA	NA	NA	NA	NA	NA	NA	NA	NA
gene:vir:3398	Virus	NA	NA	NA	NA	NA	NA	NA	NA	NA
gene:plasmid:14648	Plasmid	Plasmid biosynthesis_regulatory_enzymes	Galactose mutarotase	pNG2_p09	NA	NA	NA	NA	NA	NA
gene:plasmid:19669	Plasmid ARG	Plasmid ARG	hypothetical protein	D742_p2083	NA	NA	NA	NA	NA	NA
gene:plasmid:154920	Plasmid	PTTREG	GlxA transcription reg	Pden_4909	NA	NA	NA	NA	NA	NA
gene:vir:103457	Virus	NA	NA	NA	NA	NA	NA	NA	NA	NA
gene:vir:95559	Virus	NA	NA	NA	NA	NA	NA	NA	NA	NA
gene:plasmid:82869	Plasmid	Hypothetical plasmid protein	hypothetical protein	pLEW279a_p20	NA	NA	NA	NA	NA	NA
gene:proph:172520	Prophage	NA	tRNA(Gln,Lys,Glu) U34 2-thiouridylase	ECs_1605	NA	NA	NA	NA	NA	NA
gene:plasmid:87369	Plasmid	Plasmid stress_SOS_tox_antitox_partitioning	hxlA	SaurJH9_2736	NA	NA	NA	NA	NA	NA
gene:proph:181231	Prophage	NA	recombination protein Bet of prophage	UTI89_C1276	NA	NA	NA	NA	NA	NA
gene:plasmid:120143	Plasmid	Plasmid stress_SOS_tox_antitox_partitioning	groL	pRL120642	NA	NA	NA	NA	NA	NA
gene:plasmid:20683	IS	NA	ISPre3	D786_p099	ISPre3	IS66	None	Pseudomonas resinovorans	749	0
gene:vir:108395	Virus	NA	NA	NA	NA	NA	NA	NA	NA	NA
gene:plasmid:115901	Plasmid	Hypothetical plasmid protein	hypothetical protein	Rms149_p51	NA	NA	NA	NA	NA	NA
gene:plasmid:135991	Plasmid	Plasmid non_conjugative efflux_transport	lactose transport regulator	LACR_D07	NA	NA	NA	NA	NA	NA
gene:plasmid:19748	Plasmid	PREPIM	repB	p121BS_p3	NA	NA	NA	NA	NA	NA
gene:proph:169145	Prophage	NA	phage terminase	SBO_1405	NA	NA	NA	NA	NA	NA
gene:plasmid:17279	Plasmid	Hypothetical plasmid protein	hypothetical protein	pSRQ800_05	NA	NA	NA	NA	NA	NA
gene:proph:184805	Prophage	NA	hypothetical protein	LREU_RS05940	NA	NA	NA	NA	NA	NA
gene:plasmid:92482	IS	NA	ISSpwi1	Swit_4909	ISSpwi1	IS3	IS407	Sphingomonas wittichii	553	5.00E-158
rep5_7_rep(pJE1)_AF051916.1	Plasmid replicon	Plasmid replicon	NA	NA	NA	NA	NA	NA	NA	NA
gene:vir:6841	Virus	NA	NA	NA	NA	NA	NA	NA	NA	NA
gene:vir:80006	Virus	NA	NA	NA	NA	NA	NA	NA	NA	NA
gene:proph:163543	Prophage	NA	cold-shock protein C	SH2398	NA	NA	NA	NA	NA	NA
gene:plasmid:15990	Plasmid	Hypothetical plasmid protein	hypothetical protein	p165897_061	NA	NA	NA	NA	NA	NA
gene:vir:7049	Virus	NA	NA	NA	NA	NA	NA	NA	NA	NA
gene:plasmid:149999	Plasmid	PREPIM	repA	LP_RS15490	NA	NA	NA	NA	NA	NA
gene:vir:101353	Virus	NA	NA	NA	NA	NA	NA	NA	NA	NA
gene:plasmid:135986	Plasmid	Plasmid non_conjugative efflux_transport	celloiose-specific PTS system	LACR_D02	NA	NA	NA	NA	NA	NA
gene:vir:9779	Virus	NA	NA	NA	NA	NA	NA	NA	NA	NA
gene:plasmid:117684	TE	NA	tnpR	SC028	TnAs2	NA	NA	Aeromonas salmonicida	220	1.00E-57
gene:plasmid:15292	Plasmid	Plasmid transposition_recombination_integration	TniQ	pUO1_30	NA	NA	NA	NA	NA	NA
gene:vir:108358	Virus	NA	NA	NA	NA	NA	NA	NA	NA	NA
gene:vir:6902	Virus	NA	NA	NA	NA	NA	NA	NA	NA	NA
gene:plasmid:127460	Plasmid	Hypothetical plasmid protein	hypothetical protein	CJJ81176_pTet0049	NA	NA	NA	NA	NA	NA
gene:plasmid:87454	Plasmid	PREPIM	IncN repA	D616_p80059	NA	NA	NA	NA	NA	NA
gene:plasmid:15503	Plasmid	PREPIM	rep_protein	EF_RS16215	NA	NA	NA	NA	NA	NA
gene:plasmid:117345	Plasmid	Hypothetical plasmid protein	hypothetical protein	pO86A1_p064	NA	NA	NA	NA	NA	NA
gene:vir:6062	Virus	NA	NA	NA	NA	NA	NA	NA	NA	NA
gene:plasmid:91018	Plasmid	Plasmid stress_SOS_tox_antitox_partitioning	helix-turn-helix HxlR type	SaurJH1_2814	NA	NA	NA	NA	NA	NA
gene:vir:105343	Virus	NA	NA	NA	NA	NA	NA	NA	NA	NA
gene:plasmid:85101	Plasmid ARG	Plasmid ARG	hypothetical protein	pLEW6932_p37	NA	NA	NA	NA	NA	NA
gene:plasmid:155236	TE	NA	Tn3 transposase	Bamb_6617	IS1071	NA	NA	Alcaligenes sp.	3612	0
gene:vir:81120	Virus	NA	NA	NA	NA	NA	NA	NA	NA	NA
gene:vir:95281	Virus	NA	NA	NA	NA	NA	NA	NA	NA	NA
gene:plasmid:17159	Plasmid	Unclassified plasmid gene	ORF-11	pRV500_p10	NA	NA	NA	NA	NA	NA
gene:plasmid:154413	Plasmid	PTTREG	putative LysR-family transcriptional regulator	pFBAOT6.67	NA	NA	NA	NA	NA	NA
gene:vir:105309	Virus	NA	NA	NA	NA	NA	NA	NA	NA	NA
gene:proph:184643	Prophage	NA	tRNA-specific adenosine deaminase	S2778	NA	NA	NA	NA	NA	NA
ICEberg|427|Tn6086|GenBank|HM636636|1..24468	ICE	NA	NA	NA	NA	NA	NA	NA	NA	NA
gene:vir:97290	Virus	NA	NA	NA	NA	NA	NA	NA	NA	NA
gene:plasmid:148940	Plasmid	PTTREG	ribbon-helix-helix protein domain-containing protein	CPR_A0009	NA	NA	NA	NA	NA	NA
gene:vir:95255	Virus	NA	NA	NA	NA	NA	NA	NA	NA	NA
gene:plasmid:154437	TE	NA	TnAs3	pFBAOT6.45	TnAs3	NA	NA	Aeromonas salmonicida	2002	0
gene:proph:183636	Prophage	NA	hypothetical protein	SFV_2185	NA	NA	NA	NA	NA	NA
gene:plasmid:152685	TE	NA	TnAs3	Rmet_6178	TnAs3	NA	NA	Aeromonas salmonicida	442	2.00E-124
gene:plasmid:97786	Plasmid	Plasmid ARG	cpp3	pTet_p03	NA	NA	NA	NA	NA	NA
gene:plasmid:136016	Plasmid	Hypothetical plasmid protein	hypothetical protein	YP_pCRY11	NA	NA	NA	NA	NA	NA
gene:proph:179429	Prophage	NA	hypothetical protein	c0936	NA	NA	NA	NA	NA	NA
gene:plasmid:114253	IS	NA	ISEc13	SDY_P061	ISEc13	IS4	IS50	Escherichia coli	392	1.00E-109
gene:plasmid:136317	Plasmid	Hypothetical plasmid protein	hypothetical protein	CPR_B0005	NA	NA	NA	NA	NA	NA
gene:proph:171081	Prophage	NA	hypothetical protein	SAK_0624	NA	NA	NA	NA	NA	NA
gene:plasmid:154050	Plasmid ARG	Plasmid ARG	transcriptional regulator MerD	SMR0118	NA	NA	NA	NA	NA	NA
gene:plasmid:139404	Plasmid	Hypothetical plasmid protein	hypothetical protein	LSL_RS10325	NA	NA	NA	NA	NA	NA
gene:plasmid:14690	Plasmid	Hypothetical plasmid protein	hypothetical protein	CE3P020	NA	NA	NA	NA	NA	NA
gene:vir:2041	Virus	NA	NA	NA	NA	NA	NA	NA	NA	NA
rep7_5_CDS1(pKC5b)_AF378372	Plasmid replicon	Plasmid replicon	NA	NA	NA	NA	NA	NA	NA	NA
gene:plasmid:133354	Plasmid	PREPIM	rep_pLNU6_p1	pLNU6_p1	NA	NA	NA	NA	NA	NA
ICEberg|3|CTnDOT|GenBank|AJ431573|1..7655	ICE	NA	NA	NA	NA	NA	NA	NA	NA	NA
gene:vir:10433	Virus	NA	NA	NA	NA	NA	NA	NA	NA	NA
ICEberg|183|2096-RD.2|GenBank|CP000261|1057904..1120305	ICE	NA	NA	NA	NA	NA	NA	NA	NA	NA
gene:proph:176923	Prophage	NA	immunity repressor	APECO1_4459	NA	NA	NA	NA	NA	NA
gene:plasmid:90906	TE	NA	transposase	Mflv_5496	ISRso20	NA	NA	Ralstonia solanacearum	46.1	3.00E-05
gene:vir:103666	Virus	NA	NA	NA	NA	NA	NA	NA	NA	NA
gene:vir:106552	Virus	NA	NA	NA	NA	NA	NA	NA	NA	NA
gene:proph:168676	Prophage	NA	single-stranded DNA-binding protein	Bpet1036	NA	NA	NA	NA	NA	NA
gene:proph:175028	IS	NA	hypothetical protein	t2652	ISRor6	IS200/IS605	IS1341	Raoultella ornithinolytica	67.9	1.00E-11
gene:proph:173900	Prophage	NA	bacteriophage protein	STY1069	NA	NA	NA	NA	NA	NA
gene:plasmid:156374	IS	NA	IS1216E	pVEF221	IS1216E	IS6	None	Enterococcus faecium	1354	0
gene:plasmid:16054	IS	NA	IS1A	p165897_125	IS1A	IS1	None	Escherichia coli	967	0
gene:proph:183583	Prophage	NA	DNA-binding transcriptional regulator	SFV_2609	NA	NA	NA	NA	NA	NA
gene:plasmid:17326	IS	NA	ISLgar4	pNZ4000_43	ISLgar4	IS6	None	Lactococcus garvieae	785	0
gene:plasmid:82848	IS	NA	IS6100	pLEW279a_p01	IS6100	IS6	None	Mycobacterium fortuitum	1283	0
gene:plasmid:117715	Plasmid	Hypothetical plasmid protein	hypothetical protein	SC083	NA	NA	NA	NA	NA	NA
gene:plasmid:91669	Plasmid	Hypothetical plasmid protein	hypothetical protein	SNSL254_pSN254_0093	NA	NA	NA	NA	NA	NA
gene:vir:104147	Virus	NA	NA	NA	NA	NA	NA	NA	NA	NA
gene:plasmid:85555	IS	NA	ISPam3	Rsph17025_3765	ISPam3	IS3	IS407	Paracoccus aminophilus	1368	0
gene:plasmid:14689	Plasmid	Hypothetical plasmid protein	hypothetical protein	CE3P019	NA	NA	NA	NA	NA	NA
gene:vir:6716	Virus	NA	NA	NA	NA	NA	NA	NA	NA	NA
gene:plasmid:135616	Plasmid	Hypothetical plasmid protein	hypothetical protein	pRE25p47	NA	NA	NA	NA	NA	NA
gene:plasmid:84293	Plasmid	Plasmid stress_SOS_tox_antitox_partitioning	yfdX2	OANT_RS23075	NA	NA	NA	NA	NA	NA
gene:plasmid:155939	IS	NA	IS903B	LV131	IS903B	IS5	IS903	Escherichia coli	1501	0
gene:vir:3427	Virus	NA	NA	NA	NA	NA	NA	NA	NA	NA
gene:vir:80675	Virus	NA	NA	NA	NA	NA	NA	NA	NA	NA
gene:plasmid:154645	Plasmid	Plasmid biosynthesis_regulatory_enzymes	phosphatidylserine decarboxylase	Pden_4692	NA	NA	NA	NA	NA	NA
gene:vir:103600	Virus	NA	NA	NA	NA	NA	NA	NA	NA	NA
gene:plasmid:135221	TE	NA	Tn3	AAur_pTC10224	IS1071	NA	NA	Alcaligenes sp.	5737	0
gene:vir:6453	Virus	NA	NA	NA	NA	NA	NA	NA	NA	NA
gene:vir:131	Virus	NA	NA	NA	NA	NA	NA	NA	NA	NA
gene:plasmid:142738	Plasmid	Unclassified plasmid gene	None	AAur_pTC20092	NA	NA	NA	NA	NA	NA
gene:plasmid:123331	Plasmid	Hypothetical plasmid protein	hypothetical protein	O2ColV28	NA	NA	NA	NA	NA	NA
gene:proph:181054	Prophage	NA	phage holin	UTI89_C0933	NA	NA	NA	NA	NA	NA
IncW_1__EF633507	Plasmid replicon	Plasmid replicon	NA	NA	NA	NA	NA	NA	NA	NA
gene:plasmid:19781	Plasmid	Hypothetical plasmid protein	hypothetical protein	pCU1p4	NA	NA	NA	NA	NA	NA
gene:plasmid:129190	TE	NA	Tn402 transposon	pKJK5_28	TnAs3	NA	NA	Aeromonas salmonicida	2010	0
gene:plasmid:19386	Plasmid	PTTREG	RNA inhibition protein	pColE1_12	NA	NA	NA	NA	NA	NA
gene:plasmid:154412	Plasmid	Plasmid biosynthesis_regulatory_enzymes	glutathione S-transferase family protein	pFBAOT6.64	NA	NA	NA	NA	NA	NA
gene:plasmid:121583	Plasmid	Plasmid relaxase and mobilization machinery	relaxosome nikA	LH0066	NA	NA	NA	NA	NA	NA
gene:proph:180897	Prophage	NA	phage tail	nfa520	NA	NA	NA	NA	NA	NA
gene:vir:96319	Virus	NA	NA	NA	NA	NA	NA	NA	NA	NA
gene:plasmid:130592	Plasmid	Hypothetical plasmid protein	hypothetical protein	pKB1_p061	NA	NA	NA	NA	NA	NA
gene:proph:172454	Prophage	NA	phage tail assembly protein	ECs_1646	NA	NA	NA	NA	NA	NA
gene:plasmid:84622	IS	NA	ISEc31	SF0157_p75	ISEc31	IS3	IS3	Escherichia coli	603	9.00E-173
gene:plasmid:28776	Plasmid ARG	Plasmid ARG	CadX	pUB101_p03	NA	NA	NA	NA	NA	NA
gene:plasmid:14794	Plasmid	Plasmid transposition_recombination_integration	TnpB	pGA2_p10	NA	NA	NA	NA	NA	NA
gene:plasmid:141249	TE	NA	TnAs3	HCM1.226c	TnAs3	NA	NA	Aeromonas salmonicida	2551	0
gene:plasmid:117681	Prophage	NA	hypothetical protein	SC029	NA	NA	NA	NA	NA	NA
gene:vir:6080	Virus	NA	NA	NA	NA	NA	NA	NA	NA	NA
gene:plasmid:91770	IS	NA	IS26	KPN_pKPN5p08246	IS26	IS6	None	Proteus vulgaris	1413	0
gene:plasmid:92153	Plasmid ARG	Plasmid ARG	putative aminoglycoside N(6')-acetyltransferase (Amikacin resistance protein) (AAC(6'))	KPN_pKPN4p07058	NA	NA	NA	NA	NA	NA
gene:proph:175022	Prophage	NA	hypothetical protein	t2651	NA	NA	NA	NA	NA	NA
gene:vir:106574	Virus	NA	NA	NA	NA	NA	NA	NA	NA	NA
IncN2_1__JF785549	Plasmid replicon	Plasmid replicon	NA	NA	NA	NA	NA	NA	NA	NA
gene:plasmid:130567	Plasmid	Hypothetical plasmid protein	hypothetical protein	pKB1_p096	NA	NA	NA	NA	NA	NA
gene:plasmid:30745	IS	NA	IS100kyp	YPPCP1.02	IS100kyp	IS21	None	Yersinia pseudotuberculosis	1552	0
gene:plasmid:145707	Plasmid	Plasmid transposition_recombination_integration	recombinase	Pcryo_2479	NA	NA	NA	NA	NA	NA
gene:proph:179462	Prophage	NA	GnsB protein	c3176	NA	NA	NA	NA	NA	NA
gene:plasmid:117713	Plasmid	Hypothetical plasmid protein	hypothetical protein	SC081	NA	NA	NA	NA	NA	NA
gene:plasmid:30819	IS	NA	IS100kyp	YPMT1.57c	IS100kyp	IS21	None	Yersinia pseudotuberculosis	1552	0
gene:plasmid:132152	IS	NA	ISS1M	LACR_C32	ISS1M	IS6	None	Lactococcus lactis	1318	0
gene:plasmid:152330	Plasmid	Plasmid stress_SOS_tox_antitox_partitioning	Adhesin	ERROR	NA	NA	NA	NA	NA	NA
gene:plasmid:28790	Plasmid ARG	Plasmid ARG	BlaI	pUB101_p17	NA	NA	NA	NA	NA	NA
gene:vir:80647	Virus	NA	NA	NA	NA	NA	NA	NA	NA	NA
gene:plasmid:16015	Plasmid	Hypothetical plasmid protein	hypothetical protein	p165897_086	NA	NA	NA	NA	NA	NA
gene:proph:181685	Prophage	NA	phage protein	M28_Spy1859	NA	NA	NA	NA	NA	NA
gene:plasmid:91048	IS	NA	IS10L	YR71pYR1_0161	IS10L	IS4	IS10	Salmonella typhimurium	2333	0
gene:proph:181171	Prophage	NA	hypothetical protein	UTI89_C1302	NA	NA	NA	NA	NA	NA
gene:plasmid:150021	Plasmid	Hypothetical plasmid protein	hypothetical protein	LP_RS15670	NA	NA	NA	NA	NA	NA
gene:vir:94149	Virus	NA	NA	NA	NA	NA	NA	NA	NA	NA
gene:vir:93893	Virus	NA	NA	NA	NA	NA	NA	NA	NA	NA
gene:vir:108947	Virus	NA	NA	NA	NA	NA	NA	NA	NA	NA
gene:vir:79567	Virus	NA	NA	NA	NA	NA	NA	NA	NA	NA
gene:vir:106562	Virus	NA	NA	NA	NA	NA	NA	NA	NA	NA
gene:plasmid:140968	TE	NA	transposase	pCCK13698_16	IS26	NA	NA	Proteus vulgaris	1398	0
gene:plasmid:135653	Plasmid	Plasmid biosynthesis_regulatory_enzymes	putative topoisomerase I	pRE25p12	NA	NA	NA	NA	NA	NA
gene:vir:79531	Virus	NA	NA	NA	NA	NA	NA	NA	NA	NA
gene:proph:181083	Prophage	NA	major capsid protein	UTI89_C2981	NA	NA	NA	NA	NA	NA
gene:plasmid:112471	Plasmid	Plasmid relaxase and mobilization machinery	mobE	pRA2_29	NA	NA	NA	NA	NA	NA
gene:plasmid:85107	Plasmid	Hypothetical plasmid protein	hypothetical protein	pLEW6932_p44	NA	NA	NA	NA	NA	NA
gene:plasmid:117985	Plasmid	Plasmid biosynthesis_regulatory_enzymes	metal dependent phosphohydrolase	Mmcs_5596	NA	NA	NA	NA	NA	NA
gene:plasmid:14553	Plasmid	Hypothetical plasmid protein	hypothetical protein	CPE_RS00175	NA	NA	NA	NA	NA	NA
gene:plasmid:93374	Plasmid	Plasmid stress_SOS_tox_antitox_partitioning	RecA	pLEW279b_p13	NA	NA	NA	NA	NA	NA
gene:vir:95224	Virus	NA	NA	NA	NA	NA	NA	NA	NA	NA
gene:plasmid:128205	Plasmid ARG	Plasmid ARG	Erm(X)	pAP2_p6	NA	NA	NA	NA	NA	NA
gene:plasmid:152257	Plasmid ARG	Plasmid ARG	streptothricin acetyltransferase	SEA0011	NA	NA	NA	NA	NA	NA
gene:vir:108919	Virus	NA	NA	NA	NA	NA	NA	NA	NA	NA
gene:plasmid:119730	Plasmid	Hypothetical plasmid protein	hypothetical protein	UTI89_P085	NA	NA	NA	NA	NA	NA
gene:plasmid:25504	IS	NA	IS10L	CP0084	IS10L	IS4	IS10	Salmonella typhimurium	2325	0
gene:vir:3486	Virus	NA	NA	NA	NA	NA	NA	NA	NA	NA
gene:plasmid:154741	Plasmid	Plasmid non_conjugative efflux_transport	Na+/solute symporter	Pden_4552	NA	NA	NA	NA	NA	NA
gene:plasmid:112566	Plasmid	PREPIM	rep	pSW174_04	NA	NA	NA	NA	NA	NA
gene:plasmid:28872	Plasmid	Plasmid relaxase and mobilization machinery	relaxase/mob	SE_RS12120	NA	NA	NA	NA	NA	NA
gene:plasmid:87730	Plasmid replicon	Plasmid replicon	hypothetical protein	PsycPRwf_2394	NA	NA	NA	NA	NA	NA
gene:plasmid:124961	Plasmid	Unclassified plasmid gene	GA module-containing protein	SSP_RS12295	NA	NA	NA	NA	NA	NA
gene:proph:167694	Prophage	NA	hypothetical protein	SAR1526a	NA	NA	NA	NA	NA	NA
gene:plasmid:28593	Plasmid	Hypothetical plasmid protein	hypothetical protein	pETB_p01	NA	NA	NA	NA	NA	NA
gene:plasmid:87374	Plasmid	Unclassified plasmid gene	membrane protein-like protein	SaurJH9_2742	NA	NA	NA	NA	NA	NA
gene:proph:184771	Prophage	NA	hypothetical protein	LREU_RS04325	NA	NA	NA	NA	NA	NA
gene:proph:173131	Prophage	NA	hypothetical protein	PPA_RS08095	NA	NA	NA	NA	NA	NA
gene:vir:770	Virus	NA	NA	NA	NA	NA	NA	NA	NA	NA
gene:plasmid:149985	Plasmid	PTTREG	tRNA	SM_RS22975	NA	NA	NA	NA	NA	NA
gene:plasmid:17422	Plasmid	Hypothetical plasmid protein	hypothetical protein	pli0013	NA	NA	NA	NA	NA	NA
gene:proph:181709	Prophage	NA	DNA integration/recombination/invertion protein	M28_Spy1789	NA	NA	NA	NA	NA	NA
gene:plasmid:139595	Plasmid	Plasmid biosynthesis_regulatory_enzymes	Thermonuclease protein	O2R_11	NA	NA	NA	NA	NA	NA
gene:plasmid:119680	Plasmid	Hypothetical plasmid protein	hypothetical protein	UTI89_P035	NA	NA	NA	NA	NA	NA
gene:plasmid:28644	Plasmid ARG	Plasmid ARG	multidrug efflux protein	pNVH01_p2	NA	NA	NA	NA	NA	NA
gene:plasmid:25689	IS	NA	IS911	CP0269	IS911	IS3	IS3	Shigella dysenteriae	1604	0
ICEberg|365|ICESpnKD6|GenBank|EU676247|1..359	ICE	NA	NA	NA	NA	NA	NA	NA	NA	NA
gene:plasmid:24152	Plasmid	Plasmid virulence and pathogenicity domain	lipoprotein	HCM1.89c	NA	NA	NA	NA	NA	NA
gene:plasmid:19584	Plasmid	Plasmid relaxase and mobilization machinery	TraB	D616_p97076	NA	NA	NA	NA	NA	NA
gene:vir:4887	Virus	NA	NA	NA	NA	NA	NA	NA	NA	NA
gene:proph:176728	Prophage	NA	tail component of prophage CP-933K	APECO1_2023	NA	NA	NA	NA	NA	NA
gene:vir:105347	Virus	NA	NA	NA	NA	NA	NA	NA	NA	NA
gene:plasmid:133342	TE	NA	Tn3	Reut_D6455	IS1071	NA	NA	Alcaligenes sp.	702	0
gene:plasmid:145680	Plasmid	Plasmid biosynthesis_regulatory_enzymes	Eco57I	Pcryo_2496	NA	NA	NA	NA	NA	NA
gene:plasmid:142000	Plasmid	PREPIM	repB	SBO_P133	NA	NA	NA	NA	NA	NA
gene:proph:181624	Prophage	NA	phage protein	M28_Spy1267	NA	NA	NA	NA	NA	NA
gene:plasmid:24288	IS	NA	IS10L	HCM1.249c	IS10L	IS4	IS10	Salmonella typhimurium	2333	0
gene:vir:7075	Virus	NA	NA	NA	NA	NA	NA	NA	NA	NA
gene:plasmid:135982	Plasmid	Unclassified plasmid gene	None	LACR_D37	NA	NA	NA	NA	NA	NA
gene:plasmid:155339	Plasmid ARG	Plasmid ARG	arsenical resistance operon repressor	pSA1379_15	NA	NA	NA	NA	NA	NA
Rep_1_pKPC-2_CP011573	Plasmid replicon	Plasmid replicon	NA	NA	NA	NA	NA	NA	NA	NA
gene:plasmid:28887	Plasmid	Plasmid stress_SOS_tox_antitox_partitioning	rec	SE_RS12035	NA	NA	NA	NA	NA	NA
gene:proph:181087	Prophage	NA	phage repressor	UTI89_C3004	NA	NA	NA	NA	NA	NA
gene:plasmid:112462	TE	NA	tnpA2	Manual	None	NA	NA	None	0	0
gene:plasmid:125054	Plasmid	Hypothetical plasmid protein	hypothetical protein	pnf2230	NA	NA	NA	NA	NA	NA
gene:plasmid:115005	Plasmid	Hypothetical plasmid protein	hypothetical protein	LACR_A05	NA	NA	NA	NA	NA	NA
gene:plasmid:24456	Plasmid	Plasmid relaxase and mobilization machinery	TraD	pP_p3	NA	NA	NA	NA	NA	NA
gene:plasmid:130563	Plasmid	Plasmid virulence and pathogenicity domain	ccda	pKB1_p040	NA	NA	NA	NA	NA	NA
gene:proph:183607	Prophage	NA	Iron transport protein	SFV_1377	NA	NA	NA	NA	NA	NA
gene:plasmid:24500	Plasmid	PREPIM	repHIA	R27_p036	NA	NA	NA	NA	NA	NA
gene:vir:103505	Virus	NA	NA	NA	NA	NA	NA	NA	NA	NA
gene:plasmid:30079	TE	NA	pB10p21 integron	pB10p21	ISPpu25	NA	NA	Pseudomonas putida	34.2	0.098
gene:proph:181645	Prophage	NA	phage protein	M28_Spy1800	NA	NA	NA	NA	NA	NA
gene:vir:6643	Virus	NA	NA	NA	NA	NA	NA	NA	NA	NA
gene:plasmid:110278	Plasmid	Hypothetical plasmid protein	hypothetical protein	pCPF5603_38	NA	NA	NA	NA	NA	NA
gene:plasmid:146018	Plasmid	Plasmid stress_SOS_tox_antitox_partitioning	Pvef1 delta protein	pVEF1_007	NA	NA	NA	NA	NA	NA
gene:plasmid:14964	TE	NA	tnpA	pTP10_p41	Tn5393	NA	NA	Erwinia amylovora	5650	0
gene:proph:181166	Prophage	NA	hypothetical protein	UTI89_C1297	NA	NA	NA	NA	NA	NA
gene:plasmid:139617	Plasmid	Plasmid stress_SOS_tox_antitox_partitioning	plasmid SOS inhibition protein B	O2R_59	NA	NA	NA	NA	NA	NA
gene:proph:170214	Prophage	NA	hypothetical protein	ELI_04065	NA	NA	NA	NA	NA	NA
gene:proph:163861	Prophage	NA	None	EcE24377A_0814	NA	NA	NA	NA	NA	NA
gene:plasmid:19321	Plasmid	Hypothetical plasmid protein	hypothetical protein	pMD136_p04	NA	NA	NA	NA	NA	NA
rep22_1_repB(pUB110)_X03408.1	Plasmid replicon	Plasmid replicon	NA	NA	NA	NA	NA	NA	NA	NA
gene:plasmid:135985	Plasmid	Plasmid stress_SOS_tox_antitox_partitioning	cellobiose-specific PTS system IIC component	LACR_D01	NA	NA	NA	NA	NA	NA
gene:proph:173752	Prophage	NA	phage tail protein	STY2886	NA	NA	NA	NA	NA	NA
gene:plasmid:28927	Plasmid	PREPIM	replication initiation protein	SE_RS11835	NA	NA	NA	NA	NA	NA
gene:plasmid:17111	IS	NA	ISLhe2	pLH1_p06	ISLhe2	ISL3	None	Lactobacillus helveticus	1887	0
gene:plasmid:117649	TE	NA	TnpA	Rmet_6333	IS1071	NA	NA	Alcaligenes sp.	1223	0
gene:vir:101355	Virus	NA	NA	NA	NA	NA	NA	NA	NA	NA
gene:proph:163929	Prophage	NA	hypothetical protein	EcE24377A_1770	NA	NA	NA	NA	NA	NA
gene:proph:181150	Prophage	NA	regulatory protein	UTI89_C5095	NA	NA	NA	NA	NA	NA
gene:plasmid:28590	Plasmid ARG	Plasmid ARG	hypothetical protein	pC221_p3	NA	NA	NA	NA	NA	NA
gene:plasmid:124937	TE	NA	SSP_RS transposase	SSP_RS12400	ISCau1	NA	NA	Corynebacterium aurimucosum	34.2	0.29
gene:plasmid:139615	Plasmid	Hypothetical plasmid protein	hypothetical protein	O2R_63	NA	NA	NA	NA	NA	NA
gene:proph:163520	Prophage	NA	holin	SH1749	NA	NA	NA	NA	NA	NA
gene:proph:183550	Prophage	NA	tail protein	SFV_0251	NA	NA	NA	NA	NA	NA
gene:proph:178070	Prophage	NA	hypothetical protein	SPs0886	NA	NA	NA	NA	NA	NA
gene:vir:80667	Virus	NA	NA	NA	NA	NA	NA	NA	NA	NA
gene:vir:103654	Virus	NA	NA	NA	NA	NA	NA	NA	NA	NA
gene:plasmid:124943	Plasmid	Plasmid biosynthesis_regulatory_enzymes	ThiF family adenylyltransferase	SSP_RS12425	NA	NA	NA	NA	NA	NA
gene:plasmid:148156	TE	NA	TnpA	pC15-1a_007	IS26	NA	NA	Proteus vulgaris	1398	0
gene:proph:163323	Prophage	NA	hypothetical protein	MW1435	NA	NA	NA	NA	NA	NA
gene:plasmid:133338	Plasmid	Hypothetical plasmid protein	hypothetical protein	Reut_D6451	NA	NA	NA	NA	NA	NA
gene:plasmid:147568	IS	NA	IS431mec	SAUSA300_pUSA030002	IS431mec	IS6	None	Staphylococcus aureus	1219	0
gene:plasmid:19507	IS	NA	IS3	D616_p97047	IS3	IS3	IS3	Escherichia coli	595	2.00E-170
gene:proph:176088	Prophage	NA	DNA packaging protein FI	ECP_1173	NA	NA	NA	NA	NA	NA
gene:plasmid:136285	IS	NA	IS26	P99018ORF_019	IS26	IS6	None	Proteus vulgaris	1421	0
gene:proph:179405	Prophage	NA	capsid portal protein	c0947	NA	NA	NA	NA	NA	NA
gene:plasmid:24705	Plasmid	Plasmid secretion or conjugation machinery	ibfA translocation	ERROR	NA	NA	NA	NA	NA	NA
gene:plasmid:88336	Plasmid	Hypothetical plasmid protein	hypothetical protein	KPN_pKPN3p05966	NA	NA	NA	NA	NA	NA
gene:vir:3840	Virus	NA	NA	NA	NA	NA	NA	NA	NA	NA
gene:plasmid:145677	Plasmid	PREPIM	repB initiator	Pcryo_2493	NA	NA	NA	NA	NA	NA
gene:vir:9471	Virus	NA	NA	NA	NA	NA	NA	NA	NA	NA
gene:plasmid:122380	Plasmid	Unclassified plasmid gene	None	Q172_r1	NA	NA	NA	NA	NA	NA
gene:plasmid:155206	Plasmid	Unclassified plasmid gene	pSymA	SM_RS30600	NA	NA	NA	NA	NA	NA
gene:plasmid:84548	Plasmid	PREPIM	NR1 rep protein	D616_p81116	NA	NA	NA	NA	NA	NA
gene:proph:184836	Prophage	NA	hypothetical protein	LREU_RS06025	NA	NA	NA	NA	NA	NA
gene:plasmid:117813	IS	NA	ISSen3	SC168	ISSen3	IS21	None	Salmonella enterica	1546	0
gene:plasmid:136293	Plasmid ARG	Plasmid ARG	hypothetical protein	P99018ORF_027	NA	NA	NA	NA	NA	NA
gene:plasmid:14550	Plasmid	Hypothetical plasmid protein	hypothetical protein	CPE_RS00160	NA	NA	NA	NA	NA	NA
gene:vir:7103	Virus	NA	NA	NA	NA	NA	NA	NA	NA	NA
gene:vir:105425	Virus	NA	NA	NA	NA	NA	NA	NA	NA	NA
gene:plasmid:83737	IS	NA	IS26	YpIP275_pIP1202_0066	IS26	IS6	None	Proteus vulgaris	1433	0
gene:plasmid:84230	Plasmid	Plasmid ARG	MarR family transcriptional regulator	OANT_RS23025	NA	NA	NA	NA	NA	NA
gene:vir:103455	Virus	NA	NA	NA	NA	NA	NA	NA	NA	NA
gene:vir:80678	Virus	NA	NA	NA	NA	NA	NA	NA	NA	NA
gene:proph:183599	Prophage	NA	tRNA-specific adenosine deaminase	SFV_2607	NA	NA	NA	NA	NA	NA
gene:plasmid:17243	Plasmid	Hypothetical plasmid protein	hypothetical protein	pWV01_04	NA	NA	NA	NA	NA	NA
gene:plasmid:124736	IS	NA	IS100kyp	YP_pPCP01	IS100kyp	IS21	None	Yersinia pseudotuberculosis	2028	0
gene:plasmid:14772	Plasmid ARG	Plasmid ARG	AADA9 protein	pTET3_p27	NA	NA	NA	NA	NA	NA
gene:plasmid:28877	Plasmid	Hypothetical plasmid protein	hypothetical protein	SE_p610	NA	NA	NA	NA	NA	NA
gene:plasmid:19776	Plasmid	PREPIM	repA	pCI411_p2	NA	NA	NA	NA	NA	NA
gene:plasmid:123324	Plasmid	Hypothetical plasmid protein	hypothetical protein	O2ColV21	NA	NA	NA	NA	NA	NA
gene:plasmid:15994	TE	NA	TnpA1	p165897_065	ISEc15	NA	NA	Escherichia coli	1594	0
gene:plasmid:146008	IS	NA	IS1297	pVEF1_009	IS1297	IS6	None	Leuconostoc mesenteroides	1021	0
gene:plasmid:117368	IS	NA	IS50R	pO86A1_p159	IS50R	IS4	IS50	Escherichia coli	2700	0
gene:plasmid:85763	Plasmid	Plasmid stress_SOS_tox_antitox_partitioning	Bax1	Rsph17025_3673	NA	NA	NA	NA	NA	NA
IncFIB(AP001918)_1__AP001918	Plasmid replicon	Plasmid replicon	NA	NA	NA	NA	NA	NA	NA	NA
gene:plasmid:15977	Plasmid	PREPIM	repA4	p165897_048	NA	NA	NA	NA	NA	NA
gene:plasmid:156110	Plasmid	Hypothetical plasmid protein	hypothetical protein	LV159	NA	NA	NA	NA	NA	NA
ICEberg|233|ICESsu(BM407)2|GenBank|FM252032|1005794..1086113	ICE	NA	NA	NA	NA	NA	NA	NA	NA	NA
gene:proph:168904	Prophage	NA	hypothetical protein	SAG0573	NA	NA	NA	NA	NA	NA
ICEberg|365|ICESpnKD6|GenBank|EU676252|1..951	ICE	NA	NA	NA	NA	NA	NA	NA	NA	NA
gene:plasmid:117760	Plasmid ARG	Plasmid ARG	streptothricin acetyl-transferase	SC055	NA	NA	NA	NA	NA	NA
gene:vir:95764	Virus	NA	NA	NA	NA	NA	NA	NA	NA	NA
gene:plasmid:14958	TE	NA	TnpNF of Tn5564 transposase	pTP10_p33	IS5564	NA	NA	Corynebacterium striatum	196	6.00E-51
gene:plasmid:87150	IS	NA	IS1216E	pGdh442_02	IS1216E	IS6	None	Enterococcus faecium	1195	0
gene:proph:178285	Prophage	NA	HK97 family phage prohead protease	PP_RS08075	NA	NA	NA	NA	NA	NA
gene:vir:2649	Virus	NA	NA	NA	NA	NA	NA	NA	NA	NA
gene:plasmid:153826	Plasmid	Plasmid stress_SOS_tox_antitox_partitioning	parB1 stabilization protein	D763_p2028	NA	NA	NA	NA	NA	NA
gene:vir:103662	Virus	NA	NA	NA	NA	NA	NA	NA	NA	NA
gene:plasmid:14139	Plasmid	PREPIM	repA1	pCJ419_p2	NA	NA	NA	NA	NA	NA
gene:plasmid:158575	IS	NA	IS3000 repeat	pRSB101_03	ISPlu20	IS66	None	Photorhabdus luminescens	32.2	0.3
gene:plasmid:91020	Plasmid	Hypothetical plasmid protein	hypothetical protein	SaurJH1_2801	NA	NA	NA	NA	NA	NA
gene:plasmid:21134	Plasmid ARG	Plasmid ARG	Fe/S-dependent 2-methylisocitrate dehydratase AcnD	RS_RS17730	NA	NA	NA	NA	NA	NA
gene:plasmid:132193	Plasmid	PTTREG	rRNA	LACR_r1	NA	NA	NA	NA	NA	NA
gene:vir:6917	Virus	NA	NA	NA	NA	NA	NA	NA	NA	NA
gene:vir:96909	Virus	NA	NA	NA	NA	NA	NA	NA	NA	NA
gene:plasmid:85658	Plasmid	Plasmid biosynthesis_regulatory_enzymes	S-adenosylmethionine synthetase	Rsph17025_3877	NA	NA	NA	NA	NA	NA
gene:vir:108417	Virus	NA	NA	NA	NA	NA	NA	NA	NA	NA
gene:proph:182645	Prophage	NA	phosphoribosylformylglycinamidine synthase	SF2604	NA	NA	NA	NA	NA	NA
gene:vir:94696	Virus	NA	NA	NA	NA	NA	NA	NA	NA	NA
gene:plasmid:91633	Plasmid ARG	Plasmid ARG	mercury resistance protein	SNSL254_pSN254_0162	NA	NA	NA	NA	NA	NA
gene:plasmid:157904	TE	NA	Tn5393	pTYM1_p3	Tn5393	NA	NA	Erwinia amylovora	186	7.00E-48
gene:plasmid:109357	IS	NA	ISAtu7	RSP_RS21220	ISAtu7	IS110	IS1111	Agrobacterium tumefaciens	478	3.00E-135
gene:vir:79547	Virus	NA	NA	NA	NA	NA	NA	NA	NA	NA
gene:plasmid:158567	TE	NA	TnAs3	pRSB101_21	TnAs3	NA	NA	Aeromonas salmonicida	2010	0
gene:proph:184740	Prophage	NA	hypothetical protein	LREU_RS04455	NA	NA	NA	NA	NA	NA
gene:plasmid:124050	TE	NA	Integrase/recombinase	pCPF4969_15	ISMac2	NA	NA	Methanosarcina acetivorans	38.2	0.022
gene:plasmid:121581	Plasmid	Hypothetical plasmid protein	hypothetical protein	LH0064	NA	NA	NA	NA	NA	NA
gene:plasmid:151818	Plasmid ARG	Plasmid ARG	fosfomycin resistance protein FosB	pSHaeA01	NA	NA	NA	NA	NA	NA
gene:plasmid:116061	IS	NA	IS1477	XCVd0091	IS476	IS3	IS407	Xanthomonas campestris	1653	0
gene:vir:10419	Virus	NA	NA	NA	NA	NA	NA	NA	NA	NA
gene:vir:105353	Virus	NA	NA	NA	NA	NA	NA	NA	NA	NA
gene:vir:166	Virus	NA	NA	NA	NA	NA	NA	NA	NA	NA
gene:plasmid:88398	Plasmid	Plasmid secretion or conjugation machinery	trbB	KPN_pKPN3p06028	NA	NA	NA	NA	NA	NA
gene:plasmid:131376	Plasmid	PTTREG	tRNA	Rsph17025_R0053	NA	NA	NA	NA	NA	NA
gene:plasmid:85668	Plasmid	Plasmid biosynthesis_regulatory_enzymes	tryptophan synthase subunit beta	Rsph17025_3887	NA	NA	NA	NA	NA	NA
gene:plasmid:135619	IS	NA	IS1216E	pRE25p51	IS1216E	IS6	None	Enterococcus faecium	1362	0
gene:plasmid:14753	Plasmid	Plasmid secretion or conjugation machinery	VirB5 secretion system component	pTET3_p08	NA	NA	NA	NA	NA	NA
gene:plasmid:28865	Plasmid	PREPIM	rep protein	pSepCH_01	NA	NA	NA	NA	NA	NA
gene:plasmid:28871	Plasmid	Plasmid relaxase and mobilization machinery	relaxase/mob	SE_p604	NA	NA	NA	NA	NA	NA
gene:plasmid:24673	Plasmid	Plasmid relaxase and mobilization machinery	mobA	ERROR	NA	NA	NA	NA	NA	NA
gene:plasmid:82832	Plasmid	Hypothetical plasmid protein	hypothetical protein	pLEW279a_p28	NA	NA	NA	NA	NA	NA
gene:plasmid:154927	Plasmid	Plasmid biosynthesis_regulatory_enzymes	FAD dependent oxidoreductase	Pden_4916	NA	NA	NA	NA	NA	NA
gene:vir:95245	Virus	NA	NA	NA	NA	NA	NA	NA	NA	NA
gene:plasmid:15663	Plasmid	Hypothetical plasmid protein	hypothetical protein	pRUM_p18	NA	NA	NA	NA	NA	NA
gene:proph:163935	Prophage	NA	hypothetical protein	EcE24377A_1780	NA	NA	NA	NA	NA	NA
gene:plasmid:91798	IS	NA	IS26	KPN_pKPN5p08188	IS26	IS6	None	Proteus vulgaris	1421	0
gene:plasmid:155275	Plasmid	PREPIM	repC	pBP1_04	NA	NA	NA	NA	NA	NA
gene:plasmid:156401	Plasmid	PTTREG	putative transcriptional repressor	pVEF223	NA	NA	NA	NA	NA	NA
gene:plasmid:28571	Plasmid	Hypothetical plasmid protein	hypothetical protein	pC194_p4	NA	NA	NA	NA	NA	NA
gene:vir:99503	Virus	NA	NA	NA	NA	NA	NA	NA	NA	NA
gene:plasmid:149987	Plasmid	Hypothetical plasmid protein	hypothetical protein	LP_RS15495	NA	NA	NA	NA	NA	NA
gene:vir:103530	Virus	NA	NA	NA	NA	NA	NA	NA	NA	NA
gene:vir:105476	Virus	NA	NA	NA	NA	NA	NA	NA	NA	NA
gene:plasmid:91011	TE	NA	transposase-like Mu	SaurJH1_2822	ISCysp10	NA	NA	Cyanothece sp.	34.2	0.62
gene:vir:104283	Virus	NA	NA	NA	NA	NA	NA	NA	NA	NA
gene:vir:4553	Virus	NA	NA	NA	NA	NA	NA	NA	NA	NA
gene:vir:101370	Virus	NA	NA	NA	NA	NA	NA	NA	NA	NA
gene:plasmid:148201	IS	NA	ISEc23	pC15-1a_045	ISEc23	IS66	None	Escherichia coli	844	0
gene:proph:159455	Prophage	NA	ParB N-terminal domain-containing protein	SPY_RS02825	NA	NA	NA	NA	NA	NA
gene:plasmid:88329	Plasmid	Hypothetical plasmid protein	hypothetical protein	KPN_pKPN3p05959	NA	NA	NA	NA	NA	NA
gene:plasmid:14332	Plasmid	Hypothetical plasmid protein	hypothetical protein	pCRP3p02	NA	NA	NA	NA	NA	NA
gene:proph:171023	Prophage	NA	prophage LambdaSa04, methyltransferase C-5	SAK_0739	NA	NA	NA	NA	NA	NA
gene:plasmid:154443	Plasmid	Plasmid stress_SOS_tox_antitox_partitioning	Mycobacterium tuberculosis msrA2	pFBAOT6.69	NA	NA	NA	NA	NA	NA
gene:plasmid:119596	TE	NA	ISMex22_Tn3	pBS228_p057	ISMex22	NA	NA	Methylobacterium extorquens	95.6	8.00E-20
gene:proph:167230	Prophage	NA	acetyltransferase	SERP1586	NA	NA	NA	NA	NA	NA
gene:plasmid:155274	Plasmid	PREPIM	repB	pBP1_03	NA	NA	NA	NA	NA	NA
gene:plasmid:158555	Plasmid	Hypothetical plasmid protein	hypothetical protein	pMG8284_03	NA	NA	NA	NA	NA	NA
gene:plasmid:123286	Plasmid ARG	Plasmid ARG	SitA	O2ColV1	NA	NA	NA	NA	NA	NA
gene:proph:167178	Prophage	NA	hypothetical protein	SERP1565	NA	NA	NA	NA	NA	NA
gene:vir:101336	Virus	NA	NA	NA	NA	NA	NA	NA	NA	NA
gene:plasmid:85110	Plasmid	Hypothetical plasmid protein	hypothetical protein	pLEW6932_p10	NA	NA	NA	NA	NA	NA
gene:plasmid:14821	TE	NA	TnpB	pCG4_p21	IS1628	NA	NA	Corynebacterium glutamicum	1409	0
gene:plasmid:152260	Plasmid	Plasmid relaxase and mobilization machinery	mobilization protein	SEA0030	NA	NA	NA	NA	NA	NA
gene:vir:5722	Virus	NA	NA	NA	NA	NA	NA	NA	NA	NA
gene:plasmid:112454	Plasmid	Plasmid relaxase and mobilization machinery	mobB	pRA2_26	NA	NA	NA	NA	NA	NA
gene:plasmid:135954	IS	NA	IS981	LACR_D09	IS981	IS3	IS3	Lactococcus lactis	502	2.00E-142
gene:plasmid:24685	TE	NA	Unknown transposase	ERROR	None	NA	NA	None	0	0
gene:plasmid:157787	Plasmid	Plasmid stress_SOS_tox_antitox_partitioning	CsbD stress response protein	LSL_RS00080	NA	NA	NA	NA	NA	NA
gene:proph:181313	Prophage	NA	minor capsid protein	SSON_2427	NA	NA	NA	NA	NA	NA
gene:proph:163572	Prophage	NA	hypothetical protein	SH2366	NA	NA	NA	NA	NA	NA
gene:plasmid:91586	TE	NA	tniB transposition protein	SNSL254_pSN254_0157	TnAs3	NA	NA	Aeromonas salmonicida	1687	0
gene:plasmid:139254	Plasmid	PREPIM	HU protein implicated in DNA rep	LSL_RS09800	NA	NA	NA	NA	NA	NA
gene:plasmid:17135	Plasmid	Plasmid stress_SOS_tox_antitox_partitioning	PrlF toxin-antitoxin protein	pMD5057_005	NA	NA	NA	NA	NA	NA
gene:proph:176068	Prophage	NA	tail assembly protein I	ECP_1184	NA	NA	NA	NA	NA	NA
gene:plasmid:28641	IS	NA	ISSau6	pETB_p49	ISSau6	IS6	None	Staphylococcus aureus	1314	0
gene:vir:108717	Virus	NA	NA	NA	NA	NA	NA	NA	NA	NA
gene:plasmid:123280	IS	NA	IS1G	O2ColV198	IS1G	IS1	None	Escherichia coli	539	8.00E-154
gene:plasmid:87729	Plasmid	PREPIM	replicase	PsycPRwf_2392	NA	NA	NA	NA	NA	NA
gene:plasmid:16980	TE	NA	TnpA	R46_053	IS26	NA	NA	Proteus vulgaris	1509	0
gene:plasmid:90766	Plasmid	Plasmid biosynthesis_regulatory_enzymes	cytochrome c oxidase	Mflv_5341	NA	NA	NA	NA	NA	NA
gene:vir:3429	Virus	NA	NA	NA	NA	NA	NA	NA	NA	NA
gene:plasmid:13200	Plasmid	PTTREG	winged helix-turn-helix domain-containing protein	BT_RS24215	NA	NA	NA	NA	NA	NA
gene:vir:1115	Virus	NA	NA	NA	NA	NA	NA	NA	NA	NA
gene:plasmid:90625	TE	NA	TnAs3	Bcep1808_7236	TnAs3	NA	NA	Aeromonas salmonicida	1195	0
gene:plasmid:14518	IS	NA	IS256 family transposase	PCP06	ISCp1	IS256	None	Clostridium perfringens	52	3.00E-07
gene:plasmid:147237	Plasmid	PREPIM	repA	YPN_MT0046	NA	NA	NA	NA	NA	NA
gene:vir:2195	Virus	NA	NA	NA	NA	NA	NA	NA	NA	NA
gene:plasmid:88327	IS	NA	IS1X2	KPN_pKPN3p05957	IS1X2	IS1	None	Escherichia vulneris	952	0
gene:proph:163480	Prophage	NA	transposase for Tn552	SH1760	NA	NA	NA	NA	NA	NA
gene:vir:747	Virus	NA	NA	NA	NA	NA	NA	NA	NA	NA
gene:proph:181134	Prophage	NA	hypothetical protein	UTI89_C5118	NA	NA	NA	NA	NA	NA
gene:proph:163584	Prophage	NA	hypothetical protein	SH2339	NA	NA	NA	NA	NA	NA
gene:plasmid:14547	Plasmid	Plasmid stress_SOS_tox_antitox_partitioning	ImmA/IrrE family metallo-endopeptidase toxin-antitoxin	CPE_RS00150	NA	NA	NA	NA	NA	NA
gene:proph:173888	Prophage	NA	bacteriophage protein	STY1057	NA	NA	NA	NA	NA	NA
gene:plasmid:124922	Plasmid	Plasmid transposition_recombination_integration	recombinase	SSP_RS12315	NA	NA	NA	NA	NA	NA
gene:plasmid:150762	Plasmid	Plasmid virulence and pathogenicity domain	dmpG	Pnap_4142	NA	NA	NA	NA	NA	NA
gene:plasmid:117983	Plasmid	PTTREG	XRE transcription regulator	Mmcs_5594	NA	NA	NA	NA	NA	NA
gene:plasmid:109669	Plasmid ARG	Plasmid ARG	dihydropteroate synthase	p9123p1	NA	NA	NA	NA	NA	NA
gene:plasmid:15865	TE	NA	TnsA	R721_29	ISPpr10	NA	NA	Photobacterium profundum	34.2	0.35
gene:plasmid:21133	Plasmid	Plasmid biosynthesis_regulatory_enzymes	PrpF SCFA degradation	RS_RS17725	NA	NA	NA	NA	NA	NA
rep7_3_CDS1(pCW7)_J03323	Plasmid replicon	Plasmid replicon	NA	NA	NA	NA	NA	NA	NA	NA
gene:plasmid:117836	Plasmid ARG	Plasmid ARG	aminoglycoside resistance protein	SC051	NA	NA	NA	NA	NA	NA
gene:plasmid:158883	Plasmid	Unclassified plasmid gene	None	ERROR	NA	NA	NA	NA	NA	NA
gene:plasmid:129656	Plasmid	Plasmid stress_SOS_tox_antitox_partitioning	type II toxin-antitoxin system RelE/ParE family toxin	ND095	NA	NA	NA	NA	NA	NA
gene:vir:6625	Virus	NA	NA	NA	NA	NA	NA	NA	NA	NA
gene:plasmid:85103	Plasmid	Hypothetical plasmid protein	hypothetical protein	pLEW6932_p42	NA	NA	NA	NA	NA	NA
gene:plasmid:17358	IS	NA	ISS1X	pBL1_p6	ISS1X	IS6	None	Lactococcus lactis	1334	0
gene:plasmid:151537	Plasmid	Plasmid relaxase and mobilization machinery	recombinase/relaxase protein	pSHaeC11	NA	NA	NA	NA	NA	NA
gene:proph:175673	Prophage	NA	phage protein	MGAS10270_Spy1888	NA	NA	NA	NA	NA	NA
gene:plasmid:19759	Plasmid	PREPIM	RepU	pBC16_p4	NA	NA	NA	NA	NA	NA
gene:plasmid:154995	Plasmid	Plasmid biosynthesis_regulatory_enzymes	transketolase, central region	Pden_4984	NA	NA	NA	NA	NA	NA
gene:plasmid:10571	Plasmid ARG	Plasmid ARG	tetracycline resistance regulatory protein TetR	pRAS32_05	NA	NA	NA	NA	NA	NA
gene:plasmid:151012	IS	NA	IS15DI	pMUR050_003	IS15DI	IS6	None	Salmonella panama	1390	0
gene:plasmid:28625	Plasmid	Hypothetical plasmid protein	hypothetical protein	pETB_p33	NA	NA	NA	NA	NA	NA
gene:plasmid:87117	TE	NA	tnpA1-ISLL6	pGdh442_36	IS-LL6	NA	NA	Lactococcus lactis	172	2.00E-43
gene:plasmid:151665	Plasmid	PREPIM	repA	pCC2228-3_01	NA	NA	NA	NA	NA	NA
gene:vir:105351	Virus	NA	NA	NA	NA	NA	NA	NA	NA	NA
gene:plasmid:135146	Plasmid	PTTREG	tRNA	TM1040_R0060	NA	NA	NA	NA	NA	NA
gene:plasmid:15463	Plasmid	Plasmid biosynthesis_regulatory_enzymes	hydroxylase	pAM373_p37	NA	NA	NA	NA	NA	NA
gene:plasmid:142772	IS	NA	ISBlo8	AAur_pTC20126	ISBlo8	IS256	None	Bifidobacterium longum	79.8	1.00E-14
gene:plasmid:10521	Plasmid	Unclassified plasmid gene	unknown	pRAY_0010	NA	NA	NA	NA	NA	NA
gene:plasmid:125553	Plasmid	Plasmid stress_SOS_tox_antitox_partitioning	YafQ toxin-antitoxin	Ajs_4250	NA	NA	NA	NA	NA	NA
gene:plasmid:135971	Plasmid	Plasmid relaxase and mobilization machinery	TraD	LACR_D26	NA	NA	NA	NA	NA	NA
gene:plasmid:91003	IS	NA	IS257-3	SaurJH1_2817	IS257-3	IS6	None	Staphylococcus aureus	1338	0
gene:vir:6082	Virus	NA	NA	NA	NA	NA	NA	NA	NA	NA
gene:vir:102952	Virus	NA	NA	NA	NA	NA	NA	NA	NA	NA
gene:plasmid:24442	Plasmid	Hypothetical plasmid protein	hypothetical protein	HCM2.0120c	NA	NA	NA	NA	NA	NA
gene:plasmid:130463	IS	NA	ISSstl1	Xaut_4822	ISSst1	IS3	IS407	Sagittula stellata	85.7	2.00E-17
gene:plasmid:25255	IS	NA	IS100kyp	pWR501_0129	IS100kyp	IS21	None	Yersinia pseudotuberculosis	1842	0
gene:plasmid:14933	IS	NA	IS1249	pTP10_p05	IS1249	IS256	IS1249	Corynebacterium xerosis	2397	0
rep21_2_rep(pNVH01)_AJ512814.1	Plasmid replicon	Plasmid replicon	NA	NA	NA	NA	NA	NA	NA	NA
gene:plasmid:19778	Plasmid	Hypothetical plasmid protein	hypothetical protein	pCU1p1	NA	NA	NA	NA	NA	NA
gene:proph:163915	IS	NA	lysis protein S	EcE24377A_1763	ISEc8	IS66	None	Escherichia coli	81.8	5.00E-16
gene:vir:101344	Virus	NA	NA	NA	NA	NA	NA	NA	NA	NA
gene:proph:179715	Prophage	NA	Phage-related DNA helicase	M6_Spy1149	NA	NA	NA	NA	NA	NA
gene:vir:3851	Virus	NA	NA	NA	NA	NA	NA	NA	NA	NA
gene:plasmid:18175	Plasmid	PTTREG	Mer-R transcriptional regulator	pSD10p25	NA	NA	NA	NA	NA	NA
gene:plasmid:16068	Plasmid	PREPIM	Mok plasmid maintenance protein	p165897_139	NA	NA	NA	NA	NA	NA
gene:plasmid:28722	IS	NA	IS257R2	VRA0006	IS257R2	IS6	None	Staphylococcus aureus	1338	0
gene:plasmid:97798	Plasmid ARG	Plasmid ARG	tetO	pTet_p01	NA	NA	NA	NA	NA	NA
gene:vir:108965	Virus	NA	NA	NA	NA	NA	NA	NA	NA	NA
gene:proph:181306	Prophage	NA	prophage tail protein	SSON_2420	NA	NA	NA	NA	NA	NA
gene:plasmid:147498	Plasmid	Unclassified plasmid gene	unknown protein	Shewana3_4301	NA	NA	NA	NA	NA	NA
gene:plasmid:84412	Plasmid	Plasmid stress_SOS_tox_antitox_partitioning	Excl1 protein	KPN_pKPN6p09259	NA	NA	NA	NA	NA	NA
gene:plasmid:125010	Plasmid	Hypothetical plasmid protein	hypothetical protein	pnf2110	NA	NA	NA	NA	NA	NA
gene:plasmid:148208	Plasmid	Unclassified plasmid gene	YihA	pC15-1a_095	NA	NA	NA	NA	NA	NA
gene:proph:172543	Prophage	NA	division inhibition protein DicB	ECs_2768	NA	NA	NA	NA	NA	NA
gene:plasmid:155338	Plasmid ARG	Plasmid ARG	arsenate reductase	pSA1379_17	NA	NA	NA	NA	NA	NA
gene:proph:161188	Prophage	NA	hypothetical protein	Amet_4034	NA	NA	NA	NA	NA	NA
gene:vir:101419	Virus	NA	NA	NA	NA	NA	NA	NA	NA	NA
gene:plasmid:145999	IS	NA	IS1216E	pVEF1_041	IS1216E	IS6	None	Enterococcus faecium	1354	0
gene:vir:6704	Virus	NA	NA	NA	NA	NA	NA	NA	NA	NA
gene:vir:95286	Virus	NA	NA	NA	NA	NA	NA	NA	NA	NA
gene:plasmid:18171	Plasmid	Plasmid ARG	MC21	pSD10p21	NA	NA	NA	NA	NA	NA
gene:plasmid:90629	TE	NA	ISPa38-Tn3	Bcep1808_7240	ISPa38	NA	NA	Pseudomonas aeruginosa	345	1.00E-95
ICEberg|87|ICESpn9409|GenBank|FR671418|1..22765	ICE	NA	NA	NA	NA	NA	NA	NA	NA	NA
gene:proph:184725	IS	NA	IS200/IS605 family transposase	LREU_RS07110	ISStin10	IS200/IS605	IS200	Streptococcus iniae	180	1.00E-45
gene:plasmid:154816	Plasmid	Plasmid virulence and pathogenicity domain	PaaZ degradation protein	Pden_4804	NA	NA	NA	NA	NA	NA
gene:plasmid:24457	Plasmid	Plasmid relaxase and mobilization machinery	MbeA mobilization protein	pK_p1	NA	NA	NA	NA	NA	NA
ICEberg|331|ICESpnH19A6-1|GenBank|CP000936|1302035..1322918	ICE	NA	NA	NA	NA	NA	NA	NA	NA	NA
gene:plasmid:18174	Plasmid ARG	Plasmid ARG	putative integral membrane transporter	pSD10p24	NA	NA	NA	NA	NA	NA
gene:plasmid:20772	Plasmid	Plasmid biosynthesis_regulatory_enzymes	dihyrolipoamide dehydrogenase-like protein	pADP-1_p033	NA	NA	NA	NA	NA	NA
gene:vir:6444	Virus	NA	NA	NA	NA	NA	NA	NA	NA	NA
gene:plasmid:93527	Plasmid	PREPIM	replication initiation protein	Rsph17025_4401	NA	NA	NA	NA	NA	NA
gene:proph:176766	Prophage	NA	endodeoxyribonuclease RUS	APECO1_239	NA	NA	NA	NA	NA	NA
gene:plasmid:153821	Plasmid	PREPIM	oriU	D763_p2047	NA	NA	NA	NA	NA	NA
gene:plasmid:145644	Plasmid	PTTREG	DNA binding response regulator	Manual	NA	NA	NA	NA	NA	NA
gene:plasmid:14875	Plasmid	Plasmid transposition_recombination_integration	recombinase protein	pB85766_05	NA	NA	NA	NA	NA	NA
gene:plasmid:147481	Plasmid	Plasmid biosynthesis_regulatory_enzymes	alkylhydroperoxidase�	Shewana3_4328	NA	NA	NA	NA	NA	NA
gene:plasmid:121463	Plasmid	PREPIM	repY	LH0193	NA	NA	NA	NA	NA	NA
gene:proph:162935	Prophage	NA	Ps108 protein	llmg_0048	NA	NA	NA	NA	NA	NA
gene:plasmid:24789	Plasmid	Unclassified plasmid gene	None	ERROR	NA	NA	NA	NA	NA	NA
gene:vir:3436	Virus	NA	NA	NA	NA	NA	NA	NA	NA	NA
gene:plasmid:139622	Plasmid	Hypothetical plasmid protein	hypothetical protein	O2R_71	NA	NA	NA	NA	NA	NA
gene:plasmid:13199	Plasmid	Hypothetical plasmid protein	hypothetical protein	BT_RS24210	NA	NA	NA	NA	NA	NA
gene:plasmid:16978	Plasmid ARG	Plasmid ARG	Sul1 dihydropteroate synthase	R46_051	NA	NA	NA	NA	NA	NA
gene:plasmid:151639	Plasmid	PREPIM	repU	pSES22_01	NA	NA	NA	NA	NA	NA
gene:plasmid:91659	Plasmid	PTTREG	LysR family transcriptional regulator	SNSL254_pSN254_0041	NA	NA	NA	NA	NA	NA
gene:proph:169129	Prophage	NA	tail protein	SBO_1389	NA	NA	NA	NA	NA	NA
gene:vir:107094	Virus	NA	NA	NA	NA	NA	NA	NA	NA	NA
gene:plasmid:14695	Plasmid ARG	Plasmid ARG	hypothetical protein	CE3P025	NA	NA	NA	NA	NA	NA
gene:plasmid:87388	Plasmid	Unclassified plasmid gene	YolD protein, functionally uncharacterized	SaurJH9_2743	NA	NA	NA	NA	NA	NA
gene:plasmid:139643	Plasmid	Plasmid ARG	GNAT	O2R_118	NA	NA	NA	NA	NA	NA
gene:plasmid:93366	Plasmid	Hypothetical plasmid protein	hypothetical protein	pLEW279b_p17	NA	NA	NA	NA	NA	NA
gene:plasmid:117673	TE	NA	TnAs3	SC024	TnAs3	NA	NA	Aeromonas salmonicida	2553	0
gene:plasmid:24428	Plasmid	Plasmid biosynthesis_regulatory_enzymes	putative DNA modification methylase	HCM2.0104c	NA	NA	NA	NA	NA	NA
gene:proph:182951	Prophage	NA	phage tail tape measure protein	EcHS_A0946	NA	NA	NA	NA	NA	NA
gene:vir:93920	Virus	NA	NA	NA	NA	NA	NA	NA	NA	NA
gene:plasmid:117759	Plasmid ARG	Plasmid ARG	aminoglycoside resistance protein	SC053	NA	NA	NA	NA	NA	NA
gene:plasmid:87487	IS	NA	IS100kyp	YPE_4316	IS100kyp	IS21	None	Yersinia pseudotuberculosis	2028	0
gene:plasmid:17225	Plasmid	Plasmid ARG	cop protein	pMRC01_064	NA	NA	NA	NA	NA	NA
gene:plasmid:138740	Plasmid	Plasmid biosynthesis_regulatory_enzymes	Glutathione-dependent formaldehyde dehydrogenase	SPOA0272	NA	NA	NA	NA	NA	NA
gene:plasmid:147483	Plasmid	Plasmid biosynthesis_regulatory_enzymes	Diguanylate cyclase with GAF sensor	Shewana3_4330	NA	NA	NA	NA	NA	NA
gene:plasmid:20572	TE	NA	TnpA1	D786_p106	ISPre1	NA	NA	Pseudomonas resinovorans	1945	0
gene:proph:176457	Prophage	NA	hypothetical protein	NWMN_0295	NA	NA	NA	NA	NA	NA
gene:proph:168819	Prophage	NA	transposase and inactivated derivative	RPD_1990	NA	NA	NA	NA	NA	NA
gene:plasmid:29010	Plasmid	PREPIM	rep protein	Q172_2	NA	NA	NA	NA	NA	NA
gene:plasmid:151090	Plasmid	Unclassified plasmid gene	unknown protein	SAUSA300_pUSA010002	NA	NA	NA	NA	NA	NA
gene:vir:102931	Virus	NA	NA	NA	NA	NA	NA	NA	NA	NA
gene:plasmid:13205	Plasmid	Plasmid biosynthesis_regulatory_enzymes	GOX2515	BT_RS24240	NA	NA	NA	NA	NA	NA
gene:plasmid:15196	IS	NA	ISDra1	DR_B0117	ISDra1	IS4	IS10	Deinococcus radiodurans	1855	0
gene:proph:170198	Prophage	NA	hypothetical protein	ELI_00770	NA	NA	NA	NA	NA	NA
gene:proph:181295	Prophage	NA	None	SSON_2409	NA	NA	NA	NA	NA	NA
gene:proph:179395	Prophage	NA	hypothetical protein	c0939	NA	NA	NA	NA	NA	NA
gene:proph:184775	Prophage	NA	hypothetical protein	LREU_RS04445	NA	NA	NA	NA	NA	NA
gene:plasmid:84390	Plasmid	Plasmid secretion or conjugation machinery	TrbJ conjugal transfer protein	pMATVM7_21	NA	NA	NA	NA	NA	NA
gene:proph:168363	Prophage	NA	phage integrase	Psyc_0479	NA	NA	NA	NA	NA	NA
gene:plasmid:148437	IS	NA	ISTth4	TTH_RS10640	ISTth4	IS256	None	Thermus thermophilus	2420	0
gene:plasmid:14967	Plasmid	Plasmid stress_SOS_tox_antitox_partitioning	GcrD glutaredoxin stress protein	pTP10_p46	NA	NA	NA	NA	NA	NA
gene:proph:171017	Prophage	NA	prophage LambdaSa04, terminase, large subunit	SAK_0742	NA	NA	NA	NA	NA	NA
gene:vir:3432	Virus	NA	NA	NA	NA	NA	NA	NA	NA	NA
gene:plasmid:24611	Plasmid	Plasmid stress_SOS_tox_antitox_partitioning	nac nitrogen utilization stress response protein	R27_p147	NA	NA	NA	NA	NA	NA
gene:plasmid:109626	Plasmid	PREPIM	replication protein	pMG8281_01	NA	NA	NA	NA	NA	NA
gene:plasmid:15590	Plasmid	Plasmid stress_SOS_tox_antitox_partitioning	PDDEXK DNA recombination and repair protein	EF_B0008	NA	NA	NA	NA	NA	NA
gene:plasmid:83767	TE	NA	TnAs3	YpIP275_pIP1202_0165	TnAs3	NA	NA	Aeromonas salmonicida	3402	0
ICEberg|191|10270-RD.2|GenBank|CP000260|1312338..1346637	ICE	NA	NA	NA	NA	NA	NA	NA	NA	NA
gene:vir:103660	Virus	NA	NA	NA	NA	NA	NA	NA	NA	NA
gene:plasmid:145675	Plasmid	Unclassified plasmid gene	unknown protein	Pcryo_2491	NA	NA	NA	NA	NA	NA
gene:proph:179392	Prophage	NA	hypothetical protein	c0940	NA	NA	NA	NA	NA	NA
gene:plasmid:19726	Plasmid	PREPIM	repA6	D742_p2094	NA	NA	NA	NA	NA	NA
gene:plasmid:84427	Plasmid	Plasmid stress_SOS_tox_antitox_partitioning	Lys colicin precursor protein for cytotoxins	SSON_PB03	NA	NA	NA	NA	NA	NA
gene:plasmid:85127	Plasmid	Plasmid transposition_recombination_integration	Satphylococcus pSERP site-specific recombinase	pLEW6932_p21	NA	NA	NA	NA	NA	NA
gene:plasmid:126349	Plasmid	PREPIM	rep protein	PPI1_p33	NA	NA	NA	NA	NA	NA
gene:proph:181707	Prophage	NA	phage protein	M28_Spy1854	NA	NA	NA	NA	NA	NA
gene:plasmid:151232	TE	NA	IS629-like transposase with group II intron	pCoo081	IS1203	NA	NA	Escherichia coli	906	0
gene:proph:163811	Prophage	NA	hypothetical protein	EcE24377A_0993	NA	NA	NA	NA	NA	NA
gene:plasmid:117984	Plasmid	Plasmid biosynthesis_regulatory_enzymes	NUDIX hydrolase enzyme	Mmcs_5595	NA	NA	NA	NA	NA	NA
gene:proph:172467	Prophage	NA	phage prohead protease	ECs_1633	NA	NA	NA	NA	NA	NA
gene:proph:177487	Prophage	NA	tail component of prophage CP-933K	Z0976	NA	NA	NA	NA	NA	NA
gene:plasmid:150073	Plasmid ARG	Plasmid ARG	Oxa-2 beta-lactamase precursor	pB8_032	NA	NA	NA	NA	NA	NA
gene:proph:176781	Prophage	NA	lambda prophage Bor protein	APECO1_244	NA	NA	NA	NA	NA	NA
gene:proph:179482	Prophage	NA	hypothetical protein	c3196	NA	NA	NA	NA	NA	NA
gene:plasmid:158161	Plasmid ARG	Plasmid ARG	TetR/AcrR family transcriptional regulator	RER_RS01145	NA	NA	NA	NA	NA	NA
gene:plasmid:19402	Plasmid	Plasmid stress_SOS_tox_antitox_partitioning	yacB heat stress response protein	ERROR	NA	NA	NA	NA	NA	NA
gene:plasmid:19576	Plasmid	Plasmid secretion or conjugation machinery	ygfA peptidoglycan cleavage near T4SS	D616_p97001	NA	NA	NA	NA	NA	NA
gene:proph:163564	Prophage	NA	phage terminase large subunit	SH2358	NA	NA	NA	NA	NA	NA
gene:plasmid:17265	Plasmid	Unclassified plasmid gene	unknown protein	pSRQ900_02	NA	NA	NA	NA	NA	NA
gene:plasmid:85129	Plasmid	Plasmid stress_SOS_tox_antitox_partitioning	CstR sulfide stress protein	pLEW6932_p18	NA	NA	NA	NA	NA	NA
gene:proph:176733	Prophage	NA	minor tail protein	APECO1_2018	NA	NA	NA	NA	NA	NA
gene:proph:169078	IS	NA	IS1 ORF2	SBO_4162	IS1F	IS1	None	Escherichia coli	975	0
gene:vir:104426	Virus	NA	NA	NA	NA	NA	NA	NA	NA	NA
gene:plasmid:30133	Plasmid	Unclassified plasmid gene	Putative Cac DNA binding protein	pIE1130p05	NA	NA	NA	NA	NA	NA
gene:vir:95350	Virus	NA	NA	NA	NA	NA	NA	NA	NA	NA
gene:vir:5720	Virus	NA	NA	NA	NA	NA	NA	NA	NA	NA
rep20_6_repA(SAP059A)_GQ900480.1	Plasmid replicon	Plasmid replicon	NA	NA	NA	NA	NA	NA	NA	NA
gene:vir:101415	Virus	NA	NA	NA	NA	NA	NA	NA	NA	NA
gene:plasmid:15266	TE	NA	TnpB accessory system	pUO1_04	IS1071	NA	NA	Alcaligenes sp.	5737	0
gene:proph:176862	Prophage	NA	hypothetical protein	APECO1_4197	NA	NA	NA	NA	NA	NA
gene:plasmid:155313	Plasmid ARG	Plasmid ARG	putative magnesium transporter CorA	pRH45II_p12	NA	NA	NA	NA	NA	NA
gene:proph:182996	Prophage	NA	phage NinH protein	EcHS_A0301	NA	NA	NA	NA	NA	NA
ICEberg|165|ICE6094|GenBank|FR670347|1..61030	ICE	NA	NA	NA	NA	NA	NA	NA	NA	NA
gene:proph:167243	Prophage	NA	hypothetical protein	SERP1553	NA	NA	NA	NA	NA	NA
ICEberg|366|ICESpnN24|GenBank|EU676246|1..359	ICE	NA	NA	NA	NA	NA	NA	NA	NA	NA
gene:proph:182861	Prophage	NA	phage protein	MGAS2096_Spy0557	NA	NA	NA	NA	NA	NA
gene:vir:1923	Virus	NA	NA	NA	NA	NA	NA	NA	NA	NA
gene:plasmid:14740	Plasmid	Plasmid secretion or conjugation machinery	VirB4 secretion system protein	pAG1_p14	NA	NA	NA	NA	NA	NA
gene:plasmid:28575	Plasmid ARG	Plasmid ARG	tetracycline resistance protein	pKH6_p2	NA	NA	NA	NA	NA	NA
gene:plasmid:19733	IS	NA	IS1R	D742_p2115	IS1R	IS1	None	Escherichia coli	547	3.00E-156
gene:plasmid:124923	Plasmid	Unclassified plasmid gene	unknown protein	SSP_RS12320	NA	NA	NA	NA	NA	NA
gene:proph:174191	Prophage	NA	hypothetical protein	CKL_2620	NA	NA	NA	NA	NA	NA
gene:plasmid:151029	IS	NA	IS15DI	pMUR050_023	IS15DI	IS6	None	Salmonella panama	1390	0
gene:plasmid:85091	Plasmid	PREPIM	replication initiation protein	pLEW6932_p45	NA	NA	NA	NA	NA	NA
gene:plasmid:85826	Plasmid	Plasmid transposition_recombination_integration	Site-specific integrase	Rsph17025_3738	NA	NA	NA	NA	NA	NA
gene:plasmid:24702	Plasmid	PTTREG	ycjA plasmid repressor	ERROR	NA	NA	NA	NA	NA	NA
gene:proph:162991	Prophage	NA	hypothetical protein	llmg_0814	NA	NA	NA	NA	NA	NA
gene:proph:180409	Prophage	NA	hypothetical protein	spyM18_0358	NA	NA	NA	NA	NA	NA
gene:plasmid:147544	Plasmid	Plasmid secretion or conjugation machinery	VirD2 T4SS component	pTet_35	NA	NA	NA	NA	NA	NA
gene:proph:162031	Prophage	NA	phiETA ORF60-like protein	SAV0908	NA	NA	NA	NA	NA	NA
gene:plasmid:17007	TE	NA	TnpA2	pIP843_p1	ISEcp1	NA	NA	Escherichia coli	2456	0
gene:plasmid:19639	Plasmid	Plasmid non_conjugative efflux_transport	ybjA membrane protein	D742_p2037	NA	NA	NA	NA	NA	NA
gene:plasmid:119574	Plasmid ARG	Plasmid ARG	transcriptional regulator MerD	pBS228_p054	NA	NA	NA	NA	NA	NA
gene:vir:108969	Virus	NA	NA	NA	NA	NA	NA	NA	NA	NA
gene:vir:6985	Virus	NA	NA	NA	NA	NA	NA	NA	NA	NA
gene:plasmid:151536	Plasmid	Plasmid relaxase and mobilization machinery	mobilization protein	pSHaeC10	NA	NA	NA	NA	NA	NA
gene:plasmid:158902	Plasmid	Unclassified plasmid gene	None	ERROR	NA	NA	NA	NA	NA	NA
gene:plasmid:19500	Plasmid	Plasmid secretion or conjugation machinery	pilK motilitation and chemotaxis protein	ERROR	NA	NA	NA	NA	NA	NA
gene:proph:160246	Prophage	NA	hypothetical protein	SAOUHSC_02237	NA	NA	NA	NA	NA	NA
gene:proph:159053	Prophage	NA	putative tail fiber assembly protein TfaE	b1156	NA	NA	NA	NA	NA	NA
gene:plasmid:93375	Plasmid	Plasmid biosynthesis_regulatory_enzymes	Type III restriction endonuclease	pLEW279b_p15	NA	NA	NA	NA	NA	NA
gene:plasmid:91655	Plasmid	Hypothetical plasmid protein	hypothetical protein	SNSL254_pSN254_0034	NA	NA	NA	NA	NA	NA
gene:plasmid:92509	Plasmid	Hypothetical plasmid protein	hypothetical protein	Swit_4904	NA	NA	NA	NA	NA	NA
gene:plasmid:15547	IS	NA	IS256 family transposase	EF_RS16420	IS256	IS256	None	Staphylococcus aureus	2325	0
gene:vir:7055	Virus	NA	NA	NA	NA	NA	NA	NA	NA	NA
gene:proph:176059	Prophage	NA	minor tail protein Z	ECP_1175	NA	NA	NA	NA	NA	NA
IncA/C2_1__JN157804	Plasmid replicon	Plasmid replicon	NA	NA	NA	NA	NA	NA	NA	NA
gene:plasmid:84597	Plasmid	PREPIM	repA	SF0157_p04	NA	NA	NA	NA	NA	NA
gene:vir:106564	Virus	NA	NA	NA	NA	NA	NA	NA	NA	NA
gene:plasmid:82863	Plasmid	PREPIM	replication initiation protein	pLEW279a_p14	NA	NA	NA	NA	NA	NA
gene:proph:182953	Prophage	NA	phage late control gene D protein	EcHS_A0948	NA	NA	NA	NA	NA	NA
gene:plasmid:30148	Plasmid ARG	Plasmid ARG	putative lincosamide nucleotidyltransferase	pIE1115p08	NA	NA	NA	NA	NA	NA
gene:vir:3472	Virus	NA	NA	NA	NA	NA	NA	NA	NA	NA
gene:proph:167991	IS	NA	transposase IS100	YPTB1808	IS100kyp	IS21	None	Yersinia pseudotuberculosis	2028	0
gene:proph:182641	Prophage	NA	membrane-bound lytic transglycosylase F	SF2605	NA	NA	NA	NA	NA	NA
gene:vir:2051	Virus	NA	NA	NA	NA	NA	NA	NA	NA	NA
gene:plasmid:136316	Plasmid	Plasmid stress_SOS_tox_antitox_partitioning	bacteriocin UviB	CPR_B0002	NA	NA	NA	NA	NA	NA
gene:plasmid:17141	Plasmid	Plasmid biosynthesis_regulatory_enzymes	rRNA methylase regulatory protein	pTE44_p1	NA	NA	NA	NA	NA	NA
gene:vir:96210	Virus	NA	NA	NA	NA	NA	NA	NA	NA	NA
gene:plasmid:129991	Plasmid	Plasmid stress_SOS_tox_antitox_partitioning	PemK toxin-antitoxin	p256_03	NA	NA	NA	NA	NA	NA
gene:vir:105342	Virus	NA	NA	NA	NA	NA	NA	NA	NA	NA
gene:proph:180541	Prophage	NA	hypothetical protein	spyM18_1285	NA	NA	NA	NA	NA	NA
gene:plasmid:123330	Plasmid	Plasmid stress_SOS_tox_antitox_partitioning	GlcNAc transferase hypertonic stress response	O2ColV27	NA	NA	NA	NA	NA	NA
gene:plasmid:15399	Plasmid	PREPIM	Putative plasmid maintenance protein	R751p47	NA	NA	NA	NA	NA	NA
gene:plasmid:84226	Plasmid	Plasmid stress_SOS_tox_antitox_partitioning	phosphate-starvation-inducible PsiE protein stress	OANT_RS23005	NA	NA	NA	NA	NA	NA
gene:vir:96163	Virus	NA	NA	NA	NA	NA	NA	NA	NA	NA
IncN_1__AY046276	Plasmid replicon	Plasmid replicon	NA	NA	NA	NA	NA	NA	NA	NA
gene:plasmid:134556	Plasmid	PTTREG	tRNA	TM1040_R0065	NA	NA	NA	NA	NA	NA
gene:plasmid:84545	Plasmid	PREPIM	repA1 regulator	D616_p81113	NA	NA	NA	NA	NA	NA
gene:vir:94014	Virus	NA	NA	NA	NA	NA	NA	NA	NA	NA
gene:proph:181423	Prophage	NA	hypothetical protein	USA300HOU_1981	NA	NA	NA	NA	NA	NA
gene:plasmid:155310	IS	NA	ISLpl3	pRH45II_p09	ISLpl3	IS5	IS427	Lactobacillus plantarum	841	0
gene:plasmid:130626	Plasmid ARG	Plasmid ARG	hypothetical protein	pKB1_p046	NA	NA	NA	NA	NA	NA
gene:vir:95806	Virus	NA	NA	NA	NA	NA	NA	NA	NA	NA
gene:vir:107099	Virus	NA	NA	NA	NA	NA	NA	NA	NA	NA
gene:plasmid:87036	TE	NA	TnpA	pK214_p33	IS1216E	NA	NA	Enterococcus faecium	1360	0
gene:plasmid:84615	IS	NA	IS30D	SF0157_p76	IS30D	IS30	None	Escherichia coli	2276	0
gene:proph:181047	Prophage	NA	phage baseplate assembly protein	UTI89_C0926	NA	NA	NA	NA	NA	NA
gene:vir:108492	Virus	NA	NA	NA	NA	NA	NA	NA	NA	NA
gene:proph:181046	Prophage	NA	phage protein gpI	UTI89_C0925	NA	NA	NA	NA	NA	NA
gene:proph:174244	Prophage	NA	hypothetical protein	CKL_2639	NA	NA	NA	NA	NA	NA
gene:vir:108842	Virus	NA	NA	NA	NA	NA	NA	NA	NA	NA
gene:vir:236	Virus	NA	NA	NA	NA	NA	NA	NA	NA	NA
gene:plasmid:151306	IS	NA	IS100kyp	pCoo019	IS100kyp	IS21	None	Yersinia pseudotuberculosis	1965	0
gene:plasmid:17371	Plasmid	Plasmid biosynthesis_regulatory_enzymes	matR maturase intron	pAH82_p11	NA	NA	NA	NA	NA	NA
gene:plasmid:139262	Plasmid	Plasmid stress_SOS_tox_antitox_partitioning	DNA starvation / stationary phase protection protein in stress response	LSL_RS09835	NA	NA	NA	NA	NA	NA
gene:vir:103496	Virus	NA	NA	NA	NA	NA	NA	NA	NA	NA
gene:plasmid:30896	Plasmid	PREPIM	repA	D744_p6035	NA	NA	NA	NA	NA	NA
gene:vir:102974	Virus	NA	NA	NA	NA	NA	NA	NA	NA	NA
gene:plasmid:14572	Plasmid	Plasmid stress_SOS_tox_antitox_partitioning	LuxR transcriptional regulatory in quorum sensing and stress response	CPE_RS00265	NA	NA	NA	NA	NA	NA
gene:plasmid:122396	Plasmid ARG	Plasmid ARG	tetracycline resistance protein	SAUSA300_pUSA020001	NA	NA	NA	NA	NA	NA
gene:vir:103515	Virus	NA	NA	NA	NA	NA	NA	NA	NA	NA
gene:vir:6087	Virus	NA	NA	NA	NA	NA	NA	NA	NA	NA
gene:plasmid:17458	IS	NA	IS1297	pli0049	IS1297	IS6	None	Leuconostoc mesenteroides	1346	0
gene:plasmid:154832	Plasmid	Plasmid biosynthesis_regulatory_enzymes	acyl-CoA synthetase	Pden_4820	NA	NA	NA	NA	NA	NA
gene:plasmid:152547	Plasmid	Plasmid relaxase and mobilization machinery	MoA/MobB protein	pMG8282_01	NA	NA	NA	NA	NA	NA
gene:plasmid:154547	IS	NA	ISPye33	Pden_4540	ISPye33	IS66	None	Paracoccus yeei	781	0
gene:plasmid:112748	IS	NA	IS431mec	SSP_RS12520	IS431mec	IS6	None	Staphylococcus aureus	1275	0
gene:plasmid:138692	Plasmid ARG	Plasmid ARG	multidrug resistance efflux protein Smr	pSW49_03	NA	NA	NA	NA	NA	NA
gene:vir:7222	Virus	NA	NA	NA	NA	NA	NA	NA	NA	NA
gene:proph:160958	IS	NA	transposase for insertion sequence IS100	YPN_1561	IS100kyp	IS21	None	Yersinia pseudotuberculosis	2028	0
gene:vir:103411	Virus	NA	NA	NA	NA	NA	NA	NA	NA	NA
gene:plasmid:88467	Plasmid ARG	Plasmid ARG	DNA-binding transcriptional repressor ArsR	KPN_pKPN3p05918	NA	NA	NA	NA	NA	NA
gene:plasmid:158835	Plasmid	Unclassified plasmid gene	None	ERROR	NA	NA	NA	NA	NA	NA
gene:plasmid:155033	Plasmid	Plasmid biosynthesis_regulatory_enzymes	beta-ketoadipyl CoA thiolase	Pden_5022	NA	NA	NA	NA	NA	NA
gene:plasmid:129173	TE	NA	Tn402 related protein	pKJK5_38	ISPye52	NA	NA	Paracoccus yeei	34.2	0.37
gene:plasmid:25366	IS	NA	IS1F	pWR501_0240	IS1F	IS1	None	Escherichia coli	531	2.00E-151
gene:vir:107112	Virus	NA	NA	NA	NA	NA	NA	NA	NA	NA
gene:vir:108401	Virus	NA	NA	NA	NA	NA	NA	NA	NA	NA
ICEberg|366|ICESpnN24|GenBank|EU676261|1..1026	ICE	NA	NA	NA	NA	NA	NA	NA	NA	NA
rep7b_3_SAP089A_GQ900440.1	Plasmid replicon	Plasmid replicon	NA	NA	NA	NA	NA	NA	NA	NA
gene:proph:181316	Prophage	NA	DNA packaging protein of prophage	SSON_2430	NA	NA	NA	NA	NA	NA
gene:plasmid:156368	Plasmid	PREPIM	rep protein	pVEF229	NA	NA	NA	NA	NA	NA
gene:proph:181145	Prophage	NA	minor tail protein	UTI89_C5129	NA	NA	NA	NA	NA	NA
gene:proph:169135	Prophage	NA	phage tail protein	SBO_1395	NA	NA	NA	NA	NA	NA
gene:vir:105328	Virus	NA	NA	NA	NA	NA	NA	NA	NA	NA
gene:plasmid:135663	Plasmid	Hypothetical plasmid protein	hypothetical protein	pRE25p22	NA	NA	NA	NA	NA	NA
gene:vir:80690	Virus	NA	NA	NA	NA	NA	NA	NA	NA	NA
gene:plasmid:28925	Plasmid	Hypothetical plasmid protein	hypothetical protein	SE_RS11825	NA	NA	NA	NA	NA	NA
gene:plasmid:139557	Plasmid	PTTREG	tRNA	RS_RS18470	NA	NA	NA	NA	NA	NA
gene:plasmid:145673	Plasmid	Hypothetical plasmid protein	hypothetical protein	Pcryo_2489	NA	NA	NA	NA	NA	NA
gene:proph:163801	Prophage	NA	phage protein gpU	EcE24377A_0997	NA	NA	NA	NA	NA	NA
gene:plasmid:19869	Plasmid	PREPIM	rep protein	pKYM_p1	NA	NA	NA	NA	NA	NA
gene:plasmid:24680	TE	NA	TnpR	ERROR	None	NA	NA	None	0	0
gene:proph:179404	Prophage	NA	hypothetical protein	c0958	NA	NA	NA	NA	NA	NA
gene:plasmid:90627	Plasmid	Plasmid biosynthesis_regulatory_enzymes	DNA polymerase beta subunit	Bcep1808_7238	NA	NA	NA	NA	NA	NA
gene:vir:5695	Virus	NA	NA	NA	NA	NA	NA	NA	NA	NA
gene:vir:6092	Virus	NA	NA	NA	NA	NA	NA	NA	NA	NA
gene:plasmid:139575	Plasmid	Plasmid relaxase and mobilization machinery	TraG conjugation protein	O2R_20	NA	NA	NA	NA	NA	NA
gene:plasmid:132139	Plasmid	Plasmid biosynthesis_regulatory_enzymes	matR maturase intron	LACR_C19	NA	NA	NA	NA	NA	NA
gene:plasmid:140775	Plasmid	Plasmid biosynthesis_regulatory_enzymes	glxD gluamate synthase	RHE_PE00419	NA	NA	NA	NA	NA	NA
gene:vir:103814	Virus	NA	NA	NA	NA	NA	NA	NA	NA	NA
gene:plasmid:121533	Plasmid	Plasmid virulence and pathogenicity domain	Lipoprotein	LH0179	NA	NA	NA	NA	NA	NA
repUS1__ORF(E.faeciumContig1258)_JDOE	Plasmid replicon	Plasmid replicon	NA	NA	NA	NA	NA	NA	NA	NA
gene:vir:6461	Virus	NA	NA	NA	NA	NA	NA	NA	NA	NA
gene:vir:103658	Virus	NA	NA	NA	NA	NA	NA	NA	NA	NA
gene:plasmid:26588	TE	NA	TRm17b transposase	SMa1637	ISRm17	NA	NA	Sinorhizobium meliloti	981	0
gene:plasmid:147573	Plasmid	Plasmid relaxase and mobilization machinery	TraO	SAUSA300_pUSA030023	NA	NA	NA	NA	NA	NA
gene:plasmid:132154	IS	NA	ISLIa3	LACR_C34	ISLla3	IS3	IS150	Lactococcus lactis	1739	0
gene:plasmid:14673	Plasmid	Hypothetical plasmid protein	hypothetical protein	CE3P003	NA	NA	NA	NA	NA	NA
gene:proph:184355	IS	NA	transposase	LACR_1797	IS981	IS3	IS3	Lactococcus lactis	1655	0
gene:plasmid:123302	Plasmid	Hypothetical plasmid protein	hypothetical protein	O2ColV52	NA	NA	NA	NA	NA	NA
gene:plasmid:20422	Plasmid ARG	Plasmid ARG	putative transmembrane protein	pWWO_p110	NA	NA	NA	NA	NA	NA
gene:plasmid:87054	TE	NA	Tn3_ISPa38	ESA_RS20525	ISPa38	NA	NA	Pseudomonas aeruginosa	735	0
gene:vir:80693	Virus	NA	NA	NA	NA	NA	NA	NA	NA	NA
gene:plasmid:14763	Plasmid	Hypothetical plasmid protein	hypothetical protein	pTET3_p18	NA	NA	NA	NA	NA	NA
gene:proph:182549	Prophage	NA	hypothetical protein	SAUSA300_1394	NA	NA	NA	NA	NA	NA
gene:plasmid:83806	IS	NA	IS26	YpIP275_pIP1202_0068	IS26	IS6	None	Proteus vulgaris	1433	0
gene:plasmid:17787	Plasmid	Hypothetical plasmid protein	hypothetical protein	msl9347	NA	NA	NA	NA	NA	NA
gene:plasmid:123355	IS	NA	ISEc37	O2ColV81	ISEc37	IS91	None	Escherichia coli	559	1.00E-159
gene:plasmid:84544	Plasmid	Hypothetical plasmid protein	hypothetical protein	D616_p81112	NA	NA	NA	NA	NA	NA
gene:plasmid:124920	Plasmid	Plasmid biosynthesis_regulatory_enzymes	acyl-CoA-thioesterase	SSP_RS12305	NA	NA	NA	NA	NA	NA
gene:plasmid:124053	Plasmid	Plasmid secretion or conjugation machinery	FtsK/SpoIIIE domain-containing protein DNA translocation	pCPF4969_18	NA	NA	NA	NA	NA	NA
gene:plasmid:82852	Plasmid	Hypothetical plasmid protein	hypothetical protein	pLEW279a_p03	NA	NA	NA	NA	NA	NA
gene:plasmid:135703	Plasmid	Plasmid transposition_recombination_integration	recombinase protein	LVIS_RS23005	NA	NA	NA	NA	NA	NA
gene:vir:103540	Virus	NA	NA	NA	NA	NA	NA	NA	NA	NA
gene:proph:173307	Prophage	NA	hypothetical protein	SaurJH1_1042	NA	NA	NA	NA	NA	NA
gene:plasmid:15670	Plasmid	Plasmid non_conjugative efflux_transport	ABC transporter binding protein	pRUM_p25	NA	NA	NA	NA	NA	NA
gene:plasmid:14838	Plasmid	Plasmid transposition_recombination_integration	XerD recombinase	pK43_07	NA	NA	NA	NA	NA	NA
gene:proph:175659	Prophage	NA	DNA integration/recombination/inversion protein	MGAS10270_Spy1874	NA	NA	NA	NA	NA	NA
gene:plasmid:14953	Plasmid	Plasmid stress_SOS_tox_antitox_partitioning	YtpH Corynebacterium striatum stress protein	pTP10_p28	NA	NA	NA	NA	NA	NA
gene:plasmid:17276	Plasmid	Hypothetical plasmid protein	hypothetical protein	pSRQ800_02	NA	NA	NA	NA	NA	NA
gene:plasmid:123323	IS	NA	IS640	O2ColV20	IS640	IS21	None	Shigella sonnei	626	6.00E-180
gene:plasmid:85931	Plasmid	Plasmid transposition_recombination_integration	Integrase core domain protein	Rsph17025_3560	NA	NA	NA	NA	NA	NA
gene:vir:4036	Virus	NA	NA	NA	NA	NA	NA	NA	NA	NA
gene:plasmid:119372	Plasmid ARG	Plasmid ARG	cadmium resistance regulatory protein	pAG6_06	NA	NA	NA	NA	NA	NA
gene:proph:163931	Prophage	NA	phage O family protein	EcE24377A_1775	NA	NA	NA	NA	NA	NA
gene:plasmid:139655	Plasmid	Plasmid relaxase and mobilization machinery	TraA	O2R_46	NA	NA	NA	NA	NA	NA
gene:plasmid:91787	IS	NA	IS26	KPN_pKPN5p08177	IS26	IS6	None	Proteus vulgaris	1421	0
gene:proph:169132	Prophage	NA	tail fiber assembly protein	SBO_1392	NA	NA	NA	NA	NA	NA
gene:vir:80692	Virus	NA	NA	NA	NA	NA	NA	NA	NA	NA
gene:plasmid:150090	Plasmid	Plasmid relaxase and mobilization machinery	TraJ	pB8_045	NA	NA	NA	NA	NA	NA
gene:plasmid:127546	Virus	NA	fadA Fusobacterium adhesin and virulence	RER_RS01750	NA	NA	NA	NA	NA	NA
gene:plasmid:91533	Plasmid	Unclassified plasmid gene	Urf2 EAL domain-containing protein	SNSL254_pSN254_0161	NA	NA	NA	NA	NA	NA
gene:plasmid:28723	Plasmid	PTTREG	ArtA IS1 transcriptional regulator	VRA0007	NA	NA	NA	NA	NA	NA
gene:vir:105943	Virus	NA	NA	NA	NA	NA	NA	NA	NA	NA
RepA_1_pKPC-CAV1321_CP011611	Plasmid replicon	Plasmid replicon	NA	NA	NA	NA	NA	NA	NA	NA
gene:plasmid:28802	Plasmid	Plasmid relaxase and mobilization machinery	TraA	SAVP003	NA	NA	NA	NA	NA	NA
gene:proph:184758	Prophage	NA	hypothetical protein	LREU_RS04335	NA	NA	NA	NA	NA	NA
gene:plasmid:153746	Virus	NA	PecM virulence factor repressor	pTB11p06	NA	NA	NA	NA	NA	NA
gene:proph:176821	Prophage	NA	phage major tail subunit	APECO1_1017	NA	NA	NA	NA	NA	NA
gene:plasmid:28993	Plasmid	Unclassified plasmid gene	ORF6	pSSU1_p6	NA	NA	NA	NA	NA	NA
gene:plasmid:158823	Virus	NA	VagC Salmonella virulence factor	ERROR	NA	NA	NA	NA	NA	NA
gene:plasmid:84389	Plasmid	Plasmid transposition_recombination_integration	Resolvase	pMATVM7_10	NA	NA	NA	NA	NA	NA
gene:plasmid:151483	Plasmid	PREPIM	rep protein	pSHaeB02	NA	NA	NA	NA	NA	NA
gene:plasmid:85803	Plasmid	Unclassified plasmid gene	unknown protein	Rsph17025_3714	NA	NA	NA	NA	NA	NA
gene:vir:107137	Virus	NA	NA	NA	NA	NA	NA	NA	NA	NA
gene:proph:181683	Prophage	NA	phage protein	M28_Spy1857	NA	NA	NA	NA	NA	NA
gene:plasmid:109761	Plasmid	Plasmid virulence and pathogenicity domain	Pseudomonas PilT protein injection into epithelial cells	Mkms_5559	NA	NA	NA	NA	NA	NA
gene:plasmid:14712	Plasmid	Unclassified plasmid gene	unknown protein	pSR1_p1	NA	NA	NA	NA	NA	NA
gene:vir:7100	Virus	NA	NA	NA	NA	NA	NA	NA	NA	NA
gene:plasmid:158845	Plasmid	Unclassified plasmid gene	unknown protein	ERROR	NA	NA	NA	NA	NA	NA
gene:plasmid:119686	IS	NA	IS100kyp	UTI89_P041	IS100kyp	IS21	None	Yersinia pseudotuberculosis	1544	0
gene:vir:108934	Virus	NA	NA	NA	NA	NA	NA	NA	NA	NA
gene:vir:9948	Virus	NA	NA	NA	NA	NA	NA	NA	NA	NA
gene:vir:7379	Virus	NA	NA	NA	NA	NA	NA	NA	NA	NA
gene:plasmid:143237	Plasmid	Unclassified plasmid gene	unknown protein	p1B8	NA	NA	NA	NA	NA	NA
gene:plasmid:87037	TE	NA	TnpA	pK214_p28	IS1216E	NA	NA	Enterococcus faecium	1289	0
gene:plasmid:123285	IS	NA	IS1S	O2ColV203	IS1S	IS1	None	Shigella sonnei	694	0
gene:plasmid:153903	Plasmid	Unclassified plasmid gene	unknown protein	SMR0140	NA	NA	NA	NA	NA	NA
gene:plasmid:153993	Plasmid	Unclassified plasmid gene	unknown protein	SMR0281	NA	NA	NA	NA	NA	NA
gene:plasmid:158855	TE	NA	tnpAIS6100	ERROR	None	NA	NA	None	0	0
gene:plasmid:154435	Plasmid ARG	Plasmid ARG	streptomycin 3''-adenyltransferase	pFBAOT6.44	NA	NA	NA	NA	NA	NA
gene:plasmid:141864	TE	NA	Tnp2P1	p2A146	ISAzo1	NA	NA	Azoarcus sp.	2678	0
gene:plasmid:151214	Plasmid	Plasmid relaxase and mobilization machinery	TraA	pCoo128	NA	NA	NA	NA	NA	NA
gene:vir:2192	Virus	NA	NA	NA	NA	NA	NA	NA	NA	NA
gene:plasmid:137694	Plasmid ARG	Plasmid ARG	mercuric reductase	Noca_4946	NA	NA	NA	NA	NA	NA
gene:plasmid:119544	TE	NA	Aminoglycoside gene interrupted by Tn insertion	pBS228_p067	TnAs3	NA	NA	Aeromonas salmonicida	1667	0
gene:plasmid:28988	Plasmid ARG	Plasmid ARG	CopG	pSSU1_p1	NA	NA	NA	NA	NA	NA
ICEberg|318|Tn6085b|GenBank|HM243623|12581..33370	ICE	NA	NA	NA	NA	NA	NA	NA	NA	NA
gene:plasmid:82629	Plasmid	Plasmid stress_SOS_tox_antitox_partitioning	Co-chaperonin	Smed_6083	NA	NA	NA	NA	NA	NA
gene:plasmid:149122	Plasmid	Unclassified plasmid gene	unknown protein	SNSL254_pSN254_0083	NA	NA	NA	NA	NA	NA
gene:proph:181149	Prophage	NA	hypothetical protein	UTI89_C5094	NA	NA	NA	NA	NA	NA
gene:vir:80672	Virus	NA	NA	NA	NA	NA	NA	NA	NA	NA
gene:plasmid:17493	Plasmid ARG	Plasmid ARG	dihydropteroate synthase	pMVSCS1_p04	NA	NA	NA	NA	NA	NA
gene:plasmid:154831	Plasmid	Plasmid biosynthesis_regulatory_enzymes	�acetyl-CoA acetyltransferase	Pden_4819	NA	NA	NA	NA	NA	NA
gene:plasmid:24453	Plasmid	PREPIM	repA2	HCM2.0131	NA	NA	NA	NA	NA	NA
gene:proph:159066	Prophage	NA	protein YdfR	b1555	NA	NA	NA	NA	NA	NA
gene:plasmid:119683	IS	NA	ISEc22	UTI89_P038	ISEc22	IS66	None	Escherichia coli	795	0
gene:proph:175018	Prophage	NA	phage tail protein	t2664	NA	NA	NA	NA	NA	NA
gene:plasmid:28960	Plasmid	Plasmid relaxase and mobilization machinery	Recombinase/mobilization protein	pSCFS1_13	NA	NA	NA	NA	NA	NA
gene:plasmid:135615	Plasmid ARG	Plasmid ARG	aminoglycoside phosphotransferase type III	pRE25p46	NA	NA	NA	NA	NA	NA
gene:plasmid:131371	Plasmid	PTTREG	rRNA	Rsph17025_R0048	NA	NA	NA	NA	NA	NA
gene:vir:108892	Virus	NA	NA	NA	NA	NA	NA	NA	NA	NA
gene:proph:175680	Prophage	NA	phage protein	MGAS10270_Spy1895	NA	NA	NA	NA	NA	NA
gene:vir:96458	Virus	NA	NA	NA	NA	NA	NA	NA	NA	NA
gene:vir:2709	Virus	NA	NA	NA	NA	NA	NA	NA	NA	NA
gene:vir:96891	Virus	NA	NA	NA	NA	NA	NA	NA	NA	NA
gene:vir:103554	Virus	NA	NA	NA	NA	NA	NA	NA	NA	NA
gene:plasmid:19534	Plasmid	Plasmid stress_SOS_tox_antitox_partitioning	ychA stress protein and virulence factor	D616_p97027	NA	NA	NA	NA	NA	NA
gene:plasmid:110309	Plasmid	Plasmid stress_SOS_tox_antitox_partitioning	NlpC/P60 family stress/virulence protein	pCPF5603_69	NA	NA	NA	NA	NA	NA
gene:plasmid:16040	IS	NA	IS640	p165897_111	IS640	IS21	None	Shigella sonnei	648	0
gene:plasmid:24251	IS	NA	IS1R	HCM1.205c	IS1R	IS1	None	Escherichia coli	547	3.00E-156
gene:proph:160132	Prophage	NA	phage protein	MGAS10750_Spy0570	NA	NA	NA	NA	NA	NA
gene:proph:159437	Prophage	NA	hypothetical protein	SPY_RS08810	NA	NA	NA	NA	NA	NA
gene:proph:177542	Prophage	NA	holin protein of prophage CP-933X	Z1875	NA	NA	NA	NA	NA	NA
gene:proph:173122	Prophage	NA	hypothetical protein	PPA_RS08110	NA	NA	NA	NA	NA	NA
gene:plasmid:16994	Plasmid	Plasmid stress_SOS_tox_antitox_partitioning	nuclease bacteriocin klebicin B stress protein	Manual	NA	NA	NA	NA	NA	NA
gene:plasmid:17423	Plasmid	Plasmid stress_SOS_tox_antitox_partitioning	ComF competence stress response protein	pli0014	NA	NA	NA	NA	NA	NA
gene:plasmid:119642	Plasmid	Hypothetical plasmid protein	hypothetical protein	pBS228_p076	NA	NA	NA	NA	NA	NA
gene:plasmid:153102	Plasmid	Plasmid non_conjugative efflux_transport	RND family efflux transporter MFP subunit	Ppro_3834	NA	NA	NA	NA	NA	NA
gene:vir:105323	Virus	NA	NA	NA	NA	NA	NA	NA	NA	NA
ICEberg|379|ICESthJIM8232-1|GenBank|FR875178|527211..577719	ICE	NA	NA	NA	NA	NA	NA	NA	NA	NA
gene:plasmid:15364	Plasmid	PREPIM	KleB plasmid maintenance protein	R751p11	NA	NA	NA	NA	NA	NA
gene:plasmid:82838	Plasmid ARG	Plasmid ARG	hypothetical protein	pLEW279a_p34	NA	NA	NA	NA	NA	NA
gene:plasmid:28739	Plasmid	PREPIM	replication protein	VRA0023	NA	NA	NA	NA	NA	NA
gene:proph:178209	Prophage	NA	DNA mismatch endonuclease vsr	Pden_2062	NA	NA	NA	NA	NA	NA
gene:plasmid:145648	Plasmid	Plasmid stress_SOS_tox_antitox_partitioning	ParB partitioning protein	Manual	NA	NA	NA	NA	NA	NA
gene:plasmid:17161	Plasmid	Plasmid transposition_recombination_integration	Site-specific integrase	pRV500_p12	NA	NA	NA	NA	NA	NA
gene:proph:177459	Prophage	NA	hypothetical protein	Z0948	NA	NA	NA	NA	NA	NA
gene:vir:4742	Virus	NA	NA	NA	NA	NA	NA	NA	NA	NA
gene:proph:163540	Prophage	NA	hypothetical protein	SH1747	NA	NA	NA	NA	NA	NA
gene:plasmid:14874	TE	NA	Tnp3503	pB85766_04	IS3503	NA	NA	Corynebacterium jeikeium	2349	0
gene:vir:6599	Virus	NA	NA	NA	NA	NA	NA	NA	NA	NA
gene:vir:96842	Virus	NA	NA	NA	NA	NA	NA	NA	NA	NA
ColRNAI_1__DQ298019	Plasmid replicon	Plasmid replicon	NA	NA	NA	NA	NA	NA	NA	NA
gene:vir:7076	Virus	NA	NA	NA	NA	NA	NA	NA	NA	NA
gene:proph:183690	Prophage	NA	hypothetical protein	EF1472	NA	NA	NA	NA	NA	NA
gene:plasmid:19294	Plasmid ARG	Plasmid ARG	SulII	pJR1_p1	NA	NA	NA	NA	NA	NA
gene:plasmid:14671	Plasmid	Unclassified plasmid gene	unknown protein	CE3P001	NA	NA	NA	NA	NA	NA
gene:plasmid:157718	IS	NA	ISEc84	L7013	ISEc84	IS91	None	Escherichia coli	400	4.00E-112
gene:vir:4537	Virus	NA	NA	NA	NA	NA	NA	NA	NA	NA
gene:plasmid:154415	Plasmid ARG	Plasmid ARG	putative zinc-binding dehydrogenase	pFBAOT6.70	NA	NA	NA	NA	NA	NA
gene:vir:94832	Virus	NA	NA	NA	NA	NA	NA	NA	NA	NA
gene:plasmid:121610	TE	NA	TnAs3	pB3_p35	TnAs3	NA	NA	Aeromonas salmonicida	167	1.00E-41
gene:proph:163569	Prophage	NA	hypothetical protein	SH2363	NA	NA	NA	NA	NA	NA
gene:proph:167177	Prophage	NA	hypothetical protein	SERP1564	NA	NA	NA	NA	NA	NA
gene:plasmid:83734	IS	NA	IS26	YpIP275_pIP1202_0184	IS26	IS6	None	Proteus vulgaris	1433	0
gene:plasmid:152241	Plasmid	PREPIM	replication protein	SEA0001	NA	NA	NA	NA	NA	NA
gene:plasmid:14558	Plasmid	Unclassified plasmid gene	ATP-binding protein	CPE_RS00195	NA	NA	NA	NA	NA	NA
gene:plasmid:14523	Plasmid	Plasmid stress_SOS_tox_antitox_partitioning	zeta toxin family protein	PCP11	NA	NA	NA	NA	NA	NA
gene:plasmid:31098	IS	NA	IS100kyp	Y1093	IS100kyp	IS21	None	Yersinia pseudotuberculosis	2028	0
gene:plasmid:121538	IS	NA	ISEc23	LH0184	ISEc23	IS66	None	Escherichia coli	170	5.00E-43
gene:plasmid:25398	TE	NA	TnAs2	pWR501_0272	TnAs2	NA	NA	Aeromonas salmonicida	1376	0
gene:plasmid:154102	TE	NA	Tn7 tnsD transposition protein	SMR0135	ISLgr1	NA	NA	Listeria grayi	38.2	0.043
gene:proph:182994	Prophage	NA	hypothetical protein	EcHS_A0299	NA	NA	NA	NA	NA	NA
gene:plasmid:145666	Plasmid	Unclassified plasmid gene	unknown protein	Manual	NA	NA	NA	NA	NA	NA
gene:plasmid:14668	Plasmid	PREPIM	replication initiation protein	CE2P013	NA	NA	NA	NA	NA	NA
gene:vir:101359	Virus	NA	NA	NA	NA	NA	NA	NA	NA	NA
gene:vir:2183	Virus	NA	NA	NA	NA	NA	NA	NA	NA	NA
gene:plasmid:153113	TE	NA	TnAs2	Ppro_3845	TnAs2	NA	NA	Aeromonas salmonicida	1909	0
gene:plasmid:16930	Plasmid	Unclassified plasmid gene	unknown protein	R46_002	NA	NA	NA	NA	NA	NA
gene:proph:182993	Prophage	NA	hypothetical protein	EcHS_A0313	NA	NA	NA	NA	NA	NA
gene:plasmid:14749	Plasmid	Unclassified plasmid gene	unknown protein	pTET3_p04	NA	NA	NA	NA	NA	NA
gene:proph:183695	Prophage	NA	hypothetical protein	EF_RS07135	NA	NA	NA	NA	NA	NA
gene:plasmid:24437	Plasmid	Unclassified plasmid gene	unknown protein	HCM2.0115c	NA	NA	NA	NA	NA	NA
gene:plasmid:130631	Prophage	NA	Mycobacteriophage excisionase	pKB1_p012	NA	NA	NA	NA	NA	NA
gene:vir:103636	Virus	NA	NA	NA	NA	NA	NA	NA	NA	NA
gene:plasmid:130593	Plasmid	Unclassified plasmid gene	unknown protein	pKB1_p067	NA	NA	NA	NA	NA	NA
gene:plasmid:91616	IS	NA	ISEc58	SNSL254_pSN254_0149	ISEc58	IS256	None	Escherichia coli	2450	0
gene:plasmid:137919	IS	NA	ISRle4	pRL70109	ISRle4	IS3	IS407	Rhizobium leguminosarum	529	7.00E-151
gene:plasmid:129168	IS	NA	ISPsy42	pKJK5_24	ISPsy42	Tn3	None	Pseudomonas syringae	141	1.00E-33
gene:proph:179693	Prophage	NA	portal protein	M6_Spy1140	NA	NA	NA	NA	NA	NA
gene:proph:167200	Prophage	NA	hypothetical protein	SERP1539	NA	NA	NA	NA	NA	NA
ICEberg|402|CTn6|GenBank|AM180355|3890925..3910292	ICE	NA	NA	NA	NA	NA	NA	NA	NA	NA
gene:vir:2020	Virus	NA	NA	NA	NA	NA	NA	NA	NA	NA
gene:vir:101322	Virus	NA	NA	NA	NA	NA	NA	NA	NA	NA
gene:plasmid:14917	TE	NA	TnpA	pA501_p22	IS3501	NA	NA	Corynebacterium jeikeium	50.1	2.00E-06
gene:vir:95795	Virus	NA	NA	NA	NA	NA	NA	NA	NA	NA
gene:plasmid:24672	IS	NA	ISPa17	ERROR	None	None	None	None	0	0
gene:vir:101388	Virus	NA	NA	NA	NA	NA	NA	NA	NA	NA
gene:plasmid:139674	Plasmid	Unclassified plasmid gene	unknown protein	O2R_94	NA	NA	NA	NA	NA	NA
gene:vir:2022	Virus	NA	NA	NA	NA	NA	NA	NA	NA	NA
gene:plasmid:151007	IS	NA	IS26	pMUR050_025	IS26	IS6	None	Proteus vulgaris	1398	0
gene:proph:169619	Prophage	NA	hypothetical protein	MGAS9429_Spy0545	NA	NA	NA	NA	NA	NA
gene:plasmid:154431	IS	NA	ISPa38-Tn3	pFBAOT6.89	ISPa38	Tn3	None	Pseudomonas aeruginosa	1106	0
gene:plasmid:20484	IS	NA	ISPa95	pDTG1p28	ISPa95	IS5	IS5	Pseudomonas aeruginosa	428	3.00E-120
gene:vir:4024	Virus	NA	NA	NA	NA	NA	NA	NA	NA	NA
gene:plasmid:24764	Plasmid	Plasmid relaxase and mobilization machinery	TraT	ERROR	NA	NA	NA	NA	NA	NA
gene:plasmid:28573	Plasmid ARG	Plasmid ARG	tetracycline resistance protein	J3358_p2	NA	NA	NA	NA	NA	NA
gene:plasmid:93382	Plasmid ARG	Plasmid ARG	hypothetical protein	pLEW279b_p06	NA	NA	NA	NA	NA	NA
gene:plasmid:120672	Plasmid ARG	Plasmid ARG	protein-tyrosine-phosphatase	LEUM_A11	NA	NA	NA	NA	NA	NA
gene:vir:101427	Virus	NA	NA	NA	NA	NA	NA	NA	NA	NA
gene:plasmid:85124	Plasmid	Plasmid ARG	Staphylococcus epidermidis undecaprenyl pyrophosphate	pLEW6932_p23	NA	NA	NA	NA	NA	NA
gene:vir:108899	Virus	NA	NA	NA	NA	NA	NA	NA	NA	NA
gene:plasmid:28868	Plasmid	Unclassified plasmid gene	unknown protein	SE_RS12105	NA	NA	NA	NA	NA	NA
gene:plasmid:19626	TE	NA	TniA transposase	D742_p2080	TnAs3	NA	NA	Aeromonas salmonicida	3330	0
gene:plasmid:117291	Plasmid	PTTREG	23S rRNA	Rsph17025_R0066	NA	NA	NA	NA	NA	NA
gene:vir:7102	Virus	NA	NA	NA	NA	NA	NA	NA	NA	NA
gene:plasmid:130546	Plasmid	Unclassified plasmid gene	unknown protein	pKB1_p095	NA	NA	NA	NA	NA	NA
gene:vir:95295	Virus	NA	NA	NA	NA	NA	NA	NA	NA	NA
gene:plasmid:134925	Plasmid	Unclassified plasmid gene	unknown protein	TM1040_R0070	NA	NA	NA	NA	NA	NA
gene:plasmid:119594	TE	NA	TnAs2	pBS228_p056	TnAs2	NA	NA	Aeromonas salmonicida	416	9.00E-117
gene:plasmid:17261	Plasmid	Plasmid stress_SOS_tox_antitox_partitioning	Citrate transporter stress response	pCRL1127_05	NA	NA	NA	NA	NA	NA
gene:plasmid:85092	Plasmid ARG	Plasmid ARG	hypothetical protein	pLEW6932_p33	NA	NA	NA	NA	NA	NA
gene:vir:80996	Virus	NA	NA	NA	NA	NA	NA	NA	NA	NA
gene:proph:172646	Prophage	NA	phage antirepressor protein Cro	ECs_2989	NA	NA	NA	NA	NA	NA
gene:plasmid:123166	TE	NA	IS3-like transposase	O2ColV183	ISCfr6	NA	NA	Citrobacter freundii	42.1	4.00E-04
gene:proph:183618	IS	NA	IS1 encoded protein	SFV_0267	IS1F	IS1	None	Escherichia coli	339	1.00E-93
gene:proph:172521	Prophage	NA	lysogenization regulator	ECs_1604	NA	NA	NA	NA	NA	NA
gene:vir:6454	Virus	NA	NA	NA	NA	NA	NA	NA	NA	NA
gene:proph:160866	Prophage	NA	hypothetical protein	SE_RS04685	NA	NA	NA	NA	NA	NA
gene:vir:103646	Virus	NA	NA	NA	NA	NA	NA	NA	NA	NA
gene:plasmid:28947	Plasmid ARG	Plasmid ARG	CadX	pLUG10_p3	NA	NA	NA	NA	NA	NA
gene:plasmid:110300	Plasmid	Plasmid stress_SOS_tox_antitox_partitioning	Zinc finger SWIM recombination repair protein	pCPF5603_60	NA	NA	NA	NA	NA	NA
gene:plasmid:24252	Plasmid ARG	Plasmid ARG	chloramphenicol acetyltransferase	HCM1.206	NA	NA	NA	NA	NA	NA
gene:plasmid:24126	Plasmid	PREPIM	repA	HCM1.54	NA	NA	NA	NA	NA	NA
gene:plasmid:15668	Prophage	NA	BlyaA holin family protein	pRUM_p23	NA	NA	NA	NA	NA	NA
gene:plasmid:15187	Plasmid	Plasmid stress_SOS_tox_antitox_partitioning	nrdE starvation stress response	DR_B0108	NA	NA	NA	NA	NA	NA
gene:proph:184728	Prophage	NA	None	Lreu_1345	NA	NA	NA	NA	NA	NA
gene:plasmid:20024	IS	NA	ISRor7	ST585_p215	ISRor7	Tn3	None	Raoultella ornithinolytica	4567	0
ICEberg|348|ICEHin299|GenBank|AM884334|1..53902	ICE	NA	NA	NA	NA	NA	NA	NA	NA	NA
gene:vir:95580	Virus	NA	NA	NA	NA	NA	NA	NA	NA	NA
gene:proph:169100	Prophage	NA	hypothetical protein	SBO_0964	NA	NA	NA	NA	NA	NA
gene:vir:98614	Virus	NA	NA	NA	NA	NA	NA	NA	NA	NA
gene:plasmid:149239	Plasmid	Unclassified plasmid gene	unknown protein	SNSL254_pSN254_0092	NA	NA	NA	NA	NA	NA
gene:proph:181666	Prophage	NA	hypothetical protein	M28_Spy1821	NA	NA	NA	NA	NA	NA
rep7_12_rep(SAP060B)_GQ900417.1	Plasmid replicon	Plasmid replicon	NA	NA	NA	NA	NA	NA	NA	NA
gene:proph:163854	IS	NA	IS66 family orf1	EcE24377A_0817	ISEc8	IS66	None	Escherichia coli	767	0
gene:proph:162244	Prophage	NA	replication protein A	XCV2481	NA	NA	NA	NA	NA	NA
gene:plasmid:15821	Plasmid	Unclassified plasmid gene	unknown protein	pB171_070	NA	NA	NA	NA	NA	NA
gene:plasmid:158890	Plasmid	Unclassified plasmid gene	unknown protein	ERROR	NA	NA	NA	NA	NA	NA
gene:plasmid:136933	Plasmid	Unclassified plasmid gene	unknown protein	pSM19035_018	NA	NA	NA	NA	NA	NA
gene:plasmid:110254	Plasmid	Unclassified plasmid gene	unknown protein	pCPF5603_14	NA	NA	NA	NA	NA	NA
gene:plasmid:136744	IS	NA	ISEnfa4	SaurJH9_2759	ISEnfa4	IS256	None	Enterococcus faecealis	383	8.00E-107
gene:plasmid:115868	Plasmid ARG	Plasmid ARG	aminoglycoside resistance protein	Rms149_p07	NA	NA	NA	NA	NA	NA
gene:plasmid:123295	Plasmid	Plasmid non_conjugative efflux_transport	ShiG MFS transporter	O2ColV10	NA	NA	NA	NA	NA	NA
gene:vir:108979	Virus	NA	NA	NA	NA	NA	NA	NA	NA	NA
gene:plasmid:143391	Plasmid	PTTREG	tRNA-Arg	Smed_R0064	NA	NA	NA	NA	NA	NA
gene:proph:181122	Prophage	NA	tail component of prophage CP-933K	UTI89_C5132	NA	NA	NA	NA	NA	NA
gene:plasmid:151529	Plasmid	Unclassified plasmid gene	unknown protein	pSHaeC03	NA	NA	NA	NA	NA	NA
gene:plasmid:154873	Plasmid	Plasmid non_conjugative efflux_transport	ABC transporter inner membrane subunit	Pden_4862	NA	NA	NA	NA	NA	NA
gene:plasmid:152331	Plasmid	Plasmid stress_SOS_tox_antitox_partitioning	yaiA stress response	ERROR	NA	NA	NA	NA	NA	NA
gene:plasmid:19291	Plasmid	Plasmid relaxase and mobilization machinery	mbeCy mobilization protein	pIG1_05	NA	NA	NA	NA	NA	NA
gene:plasmid:14700	IS	NA	ISCef5	CE3P030	ISCef5	IS6	None	Corynebacterium efficiens	1409	0
gene:plasmid:118521	IS	NA	ISKpn11	Meso_4375	ISKpn11	IS3	IS150	Klebsiella pneumoniae	759	0
gene:plasmid:153277	Plasmid	PREPIM	IncP transreplication protein	pJP4_55	NA	NA	NA	NA	NA	NA
gene:plasmid:145989	IS	NA	IS1216E	pVEF1_023	IS1216E	IS6	None	Enterococcus faecium	1362	0
gene:plasmid:117424	Plasmid	PREPIM	repA2	pO86A1_p135	NA	NA	NA	NA	NA	NA
gene:plasmid:87042	IS	NA	IS1216E	pK214_p11	IS1068	IS3	IS3	Lactococcus lactis	577	4.00E-165
gene:plasmid:15418	Plasmid	Plasmid relaxase and mobilization machinery	traJ	R751p66	NA	NA	NA	NA	NA	NA
gene:vir:3008	Virus	NA	NA	NA	NA	NA	NA	NA	NA	NA
gene:plasmid:82864	Plasmid	Unclassified plasmid gene	unknown protein	pLEW279a_p15	NA	NA	NA	NA	NA	NA
gene:plasmid:87385	IS	NA	IS257-3 Staphylococcus aureus	SaurJH9_2740	IS257-3	IS6	None	Staphylococcus aureus	1338	0
gene:proph:163506	Prophage	NA	hypothetical protein	SH1778	NA	NA	NA	NA	NA	NA
gene:plasmid:14529	Plasmid	Plasmid stress_SOS_tox_antitox_partitioning	beata2-toxin cpb2	CPE_RS00065	NA	NA	NA	NA	NA	NA
gene:vir:103555	Virus	NA	NA	NA	NA	NA	NA	NA	NA	NA
gene:plasmid:124941	Plasmid	Plasmid stress_SOS_tox_antitox_partitioning	type II toxin-antitoxin system Phd/YefM family antitoxin	SSP_RS12420	NA	NA	NA	NA	NA	NA
gene:plasmid:19945	TE	NA	TniQ transposonmercury resistance transposon	D763_p1064	ISPa97	NA	NA	Pseudomonas aeruginosa	38.2	0.033
gene:vir:5713	Virus	NA	NA	NA	NA	NA	NA	NA	NA	NA
gene:plasmid:112756	Plasmid ARG	Plasmid ARG	cadmium-translocating P-type ATPase CadA	SSP_RS12560	NA	NA	NA	NA	NA	NA
gene:proph:163562	Prophage	NA	hypothetical protein	SH2395	NA	NA	NA	NA	NA	NA
FIA(pBK30683)_1__KF954760	Plasmid replicon	Plasmid replicon	NA	NA	NA	NA	NA	NA	NA	NA
gene:proph:172432	Prophage	NA	phage minor tail protein	ECs_0835	NA	NA	NA	NA	NA	NA
rep7b_1_repJ(pC223)_NC_005243.1	Plasmid replicon	Plasmid replicon	NA	NA	NA	NA	NA	NA	NA	NA
gene:plasmid:28848	Plasmid	Plasmid transposition_recombination_integration	sin recombinase	SAP015	NA	NA	NA	NA	NA	NA
gene:proph:172453	Prophage	NA	phage tail assembly protein	ECs_1647	NA	NA	NA	NA	NA	NA
gene:plasmid:88323	IS	NA	ISKpn25	KPN_pKPN3p05953	ISKpn25	ISL3	None	Klebsiella pneumoniae	771	0
gene:proph:166272	IS	NA	IS3 family transposase	CGL_RS08670	IS1206	IS3	IS51	Corynebacterium glutamicum	636	0
gene:plasmid:112474	Plasmid ARG	Plasmid ARG	MerR	pRA2_16	NA	NA	NA	NA	NA	NA
gene:plasmid:87422	TE	NA	TnAs3	D616_p80027	TnAs3	NA	NA	Aeromonas salmonicida	353	7.00E-98
gene:plasmid:92414	TE	NA	TnAs3	ASA_RS22205	TnAs3	NA	NA	Aeromonas salmonicida	1784	0
gene:plasmid:117672	Plasmid	Unclassified plasmid gene	unknown protein	SC061	NA	NA	NA	NA	NA	NA
gene:proph:159187	IS	NA	None	ABSDF1796	ISAba7	IS5	IS903	Acinetobacter baumannii	743	0
gene:vir:1934	Virus	NA	NA	NA	NA	NA	NA	NA	NA	NA
gene:vir:108411	Virus	NA	NA	NA	NA	NA	NA	NA	NA	NA
gene:plasmid:120977	Plasmid	Unclassified plasmid gene	unknown protein	Oant_4507	NA	NA	NA	NA	NA	NA
gene:plasmid:17408	Plasmid	PREPIM	repB	ST33964_p11	NA	NA	NA	NA	NA	NA
gene:vir:108727	Virus	NA	NA	NA	NA	NA	NA	NA	NA	NA
gene:vir:6746	Virus	NA	NA	NA	NA	NA	NA	NA	NA	NA
gene:plasmid:119651	IS	NA	IS26	UTI89_P006	IS26	IS6	None	Proteus vulgaris	1405	0
gene:proph:173186	Prophage	NA	phage conserved Open Reading Frame 51	SaurJH1_0336	NA	NA	NA	NA	NA	NA
rep20_7_repA(SAP074A)_GQ900426.1	Plasmid replicon	Plasmid replicon	NA	NA	NA	NA	NA	NA	NA	NA
gene:proph:163976	IS	NA	hypothetical protein	SDY_2762	IS1N	IS1	None	Shigella dysenteriae	79.8	3.00E-15
gene:vir:101410	Virus	NA	NA	NA	NA	NA	NA	NA	NA	NA
gene:plasmid:158603	Plasmid	Plasmid non_conjugative efflux_transport	ABC-type permease	pRSB101_42	NA	NA	NA	NA	NA	NA
gene:vir:95779	Virus	NA	NA	NA	NA	NA	NA	NA	NA	NA
gene:proph:177600	Prophage	NA	hypothetical protein	Z2105	NA	NA	NA	NA	NA	NA
gene:plasmid:139259	Plasmid	Plasmid biosynthesis_regulatory_enzymes	FAD-dependent oxidoreductase	LSL_RS09820	NA	NA	NA	NA	NA	NA
gene:proph:163803	Prophage	NA	hypothetical protein	EcE24377A_0985	NA	NA	NA	NA	NA	NA
gene:plasmid:133396	Plasmid	Unclassified plasmid gene	unknown protein	pBF9343.19c	NA	NA	NA	NA	NA	NA
IncHI1B(CIT)_1_pNDM-CIT_JX182975	Plasmid replicon	Plasmid replicon	NA	NA	NA	NA	NA	NA	NA	NA
gene:plasmid:16019	Plasmid ARG	Plasmid ARG	aminoglycoside resistance protein	p165897_090	NA	NA	NA	NA	NA	NA
gene:plasmid:25399	TE	NA	TnpR	pWR501_0273	TnAs1	NA	NA	Aeromonas salmonicida	1065	0
gene:plasmid:123300	Plasmid	Plasmid transposition_recombination_integration	DDE-type integrase/transposase/recombinase	O2ColV50	NA	NA	NA	NA	NA	NA
rep13_1_ORF(pC194)_NC002013	Plasmid replicon	Plasmid replicon	NA	NA	NA	NA	NA	NA	NA	NA
gene:plasmid:93389	Plasmid	PREPIM	repA	pLEW279b_p18	NA	NA	NA	NA	NA	NA
gene:plasmid:135700	IS	NA	ISLsa1	LVIS_RS22975	ISLsa1	IS30	None	Lactobacillus sakei	1818	0
gene:proph:176806	Prophage	NA	hypothetical protein	APECO1_1036	NA	NA	NA	NA	NA	NA
gene:vir:79580	Virus	NA	NA	NA	NA	NA	NA	NA	NA	NA
gene:vir:98354	Virus	NA	NA	NA	NA	NA	NA	NA	NA	NA
gene:plasmid:30069	Plasmid	Plasmid secretion or conjugation machinery	TrbK	pB10p11	NA	NA	NA	NA	NA	NA
gene:plasmid:157711	Plasmid	PREPIM	repA2	L7006	NA	NA	NA	NA	NA	NA
gene:proph:163553	Prophage	NA	hypothetical protein	SH2386	NA	NA	NA	NA	NA	NA
gene:proph:176811	Prophage	NA	regulatory protein	APECO1_1042	NA	NA	NA	NA	NA	NA
gene:proph:160898	Prophage	NA	helicase-like protein	Sala_2641	NA	NA	NA	NA	NA	NA
gene:plasmid:19447	Plasmid	Unclassified plasmid gene	unknown protein	ERROR	NA	NA	NA	NA	NA	NA
gene:proph:184858	IS	NA	IS200/IS605 family transposase	LREU_RS05895	ISStin10	IS200/IS605	IS200	Streptococcus iniae	180	1.00E-45
gene:plasmid:121930	IS	NA	IS4	SSON_P017	IS4	IS4	IS4	Escherichia coli	1104	0
gene:vir:95197	Virus	NA	NA	NA	NA	NA	NA	NA	NA	NA
gene:plasmid:130543	IS	NA	ISMyma1	pKB1_p003	ISMyma1	IS3	IS407	Mycobacterium marinum	75.8	4.00E-14
gene:plasmid:15665	Plasmid	Unclassified plasmid gene	unknown protein	pRUM_p20	NA	NA	NA	NA	NA	NA
gene:plasmid:28786	Plasmid	Plasmid transposition_recombination_integration	res3 recombinase protein	pUB101_p13	NA	NA	NA	NA	NA	NA
gene:vir:101369	Virus	NA	NA	NA	NA	NA	NA	NA	NA	NA
gene:plasmid:10570	Plasmid ARG	Plasmid ARG	tetracycline resistance structural protein TetA	pRAS32_04	NA	NA	NA	NA	NA	NA
gene:plasmid:28772	Plasmid	Plasmid stress_SOS_tox_antitox_partitioning	ParM plasmid segregation in stress response	VRA0060	NA	NA	NA	NA	NA	NA
gene:plasmid:88691	IS	NA	ISKpn12	OANT_RS24360	ISKpn12	IS5	IS427	Klebsiella pneumoniae	387	9.00E-108
gene:plasmid:14824	TE	NA	TnpNB	pCG4_p24	ISCgl2	NA	NA	Corynebacterium glutamicum	109	1.00E-24
gene:plasmid:15543	Plasmid	PREPIM	repE2	EF_RS16400	NA	NA	NA	NA	NA	NA
gene:plasmid:19947	TE	NA	Mercury resistance transposon Tn5718	D763_p1067	TnAs3	NA	NA	Aeromonas salmonicida	1483	0
gene:plasmid:28898	Plasmid	Unclassified plasmid gene	unknown protein	SE_p520	NA	NA	NA	NA	NA	NA
gene:plasmid:120827	Plasmid	Unclassified plasmid gene	unknown protein	pVI678_p7	NA	NA	NA	NA	NA	NA
gene:plasmid:28915	Plasmid	Plasmid biosynthesis_regulatory_enzymes	NTPASE fold protein	SE_RS11960	NA	NA	NA	NA	NA	NA
gene:vir:1088	Virus	NA	NA	NA	NA	NA	NA	NA	NA	NA
gene:plasmid:119688	Plasmid	Unclassified plasmid gene	putative hemin receptor	UTI89_P043	NA	NA	NA	NA	NA	NA
gene:proph:179432	IS	NA	DNA-invertase from lambdoid prophage Rac	c3146	ISSba14	Tn3	None	Shewanella baltica	222	5.00E-58
gene:proph:181704	Prophage	NA	phage protein	M28_Spy1851	NA	NA	NA	NA	NA	NA
gene:plasmid:156397	Plasmid	Plasmid transposition_recombination_integration	putative recombinase/integrase	pVEF213	NA	NA	NA	NA	NA	NA
gene:plasmid:15374	Plasmid	Unclassified plasmid gene	unknown protein	R751p21	NA	NA	NA	NA	NA	NA
gene:vir:10224	Virus	NA	NA	NA	NA	NA	NA	NA	NA	NA
gene:plasmid:92063	Plasmid	PREPIM	repA	KPN_pKPN4p07092	NA	NA	NA	NA	NA	NA
gene:plasmid:127550	Plasmid	Plasmid biosynthesis_regulatory_enzymes	acyl-CoA dehydrogenase family protein	RER_RS01735	NA	NA	NA	NA	NA	NA
gene:plasmid:84229	Plasmid	Plasmid stress_SOS_tox_antitox_partitioning	Hsp20/alpha crystallin heat shock protein	OANT_RS23020	NA	NA	NA	NA	NA	NA
gene:plasmid:91017	Plasmid	Unclassified plasmid gene	unknown protein	SaurJH1_2818	NA	NA	NA	NA	NA	NA
gene:vir:103653	Virus	NA	NA	NA	NA	NA	NA	NA	NA	NA
gene:proph:181052	Prophage	NA	hypothetical protein	UTI89_C0931	NA	NA	NA	NA	NA	NA
gene:plasmid:15676	Plasmid	Plasmid stress_SOS_tox_antitox_partitioning	soj partitioning stress response protein	pRUM_p31	NA	NA	NA	NA	NA	NA
gene:plasmid:24543	Plasmid	Plasmid biosynthesis_regulatory_enzymes	Acetolactase synthase	R27_p079	NA	NA	NA	NA	NA	NA
gene:plasmid:30113	TE	NA	TnpA gene interrupted by insertions of IS1071	pB10p54	ISPye52	NA	NA	Paracoccus yeei	34.2	0.38
gene:plasmid:28908	Plasmid	Plasmid biosynthesis_regulatory_enzymes	gamma-glutamyltranspeptidase	SE_RS11925	NA	NA	NA	NA	NA	NA
gene:plasmid:26090	Plasmid	Plasmid stress_SOS_tox_antitox_partitioning	GroEL chaperonin stress protein	SM_RS26730	NA	NA	NA	NA	NA	NA
gene:proph:172647	Prophage	NA	phage repressor protein	ECs_2990	NA	NA	NA	NA	NA	NA
gene:vir:105392	Virus	NA	NA	NA	NA	NA	NA	NA	NA	NA
gene:plasmid:84463	Plasmid	Unclassified plasmid gene	unknown protein	D616_p81031	NA	NA	NA	NA	NA	NA
gene:proph:184702	Prophage	NA	IS3 family transposase	LREU_RS07060	NA	NA	NA	NA	NA	NA
gene:plasmid:150007	Plasmid	Plasmid relaxase and mobilization machinery	TraD	LP_RS15640	NA	NA	NA	NA	NA	NA
gene:vir:101411	Virus	NA	NA	NA	NA	NA	NA	NA	NA	NA
gene:plasmid:117762	TE	NA	TnpA	SC058	IS26	NA	NA	Proteus vulgaris	1433	0
gene:plasmid:88291	Plasmid	Unclassified plasmid gene	unknown protein	Mflv_5592	NA	NA	NA	NA	NA	NA
gene:plasmid:16014	TE	NA	tnpAIS26cp2	p165897_085	IS26	NA	NA	Proteus vulgaris	1400	0
gene:proph:173810	Prophage	NA	phage tail protein	STY4612	NA	NA	NA	NA	NA	NA
gene:plasmid:88350	Plasmid	Unclassified plasmid gene	unknown protein	KPN_pKPN3p05980	NA	NA	NA	NA	NA	NA
gene:proph:181563	Prophage	NA	phage protein	M28_Spy0999	NA	NA	NA	NA	NA	NA
gene:vir:107145	Virus	NA	NA	NA	NA	NA	NA	NA	NA	NA
gene:vir:7316	Virus	NA	NA	NA	NA	NA	NA	NA	NA	NA
gene:vir:95761	Virus	NA	NA	NA	NA	NA	NA	NA	NA	NA
gene:plasmid:20420	TE	NA	TnpA	pWWO_p108	ISPpu12	NA	NA	Pseudomonas putida	2426	0
gene:plasmid:149979	Plasmid	Unclassified plasmid gene	unknown protein	ERROR	NA	NA	NA	NA	NA	NA
gene:plasmid:17041	IS	NA	ISLsa2	pRC18_p08	ISLsa2	IS3	IS150	Lactobacillus sakei	1076	0
gene:plasmid:92028	IS	NA	IS1SD	SDY_PA02	IS1SD	IS1	None	Shigella dysenteriae	531	2.00E-151
gene:proph:179753	Prophage	NA	DNA-binding protein HU	M6_Spy1243	NA	NA	NA	NA	NA	NA
gene:plasmid:141715	Plasmid ARG	Plasmid ARG	lincosamide nucleotidyltransferase	pLNU1_02	NA	NA	NA	NA	NA	NA
gene:vir:108953	Virus	NA	NA	NA	NA	NA	NA	NA	NA	NA
gene:plasmid:17136	Plasmid	Plasmid stress_SOS_tox_antitox_partitioning	type II toxin-antitoxin system PemK/MazF family toxin	pMD5057_006	NA	NA	NA	NA	NA	NA
ICEberg|430|ICESauTW20-2|GenBank|FN433596|486800..518088	ICE	NA	NA	NA	NA	NA	NA	NA	NA	NA
gene:plasmid:27159	Plasmid	Plasmid biosynthesis_regulatory_enzymes	S-(hydroxymethyl)glutathione dehydrogenase/class III alcohol dehydrogenase	SM_RS17965	NA	NA	NA	NA	NA	NA
gene:plasmid:83468	IS	NA	ISRhsp4	Rsph17025_4122	ISRhsp4	IS5	IS427	Rhodobacter sphaeroides	1231	0
gene:plasmid:91797	Plasmid	Plasmid transposition_recombination_integration	resolvase / recombinase protein	KPN_pKPN5p08187	NA	NA	NA	NA	NA	NA
gene:plasmid:28693	TE	NA	TnpC	pSK41_p23	IS257R2	NA	NA	Staphylococcus aureus	1338	0
gene:plasmid:18160	IS	NA	ISAar44	pSD10p10	ISAar44	IS3	IS3	Arthrobacter arilaitensis	73.8	2.00E-13
gene:plasmid:87391	Plasmid	Plasmid biosynthesis_regulatory_enzymes	6-phosphogluconate dehydrogenase	SaurJH9_2765	NA	NA	NA	NA	NA	NA
gene:plasmid:19641	IS	NA	IS1R	D742_p2110	IS1R	IS1	None	Escherichia coli	547	3.00E-156
gene:vir:105411	Virus	NA	NA	NA	NA	NA	NA	NA	NA	NA
gene:vir:95031	Virus	NA	NA	NA	NA	NA	NA	NA	NA	NA
gene:proph:181300	Prophage	NA	tail assembly protein	SSON_2414	NA	NA	NA	NA	NA	NA
gene:plasmid:28616	Plasmid	Plasmid biosynthesis_regulatory_enzymes	DNA polymerase	pETB_p24	NA	NA	NA	NA	NA	NA
gene:vir:1898	Virus	NA	NA	NA	NA	NA	NA	NA	NA	NA
gene:plasmid:84468	Plasmid	Hypothetical plasmid protein	hypothetical protein	D616_p81035	NA	NA	NA	NA	NA	NA
gene:plasmid:135974	IS	NA	IS1297	LACR_D29	IS1297	IS6	None	Leuconostoc mesenteroides	1294	0
gene:plasmid:149983	Plasmid	Unclassified plasmid gene	unknown protein	ERROR	NA	NA	NA	NA	NA	NA
gene:vir:7179	Virus	NA	NA	NA	NA	NA	NA	NA	NA	NA
gene:vir:6572	Virus	NA	NA	NA	NA	NA	NA	NA	NA	NA
gene:proph:181243	Prophage	NA	DNA-binding transcriptional regulator DsdC	UTI89_C2695	NA	NA	NA	NA	NA	NA
gene:plasmid:19874	Plasmid	PREPIM	replication and maintenance protein	Manual	NA	NA	NA	NA	NA	NA
ICEberg|197|ICE(Tn4371)6038|GenBank|AAUJ02000001|3228493..3280947	ICE	NA	NA	NA	NA	NA	NA	NA	NA	NA
gene:vir:2205	Virus	NA	NA	NA	NA	NA	NA	NA	NA	NA
gene:plasmid:88324	IS	NA	IS1X2	KPN_pKPN3p05954	IS1X2	IS1	None	Escherichia vulneris	702	0
gene:plasmid:156388	Plasmid	Unclassified plasmid gene	unknown protein	pVEF204	NA	NA	NA	NA	NA	NA
gene:plasmid:123309	Plasmid	Plasmid biosynthesis_regulatory_enzymes	phospho-2-dehydro-3-deoxyheptonate aldolase	O2ColV59	NA	NA	NA	NA	NA	NA
gene:plasmid:14817	Plasmid	Plasmid secretion or conjugation machinery	TrbC	pCG4_p17	NA	NA	NA	NA	NA	NA
gene:proph:181242	Prophage	NA	hypothetical protein	UTI89_C2694	NA	NA	NA	NA	NA	NA
gene:proph:173956	Prophage	NA	hypothetical protein	STY2060	NA	NA	NA	NA	NA	NA
gene:vir:2216	Virus	NA	NA	NA	NA	NA	NA	NA	NA	NA
gene:plasmid:135603	Plasmid	Unclassified plasmid gene	unknown protein	Sbal_t01	NA	NA	NA	NA	NA	NA
gene:plasmid:24765	Plasmid	Plasmid relaxase and mobilization machinery	TraS	ERROR	NA	NA	NA	NA	NA	NA
gene:plasmid:24708	Plasmid	Unclassified plasmid gene	ydfB protein	ERROR	NA	NA	NA	NA	NA	NA
ICEberg|369|ICESpn2531|GenBank|EU676258|1..1026	ICE	NA	NA	NA	NA	NA	NA	NA	NA	NA
gene:plasmid:17784	Plasmid	Plasmid stress_SOS_tox_antitox_partitioning	GroEL chaperonin stress protein	MAFF_RS36300	NA	NA	NA	NA	NA	NA
gene:plasmid:138428	Plasmid	Unclassified plasmid gene	unknown protein	Pnap_4753	NA	NA	NA	NA	NA	NA
gene:vir:101383	Virus	NA	NA	NA	NA	NA	NA	NA	NA	NA
gene:plasmid:117725	IS	NA	IS1X4	SC177	IS1X4	IS1	None	Escherichia hermannii	357	8.00E-99
gene:vir:80655	Virus	NA	NA	NA	NA	NA	NA	NA	NA	NA
gene:plasmid:112768	Plasmid	Plasmid biosynthesis_regulatory_enzymes	HAD family phosphatase	SSP_RS12505	NA	NA	NA	NA	NA	NA
gene:vir:4767	Virus	NA	NA	NA	NA	NA	NA	NA	NA	NA
gene:vir:108909	Virus	NA	NA	NA	NA	NA	NA	NA	NA	NA
gene:plasmid:154860	Plasmid	Plasmid non_conjugative efflux_transport	�inner-membrane translocator	Pden_4849	NA	NA	NA	NA	NA	NA
gene:proph:175027	Prophage	NA	hypothetical protein	t2656	NA	NA	NA	NA	NA	NA
gene:plasmid:150551	Plasmid ARG	Plasmid ARG	tetracycline resistance protein	SAA0002	NA	NA	NA	NA	NA	NA
gene:vir:107110	Virus	NA	NA	NA	NA	NA	NA	NA	NA	NA
gene:plasmid:15254	TE	NA	Tpn7	DR_C0033	ISDra5	NA	NA	Deinococcus radiodurans	1612	0
gene:plasmid:110244	Plasmid	Unclassified plasmid gene	unknown protein	pCPF5603_04	NA	NA	NA	NA	NA	NA
gene:vir:6862	Virus	NA	NA	NA	NA	NA	NA	NA	NA	NA
gene:plasmid:143057	Plasmid	Unclassified plasmid gene	unknown protein	p1D1	NA	NA	NA	NA	NA	NA
gene:plasmid:153859	Plasmid	Plasmid secretion or conjugation machinery	Transmembrane helix protein	SMR0059	NA	NA	NA	NA	NA	NA
gene:vir:103580	Virus	NA	NA	NA	NA	NA	NA	NA	NA	NA
Col8282_1__DQ995352	Plasmid replicon	Plasmid replicon	NA	NA	NA	NA	NA	NA	NA	NA
gene:plasmid:123335	Plasmid	Unclassified plasmid gene	unknown protein	O2ColV208	NA	NA	NA	NA	NA	NA
gene:vir:7111	Virus	NA	NA	NA	NA	NA	NA	NA	NA	NA
gene:plasmid:85801	Prophage	NA	NlpC/P60 phage cell well peptidase	Rsph17025_3712	NA	NA	NA	NA	NA	NA
gene:plasmid:19635	TE	NA	TnAs3	D742_p2108	TnAs3	NA	NA	Aeromonas salmonicida	2010	0
gene:vir:101358	Virus	NA	NA	NA	NA	NA	NA	NA	NA	NA
gene:vir:7112	Virus	NA	NA	NA	NA	NA	NA	NA	NA	NA
gene:proph:170212	Prophage	NA	hypothetical protein	ELI_04055	NA	NA	NA	NA	NA	NA
gene:plasmid:129841	Plasmid	Unclassified plasmid gene	unknown protein	LP_RS15480	NA	NA	NA	NA	NA	NA
gene:plasmid:151634	IS	NA	ISBf3	BF_RS21935	ISBf3	IS1182	None	Bacteroides fragilis	3295	0
p0111_1__AP010962	Plasmid replicon	Plasmid replicon	NA	NA	NA	NA	NA	NA	NA	NA
gene:plasmid:152255	Plasmid	Plasmid relaxase and mobilization machinery	mobilization protein	SEA0031	NA	NA	NA	NA	NA	NA
gene:plasmid:19298	Plasmid	Plasmid relaxase and mobilization machinery	MbeCy MobC family plasmid mobilization relaxosome protein	pJR1_p5	NA	NA	NA	NA	NA	NA
gene:plasmid:20826	Plasmid	Plasmid secretion or conjugation machinery	TrbC mating pair formation protein	pADP-1_p087	NA	NA	NA	NA	NA	NA
gene:plasmid:127547	Plasmid	Plasmid virulence and pathogenicity domain	fadD 3-hydroxyacyl-CoA	RER_RS01730	NA	NA	NA	NA	NA	NA
gene:proph:184815	Prophage	NA	phage major capsid protein	LREU_RS05845	NA	NA	NA	NA	NA	NA
gene:proph:172137	Prophage	NA	ATPase AAA	Dde_3413	NA	NA	NA	NA	NA	NA
gene:plasmid:109301	Plasmid ARG	Plasmid ARG	beta-lactamase	pMG8285_04	NA	NA	NA	NA	NA	NA
gene:proph:177632	Prophage	NA	tail component of prophage CP-933O	Z2141	NA	NA	NA	NA	NA	NA
gene:plasmid:17440	Plasmid	Unclassified plasmid gene	unknown protein	pli0031	NA	NA	NA	NA	NA	NA
gene:vir:4973	Virus	NA	NA	NA	NA	NA	NA	NA	NA	NA
gene:plasmid:132137	Plasmid	PREPIM	RepB	LACR_C17	NA	NA	NA	NA	NA	NA
gene:vir:3431	Virus	NA	NA	NA	NA	NA	NA	NA	NA	NA
gene:plasmid:114159	IS	NA	ISSfl4	SDY_P158	ISSfl4	IS110	None	Shigella flexneri	2309	0
gene:vir:105304	Virus	NA	NA	NA	NA	NA	NA	NA	NA	NA
gene:plasmid:28932	Plasmid	Plasmid transposition_recombination_integration	recombination protein	SE_RS11810	NA	NA	NA	NA	NA	NA
gene:plasmid:154427	Plasmid	Plasmid non_conjugative efflux_transport	cupin domain protein	pFBAOT6.85	NA	NA	NA	NA	NA	NA
gene:plasmid:154875	Plasmid	Unclassified plasmid gene	extracellular solute-binding protein	Pden_4864	NA	NA	NA	NA	NA	NA
gene:plasmid:145682	IS	NA	IS1381 transposase orfB	Pcryo_2498	ISOt3	IS630	None	Orientia tsutsugamushi	32.2	0.56
gene:vir:108137	Virus	NA	NA	NA	NA	NA	NA	NA	NA	NA
gene:plasmid:117831	TE	NA	TnpA	SC038	IS26	NA	NA	Proteus vulgaris	1433	0
gene:plasmid:15951	Plasmid	Plasmid relaxase and mobilization machinery	TraN	p165897_022	NA	NA	NA	NA	NA	NA
gene:plasmid:15545	Plasmid	Plasmid ARG	GNAT family N-acetyltransferase	EF_RS16410	NA	NA	NA	NA	NA	NA
gene:plasmid:15976	Plasmid	PREPIM	repA1	p165897_047	NA	NA	NA	NA	NA	NA
gene:vir:79550	Virus	NA	NA	NA	NA	NA	NA	NA	NA	NA
gene:vir:1598	Virus	NA	NA	NA	NA	NA	NA	NA	NA	NA
gene:plasmid:19517	Plasmid	Plasmid stress_SOS_tox_antitox_partitioning	ybaA gene stress-related protein	D616_p97044	NA	NA	NA	NA	NA	NA
gene:plasmid:151004	IS	NA	IS26	pMUR050_005	IS26	IS6	None	Proteus vulgaris	1398	0
gene:proph:176830	Prophage	NA	phage terminase	APECO1_1026	NA	NA	NA	NA	NA	NA
gene:plasmid:14928	Plasmid	PREPIM	repA	pCR1_p1	NA	NA	NA	NA	NA	NA
gene:plasmid:19957	Plasmid ARG	Plasmid ARG	ermC leader peptide	pT48_p3	NA	NA	NA	NA	NA	NA
gene:vir:108346	Virus	NA	NA	NA	NA	NA	NA	NA	NA	NA
gene:proph:167184	Prophage	NA	hypothetical protein	SERP1532	NA	NA	NA	NA	NA	NA
gene:proph:170207	Prophage	NA	DNA-binding protein	ELI_04030	NA	NA	NA	NA	NA	NA
gene:proph:169116	Prophage	NA	hypothetical protein	SBO_0952	NA	NA	NA	NA	NA	NA
ICEberg|368|ICESpnJ93292|GenBank|EU676259|1..1026	ICE	NA	NA	NA	NA	NA	NA	NA	NA	NA
gene:plasmid:30647	IS	NA	IS100kyp	YPCD1.01	IS100kyp	IS21	None	Yersinia pseudotuberculosis	2028	0
gene:vir:6732	Virus	NA	NA	NA	NA	NA	NA	NA	NA	NA
gene:vir:103652	Virus	NA	NA	NA	NA	NA	NA	NA	NA	NA
gene:vir:7124	Virus	NA	NA	NA	NA	NA	NA	NA	NA	NA
gene:proph:175638	Prophage	NA	phage protein	MGAS10270_Spy1353	NA	NA	NA	NA	NA	NA
gene:vir:96970	Virus	NA	NA	NA	NA	NA	NA	NA	NA	NA
gene:vir:6824	Virus	NA	NA	NA	NA	NA	NA	NA	NA	NA
gene:plasmid:17470	Plasmid ARG	Plasmid ARG	hypothetical protein	pli0061	NA	NA	NA	NA	NA	NA
gene:plasmid:126351	Plasmid	Plasmid non_conjugative efflux_transport	NukF ATP-binding cassette domain-containing protein	PPI1_p27	NA	NA	NA	NA	NA	NA
gene:proph:163180	Prophage	NA	hypothetical protein	SSP_RS09700	NA	NA	NA	NA	NA	NA
gene:plasmid:134730	Plasmid	PTTREG	TM1040 plasmid rRNA	TM1040_R0058	NA	NA	NA	NA	NA	NA
gene:vir:2028	Virus	NA	NA	NA	NA	NA	NA	NA	NA	NA
gene:proph:179401	Prophage	NA	capsid scaffolding protein	c0950	NA	NA	NA	NA	NA	NA
gene:plasmid:112077	Plasmid	Plasmid biosynthesis_regulatory_enzymes	Aldehyde dehydrogenase protein	RHA1_RS39755	NA	NA	NA	NA	NA	NA
gene:proph:179388	Prophage	NA	hypothetical protein	c0967	NA	NA	NA	NA	NA	NA
gene:plasmid:141639	Plasmid	Plasmid transposition_recombination_integration	Integrase catalytic region	Arth_4385	NA	NA	NA	NA	NA	NA
gene:plasmid:19295	Plasmid ARG	Plasmid ARG	TetG	pJR1_p2	NA	NA	NA	NA	NA	NA
gene:plasmid:139665	Plasmid	Unclassified plasmid gene	unknown protein	O2R_51	NA	NA	NA	NA	NA	NA
gene:vir:5727	Virus	NA	NA	NA	NA	NA	NA	NA	NA	NA
gene:vir:3948	Virus	NA	NA	NA	NA	NA	NA	NA	NA	NA
gene:vir:108579	Virus	NA	NA	NA	NA	NA	NA	NA	NA	NA
gene:vir:6663	Virus	NA	NA	NA	NA	NA	NA	NA	NA	NA
gene:plasmid:141427	TE	NA	NBU1 transposon	NBU1_10	ISNph7	NA	NA	Natronomonas pharaonis	32.2	1.6
gene:plasmid:156395	IS	NA	IS256	pVEF222	ISLgar5	IS256	None	Lactococus garvieae	1703	0
gene:proph:159046	Prophage	NA	cell division inhibitor YmfM	b1148	NA	NA	NA	NA	NA	NA
gene:plasmid:139620	Plasmid	Plasmid stress_SOS_tox_antitox_partitioning	ImpA UV protection protein stress response	O2R_83	NA	NA	NA	NA	NA	NA
gene:plasmid:28893	Plasmid	PTTREG	Transcriptional regulator	SE_RS12070	NA	NA	NA	NA	NA	NA
gene:plasmid:19872	Plasmid ARG	Plasmid ARG	tetracycline resistance protein	pLS1_p3	NA	NA	NA	NA	NA	NA
gene:proph:174313	Prophage	NA	hypothetical protein	CKL_3234	NA	NA	NA	NA	NA	NA
gene:plasmid:135645	Plasmid	Plasmid biosynthesis_regulatory_enzymes	Class I SAM-dependent methyltransferase	pRE25p43	NA	NA	NA	NA	NA	NA
gene:vir:7244	Virus	NA	NA	NA	NA	NA	NA	NA	NA	NA
gene:plasmid:118568	Plasmid	Plasmid biosynthesis_regulatory_enzymes	WGR protein	Meso_4328	NA	NA	NA	NA	NA	NA
gene:plasmid:123245	Plasmid	Plasmid biosynthesis_regulatory_enzymes	cystein hydrolase	O2ColV164	NA	NA	NA	NA	NA	NA
IncFIB(pQil)_1_pQil_JN233705	Plasmid replicon	Plasmid replicon	NA	NA	NA	NA	NA	NA	NA	NA
gene:plasmid:123198	Plasmid	Plasmid relaxase and mobilization machinery	TraH	O2ColV115	NA	NA	NA	NA	NA	NA
gene:vir:78834	Virus	NA	NA	NA	NA	NA	NA	NA	NA	NA
gene:plasmid:16022	Plasmid ARG	Plasmid ARG	Aac(6)-Ib	p165897_093	NA	NA	NA	NA	NA	NA
gene:proph:160134	Prophage	NA	hypothetical protein	MGAS10750_Spy0572	NA	NA	NA	NA	NA	NA
gene:plasmid:28769	Plasmid	Plasmid relaxase and mobilization machinery	NES nicking enzyme	VRA0057	NA	NA	NA	NA	NA	NA
gene:plasmid:26728	IS	NA	ISAli6	SMa1878	ISAli6	IS256	None	Azospirillum lipoferum	178	2.00E-45
gene:plasmid:133266	Plasmid	Plasmid relaxase and mobilization machinery	TraJ conjugation protein	Reut_D6527	NA	NA	NA	NA	NA	NA
gene:plasmid:20771	TE	NA	TnpA	pADP-1_p032	ISPps1	NA	NA	Pseudomonas huttiensis	3069	0
gene:proph:177475	Prophage	NA	DNA packaging protein of prophage CP-933K	Z0964	NA	NA	NA	NA	NA	NA
gene:proph:172144	Prophage	NA	peptidase S1 and S6 chymotrypsin/Hap	Dde_3420	NA	NA	NA	NA	NA	NA
IncFIB(pB171)_1_pB171_AB024946	Plasmid replicon	Plasmid replicon	NA	NA	NA	NA	NA	NA	NA	NA
gene:proph:169146	Prophage	NA	major capsid protein	SBO_1406	NA	NA	NA	NA	NA	NA
gene:proph:170029	Prophage	NA	hypothetical protein	LSEI_1947	NA	NA	NA	NA	NA	NA
gene:vir:94105	Virus	NA	NA	NA	NA	NA	NA	NA	NA	NA
gene:plasmid:145499	Plasmid	Unclassified plasmid gene	unknown protein	ERROR	NA	NA	NA	NA	NA	NA
gene:proph:176800	Prophage	NA	hypothetical protein	APECO1_1030	NA	NA	NA	NA	NA	NA
gene:vir:101348	Virus	NA	NA	NA	NA	NA	NA	NA	NA	NA
gene:vir:103645	Virus	NA	NA	NA	NA	NA	NA	NA	NA	NA
gene:plasmid:84484	Plasmid	PTTREG	Winged helix-turn-helix domain	D616_p81052	NA	NA	NA	NA	NA	NA
gene:proph:162945	Prophage	NA	hypothetical protein	llmg_0037	NA	NA	NA	NA	NA	NA
gene:plasmid:135400	Prophage	NA	Integrase / recombinase	AAur_pTC10034	NA	NA	NA	NA	NA	NA
gene:plasmid:151226	Plasmid	Unclassified plasmid gene	unknown protein	pCoo073	NA	NA	NA	NA	NA	NA
gene:vir:800	Virus	NA	NA	NA	NA	NA	NA	NA	NA	NA
gene:plasmid:85999	Plasmid	Plasmid non_conjugative efflux_transport	Branched-chain amino acid ABC transporter permease	Rsph17025_3289	NA	NA	NA	NA	NA	NA
gene:proph:184704	IS	NA	helix-turn-helix domain-containing protein	LREU_RS07150	ISLasa2	IS3	IS150	Lactobacillus salivarius	135	9.00E-32
ICEberg|344|ICEBsa18170-1|GenBank|CP002530|2939772..2990351	ICE	NA	NA	NA	NA	NA	NA	NA	NA	NA
gene:vir:79576	Virus	NA	NA	NA	NA	NA	NA	NA	NA	NA
gene:plasmid:147026	Plasmid	PTTREG	tRNA	Mflv_R0056	NA	NA	NA	NA	NA	NA
gene:plasmid:27836	Plasmid	Plasmid biosynthesis_regulatory_enzymes	acyl-CoA dehydrogenase	SM_RS21305	NA	NA	NA	NA	NA	NA
gene:plasmid:91794	Plasmid	Plasmid biosynthesis_regulatory_enzymes	phosphoglucosamine mutase	KPN_pKPN5p08184	NA	NA	NA	NA	NA	NA
gene:vir:7068	Virus	NA	NA	NA	NA	NA	NA	NA	NA	NA
gene:plasmid:135600	Plasmid	PTTREG	tRNA	Sbal_t06	NA	NA	NA	NA	NA	NA
gene:vir:9472	Virus	NA	NA	NA	NA	NA	NA	NA	NA	NA
gene:vir:108406	Virus	NA	NA	NA	NA	NA	NA	NA	NA	NA
gene:vir:80653	Virus	NA	NA	NA	NA	NA	NA	NA	NA	NA
gene:plasmid:88338	Plasmid	Plasmid transposition_recombination_integration	Tyrosine-type recombinase/integrase	KPN_pKPN3p05968	NA	NA	NA	NA	NA	NA
gene:plasmid:119584	Plasmid ARG	Plasmid ARG	streptothricin acetyltransferase	pBS228_p078	NA	NA	NA	NA	NA	NA
gene:proph:183598	Prophage	NA	transglycosylase	SFV_2606	NA	NA	NA	NA	NA	NA
gene:plasmid:153906	Plasmid	Plasmid secretion or conjugation machinery	Transmembrane helix protein	SMR0150	NA	NA	NA	NA	NA	NA
gene:plasmid:93369	Plasmid	Unclassified plasmid gene	unknown protein	pLEW279b_p19	NA	NA	NA	NA	NA	NA
gene:plasmid:130598	Plasmid	Plasmid biosynthesis_regulatory_enzymes	cytochrome c oxidase	pKB1_p043	NA	NA	NA	NA	NA	NA
gene:plasmid:149995	Plasmid	Plasmid relaxase and mobilization machinery	TraE	LP_RS15635	NA	NA	NA	NA	NA	NA
gene:plasmid:109423	Plasmid	Plasmid stress_SOS_tox_antitox_partitioning	type II toxin-antitoxin system RelE/ParE family toxin	pMAC_04	NA	NA	NA	NA	NA	NA
gene:vir:3852	Virus	NA	NA	NA	NA	NA	NA	NA	NA	NA
gene:vir:101372	Virus	NA	NA	NA	NA	NA	NA	NA	NA	NA
gene:plasmid:123265	Plasmid	Plasmid stress_SOS_tox_antitox_partitioning	EstA heat stress stable enterotoxin	O2ColV33	NA	NA	NA	NA	NA	NA
gene:vir:7295	Virus	NA	NA	NA	NA	NA	NA	NA	NA	NA
gene:plasmid:122686	Plasmid ARG	Plasmid ARG	kanamycin marker	pBHRK18_p2	NA	NA	NA	NA	NA	NA
gene:proph:169109	Prophage	NA	transcriptional regulator	SBO_0973	NA	NA	NA	NA	NA	NA
gene:proph:169993	Prophage	NA	hypothetical protein	LSEI_1911	NA	NA	NA	NA	NA	NA
gene:proph:180477	Prophage	NA	hypothetical protein	spyM18_1264	NA	NA	NA	NA	NA	NA
gene:plasmid:139534	Plasmid	Unclassified plasmid gene	unknown protein	pCF10_03	NA	NA	NA	NA	NA	NA
gene:plasmid:14731	Plasmid	Plasmid transposition_recombination_integration	RecT recombinase protein	pAG1_p05	NA	NA	NA	NA	NA	NA
gene:plasmid:154100	TE	NA	Tn7 transposon	SMR0133	ISArsp15	NA	NA	Arthrobacter sp.	34.2	0.89
gene:proph:176920	Prophage	NA	Phage protein A	APECO1_1184	NA	NA	NA	NA	NA	NA
gene:plasmid:24710	Plasmid	Unclassified plasmid gene	unknown protein	ERROR	NA	NA	NA	NA	NA	NA
gene:vir:510	Virus	NA	NA	NA	NA	NA	NA	NA	NA	NA
gene:proph:171843	Prophage	NA	hypothetical protein	Meso_3823	NA	NA	NA	NA	NA	NA
gene:plasmid:85109	Plasmid	Plasmid biosynthesis_regulatory_enzymes	Staphylococcus saprophyticus pSSP1 putative dehydrogenase	pLEW6932_p36	NA	NA	NA	NA	NA	NA
gene:plasmid:112081	Plasmid	Plasmid biosynthesis_regulatory_enzymes	acetyl/propionyl/methylcrotonyl-CoA carboxylase subunit alpha	RHA1_RS39775	NA	NA	NA	NA	NA	NA
gene:plasmid:120814	Plasmid	Unclassified plasmid gene	unknown protein	pSpnP1_p1	NA	NA	NA	NA	NA	NA
gene:plasmid:121458	IS	NA	ISEc8	LH0188	IS682	IS66	None	Escherichia coli	813	0
gene:vir:6460	Virus	NA	NA	NA	NA	NA	NA	NA	NA	NA
gene:plasmid:118681	TE	NA	IS1071_Tn3	Ajs_4228	IS1071	NA	NA	Alcaligenes sp.	5729	0
gene:proph:181165	Prophage	NA	hypothetical protein	UTI89_C5110	NA	NA	NA	NA	NA	NA
gene:plasmid:19382	Plasmid	Unclassified plasmid gene	unknown protein	pColE1_07	NA	NA	NA	NA	NA	NA
gene:plasmid:87050	Plasmid ARG	Plasmid ARG	hypothetical protein	pK214_p14	NA	NA	NA	NA	NA	NA
gene:proph:163980	Prophage	NA	transglycosylase	SDY_2748	NA	NA	NA	NA	NA	NA
gene:vir:6485	Virus	NA	NA	NA	NA	NA	NA	NA	NA	NA
gene:plasmid:28767	Plasmid	Unclassified plasmid gene	unknown protein	VRA0054	NA	NA	NA	NA	NA	NA
gene:vir:515	Virus	NA	NA	NA	NA	NA	NA	NA	NA	NA
gene:proph:160868	Prophage	NA	hypothetical protein	SE_RS04700	NA	NA	NA	NA	NA	NA
gene:plasmid:14908	Plasmid	Plasmid ARG	HypB Nickel binding protein	pA501_p12	NA	NA	NA	NA	NA	NA
gene:plasmid:88632	IS	NA	IS100kyp	YPE_4157	IS100kyp	IS21	None	Yersinia pseudotuberculosis	2028	0
ICEberg|386|CTnPg1-a|GenBank|AP009380|57961..103060	ICE	NA	NA	NA	NA	NA	NA	NA	NA	NA
gene:plasmid:109453	TE	NA	Tn50580 mercury resistance transposon	pTP6_47	TnAs2	NA	NA	Aeromonas salmonicida	484	6.00E-137
gene:plasmid:110304	Plasmid	Plasmid biosynthesis_regulatory_enzymes	cytosine methyltransferase�	pCPF5603_64	NA	NA	NA	NA	NA	NA
gene:vir:6482	Virus	NA	NA	NA	NA	NA	NA	NA	NA	NA
gene:plasmid:19811	Plasmid	Plasmid stress_SOS_tox_antitox_partitioning	uviB bacteriocin stress response protein	D692_p1010	NA	NA	NA	NA	NA	NA
gene:proph:181236	Prophage	NA	hypothetical protein	UTI89_C2688	NA	NA	NA	NA	NA	NA
gene:plasmid:120825	Plasmid	Unclassified plasmid gene	unknown protein	pVI678_p5	NA	NA	NA	NA	NA	NA
gene:plasmid:147193	IS	NA	IS100kyp	YPN_MT0002	IS100kyp	IS21	None	Yersinia pseudotuberculosis	1546	0
gene:proph:159081	Prophage	NA	endodeoxyribonuclease toxin RalR	b1348	NA	NA	NA	NA	NA	NA
gene:plasmid:25254	IS	NA	IS110	pWR501_0128	ISSfl4	IS110	None	Shigella flexneri	2349	0
gene:proph:179419	Prophage	NA	tail fiber component of prophage	c0972	NA	NA	NA	NA	NA	NA
gene:vir:6489	Virus	NA	NA	NA	NA	NA	NA	NA	NA	NA
gene:plasmid:147510	Plasmid ARG	Plasmid ARG	mercuric transport protein periplasmic component	Shewana3_4313	NA	NA	NA	NA	NA	NA
gene:plasmid:83845	Plasmid	Plasmid ARG	GNAT family N-acetyltransferase	YpIP275_pIP1202_0187	NA	NA	NA	NA	NA	NA
gene:plasmid:28741	Plasmid	Unclassified plasmid gene	unknown protein	VRA0025	NA	NA	NA	NA	NA	NA
gene:plasmid:30056	TE	NA	TnpR resistance transposon Tn593c	pB4p81	Tn5393	NA	NA	Erwinia amylovora	1082	0
gene:plasmid:30127	Plasmid	PREPIM	trfA1 replication initiation protein	pB10p68	NA	NA	NA	NA	NA	NA
gene:vir:105292	Virus	NA	NA	NA	NA	NA	NA	NA	NA	NA
gene:proph:159044	Prophage	NA	chimeric replication protein/phage terminase YmfN	b1149	NA	NA	NA	NA	NA	NA
gene:proph:176748	Prophage	NA	bacteriophage V crossover junction endodeoxyribonuclease	APECO1_2038	NA	NA	NA	NA	NA	NA
gene:proph:182915	Prophage	NA	GnsA/GnsB family transcriptional regulator	EcHS_A1641	NA	NA	NA	NA	NA	NA
gene:vir:9795	Virus	NA	NA	NA	NA	NA	NA	NA	NA	NA
gene:plasmid:83883	Plasmid ARG	Plasmid ARG	aminoglycoside 3'-phosphotransferase	YpIP275_pIP1202_0052	NA	NA	NA	NA	NA	NA
gene:proph:163922	IS	NA	IS66 family transposase	EcE24377A_1757	ISCro1	IS66	None	Citrobacter rodentium	2799	0
gene:vir:95226	Virus	NA	NA	NA	NA	NA	NA	NA	NA	NA
gene:vir:99529	Virus	NA	NA	NA	NA	NA	NA	NA	NA	NA
gene:plasmid:125690	Plasmid	Plasmid stress_SOS_tox_antitox_partitioning	groELf chaperonin	RHE_PF00330	NA	NA	NA	NA	NA	NA
gene:proph:175031	Prophage	NA	bacteriophage major tail sheath protein	t2666	NA	NA	NA	NA	NA	NA
gene:plasmid:117654	TE	NA	TnpA	Rmet_6338	IS1071	NA	NA	Alcaligenes sp.	4524	0
gene:vir:94370	Virus	NA	NA	NA	NA	NA	NA	NA	NA	NA
gene:proph:167255	Prophage	NA	hypothetical protein	SERP1602	NA	NA	NA	NA	NA	NA
gene:plasmid:129468	Plasmid	PTTREG	metalloregulator ArsR/SmtB family transcription factor	pnf1320	NA	NA	NA	NA	NA	NA
gene:proph:161159	Prophage	NA	resolvase domain-containing protein	Amet_4005	NA	NA	NA	NA	NA	NA
gene:plasmid:31062	IS	NA	IS100kyp	Y1055	IS100kyp	IS21	None	Yersinia pseudotuberculosis	2028	0
gene:plasmid:119650	IS	NA	IS15Dll	UTI89_P005	IS15DII	IS6	None	Salmonella panama	1148	0
gene:proph:172139	Prophage	NA	ATP-dependent metalloprotease FtsH	Dde_3415	NA	NA	NA	NA	NA	NA
gene:plasmid:119035	Plasmid	Unclassified plasmid gene	unknown protein	LSL_RS00230	NA	NA	NA	NA	NA	NA
gene:plasmid:112568	Plasmid	PREPIM	repC	pSW174_06	NA	NA	NA	NA	NA	NA
gene:plasmid:145992	Plasmid	Unclassified plasmid gene	peptide binding protein	pVEF1_031	NA	NA	NA	NA	NA	NA
gene:plasmid:127985	Plasmid	Plasmid transposition_recombination_integration	Resolvase domain-containing	Neut_2563	NA	NA	NA	NA	NA	NA
gene:plasmid:113835	IS	NA	ISRel21	Smed_6117	ISRel21	IS3	IS407	Rhizobium etli	117	3.00E-27
gene:vir:106576	Virus	NA	NA	NA	NA	NA	NA	NA	NA	NA
gene:vir:107109	Virus	NA	NA	NA	NA	NA	NA	NA	NA	NA
gene:proph:159068	Prophage	NA	putative prophage side tail fiber protein StfQ	b1547	NA	NA	NA	NA	NA	NA
gene:vir:6754	Virus	NA	NA	NA	NA	NA	NA	NA	NA	NA
gene:proph:182999	Prophage	NA	hypothetical protein	EcHS_A0307	NA	NA	NA	NA	NA	NA
IncHI2_1__BX664015	Plasmid replicon	Plasmid replicon	NA	NA	NA	NA	NA	NA	NA	NA
gene:proph:177462	Prophage	NA	exonuclease	Z0951	NA	NA	NA	NA	NA	NA
gene:plasmid:82915	IS	NA	ISAs29	ASA_RS23405	ISAs29	IS21	None	Aeromonas salmonicida	1483	0
gene:plasmid:10467	TE	NA	TnpR	pAC5_p2	Tn5393	NA	NA	Erwinia amylovora	412	2.00E-115
gene:plasmid:84469	Plasmid	Unclassified plasmid gene	unknown protein	D616_p81037	NA	NA	NA	NA	NA	NA
gene:plasmid:117674	Plasmid ARG	Plasmid ARG	aminoglycoside 3'-phosphotransferase	SC026	NA	NA	NA	NA	NA	NA
IncFIC(FII)_1__AP001918	Plasmid replicon	Plasmid replicon	NA	NA	NA	NA	NA	NA	NA	NA
gene:plasmid:14637	Plasmid ARG	Plasmid ARG	aminoglycoside 3'-phosphotransferase	pNGA2_p1	NA	NA	NA	NA	NA	NA
rep17_1_CDS29(pRUM)_AF507977	Plasmid replicon	Plasmid replicon	NA	NA	NA	NA	NA	NA	NA	NA
gene:plasmid:15653	Plasmid	Unclassified plasmid gene	unknown protein	pRUM_p08	NA	NA	NA	NA	NA	NA
gene:plasmid:24195	Plasmid	Plasmid stress_SOS_tox_antitox_partitioning	Hha/YmoA family nucleoid-associated regulatory protein for virulence and thermoregulatory stress	HCM1.135	NA	NA	NA	NA	NA	NA
gene:plasmid:85816	Plasmid	Unclassified plasmid gene	unknown protein	Rsph17025_3727	NA	NA	NA	NA	NA	NA
gene:plasmid:17436	Plasmid	Plasmid biosynthesis_regulatory_enzymes	Helicase related protein	pli0027	NA	NA	NA	NA	NA	NA
gene:plasmid:150005	Plasmid	Plasmid stress_SOS_tox_antitox_partitioning	type II toxin-antitoxin system RelB/DinJ family antitoxin	Manual	NA	NA	NA	NA	NA	NA
gene:plasmid:117769	Plasmid	Unclassified plasmid gene	yqkA transmembrane helicase	SC047	NA	NA	NA	NA	NA	NA
gene:proph:167174	Prophage	NA	hypothetical protein	SERP1561	NA	NA	NA	NA	NA	NA
gene:plasmid:20588	TE	NA	TnpA4	D786_p083	ISPre1	NA	NA	Pseudomonas resinovorans	1937	0
gene:vir:79599	Virus	NA	NA	NA	NA	NA	NA	NA	NA	NA
gene:plasmid:93372	IS	NA	IS1628	pLEW279b_p14	IS1628	IS6	None	Corynebacterium glutamicum	434	5.00E-122
gene:plasmid:25625	IS	NA	ISSfl3	CP0205	ISSfl3	IS66	None	Shigella flexneri	688	0
gene:plasmid:24216	TE	NA	TnAs3	HCM1.161	TnAs3	NA	NA	Aeromonas salmonicida	117	7.00E-27
gene:plasmid:24341	Plasmid	Plasmid ARG	Cobalt insertion-mediating reactions of cobalamin biosynthesis	HCM2.0016c	NA	NA	NA	NA	NA	NA
gene:proph:182959	Prophage	NA	phage major tail tube protein	EcHS_A0943	NA	NA	NA	NA	NA	NA
gene:plasmid:28909	Plasmid	Plasmid secretion or conjugation machinery	YitT transmembrane protein	SE_RS11930	NA	NA	NA	NA	NA	NA
gene:plasmid:17362	Plasmid ARG	Plasmid ARG	cadmium resistance regulator CadC	pAH82_p02	NA	NA	NA	NA	NA	NA
gene:vir:247	Virus	NA	NA	NA	NA	NA	NA	NA	NA	NA
gene:plasmid:14759	Plasmid	Plasmid biosynthesis_regulatory_enzymes	Fructosamine kinase family	pTET3_p14	NA	NA	NA	NA	NA	NA
gene:vir:108575	Virus	NA	NA	NA	NA	NA	NA	NA	NA	NA
gene:vir:108757	Virus	NA	NA	NA	NA	NA	NA	NA	NA	NA
gene:plasmid:138883	Plasmid	Unclassified plasmid gene	unknown protein	SPOA_tRNA-Phe-1	NA	NA	NA	NA	NA	NA
ICEberg|368|ICESpnJ93292|GenBank|EU676249|1..951	ICE	NA	NA	NA	NA	NA	NA	NA	NA	NA
gene:proph:179711	Prophage	NA	site-specific recombinase	M6_Spy1124	NA	NA	NA	NA	NA	NA
gene:proph:181164	Prophage	NA	prophage CP-933O hypothetical protein	UTI89_C5109	NA	NA	NA	NA	NA	NA
gene:plasmid:15643	Plasmid	Unclassified plasmid gene	unknown protein	EF_RS16060	NA	NA	NA	NA	NA	NA
gene:proph:176727	Prophage	NA	hypothetical protein	APECO1_2024	NA	NA	NA	NA	NA	NA
gene:plasmid:25355	IS	NA	IS1F	pWR501_0229	IS1F	IS1	None	Escherichia coli	515	1.00E-146
gene:plasmid:15669	Plasmid	Unclassified plasmid gene	BGA04 antigen	pRUM_p24	NA	NA	NA	NA	NA	NA
gene:plasmid:28580	Plasmid	Unclassified plasmid gene	unknown protein	pSK6_p2	NA	NA	NA	NA	NA	NA
gene:vir:96150	Virus	NA	NA	NA	NA	NA	NA	NA	NA	NA
gene:vir:6475	Virus	NA	NA	NA	NA	NA	NA	NA	NA	NA
gene:plasmid:90718	Plasmid	Plasmid ARG	BlaI/MecI/CopY family transcriptional regulator	Mflv_5291	NA	NA	NA	NA	NA	NA
gene:proph:167160	Prophage	NA	hypothetical protein	SERP1556	NA	NA	NA	NA	NA	NA
gene:plasmid:17570	Plasmid	Plasmid biosynthesis_regulatory_enzymes	alanine dehydrogenase	MAFF_RS35215	NA	NA	NA	NA	NA	NA
gene:plasmid:93365	Plasmid ARG	Plasmid ARG	hypothetical protein	pLEW279b_p01	NA	NA	NA	NA	NA	NA
gene:plasmid:153900	Plasmid	Unclassified plasmid gene	unknown protein	SMR0136	NA	NA	NA	NA	NA	NA
gene:plasmid:136206	Plasmid	Unclassified plasmid gene	unknown protein	P99018ORF_076	NA	NA	NA	NA	NA	NA
gene:plasmid:153249	TE	NA	TnpA	pJP4_47	IS1071	NA	NA	Alcaligenes sp.	5737	0
gene:plasmid:133555	IS	NA	ISSpma1	pCAR3_047	ISSpma1	IS3	IS407	Sphingopyxis macrogoltabida	347	6.00E-96
gene:plasmid:133388	Plasmid	Unclassified plasmid gene	Membrane protein	pBF9343.26c	NA	NA	NA	NA	NA	NA
gene:plasmid:15677	IS	NA	IS16	pRUM_p32	IS16	IS256	None	Enterococcus faecalis	2355	0
gene:proph:183006	Prophage	NA	hypothetical protein	EcHS_A0277	NA	NA	NA	NA	NA	NA
gene:plasmid:24402	Prophage	NA	putative helicase	HCM2.0078	NA	NA	NA	NA	NA	NA
gene:plasmid:87373	Plasmid	Plasmid biosynthesis_regulatory_enzymes	Pgi glucose-6-phosphate isomerase	SaurJH9_2766	NA	NA	NA	NA	NA	NA
gene:proph:177443	IS	NA	tail assembly protein of prophage CP-933T	Z2992	IS30D	IS30	None	Escherichia coli	113	2.00E-25
gene:plasmid:97825	Plasmid	PREPIM	repB	pND324p1	NA	NA	NA	NA	NA	NA
gene:plasmid:10523	Plasmid	Unclassified plasmid gene	unknown protein	pRAY_0020	NA	NA	NA	NA	NA	NA
gene:proph:173265	Prophage	NA	phiPV083 ORF027-like protein	SaurJH1_0893	NA	NA	NA	NA	NA	NA
ICEberg|345|ICEBxyXB1A-1|GenBank|FP929033|4227232..4279471	ICE	NA	NA	NA	NA	NA	NA	NA	NA	NA
gene:plasmid:28903	Plasmid	Unclassified plasmid gene	unknown protein	SE_RS11900	NA	NA	NA	NA	NA	NA
ICEberg|76|ICESde3396|GenBank|EU142041|1..63668	ICE	NA	NA	NA	NA	NA	NA	NA	NA	NA
gene:plasmid:110313	ICE	NA	Tn9016 ORF13	pCPF5603_73	NA	NA	NA	NA	NA	NA
gene:plasmid:158874	Plasmid	Unclassified plasmid gene	unknown protein	ERROR	NA	NA	NA	NA	NA	NA
gene:plasmid:139290	Plasmid	PTTREG	30S ribosomal protein S14	LSL_RS10685	NA	NA	NA	NA	NA	NA
gene:plasmid:20175	IS	NA	IS26	ST585_p186	IS26	IS6	None	Proteus vulgaris	1398	0
gene:proph:179472	Prophage	NA	lambdoid prophage Qin antitermination protein Q	c3186	NA	NA	NA	NA	NA	NA
rep7_8_CDS4(pS194)_NC005564	Plasmid replicon	Plasmid replicon	NA	NA	NA	NA	NA	NA	NA	NA
gene:vir:101382	Virus	NA	NA	NA	NA	NA	NA	NA	NA	NA
gene:plasmid:16104	Plasmid	PREPIM	repFIB	pO157p24	NA	NA	NA	NA	NA	NA
gene:plasmid:155321	Plasmid ARG	Plasmid ARG	beta-lactamase	pSA1379_10	NA	NA	NA	NA	NA	NA
gene:plasmid:141982	IS	NA	IS1F	SBO_P115	IS1F	IS1	None	Escherichia coli	967	0
gene:vir:1935	Virus	NA	NA	NA	NA	NA	NA	NA	NA	NA
gene:plasmid:129541	Plasmid ARG	Plasmid ARG	cation-transporting ATPase	pnf1330	NA	NA	NA	NA	NA	NA
gene:vir:106565	Virus	NA	NA	NA	NA	NA	NA	NA	NA	NA
gene:proph:159440	Prophage	NA	replication protein	SPY_RS08825	NA	NA	NA	NA	NA	NA
gene:plasmid:25683	IS	NA	IS1294	CP0263	IS1294	IS91	None	Escherichia coli	287	3.00E-78
gene:plasmid:158842	Plasmid	Unclassified plasmid gene	unknown protein	ERROR	NA	NA	NA	NA	NA	NA
gene:proph:179661	Prophage	NA	phage protein	M6_Spy1023	NA	NA	NA	NA	NA	NA
gene:plasmid:25416	IS	NA	IS911	pWR501_0289	IS911	IS3	IS3	Shigella dysenteriae	1588	0
gene:plasmid:139607	Plasmid	Unclassified plasmid gene	unknown protein	O2R_70	NA	NA	NA	NA	NA	NA
gene:plasmid:124067	Plasmid	Unclassified plasmid gene	unknown protein	pCPF4969_26	NA	NA	NA	NA	NA	NA
gene:plasmid:28955	Plasmid ARG	Plasmid ARG	spectinomycin adenyl transferase	pSCFS1_08	NA	NA	NA	NA	NA	NA
gene:plasmid:110415	IS	NA	IS100kyp	YPA_MT0001	IS100kyp	IS21	None	Yersinia pseudotuberculosis	2028	0
gene:plasmid:92628	Plasmid	Plasmid relaxase and mobilization machinery	relaxase/mobilization nuclease family protein	Swit_4934	NA	NA	NA	NA	NA	NA
gene:plasmid:114225	IS	NA	IS100kyp	SDY_P146	IS100kyp	IS21	None	Yersinia pseudotuberculosis	1291	0
gene:plasmid:133251	Plasmid	PREPIM	replication protein	pK214_p27	NA	NA	NA	NA	NA	NA
gene:proph:167191	Prophage	NA	hypothetical protein	SERP1569	NA	NA	NA	NA	NA	NA
gene:plasmid:155090	Plasmid	Plasmid non_conjugative efflux_transport	polar amino acid ABC transporter	Pden_5079	NA	NA	NA	NA	NA	NA
gene:proph:170623	Prophage	NA	phage tail protein	SPA2560	NA	NA	NA	NA	NA	NA
gene:plasmid:136109	TE	NA	None	pA81_061	TnAs3	NA	NA	Aeromonas salmonicida	1033	0
gene:vir:3012	Virus	NA	NA	NA	NA	NA	NA	NA	NA	NA
gene:plasmid:91081	IS	NA	hypothetical protein	YR71pYR1_0150	IS1133	IS3	IS3	Erwinia amylovora	410	4.00E-115
gene:vir:7209	Virus	NA	NA	NA	NA	NA	NA	NA	NA	NA
gene:plasmid:97826	Plasmid	PREPIM	RepC	pND324p3	NA	NA	NA	NA	NA	NA
gene:vir:6657	Virus	NA	NA	NA	NA	NA	NA	NA	NA	NA
gene:vir:108974	Virus	NA	NA	NA	NA	NA	NA	NA	NA	NA
gene:plasmid:93368	Plasmid	Hypothetical plasmid protein	hypothetical protein	pLEW279b_p21	NA	NA	NA	NA	NA	NA
ICEberg|171|Tn6073|GenBank|JF422665|1..761	ICE	NA	NA	NA	NA	NA	NA	NA	NA	NA
gene:plasmid:84487	Plasmid ARG	Plasmid ARG	tetracycline resistance protein C	D616_p81055	NA	NA	NA	NA	NA	NA
gene:plasmid:127661	IS	NA	transposase	TT_P0099	ISTth6	IS630	None	Thermus thermophilus	1231	0
gene:vir:7308	Virus	NA	NA	NA	NA	NA	NA	NA	NA	NA
gene:vir:7221	Virus	NA	NA	NA	NA	NA	NA	NA	NA	NA
gene:proph:181136	Prophage	NA	protease/scaffold protein	UTI89_C5120	NA	NA	NA	NA	NA	NA
gene:plasmid:20553	IS	NA	transposase	D786_p034	ISPre2	IS5	IS5	Pseudomonas resinovorans	1945	0
gene:plasmid:133208	Plasmid	Hypothetical plasmid protein	hypothetical protein	Tn916_15	NA	NA	NA	NA	NA	NA
gene:proph:179389	Prophage	NA	regulator for prophage	c0935	NA	NA	NA	NA	NA	NA
gene:plasmid:91764	IS	NA	putative transposase	KPN_pKPN5p08240	IS26	IS6	None	Proteus vulgaris	1421	0
gene:vir:9288	Virus	NA	NA	NA	NA	NA	NA	NA	NA	NA
gene:plasmid:14733	Plasmid	Plasmid stress_SOS_tox_antitox_partitioning	plasmid partition protein homolog ParA	pAG1_p07	NA	NA	NA	NA	NA	NA
gene:proph:172524	Prophage	NA	two-component system sensor histidine kinase PhoQ	ECs_1601	NA	NA	NA	NA	NA	NA
gene:vir:232	Virus	NA	NA	NA	NA	NA	NA	NA	NA	NA
gene:plasmid:153099	Plasmid	Hypothetical plasmid protein	hypothetical protein	Ppro_3831	NA	NA	NA	NA	NA	NA
gene:proph:177481	Prophage	NA	tail component of prophage CP-933K	Z0970	NA	NA	NA	NA	NA	NA
gene:plasmid:85095	Plasmid	Hypothetical plasmid protein	hypothetical protein	pLEW6932_p52	NA	NA	NA	NA	NA	NA
gene:proph:163944	Prophage	NA	DNA-binding transcriptional regulator DicC	EcE24377A_1777	NA	NA	NA	NA	NA	NA
gene:vir:95803	Virus	NA	NA	NA	NA	NA	NA	NA	NA	NA
gene:plasmid:91709	TE	NA	transposase InsE	SNSL254_pSN254_0148	TnAs3	NA	NA	Aeromonas salmonicida	2042	0
gene:plasmid:129838	Plasmid	PREPIM	replication protein	LP_RS15475	NA	NA	NA	NA	NA	NA
gene:vir:109029	Virus	NA	NA	NA	NA	NA	NA	NA	NA	NA
gene:proph:159028	Prophage	NA	prophage antitermination protein Q homolog QuuD	b0551	NA	NA	NA	NA	NA	NA
gene:plasmid:136922	Plasmid	Plasmid stress_SOS_tox_antitox_partitioning	antidote of epsilon-zeta postsegregational killing system	pSM19035_013	NA	NA	NA	NA	NA	NA
gene:plasmid:17314	IS	NA	putative transposase	pNZ4000_31	IS982C	IS982	None	Lactococcus lactis	1766	0
gene:plasmid:28923	Plasmid	Unclassified plasmid gene	DUF334 domain-containing protein	SE_RS11880	NA	NA	NA	NA	NA	NA
gene:plasmid:130001	Plasmid	Unclassified plasmid gene	putative DNA binding protein	pMS260_p08	NA	NA	NA	NA	NA	NA
gene:plasmid:24547	Plasmid ARG	Plasmid ARG	tetracycline transcriptional regulator	R27_p083	NA	NA	NA	NA	NA	NA
gene:plasmid:124962	Plasmid	Plasmid biosynthesis_regulatory_enzymes	dehydrogenase	SSPP106	NA	NA	NA	NA	NA	NA
gene:vir:1709	Virus	NA	NA	NA	NA	NA	NA	NA	NA	NA
gene:plasmid:131629	IS	NA	None	Rsph17025_3321	ISPye24	IS5	IS427	Paracoccus yeei	218	3.00E-57
gene:plasmid:28989	Plasmid	PREPIM	RepB	pSSU1_p2	NA	NA	NA	NA	NA	NA
gene:proph:179418	Prophage	NA	hypothetical protein	c0975	NA	NA	NA	NA	NA	NA
gene:plasmid:14322	Plasmid	Hypothetical plasmid protein	hypothetical protein	pCTX-M3_097	NA	NA	NA	NA	NA	NA
gene:proph:184845	Prophage	NA	hypothetical protein	LREU_RS05790	NA	NA	NA	NA	NA	NA
gene:plasmid:150010	Plasmid	Plasmid secretion or conjugation machinery	conjugal transfer protein	LP_RS15645	NA	NA	NA	NA	NA	NA
gene:plasmid:91118	Plasmid ARG	Plasmid ARG	tetracycline resistance protein C	YR71pYR1_0155	NA	NA	NA	NA	NA	NA
gene:vir:6071	Virus	NA	NA	NA	NA	NA	NA	NA	NA	NA
gene:plasmid:19965	Plasmid	Plasmid biosynthesis_regulatory_enzymes	protein k2	pUB110p04	NA	NA	NA	NA	NA	NA
gene:plasmid:136284	Plasmid ARG	Plasmid ARG	ArsR family transcriptional regulator	P99018ORF_018	NA	NA	NA	NA	NA	NA
gene:plasmid:85580	Plasmid	Hypothetical plasmid protein	hypothetical protein	Rsph17025_3797	NA	NA	NA	NA	NA	NA
gene:plasmid:91540	Plasmid	Hypothetical plasmid protein	hypothetical protein	SNSL254_pSN254_0044	NA	NA	NA	NA	NA	NA
gene:proph:173885	Prophage	NA	bacteriophage protein	STY1054	NA	NA	NA	NA	NA	NA
gene:plasmid:121859	IS	NA	IS4 orf	SSON_P173	IS4	IS4	IS4	Escherichia coli	2595	0
gene:vir:94557	Virus	NA	NA	NA	NA	NA	NA	NA	NA	NA
ICEberg|169|Tn6107|GenBank|JF422667|1..464	ICE	NA	NA	NA	NA	NA	NA	NA	NA	NA
gene:vir:103628	Virus	NA	NA	NA	NA	NA	NA	NA	NA	NA
gene:plasmid:137701	Plasmid	Hypothetical plasmid protein	hypothetical protein	Noca_4957	NA	NA	NA	NA	NA	NA
gene:proph:163531	Prophage	NA	DNA-invertase	SH1761	NA	NA	NA	NA	NA	NA
gene:plasmid:84610	Plasmid	Plasmid secretion or conjugation machinery	conjugal transfer protein TrbI	SF0157_p80	NA	NA	NA	NA	NA	NA
gene:plasmid:154424	IS	NA	putative nucleotidyltransferase	pFBAOT6.82	ISPa38	Tn3	None	Pseudomonas aeruginosa	581	2.00E-166
gene:plasmid:84299	Plasmid	Plasmid non_conjugative efflux_transport	sodium/hydrogen exchanger	OANT_RS23115	NA	NA	NA	NA	NA	NA
rep9_4_repA2(pTEF2)_AE016831	Plasmid replicon	Plasmid replicon	NA	NA	NA	NA	NA	NA	NA	NA
gene:vir:108847	Virus	NA	NA	NA	NA	NA	NA	NA	NA	NA
gene:plasmid:24337	Plasmid	Hypothetical plasmid protein	hypothetical protein	HCM2.0012	NA	NA	NA	NA	NA	NA
gene:proph:180426	Prophage	NA	hypothetical protein	spyM18_0734	NA	NA	NA	NA	NA	NA
gene:plasmid:133654	Plasmid	Plasmid transposition_recombination_integration	resolvase	pCAR3_007	NA	NA	NA	NA	NA	NA
gene:plasmid:14551	Plasmid	Hypothetical plasmid protein	hypothetical protein	CPE_RS00165	NA	NA	NA	NA	NA	NA
gene:plasmid:123364	Plasmid	Hypothetical plasmid protein	hypothetical protein	O2ColV90	NA	NA	NA	NA	NA	NA
gene:plasmid:109142	IS	NA	transposase	P91278ORF_013	ISVsa3	IS91	None	Vibrio salmonicida	1911	0
ICEberg|306|Tn925|GenBank|AY855841|40068..58099	ICE	NA	NA	NA	NA	NA	NA	NA	NA	NA
gene:plasmid:154090	IS	NA	Tn10 transposase for IS10 right	SMR0219	ISVsa5	IS4	IS10	Aliivibrio salmonicida	2397	0
gene:plasmid:25367	IS	NA	putative iso-IS1 orf	pWR501_0241	IS1F	IS1	None	Escherichia coli	406	6.00E-114
gene:plasmid:127582	Plasmid	Plasmid biosynthesis_regulatory_enzymes	CoA transferase	RER_RS01755	NA	NA	NA	NA	NA	NA
gene:plasmid:120669	Plasmid	Plasmid transposition_recombination_integration	integrase	LEUM_A08	NA	NA	NA	NA	NA	NA
gene:plasmid:24678	UNCLASSIFIED	NA	None	ERROR	NA	NA	NA	NA	NA	NA
gene:plasmid:28928	Plasmid	Hypothetical plasmid protein	hypothetical protein	SE_RS11840	NA	NA	NA	NA	NA	NA
gene:vir:1911	Virus	NA	NA	NA	NA	NA	NA	NA	NA	NA
gene:vir:7248	Virus	NA	NA	NA	NA	NA	NA	NA	NA	NA
gene:plasmid:16055	IS	NA	hypothetical protein	p165897_126	ISEc32	IS110	None	Escherichia coli	1538	0
gene:plasmid:117503	TE	NA	serine-based site-specific recombinase activity TnpR	Rmet_6187	TnAs2	NA	NA	Aeromonas salmonicida	1033	0
gene:proph:181653	Prophage	NA	phage protein	M28_Spy1808	NA	NA	NA	NA	NA	NA
gene:vir:107116	Virus	NA	NA	NA	NA	NA	NA	NA	NA	NA
gene:plasmid:17369	Plasmid	Unclassified plasmid gene	Orf9	pAH82_p09	NA	NA	NA	NA	NA	NA
gene:plasmid:117663	Plasmid ARG	Plasmid ARG	lincosamide nucleotidyltransferase	pLNU7_p2	NA	NA	NA	NA	NA	NA
gene:plasmid:91795	IS	NA	putative transposase	KPN_pKPN5p08185	ISVsa3	IS91	None	Vibrio salmonicida	1911	0
gene:plasmid:135610	Plasmid	PREPIM	putative PrgN protein	pRE25p02	NA	NA	NA	NA	NA	NA
gene:plasmid:125550	IS	NA	transposase Tn3 family protein	Ajs_4279	IS1071	Tn3	None	Alcaligenes sp.	3669	0
gene:proph:163533	Prophage	NA	hypothetical protein	SH1766	NA	NA	NA	NA	NA	NA
gene:plasmid:87387	Plasmid	Hypothetical plasmid protein	hypothetical protein	SaurJH9_2757	NA	NA	NA	NA	NA	NA
gene:plasmid:30140	Plasmid ARG	Plasmid ARG	aminoglycoside phosphotransferase	pIE1130p12	NA	NA	NA	NA	NA	NA
gene:vir:94463	Virus	NA	NA	NA	NA	NA	NA	NA	NA	NA
gene:vir:101421	Virus	NA	NA	NA	NA	NA	NA	NA	NA	NA
gene:proph:163535	Prophage	NA	hypothetical protein	SH1768	NA	NA	NA	NA	NA	NA
gene:plasmid:17455	Plasmid	Hypothetical plasmid protein	hypothetical protein	pli0046	NA	NA	NA	NA	NA	NA
gene:plasmid:14791	IS	NA	TnpC	pGA2_p07	IS1677	IS1380	None	Corynebacterium glutamicum	2767	0
gene:plasmid:125533	IS	NA	None	Ajs_4289	IS1071	Tn3	None	Alcaligenes sp.	99.6	2.00E-21
gene:plasmid:139265	IS	NA	None	LSL_RS09850	IS1216E	IS6	None	Enterococcus faecium	1199	0
gene:plasmid:139652	Plasmid ARG	Plasmid ARG	silver-binding protein	O2R_95	NA	NA	NA	NA	NA	NA
gene:proph:170204	Prophage	NA	hypothetical protein	ELI_04015	NA	NA	NA	NA	NA	NA
gene:plasmid:118111	Plasmid ARG	Plasmid ARG	lincosamide nucleotidyltransferase	pLNU4_02	NA	NA	NA	NA	NA	NA
gene:vir:6859	Virus	NA	NA	NA	NA	NA	NA	NA	NA	NA
gene:plasmid:152273	Plasmid	Unclassified plasmid gene	ORF15	pNG2_p14	NA	NA	NA	NA	NA	NA
gene:proph:176817	Prophage	NA	minor tail protein	APECO1_6006	NA	NA	NA	NA	NA	NA
gene:plasmid:14237	Plasmid	Hypothetical plasmid protein	hypothetical protein	pCTX-M3_012	NA	NA	NA	NA	NA	NA
gene:plasmid:110253	Plasmid	Hypothetical plasmid protein	hypothetical protein	pCPF5603_13	NA	NA	NA	NA	NA	NA
gene:plasmid:14744	Plasmid	Plasmid stress_SOS_tox_antitox_partitioning	plasmid partition protein homolog ParB	pAG1_p18	NA	NA	NA	NA	NA	NA
gene:proph:159032	IS	NA	None	b0553	IS5	IS5	IS5	Escherichia coli	2369	0
gene:plasmid:133609	Plasmid	Hypothetical plasmid protein	hypothetical protein	pCAR3_063	NA	NA	NA	NA	NA	NA
gene:vir:108413	Virus	NA	NA	NA	NA	NA	NA	NA	NA	NA
gene:proph:169091	Prophage	NA	prophage tail protein	SBO_1630	NA	NA	NA	NA	NA	NA
gene:proph:176568	Prophage	NA	hypothetical protein	NWMN_1809	NA	NA	NA	NA	NA	NA
gene:proph:181168	Prophage	NA	hypothetical protein	UTI89_C1299	NA	NA	NA	NA	NA	NA
gene:plasmid:117754	IS	NA	hypothetical protein	SC066	IS26	IS6	None	Proteus vulgaris	1433	0
rep7_13_rep(pSBK203)_U35036.1	Plasmid replicon	Plasmid replicon	NA	NA	NA	NA	NA	NA	NA	NA
gene:plasmid:17366	IS	NA	Orf945	pAH82_p06	ISLgar4	IS6	None	Lactococcus garvieae	785	0
gene:proph:183564	Prophage	NA	hypothetical protein	SFV_0214	NA	NA	NA	NA	NA	NA
gene:vir:96893	Virus	NA	NA	NA	NA	NA	NA	NA	NA	NA
gene:plasmid:15829	IS	NA	hypothetical protein	pB171_078	IS100kyp	IS21	None	Yersinia pseudotuberculosis	1544	0
gene:plasmid:93379	Plasmid	Hypothetical plasmid protein	hypothetical protein	pLEW279b_p07	NA	NA	NA	NA	NA	NA
gene:vir:108000	Virus	NA	NA	NA	NA	NA	NA	NA	NA	NA
gene:plasmid:154411	Plasmid ARG	Plasmid ARG	putative metal-ion transporter	pFBAOT6.63	NA	NA	NA	NA	NA	NA
gene:plasmid:17372	Plasmid	Plasmid relaxase and mobilization machinery	relaxase Mob DEII	pAH82_p12	NA	NA	NA	NA	NA	NA
gene:plasmid:110312	Plasmid	Hypothetical plasmid protein	hypothetical protein	pCPF5603_72	NA	NA	NA	NA	NA	NA
gene:plasmid:93380	Plasmid	Hypothetical plasmid protein	hypothetical protein	pLEW279b_p10	NA	NA	NA	NA	NA	NA
gene:proph:179427	Prophage	NA	hypothetical protein	c0951	NA	NA	NA	NA	NA	NA
gene:vir:5714	Virus	NA	NA	NA	NA	NA	NA	NA	NA	NA
gene:vir:81244	Virus	NA	NA	NA	NA	NA	NA	NA	NA	NA
gene:plasmid:146263	Plasmid ARG	Plasmid ARG	heavy metal translocating P-type ATPase	Dgeo_2581	NA	NA	NA	NA	NA	NA
gene:plasmid:121470	Plasmid	Hypothetical plasmid protein	hypothetical protein	LH0153	NA	NA	NA	NA	NA	NA
gene:plasmid:124043	Plasmid	Hypothetical plasmid protein	hypothetical protein	pCPF4969_08	NA	NA	NA	NA	NA	NA
gene:plasmid:148209	Plasmid	PREPIM	replication protein	pC15-1a_096	NA	NA	NA	NA	NA	NA
gene:plasmid:14699	IS	NA	putative cadmium-transporting atpase	CE3P029	ISAcba1	IS1595	ISSod11	Actinobacteria bacterium	73.8	1.00E-12
gene:plasmid:17258	IS	NA	putative IS-like element	pCRL1127_02	IS982B	IS982	None	Lactococcus lactis	1766	0
gene:proph:163841	Prophage	NA	hypothetical protein	EcE24377A_0819	NA	NA	NA	NA	NA	NA
gene:vir:6724	Virus	NA	NA	NA	NA	NA	NA	NA	NA	NA
gene:plasmid:155118	Plasmid	Plasmid biosynthesis_regulatory_enzymes	cytochrome-c oxidase	Pden_5107	NA	NA	NA	NA	NA	NA
gene:plasmid:145997	IS	NA	IS256 family transposase	pVEF1_039	ISLgar5	IS256	None	Lactococus garvieae	1703	0
gene:plasmid:15996	Plasmid	Hypothetical plasmid protein	hypothetical protein	p165897_067	NA	NA	NA	NA	NA	NA
gene:plasmid:19502	UNCLASSIFIED	NA	None	ERROR	NA	NA	NA	NA	NA	NA
gene:plasmid:115916	IS	NA	transposase	Rms149_p20	ISPa16	IS5	IS5	Pseudomonas aeruginosa	1945	0
gene:proph:184636	IS	NA	IS1 orfA	S1975	IS1F	IS1	None	Escherichia coli	523	5.00E-149
gene:plasmid:117693	TE	NA	integrase	SC056	TnAs3	NA	NA	Aeromonas salmonicida	2002	0
gene:plasmid:139328	Plasmid	Plasmid biosynthesis_regulatory_enzymes	glucitol operon activator	LSL_RS10430	NA	NA	NA	NA	NA	NA
gene:plasmid:20180	Plasmid ARG	Plasmid ARG	type I aminoglycoside-3'-phosphotransferase	ST585_p262	NA	NA	NA	NA	NA	NA
gene:vir:96167	Virus	NA	NA	NA	NA	NA	NA	NA	NA	NA
gene:plasmid:136322	Plasmid	Hypothetical plasmid protein	hypothetical protein	CPR_B0009	NA	NA	NA	NA	NA	NA
gene:proph:179390	Prophage	NA	integrase for prophage	c0932	NA	NA	NA	NA	NA	NA
gene:vir:6473	Virus	NA	NA	NA	NA	NA	NA	NA	NA	NA
gene:plasmid:15522	Plasmid	Plasmid secretion or conjugation machinery	conjugal transfer protein	EF_RS16305	NA	NA	NA	NA	NA	NA
gene:plasmid:139672	Plasmid	Hypothetical plasmid protein	hypothetical protein	O2R_102	NA	NA	NA	NA	NA	NA
gene:vir:108877	Virus	NA	NA	NA	NA	NA	NA	NA	NA	NA
gene:proph:181095	Prophage	NA	bacteriophage V large terminase subunit	UTI89_C2985	NA	NA	NA	NA	NA	NA
gene:plasmid:154099	Plasmid	Plasmid transposition_recombination_integration	Tn7-like transposase	SMR0132	NA	NA	NA	NA	NA	NA
gene:vir:107131	Virus	NA	NA	NA	NA	NA	NA	NA	NA	NA
gene:plasmid:16048	IS	NA	InsAcp4	p165897_119	IS1R	IS1	None	Escherichia coli	626	5.00E-180
gene:vir:96118	Virus	NA	NA	NA	NA	NA	NA	NA	NA	NA
gene:plasmid:15862	Plasmid	Plasmid transposition_recombination_integration	transposition site target selection protein D	R721_26	NA	NA	NA	NA	NA	NA
gene:plasmid:121938	IS	NA	IS3 ORF1	SSON_P025	IS3H	IS3	IS3	Shigella dysenteriae	579	1.00E-165
ICEberg|308|ICESpaNUF1049|GenBank|AB468159|3016..21046	ICE	NA	NA	NA	NA	NA	NA	NA	NA	NA
gene:proph:182948	Prophage	NA	phage regulatory protein CII (CP76)	EcHS_A0913	NA	NA	NA	NA	NA	NA
gene:plasmid:115994	IS	NA	IS1646 transposase	XCVd0021	IS1646	IS5	IS5	Xanthomonas campestris	1929	0
gene:plasmid:121461	Plasmid	Unclassified plasmid gene	None	LH0191	NA	NA	NA	NA	NA	NA
gene:proph:170593	Prophage	NA	hypothetical protein	SPA2405	NA	NA	NA	NA	NA	NA
gene:vir:2210	Virus	NA	NA	NA	NA	NA	NA	NA	NA	NA
gene:proph:163934	Prophage	NA	hypothetical protein	EcE24377A_1782	NA	NA	NA	NA	NA	NA
gene:vir:10451	Virus	NA	NA	NA	NA	NA	NA	NA	NA	NA
gene:plasmid:123334	Plasmid	Hypothetical plasmid protein	hypothetical protein	O2ColV207	NA	NA	NA	NA	NA	NA
gene:plasmid:28905	Plasmid	PREPIM	replication initiator protein A	SE_RS11910	NA	NA	NA	NA	NA	NA
gene:plasmid:130599	Plasmid	Unclassified plasmid gene	putative integral membrane protein	pKB1_p091	NA	NA	NA	NA	NA	NA
gene:plasmid:77753	Plasmid	Hypothetical plasmid protein	hypothetical protein	R100p035.1N	NA	NA	NA	NA	NA	NA
gene:proph:177430	Prophage	NA	tail fiber protein from prophage CP-933H	Z0317	NA	NA	NA	NA	NA	NA
gene:plasmid:119332	IS	NA	putative transposase	YP_pCD01	IS100kyp	IS21	None	Yersinia pseudotuberculosis	2028	0
gene:plasmid:145693	Plasmid	Unclassified plasmid gene	putative res	Pcryo_2509	NA	NA	NA	NA	NA	NA
gene:plasmid:124841	TE	NA	hypothetical protein	pMOL30_102	TnAs2	NA	NA	Aeromonas salmonicida	1039	0
gene:plasmid:85111	Plasmid	Hypothetical plasmid protein	hypothetical protein	pLEW6932_p13	NA	NA	NA	NA	NA	NA
gene:vir:95768	Virus	NA	NA	NA	NA	NA	NA	NA	NA	NA
gene:proph:167232	IS	NA	IS431mec-like transposase	SERP1588	IS257R2	IS6	None	Staphylococcus aureus	753	0
gene:plasmid:129691	IS	NA	putative transposase	ND001	ISPa126	IS3	IS3	Pseudomonas aeruginosa	490	8.00E-139
gene:plasmid:28577	Plasmid	PREPIM	replication protein	pSK3_p1	NA	NA	NA	NA	NA	NA
gene:plasmid:17127	Plasmid	Hypothetical plasmid protein	hypothetical protein	pLP9000_06	NA	NA	NA	NA	NA	NA
gene:plasmid:18166	IS	NA	MC16	pSD10p16	ISTesp3	IS3	IS51	Terrabacter sp.	103	4.00E-22
gene:plasmid:154451	IS	NA	Tn3-family transposase	pFBAOT6.81	ISPa38	Tn3	None	Pseudomonas aeruginosa	5866	0
rep1_6_repE(pTEF1)_AE016833	Plasmid replicon	Plasmid replicon	NA	NA	NA	NA	NA	NA	NA	NA
rep20_4_repA(SAP102A)_GQ900496.1	Plasmid replicon	Plasmid replicon	NA	NA	NA	NA	NA	NA	NA	NA
gene:vir:80654	Virus	NA	NA	NA	NA	NA	NA	NA	NA	NA
gene:vir:105354	Virus	NA	NA	NA	NA	NA	NA	NA	NA	NA
gene:plasmid:123273	IS	NA	hypothetical protein	O2ColV41	ISKpn53	IS3	IS407	Klebsiella pneumoniae	79.8	2.00E-15
gene:plasmid:85795	Plasmid	Hypothetical plasmid protein	hypothetical protein	Rsph17025_3706	NA	NA	NA	NA	NA	NA
gene:plasmid:88344	Plasmid	Plasmid stress_SOS_tox_antitox_partitioning	umuDC operon protein-like protein	KPN_pKPN3p05974	NA	NA	NA	NA	NA	NA
gene:plasmid:91827	IS	NA	putative transposase	KPN_pKPN5p08163	IS26	IS6	None	Proteus vulgaris	1421	0
gene:plasmid:14559	Plasmid	Plasmid biosynthesis_regulatory_enzymes	DNA topoisomerase III	CPE_RS00200	NA	NA	NA	NA	NA	NA
gene:plasmid:87389	Plasmid	Plasmid ARG	GCN5-related N-acetyltransferase	SaurJH9_2760	NA	NA	NA	NA	NA	NA
gene:plasmid:14687	IS	NA	putative transposase	CE3P017	IS1628	IS6	None	Corynebacterium glutamicum	1283	0
gene:plasmid:154403	Plasmid	Hypothetical plasmid protein	hypothetical protein	pFBAOT6.55	NA	NA	NA	NA	NA	NA
gene:proph:184816	IS	NA	IS200/IS605 family transposase	LREU_RS05740	ISStin10	IS200/IS605	IS200	Streptococcus iniae	180	1.00E-45
gene:plasmid:24432	Plasmid	Plasmid biosynthesis_regulatory_enzymes	putative ribonuclease H	HCM2.0109c	NA	NA	NA	NA	NA	NA
gene:vir:108389	Virus	NA	NA	NA	NA	NA	NA	NA	NA	NA
gene:plasmid:158817	UNCLASSIFIED	NA	None	ERROR	NA	NA	NA	NA	NA	NA
gene:vir:2201	Virus	NA	NA	NA	NA	NA	NA	NA	NA	NA
gene:vir:10239	Virus	NA	NA	NA	NA	NA	NA	NA	NA	NA
gene:plasmid:132172	IS	NA	transposase	LACR_C45	ISLll1	IS982	None	Lactococcus lactis	1703	0
gene:plasmid:19664	Plasmid	Hypothetical plasmid protein	hypothetical protein	D742_p2018	NA	NA	NA	NA	NA	NA
gene:plasmid:14313	TE	NA	dihydropteroate synthase	pCTX-M3_088	TnAs3	NA	NA	Aeromonas salmonicida	1691	0
gene:plasmid:158824	UNCLASSIFIED	NA	None	ERROR	NA	NA	NA	NA	NA	NA
gene:plasmid:123283	IS	NA	putative transposase	O2ColV201	IS100kyp	IS21	None	Yersinia pseudotuberculosis	1195	0
gene:vir:4737	Virus	NA	NA	NA	NA	NA	NA	NA	NA	NA
gene:vir:108436	Virus	NA	NA	NA	NA	NA	NA	NA	NA	NA
gene:vir:108377	Virus	NA	NA	NA	NA	NA	NA	NA	NA	NA
rep1_1_repE(pAMbeta1)_AF007787	Plasmid replicon	Plasmid replicon	NA	NA	NA	NA	NA	NA	NA	NA
gene:plasmid:19376	Plasmid	Plasmid stress_SOS_tox_antitox_partitioning	colicin E1 protein	Manual	NA	NA	NA	NA	NA	NA
gene:proph:181091	Prophage	NA	hypothetical protein	UTI89_C2961	NA	NA	NA	NA	NA	NA
gene:proph:167231	IS	NA	IS256-like transposase	SERP1587	IS256	IS256	None	Staphylococcus aureus	2325	0
gene:plasmid:150023	Plasmid	Plasmid secretion or conjugation machinery	conjugal transfer protein	LP_RS15630	NA	NA	NA	NA	NA	NA
gene:vir:103550	Virus	NA	NA	NA	NA	NA	NA	NA	NA	NA
gene:plasmid:92422	TE	NA	transposition modulator TnpM	ASA_P4G104	TnAs3	NA	NA	Aeromonas salmonicida	1160	0
gene:plasmid:125048	Plasmid	Hypothetical plasmid protein	hypothetical protein	pnf2890	NA	NA	NA	NA	NA	NA
gene:plasmid:31004	IS	NA	transposase	YPKp01	IS100kyp	IS21	None	Yersinia pseudotuberculosis	2028	0
gene:plasmid:25057	Plasmid	Plasmid transposition_recombination_integration	recombinase family protein	SO_RS22535	NA	NA	NA	NA	NA	NA
gene:plasmid:156103	Plasmid	Hypothetical plasmid protein	hypothetical protein	LV096	NA	NA	NA	NA	NA	NA
gene:plasmid:121626	TE	NA	putative acetyltransferase	pB3_p34	TnAs3	NA	NA	Aeromonas salmonicida	993	0
gene:plasmid:119689	IS	NA	insertion sequence 2 OrfA protein	UTI89_P044	ISEc27	IS3	IS2	Escherichia coli	680	0
gene:vir:6714	Virus	NA	NA	NA	NA	NA	NA	NA	NA	NA
gene:proph:181110	Prophage	NA	hypothetical protein	UTI89_C3000	NA	NA	NA	NA	NA	NA
gene:vir:108392	Virus	NA	NA	NA	NA	NA	NA	NA	NA	NA
gene:plasmid:28714	IS	NA	bifunctional aminoglycoside modifying enzyme AacA-AphD	pSK41_p44	ISCco2	IS1595	ISPna2	Campylobacter coli	402	6.00E-112
gene:vir:105295	Virus	NA	NA	NA	NA	NA	NA	NA	NA	NA
gene:plasmid:28815	Plasmid	Hypothetical plasmid protein	hypothetical protein	SAVP016	NA	NA	NA	NA	NA	NA
gene:proph:184735	Prophage	NA	None	Lreu_1347	NA	NA	NA	NA	NA	NA
gene:plasmid:29012	Plasmid	Hypothetical plasmid protein	hypothetical protein	Q172_4	NA	NA	NA	NA	NA	NA
gene:plasmid:133219	Plasmid	Hypothetical plasmid protein	hypothetical protein	Tn916_09	NA	NA	NA	NA	NA	NA
gene:plasmid:119550	Plasmid	Unclassified plasmid gene	None	pBS228_p080	NA	NA	NA	NA	NA	NA
gene:plasmid:14930	IS	NA	TnpCX	pTP10_p02	ISCx1	ISL3	None	Corynebacterium xerosis	813	0
gene:vir:107122	Virus	NA	NA	NA	NA	NA	NA	NA	NA	NA
ICEberg|161|pNEM316-1(islandVII)|GenBank|NC_004368|711824..758891	ICE	NA	NA	NA	NA	NA	NA	NA	NA	NA
gene:vir:106597	Virus	NA	NA	NA	NA	NA	NA	NA	NA	NA
gene:vir:3265	Virus	NA	NA	NA	NA	NA	NA	NA	NA	NA
gene:plasmid:154636	Plasmid	Plasmid biosynthesis_regulatory_enzymes	3-oxoacid CoA-transferase subunit A	Pden_4683	NA	NA	NA	NA	NA	NA
gene:vir:943	Virus	NA	NA	NA	NA	NA	NA	NA	NA	NA
gene:proph:162599	Prophage	NA	None	LGAS_1482	NA	NA	NA	NA	NA	NA
gene:vir:10453	Virus	NA	NA	NA	NA	NA	NA	NA	NA	NA
gene:plasmid:82630	Plasmid	Plasmid stress_SOS_tox_antitox_partitioning	chaperonin GroEL	Smed_6084	NA	NA	NA	NA	NA	NA
gene:proph:163593	Prophage	NA	hypothetical protein	SH2348	NA	NA	NA	NA	NA	NA
gene:plasmid:133605	Plasmid	Hypothetical plasmid protein	hypothetical protein	pCAR3_057	NA	NA	NA	NA	NA	NA
gene:vir:106560	Virus	NA	NA	NA	NA	NA	NA	NA	NA	NA
gene:proph:162849	Prophage	NA	hypothetical protein	SpyM51303	NA	NA	NA	NA	NA	NA
gene:proph:183637	Prophage	NA	prophage protein	SFV_2186	NA	NA	NA	NA	NA	NA
gene:plasmid:127804	Plasmid	Hypothetical plasmid protein	hypothetical protein	TT_P0193	NA	NA	NA	NA	NA	NA
gene:plasmid:156089	IS	NA	transposase	LV253	ISKpn74	IS5	IS903	Klebsiella pneumoniae	1913	0
gene:plasmid:93528	Plasmid	Hypothetical plasmid protein	hypothetical protein	Rsph17025_4402	NA	NA	NA	NA	NA	NA
gene:plasmid:155337	Plasmid ARG	Plasmid ARG	arsenic efflux pump protein	pSA1379_16	NA	NA	NA	NA	NA	NA
gene:proph:170215	Prophage	NA	hypothetical protein	ELI_04070	NA	NA	NA	NA	NA	NA
gene:proph:163806	Prophage	NA	hypothetical protein	EcE24377A_0987	NA	NA	NA	NA	NA	NA
gene:plasmid:82849	Plasmid	Hypothetical plasmid protein	hypothetical protein	pLEW279a_p22	NA	NA	NA	NA	NA	NA
gene:plasmid:28919	Plasmid	Plasmid transposition_recombination_integration	recombinase family protein	SE_RS11865	NA	NA	NA	NA	NA	NA
gene:plasmid:82836	Plasmid	Hypothetical plasmid protein	hypothetical protein	pLEW279a_p32	NA	NA	NA	NA	NA	NA
gene:vir:6576	Virus	NA	NA	NA	NA	NA	NA	NA	NA	NA
gene:vir:108844	Virus	NA	NA	NA	NA	NA	NA	NA	NA	NA
gene:plasmid:109756	Plasmid	Hypothetical plasmid protein	hypothetical protein	Mkms_5786	NA	NA	NA	NA	NA	NA
gene:proph:179705	Prophage	NA	phage protein	M6_Spy1153	NA	NA	NA	NA	NA	NA
gene:plasmid:84289	Plasmid	Hypothetical plasmid protein	hypothetical protein	OANT_RS23055	NA	NA	NA	NA	NA	NA
gene:proph:176051	Prophage	NA	bacteriophage regulatory protein CII	ECP_1148	NA	NA	NA	NA	NA	NA
gene:plasmid:28759	Plasmid	Hypothetical plasmid protein	hypothetical protein	VRA0046	NA	NA	NA	NA	NA	NA
gene:plasmid:150025	Plasmid	Hypothetical plasmid protein	hypothetical protein	LP_RS15575	NA	NA	NA	NA	NA	NA
gene:vir:108528	Virus	NA	NA	NA	NA	NA	NA	NA	NA	NA
gene:vir:103460	Virus	NA	NA	NA	NA	NA	NA	NA	NA	NA
gene:plasmid:19801	Plasmid ARG	Plasmid ARG	macrolide-lincosamide-streptogramin B-resistance protein	pIM13_p2	NA	NA	NA	NA	NA	NA
gene:plasmid:123312	Plasmid	Hypothetical plasmid protein	hypothetical protein	O2ColV62	NA	NA	NA	NA	NA	NA
gene:vir:105366	Virus	NA	NA	NA	NA	NA	NA	NA	NA	NA
gene:plasmid:28799	IS	NA	Tnp1	pUB101_p26	IS431mec	IS6	None	Staphylococcus aureus	1219	0
gene:vir:6839	Virus	NA	NA	NA	NA	NA	NA	NA	NA	NA
gene:plasmid:82019	Plasmid	Unclassified plasmid gene	extracellular ligand-binding receptor	Smed_5345	NA	NA	NA	NA	NA	NA
gene:proph:176058	Prophage	NA	endodeoxyribonuclease RUS	ECP_1155	NA	NA	NA	NA	NA	NA
gene:plasmid:90290	IS	NA	transposase	pMTH1_09	ISPme1	IS1380	None	Paracoccus methylutens	2688	0
gene:plasmid:122395	Plasmid	PREPIM	replication initiation protein	SAUSA300_pUSA020003	NA	NA	NA	NA	NA	NA
gene:plasmid:123328	Plasmid	Hypothetical plasmid protein	hypothetical protein	O2ColV25	NA	NA	NA	NA	NA	NA
gene:proph:165629	Prophage	NA	phage scaffolding protein	NT01CX_RS06420	NA	NA	NA	NA	NA	NA
gene:plasmid:140281	IS	NA	IS1477 transposase	XCVb0014	IS476	IS3	IS407	Xanthomonas campestris	2087	0
gene:plasmid:24459	Plasmid	Hypothetical plasmid protein	hypothetical protein	pK_p3	NA	NA	NA	NA	NA	NA
gene:vir:6911	Virus	NA	NA	NA	NA	NA	NA	NA	NA	NA
gene:proph:163469	Prophage	NA	hypothetical protein	SH2090	NA	NA	NA	NA	NA	NA
gene:plasmid:123235	IS	NA	IS1-associated hypothetical protein	O2ColV153	IS1R	IS1	None	Escherichia coli	422	9.00E-119
gene:plasmid:82868	Plasmid	Hypothetical plasmid protein	hypothetical protein	pLEW279a_p19	NA	NA	NA	NA	NA	NA
gene:plasmid:84481	Plasmid	Plasmid biosynthesis_regulatory_enzymes	glutamate permease	D616_p81049	NA	NA	NA	NA	NA	NA
gene:plasmid:119645	Plasmid	Hypothetical plasmid protein	hypothetical protein	pBS228_p073	NA	NA	NA	NA	NA	NA
gene:plasmid:133180	IS	NA	transposase/IS protein	YP_pMT002	IS100kyp	IS21	None	Yersinia pseudotuberculosis	1552	0
gene:plasmid:158561	TE	NA	aminoglycoside resistance protein	pRSB101_19	TnAs3	NA	NA	Aeromonas salmonicida	1570	0
gene:vir:6676	Virus	NA	NA	NA	NA	NA	NA	NA	NA	NA
gene:plasmid:119454	Plasmid	Plasmid stress_SOS_tox_antitox_partitioning	anti-toxin-like protein	pTT8_p5	NA	NA	NA	NA	NA	NA
gene:plasmid:92420	TE	NA	hypothetical protein	ASA_P4G102	TnAs3	NA	NA	Aeromonas salmonicida	613	7.00E-176
ICEberg|162|pNEM316-1(islandVIII)|GenBank|NC_004368|1013025..1060094	ICE	NA	NA	NA	NA	NA	NA	NA	NA	NA
gene:plasmid:14688	Plasmid	Hypothetical plasmid protein	hypothetical protein	CE3P018	NA	NA	NA	NA	NA	NA
gene:vir:105293	Virus	NA	NA	NA	NA	NA	NA	NA	NA	NA
gene:proph:181097	Prophage	NA	hypothetical protein	UTI89_C2987	NA	NA	NA	NA	NA	NA
gene:plasmid:123303	Plasmid ARG	Plasmid ARG	IroB	O2ColV53	NA	NA	NA	NA	NA	NA
gene:plasmid:86581	TE	NA	putative activator/repressor of mer operon	pQBR0435	TnAs3	NA	NA	Aeromonas salmonicida	151	1.00E-36
gene:plasmid:135403	Plasmid	Hypothetical plasmid protein	hypothetical protein	AAur_pTC10033	NA	NA	NA	NA	NA	NA
gene:plasmid:84553	IS	NA	hypothetical protein	D616_p81120	IS1R	IS1	None	Escherichia coli	422	9.00E-119
gene:plasmid:28962	Plasmid	PREPIM	RepR	pGB354_p1	NA	NA	NA	NA	NA	NA
gene:plasmid:123354	IS	NA	IS30 transposase	O2ColV80	IS30D	IS30	None	Escherichia coli	2189	0
gene:proph:172600	Prophage	NA	hypothetical protein	ECs_2940	NA	NA	NA	NA	NA	NA
[truncated: 5,573 more rows]
