# Supplementary material for: Reducing skin microbiome exposure impacts through swine farm biosecurity
Source: Gigascience. 2025 Jul 26;14:giaf062. doi: 10.1093/gigascience/giaf062 (PMC12810053; doi:10.1093/gigascience/giaf062)
Supplement: giaf062_Supplemental_Files [file giaf062_supplemental_files.zip › Supplementary_datafiles-20250714T163912Z-1-001/Supplementary_datafiles/Supplementary_datafile_9_StrainPhlAn_analysis.counts.csv]

clade_name	SRR30645915	SRR30645916	SRR30645917	SRR30645918	SRR30645919	SRR30645920	SRR30645921	SRR30645922	SRR30645923	SRR30645924	SRR30645925	SRR30645926	SRR30645927	SRR30645928	SRR30645929	SRR30645930	SRR30645931	SRR30645932	SRR30645933	SRR30645934	SRR30645935	SRR30645936	SRR30645937	SRR30645938	SRR30645939	SRR30645940	SRR30645941	SRR30645942	SRR30645943	SRR30645944	SRR30645945	SRR30645946	SRR30645947	SRR30645948	SRR30645949	SRR30645950	SRR30645951	SRR30645952	SRR30645953	SRR30645954	SRR30645955	SRR30645956
s__Aerococcus_urinaeequi	8.33854	3.95012	6.08343	14.78728	3.71088	8.14904	5.12766	2.03366	0.4141	2.00364	0.05316	0.32409	0.11341	0.04234	0.89197	0.50281	0.13289	0.14038	0.09231	0.99085	0.77924	0.36727	0.5464	0.08538	0.07821	0.03881	0.02334	0.14951	0.05899	0.0	0.32554	0.0	0.09935	1.37136	0.39836	0.25221	0.3022	0.06647	0.22684	0.17406	0.16543	0.12382
s__Corynebacterium_xerosis	6.85432	1.33209	4.39337	2.32961	2.07262	5.13347	4.03562	0.51883	0.28382	0.86968	0.05838	0.01963	0.32368	0.08167	5.82528	0.59619	0.16334	0.91037	0.87594	1.94131	1.18439	1.0284	0.43695	0.10558	0.3264	0.084	0.12427	0.52172	0.39304	0.11304	1.28077	0.0	0.72377	4.64034	1.83479	1.46611	1.42491	0.35295	1.94746	1.14545	1.52066	0.59106
s__Ruoffia_tabacinasalis	4.56878	1.49731	2.82941	2.80106	0.28752	4.76523	0.28126	0.05168	0.06456	0.00329	0.0212	0.08125	0.09289	0.0047	0.56252	0.13255	0.0	0.08445	0.04015	0.65843	0.23126	0.49041	1.24451	0.03319	0.03423	0.00198	0.0	0.02532	0.0115	0.0	0.11448	0.0	0.01586	0.53074	0.13425	0.06275	0.08862	0.0	0.03586	0.03544	0.00992	0.02908
s__Nosocomiicoccus_ampullae	3.18516	1.26277	8.15338	2.62271	0.03597	3.78371	0.36303	0.02203	0.04814	0.0	0.05046	0.48691	0.1829	0.01742	1.51561	0.15868	0.17147	0.13695	0.10009	1.85593	0.12439	0.851	0.3068	0.16704	0.08226	0.01706	0.00301	0.04041	0.0234	0.0	0.22249	0.0	0.04067	0.9139	0.17994	0.11578	0.26431	0.00647	0.0283	0.054	0.03375	0.07049
s__Turicibacter_bilis	2.11307	1.07117	6.69957	5.46886	0.60947	6.49067	1.724	1.08563	0.43532	0.6019	0.17198	1.21229	0.416	0.13402	2.4791	1.15056	0.48771	0.35217	0.45761	3.51371	0.51219	2.43335	3.58038	0.55177	0.91595	0.09583	0.03846	0.69637	0.50967	0.0	0.89638	0.14011	1.09643	2.35852	1.46138	0.39011	1.09799	0.08615	0.43427	0.42551	0.65773	0.61706
s__Psychrobacter_faecalis	1.90388	2.5634	0.13937	0.1569	7.35047	9.01175	0.78547	0.62908	0.90191	0.17963	0.07043	0.02858	0.12773	0.02962	0.58867	1.48722	0.10777	0.11533	0.31996	0.18189	0.87798	1.43309	0.72951	0.12877	0.16019	0.04486	0.078	0.15271	0.14201	0.0	0.41627	0.0	0.09735	0.50559	1.1157	0.50818	0.31823	0.05521	0.52677	0.75546	0.38821	0.11695
s__Jeotgalibaca_porci	1.49203	0.24053	0.27654	0.13955	0.17761	0.47058	0.04741	0.31259	0.03836	0.00417	0.01377	0.01953	0.03428	0.0047	0.17314	0.15898	0.0	0.02257	0.06524	0.03884	0.26295	0.52244	1.21973	0.02314	0.02887	0.00409	0.00683	0.03073	0.01929	0.0	0.11407	0.0	0.03357	0.18122	0.15479	0.08408	0.07796	0.00935	0.05105	0.05375	0.03995	0.02142
s__Rothia_endophytica	1.13554	0.11491	2.70258	2.19439	0.21684	1.44868	1.49249	0.3561	0.22819	1.70848	0.01168	0.0	0.04496	0.0	0.49826	0.16291	0.06842	0.05982	0.05183	0.35274	0.0	0.0599	0.00154	0.01	0.01898	0.00398	0.0	0.07077	0.13192	0.0	0.19248	0.0	0.16296	0.63849	0.31112	0.24856	0.25678	0.03935	0.22581	0.21029	0.13763	0.11794
s__Clostridium_SGB6173	1.04664	0.75131	3.70946	4.10402	0.7157	2.99347	1.15719	0.99138	0.486	1.0536	0.2124	4.65582	0.98557	0.18522	3.07796	2.51279	1.55153	0.57491	0.44743	5.29382	0.79944	5.96188	9.92264	1.14425	1.80443	0.12372	0.04212	0.79373	0.4804	0.0	1.39111	3.06745	1.66047	3.69691	2.17769	0.48944	1.69067	0.10896	0.48825	0.48316	1.30182	1.09827
s__Corynebacterium_pollutisoli	1.01368	0.14633	0.51843	0.34203	0.44722	0.60342	0.80635	0.03123	0.02246	0.03216	0.0	0.0	0.03048	0.0	0.64377	0.0	0.0	0.08412	0.04925	0.12775	0.01266	0.0207	0.02278	0.0	0.0	0.0	0.00187	0.02204	0.01353	0.0	0.10138	0.0	0.03599	0.48921	0.16295	0.08621	0.10728	0.01058	0.11695	0.07308	0.04944	0.05687
s__Aerococcaceae_bacterium_DSM_111022	0.87478	0.21859	2.77398	1.30299	0.03002	1.6703	0.11811	0.03668	0.00689	0.0	0.0025	0.00524	0.03509	0.0	0.24265	0.01972	0.0	0.02944	0.02009	0.24402	0.04946	0.65578	1.75259	0.00626	0.0	0.0	0.0	0.01427	0.00526	0.0	0.03247	0.0	0.0	0.19571	0.01919	0.01359	0.03334	0.0	0.03435	0.01395	0.00034	0.00996
s__Rothia_nasimurium	0.61137	0.17416	0.6698	1.36867	21.50657	0.31192	17.83652	1.84828	0.8942	1.18332	0.03089	0.0	0.01376	0.0	0.2402	0.15999	0.0	0.02494	0.03503	0.09228	0.0	0.04239	0.08318	0.02478	0.1117	0.02686	0.01224	0.15764	0.16272	0.00367	0.26519	0.0	0.24961	0.28298	0.52304	0.36625	0.20733	0.11107	0.22476	0.20483	0.20687	0.37482
s__Corynebacterium_SGB61358	0.5383	0.13754	0.61056	0.46829	0.32199	0.92082	0.93713	0.15394	0.05924	0.45359	0.00055	0.0	0.05893	0.01166	1.03869	0.29227	0.0	0.17205	0.22133	0.40141	1.1503	0.19373	0.16809	0.01677	0.02021	0.02181	0.06909	0.22172	0.13332	0.0	0.37411	0.0	0.36234	0.88752	1.28519	0.63778	0.51267	0.1532	1.87936	0.48677	0.49306	0.19666
s__Brachybacterium_muris	0.48937	0.09872	0.31046	0.38107	0.13206	0.39397	0.19607	0.06854	0.02551	0.54082	0.0	0.0	0.01095	0.0	0.22422	0.01961	0.0	0.02629	0.07312	0.02308	0.0	0.01568	0.03537	0.0	0.0	0.0	0.00376	0.04236	0.04511	0.0	0.14774	0.0	0.06293	0.26698	0.26714	0.1358	0.10335	0.02474	0.40056	0.06506	0.10195	0.10462
s__Lactobacillus_amylovorus	0.47507	0.2836	2.76145	3.75615	1.58741	1.72929	3.15251	10.62121	6.72196	5.13287	0.98763	6.20312	0.82693	0.89432	2.74444	9.34296	5.54077	0.68204	1.07155	2.47583	5.36573	0.94485	1.55263	4.88185	5.21256	0.81693	0.3501	6.23874	4.99776	0.09878	6.84217	2.89337	8.73341	2.49023	9.39054	5.38409	4.81671	1.33726	8.22423	7.21166	5.45709	2.52521
s__Moraxella_porci	0.36339	0.4868	0.12732	0.30555	4.1617	0.10131	7.76474	3.22577	0.23845	0.77563	0.02629	0.0	0.02319	0.00998	0.24369	0.26316	0.04786	0.03934	0.0365	0.2133	0.04601	0.02726	0.02882	0.06251	0.09817	0.03139	0.0104	0.12754	0.11443	0.0	0.1828	0.0	0.17296	0.23701	0.40408	0.26917	0.19345	0.05685	0.15058	0.15804	0.11495	0.14154
s__Corynebacterium_stationis	0.26546	0.0629	0.19914	0.16896	0.04632	0.43986	0.0306	0.02534	0.0025	0.0	0.0	0.0	0.01748	0.00561	0.25526	0.09382	0.0	0.03178	0.05034	0.07198	0.56012	0.0	0.09825	0.0017	0.0366	0.0061	0.01093	0.07791	0.01401	0.0	0.09854	0.0	0.03641	0.18086	0.14543	0.07581	0.07524	0.00893	0.16834	0.09112	0.2324	0.02155
s__Romboutsia_timonensis	0.26185	0.13463	1.11125	0.85798	0.15344	0.83746	0.23866	0.18082	0.13847	0.26224	0.09668	1.68009	0.21019	0.06923	0.8625	0.93289	0.30098	0.12273	0.14783	2.10146	0.32123	0.77621	1.07997	0.48006	0.38571	0.0324	0.00765	0.24644	0.11917	0.0	0.40921	0.0	0.49602	0.63377	0.53476	0.11788	0.45749	0.01209	0.1325	0.12491	0.38522	0.35256
s__Aerococcus_suis	0.25305	0.24963	0.64907	0.45873	0.02331	0.67733	0.51846	0.04473	0.00714	0.1171	0.0201	0.03153	0.05705	0.004	0.34521	0.20125	0.0093	0.06572	0.01577	0.63498	0.03673	0.17203	0.15797	0.02013	0.01292	0.00824	0.00031	0.01897	0.01038	0.0	0.07764	0.0	0.03888	0.35287	0.07951	0.05892	0.13344	0.01442	0.02506	0.03904	0.0139	0.02365
s__Corynebacterium_phoceense	0.24492	0.08178	0.09461	0.17513	0.0291	0.0924	0.24853	0.01482	0.02054	0.05971	0.01422	0.0	0.0808	0.01194	1.3117	0.09	0.0	0.21173	0.0533	1.06576	0.05439	0.71161	0.0026	0.0	0.00096	0.01268	0.01252	0.06609	0.0422	0.0	0.2649	0.0	0.13184	1.24394	0.38364	0.49262	0.54785	0.07442	0.19609	0.24877	0.11217	0.0557
s__Methanobrevibacter_SGB21046	0.23301	0.43467	1.54642	2.16478	0.21367	2.0264	0.43741	0.78071	0.57812	0.60136	0.14285	1.94342	0.22357	0.11875	0.8828	1.18937	0.63502	0.15773	0.15157	1.41613	0.61265	0.65486	1.50883	0.76997	0.62127	0.07525	0.02773	0.47524	0.34052	0.0	0.81464	0.0	0.66407	0.75156	0.92096	0.43172	0.49165	0.05867	0.50348	0.5294	0.42152	0.30298
s__GGB38730_SGB53111	0.21878	0.14972	1.21805	3.00231	0.25185	3.03277	0.35283	0.6546	1.81924	2.33535	0.29348	0.36578	0.44795	0.20287	4.44406	2.62925	1.11136	0.53807	0.66465	2.56386	1.06115	1.52234	2.55273	1.06066	1.24494	0.25462	0.10499	1.2742	1.89611	0.0112	5.09839	0.00545	3.62035	5.6328	4.7215	4.21291	2.8288	0.79054	4.37783	3.49667	1.73679	1.05833
s__Staphylococcus_equorum	0.21568	0.08982	0.11512	0.08001	0.13418	0.09242	0.01177	0.0	0.12945	0.00639	0.00382	0.06883	0.01414	0.00296	0.04484	0.01076	0.34574	0.00999	0.0279	0.10983	0.08533	0.0	0.01586	0.0	0.0	0.00063	0.0	0.0242	0.0	0.0	0.05156	0.0	0.00673	0.06991	0.00906	0.02727	0.14049	0.0	0.01809	0.01982	0.02184	0.0
s__GGB9346_SGB14312	0.2079	0.19611	1.79535	2.0081	0.23112	1.60877	0.52311	1.98417	1.67424	2.30964	0.15202	0.15924	0.31745	0.1494	3.25138	1.60839	0.68689	0.42414	0.53326	1.45928	0.79422	1.03351	1.33385	0.77735	1.03327	0.15636	0.08277	1.21105	1.52726	0.00146	3.41454	0.0	3.69833	4.28883	3.91881	3.05183	2.45095	0.57926	3.09787	2.81271	1.67586	0.86758
s__Streptococcus_hyovaginalis	0.17826	0.04065	0.09048	0.11041	0.93675	0.03297	1.83813	0.40612	0.25062	0.20001	0.01337	0.0	0.01421	0.00559	0.07827	0.11742	0.0	0.01399	0.00266	0.12316	0.01214	0.0037	0.02092	0.04512	0.05479	0.00928	0.00217	0.03627	0.03386	0.0	0.0727	0.0	0.03656	0.0615	0.12364	0.0759	0.04837	0.00802	0.06376	0.05215	0.04287	0.04314
s__Corynebacterium_pilosum	0.16449	0.04166	1.00622	0.2866	0.0156	1.26992	0.07291	0.0	0.00104	0.0	0.0001	0.0	0.02604	0.00031	0.33806	0.00367	0.0	0.04663	0.03148	0.20045	0.00966	0.3151	0.14963	0.0	0.0	0.00115	0.0	0.00287	0.00107	0.0	0.04922	0.0	0.00531	0.33303	0.04466	0.0414	0.06334	0.00154	0.01319	0.02105	0.00214	0.01212
s__Streptococcus_alactolyticus	0.16413	0.47471	0.12997	0.10231	0.04123	0.30349	0.44321	0.00352	0.011	0.0	0.05673	0.17071	0.49731	0.03176	2.04137	0.29179	0.60025	0.32204	0.11298	1.31034	0.00608	6.61817	15.52921	0.03425	0.11695	0.01896	0.00678	0.06019	0.01654	0.0	0.34067	6.51951	0.07684	3.11689	0.41147	0.25409	0.31984	0.10293	0.07924	0.10388	0.02957	0.04422
s__Kocuria_palustris	0.15971	0.04145	0.10594	0.08948	0.03645	0.12652	0.11553	0.03883	0.00646	0.1622	0.00368	0.0	0.01185	0.0	0.11569	0.00219	0.0	0.0243	0.0555	0.03637	0.0077	0.019	0.0	0.00942	0.0	0.00121	0.00143	0.13033	0.02663	0.0	0.18544	0.0	0.06989	0.15365	0.11707	0.07005	0.07889	0.01237	0.12936	0.05852	0.55352	0.01693
s__Staphylococcus_hominis	0.13664	0.06164	0.08866	0.15026	0.0	0.01082	0.02723	0.00163	0.01258	0.01376	2.65024	4.22964	0.13244	0.03226	0.41054	1.67169	3.48187	0.09023	0.07683	2.79665	4.76985	0.24395	0.01141	19.28249	6.85262	3.82009	70.85468	18.78025	0.13916	28.82599	0.05977	0.0	0.01969	0.29574	0.17848	0.08982	4.26522	63.62258	0.18431	0.0	5.97938	0.21686
s__GGB52306_SGB73104	0.1288	0.04699	0.95742	1.68485	0.12306	0.87708	0.40564	0.95054	0.59949	1.28777	0.08297	0.13217	0.15581	0.09755	1.20067	1.20209	0.17961	0.12003	0.23275	0.66885	0.30879	1.15674	2.98333	0.65775	0.71557	0.10544	0.06105	0.45318	0.69347	0.0	2.13141	0.0	1.25899	1.32319	2.06765	2.22931	0.90031	0.33076	2.23547	2.14532	0.85665	0.49941
s__Streptococcus_suis	0.12567	0.04658	0.05875	0.09366	1.94324	0.0273	4.05689	1.44125	1.45003	0.64012	0.0559	0.0	0.01237	0.01456	0.12935	0.38028	0.04455	0.01825	0.01267	0.17579	0.01346	0.0	0.05036	0.15768	0.22685	0.03382	0.01194	0.15969	0.18607	0.0	0.41392	0.0	0.19797	0.11851	0.54092	0.41846	0.23749	0.0725	0.31243	0.29912	0.23553	0.20719
s__GGB51146_SGB71367	0.11758	0.12136	0.64448	0.65661	0.04837	0.72904	0.07897	0.24823	0.08028	0.21291	0.01609	0.0	0.10447	0.02557	0.67761	0.23451	0.14681	0.0989	0.09883	0.466	0.11407	0.35062	0.4746	0.09884	0.16133	0.02067	0.01298	0.13045	0.17175	0.0	0.4517	0.0	0.19205	0.72379	0.46489	0.41073	0.21112	0.03967	0.33374	0.43739	0.2374	0.13808
s__Corynebacterium_urealyticum	0.11745	0.086	4.93959	0.04718	0.00497	0.38855	0.12266	0.04801	0.0028	0.00023	0.0	0.02869	0.03332	0.0	0.58212	0.0006	0.0	0.03049	0.0104	0.10907	0.06042	0.098	0.0	0.00621	0.0	0.00061	6e-05	0.00842	0.00286	0.0	0.0541	0.0	0.01098	0.37899	0.06467	0.04618	0.06696	0.00108	0.01926	0.03743	0.01704	0.01104
s__GGB9674_SGB15173	0.10763	0.12805	1.01877	1.46556	0.26119	1.23455	0.38257	1.61886	1.40619	1.26683	0.06572	0.0	0.15339	0.09066	1.40336	0.80509	0.56207	0.14456	0.1666	0.60214	0.35305	0.67373	1.36293	0.78495	0.5506	0.10505	0.05283	0.6266	0.84877	0.0	2.27195	0.41969	2.06144	1.85722	2.27892	2.38123	1.09929	0.27692	2.36687	2.58694	1.09864	0.5071
s__Corynebacterium_variabile	0.10377	0.19802	0.35749	0.16569	0.07442	0.48598	0.06799	0.08898	0.00826	0.17748	0.0	0.0	0.03388	0.00048	0.5539	0.01446	0.0	0.09158	0.07261	0.19989	0.05624	0.23135	0.26453	0.0	0.0	0.00633	0.03757	0.05121	0.02401	0.0	0.21285	0.0	0.07164	0.4477	0.18426	0.26544	0.29599	0.0986	0.09657	0.12204	0.08945	0.0334
s__Staphylococcus_haemolyticus	0.09908	0.03801	0.16232	0.22986	0.00589	0.04503	0.10421	0.09613	0.00742	0.02034	0.06407	0.21179	0.00742	0.75416	0.03333	0.03145	0.35223	0.01007	0.1705	0.41135	0.05127	0.09115	0.00557	0.21892	0.28753	0.17436	0.03214	1.11806	0.27268	0.0	0.00571	0.0	0.26543	0.00055	0.0008	0.00633	0.34992	0.01388	0.01452	0.0	0.87638	0.14879
s__GGB53007_SGB73936	0.09678	0.14136	0.43163	0.84021	0.08689	0.46099	0.22545	0.84685	0.91554	0.32131	0.03789	0.00892	0.09136	0.04238	0.87616	0.54901	0.08135	0.1006	0.16343	0.49629	0.09643	0.11179	0.22175	0.27209	0.24408	0.04294	0.02506	0.23074	0.32884	0.0	0.9323	0.0	0.60698	0.84858	1.15099	0.86355	0.44478	0.20712	0.96238	1.04608	0.35627	0.17049
s__GGB9336_SGB14300	0.08778	0.06461	0.42273	0.8916	0.09106	1.02695	0.25858	0.33996	0.41077	0.42	0.07115	0.01338	0.13388	0.04787	1.38317	0.77962	0.31187	0.1911	0.17579	0.80698	0.18651	0.29091	0.5342	0.22952	0.27316	0.0601	0.02786	0.39526	0.53253	0.0	1.37194	0.0	1.27406	1.90486	1.63547	1.32539	0.95222	0.25759	1.29562	1.19089	0.58813	0.27515
s__GGB52222_SGB72997	0.08099	0.07439	0.80354	1.4405	0.13609	0.96114	0.3138	0.88133	0.88621	1.06558	0.05764	0.0	0.13241	0.06443	1.57196	0.73912	0.27506	0.15516	0.24924	0.56813	0.28828	0.5	0.68086	0.30961	0.32673	0.08981	0.03816	0.53343	0.79716	0.0	2.01252	0.0	2.16959	1.88271	2.15524	2.10725	1.10181	0.42348	1.95584	2.26035	0.86667	0.45661
s__GGB34287_SGB47535	0.07871	0.18895	0.50091	0.98855	0.14501	0.74024	0.07431	0.4813	0.32791	0.41102	0.04279	0.83193	0.23001	0.10109	1.00187	1.11007	0.51414	0.14234	0.11199	1.1466	0.27746	0.56921	1.5839	0.5762	0.55481	0.06096	0.02755	0.2828	0.33494	0.0	0.85969	0.03633	0.44141	0.93429	0.9142	0.61907	0.43421	0.0664	0.50848	0.59526	0.41782	0.21401
s__GGB9345_SGB14311	0.06892	0.05537	0.60102	0.60074	0.05694	0.57094	0.06747	0.37185	0.22346	0.69005	0.02208	0.0	0.05803	0.03226	0.72482	0.31644	0.0509	0.09408	0.14803	0.21163	0.06136	0.33411	0.64624	0.064	0.13642	0.02482	0.01851	0.32599	0.43339	0.0	0.86654	0.0	0.88747	0.87695	0.80857	0.76745	0.51595	0.09271	0.67152	0.69859	0.39305	0.24409
s__GGB9716_SGB15269	0.0635	0.06005	1.16129	0.66014	0.22911	1.18731	0.17861	1.22684	0.28336	1.39113	0.02463	0.0	0.09613	0.03778	1.14677	0.35691	0.12906	0.14003	0.19899	0.33526	0.12687	0.36329	0.441	0.14693	0.23435	0.05003	0.02103	0.35475	0.55457	0.0	0.99288	0.0	1.16403	1.47157	1.068	1.51948	0.65778	0.22768	1.22484	1.59667	0.58856	0.26436
s__Corynebacterium_glutamicum	0.05791	0.0461	0.19338	0.05175	0.41019	0.16334	0.01739	0.04396	0.01064	0.03624	0.0	0.0	0.01832	0.0	0.17357	0.08299	0.0	0.02106	0.02813	0.07586	0.15036	0.0	0.08912	0.0	0.0106	0.0191	0.01836	0.0424	0.00912	0.0	0.09056	0.0	0.02853	0.20525	0.26248	0.11479	0.10399	0.02962	0.16515	0.0473	0.07816	0.02053
s__Moraxella_pluranimalium	0.05278	0.05238	0.03256	0.0796	1.07658	0.07316	4.17126	1.33717	0.50253	0.67949	0.0263	0.0	0.0128	0.00983	0.09232	0.26793	0.0294	0.017	0.02409	0.05713	0.00445	0.00447	0.04376	0.06456	0.14276	0.03256	0.00753	0.1355	0.14617	0.0	0.25649	0.0	0.29311	0.09889	0.44953	0.32776	0.19343	0.05955	0.24184	0.19563	0.13682	0.13534
s__GGB24042_SGB35817	0.0513	0.03317	0.20718	0.59078	0.02122	0.82523	0.07677	0.47304	0.41686	0.1739	0.01156	0.0	0.08709	0.0184	0.57288	0.31826	0.24295	0.09287	0.08893	0.41883	0.01175	0.10437	0.44594	0.10842	0.17365	0.01666	0.01321	0.12632	0.19621	0.0	0.67556	0.0	0.21432	0.77344	0.61088	0.68796	0.29441	0.08603	0.50154	0.52972	0.188	0.11836
s__Ruminococcus_flavefaciens	0.04848	0.04026	0.36769	1.238	0.03586	0.43531	0.12472	0.64977	0.41971	0.47804	0.00537	0.0	0.05406	0.01286	0.59154	0.19464	0.003	0.07055	0.07291	0.33133	0.04575	0.17679	0.40373	0.05832	0.06569	0.01434	0.00847	0.16872	0.17134	0.0	0.43879	0.0	0.39028	0.69203	0.52775	0.39512	0.35019	0.06466	0.33172	0.28303	0.15466	0.08504
s__GGB9059_SGB13976	0.04746	0.02297	0.3786	0.48955	0.07895	0.42347	0.06814	0.75608	0.34889	1.41696	0.01408	0.06033	0.11628	0.07664	0.71789	0.63857	0.38478	0.10962	0.36728	0.35403	0.16223	0.0165	0.14841	0.56154	0.2941	0.06639	0.02206	0.27601	0.43652	0.0	1.47371	0.0	0.90081	0.90167	1.25613	1.49068	0.57564	0.21273	1.37439	1.81971	0.45258	0.25856
s__Clostridium_disporicum	0.04346	0.01654	0.15406	0.08603	0.01083	0.10393	0.02139	0.01515	0.00435	0.01087	0.00292	0.02353	0.01946	0.00161	0.0842	0.0521	0.0	0.00913	0.00298	0.22068	0.0	0.01145	0.04507	0.01685	0.0176	0.0	0.0	0.0108	0.001	0.0	0.03405	0.0	0.02583	0.05473	0.03202	0.0	0.03898	0.0	0.00306	0.00057	0.0115	0.02004
s__Bifidobacterium_boum	0.04305	0.02303	0.18789	0.3012	0.06643	0.39881	0.09534	0.51973	0.37996	0.14669	0.03021	0.0	0.03435	0.0189	0.26338	0.23016	0.00591	0.043	0.05966	0.06842	0.17918	0.01078	0.11424	0.03014	0.1158	0.03333	0.01419	0.22814	0.3619	0.0	0.61463	0.0	0.63919	0.30742	0.78951	0.82313	0.35475	0.18785	1.13596	0.98619	0.32321	0.19711
s__Jeotgalibaca_arthritidis	0.04123	0.03234	0.0	0.00192	0.06464	0.03958	0.00028	0.05799	0.00699	0.0	0.00013	0.0	0.01019	0.00093	0.04295	0.07863	0.0	0.00284	0.00246	0.00301	0.03925	0.03612	0.15523	0.00412	0.00583	0.0	0.0	0.01564	0.00415	0.0	0.03947	0.0	0.0	0.02995	0.06327	0.02939	0.03148	0.0	0.05255	0.01438	0.00141	0.00159
s__Kocuria_carniphila	0.03946	0.00901	0.04177	0.05128	0.08351	0.11542	0.41518	0.22709	0.07256	1.12999	0.0	0.0	0.01897	0.01936	0.25908	0.12232	0.0	0.01407	0.13043	0.07463	0.29938	0.00585	0.07689	0.0	0.13016	0.10923	0.02245	0.16521	0.27647	0.0	0.14871	0.0	0.19213	0.08154	0.56835	0.20095	0.08735	0.02906	1.13767	0.27868	0.23666	0.1636
s__Limosilactobacillus_reuteri	0.03924	0.02194	0.32649	0.35801	0.14723	0.0394	0.87782	0.64191	0.19118	0.75578	0.01377	0.27661	0.05748	0.05287	0.21675	0.46173	0.6895	0.05849	0.08959	0.15305	0.29295	0.16858	0.36522	0.23898	0.29506	0.03247	0.01643	0.31837	0.24815	0.00525	0.35889	0.0	0.38868	0.20183	0.52439	0.47999	0.30843	0.05118	0.37929	0.41377	0.39844	0.13697
s__Clostridium_sp_SM_530_WT_3G	0.03499	0.00724	0.09339	0.19966	0.02124	0.09165	0.01822	0.01584	0.0103	0.02404	0.0052	0.24242	0.02291	0.01105	0.08309	0.12602	0.01866	0.01822	0.01607	0.21603	0.02411	0.01487	0.02643	0.06848	0.08647	0.00388	0.0003	0.03348	0.00709	0.0	0.06453	0.0	0.08172	0.07854	0.08967	0.01755	0.08072	0.0	0.02045	0.01489	0.07125	0.0465
s__GGB33141_SGB71463	0.03311	0.0571	0.19565	0.4397	0.0355	0.30153	0.07566	0.16825	0.14611	0.14432	0.00142	0.0	0.03762	0.00807	0.23362	0.18445	0.03402	0.03147	0.02185	0.147	0.0	0.07847	0.33677	0.05977	0.09895	0.00724	0.00276	0.06857	0.13047	0.0	0.35901	0.0	0.16904	0.26795	0.23584	0.32371	0.11914	0.02519	0.25453	0.2701	0.06813	0.06465
s__GGB9672_SGB15170	0.03222	0.04997	0.31359	0.86144	0.07701	0.4916	0.08815	1.27475	0.518	1.20493	0.01851	0.0	0.10701	0.05375	0.94652	0.73642	0.06893	0.09442	0.13697	0.31886	0.14064	0.33532	0.92612	0.30512	0.29635	0.04982	0.02443	0.32246	0.48015	0.0	1.49737	0.0	1.04612	1.26354	1.49674	1.50913	0.52195	0.24909	1.69584	1.97747	0.55537	0.27515
s__Limosilactobacillus_vaginalis	0.03144	0.00075	0.01929	0.07313	0.16899	0.01164	0.87183	1.27918	0.67448	1.14865	0.01836	0.01956	0.01852	0.02367	0.07717	0.24207	0.2753	0.01122	0.15788	0.0	0.13227	0.0	0.0296	0.03218	0.14523	0.02055	0.00665	0.1397	0.15751	0.0	0.3808	0.0	0.163	0.04164	0.26381	0.2697	0.1417	0.02172	0.34264	0.49039	0.17568	0.07252
s__GGB51340_SGB71603	0.02962	0.01055	0.17393	0.274	0.00453	0.22034	0.0	0.08243	0.05325	0.03443	0.0	0.0	0.04172	0.0	0.22053	0.08292	0.03021	0.0319	0.00083	0.20885	0.0	0.11542	0.41625	0.00723	0.00463	0.0	0.0	0.02212	0.03192	0.0	0.16297	0.0	0.05175	0.25615	0.17391	0.07624	0.06383	0.0	0.09864	0.11326	0.03015	0.02323
s__Lactobacillus_porci	0.02628	0.01547	0.08565	0.1114	0.04725	0.13995	0.2313	0.59407	1.03634	0.43312	0.00875	0.0	0.01407	0.00745	0.11951	0.11028	0.10677	0.02808	0.02578	0.03034	0.01411	0.00886	0.03666	0.01021	0.04968	0.01173	0.00554	0.13723	0.20335	0.0	0.38042	0.0	0.25795	0.13944	0.34314	0.34909	0.18722	0.04717	0.36543	0.48625	0.12584	0.09372
s__GGB9673_SGB72852	0.02517	0.04175	0.51642	0.70561	0.04651	0.1298	0.10972	0.82403	0.60461	0.79529	0.01346	0.0	0.04832	0.0285	0.40056	0.35914	0.04677	0.04254	0.06967	0.13624	0.02895	0.01107	0.1392	0.27119	0.21517	0.03265	0.0151	0.17698	0.37268	0.0	0.95151	0.0	0.55263	0.48583	0.87755	0.69383	0.34629	0.14298	0.87234	0.9914	0.35699	0.13559
s__GGB35941_SGB53690	0.02256	0.02488	0.65575	0.4651	0.04139	0.17798	0.05486	0.22446	0.15512	0.36428	0.00914	0.0	0.03802	0.00932	0.38557	0.13051	0.03051	0.04915	0.04477	0.10109	0.04744	0.05528	0.187	0.04778	0.07968	0.01359	0.00791	0.14974	0.24005	0.0	0.68813	0.0	0.50562	0.51974	0.61995	0.62703	0.32206	0.0751	0.53051	0.72203	0.26064	0.12964
s__GGB51359_SGB71624	0.02037	0.00833	0.18293	0.15219	0.00664	0.17286	0.01386	0.08117	0.05153	0.05271	0.0	0.0	0.02513	0.0	0.10268	0.13882	0.00785	0.01795	0.00773	0.10931	0.0	0.04674	0.45285	0.07334	0.05648	0.00233	0.0	0.0441	0.05756	0.0	0.26662	0.0	0.06313	0.17374	0.19039	0.17196	0.07832	0.00758	0.14791	0.18779	0.05338	0.04319
s__Clostridium_perfringens	0.01701	0.00253	0.02672	0.0144	1.3521	0.02057	0.42965	0.04427	0.17416	0.02247	0.04037	0.20724	0.00899	0.00296	0.02964	0.40368	0.1453	0.0	0.00336	0.04624	0.0	0.0	0.00319	0.53213	0.12714	0.007	0.00016	0.02264	0.01215	0.0	0.10904	0.0	0.02139	0.01015	0.26602	0.03036	0.07392	0.0	0.00961	0.01069	0.04195	0.11836
s__Lactobacillus_johnsonii	0.01688	0.02063	0.17152	0.50196	0.15162	0.03738	0.3702	0.1238	0.17618	0.36863	0.04723	0.69271	0.0587	0.12507	0.19507	1.04277	0.61632	0.04355	0.07583	0.17315	0.51438	0.06597	0.25208	0.60092	0.63637	0.08527	0.02682	0.42963	0.3882	0.0	0.61398	0.0	1.04158	0.14423	0.86883	0.68413	0.56141	0.06668	0.49482	0.73844	0.56851	0.26195
s__Butyricicoccus_porcorum	0.01686	0.00427	0.05914	0.17804	0.26206	0.08473	0.01566	0.12634	0.02347	0.06726	0.00033	0.0	0.04612	0.00517	0.19994	0.08329	0.036	0.03087	0.01856	0.06157	0.00353	0.13712	0.31642	0.01237	0.03708	0.01183	0.00188	0.07186	0.07176	0.0	0.10192	0.0	0.24263	0.42002	0.23642	0.24875	0.13665	0.03055	0.17723	0.22908	0.08254	0.06439
s__Staphylococcus_epidermidis	0.01611	0.0677	0.02566	0.06958	0.0	0.00075	0.0	0.0116	0.13906	0.0043	79.10484	1.84798	0.70148	81.31925	0.892	16.38458	2.73206	2.11453	8.07935	4.59786	3.8606	5.7391	0.0788	4.65945	4.35755	81.81268	8.71604	10.5199	6.73967	10.88539	0.03912	0.0	27.7963	0.24127	1.40624	0.08827	34.98521	7.22015	0.08142	0.00795	4.46046	4.52006
s__GGB37978_SGB48133	0.01594	0.01127	0.33361	0.32272	0.00149	0.24986	0.02789	0.05458	0.03836	0.09439	0.0	0.0	0.03121	0.00121	0.27013	0.0783	0.02091	0.03445	0.02792	0.12093	0.0	0.14874	0.35617	0.01399	0.02681	0.00043	0.00458	0.05338	0.08997	0.0	0.43575	0.0	0.09613	0.36993	0.27824	0.37151	0.11958	0.03431	0.2723	0.26324	0.09094	0.08205
s__Bifidobacterium_thermophilum	0.01522	0.00919	0.10731	0.07402	0.03434	0.19357	0.10399	0.12048	0.78265	0.06848	0.01648	0.0	0.01643	0.00629	0.16542	0.13783	0.0	0.0281	0.00987	0.03774	0.06242	0.02475	0.07361	0.00115	0.02413	0.01337	0.00103	0.12251	0.16067	0.0	0.37394	0.0	0.24246	0.19513	0.483	0.53701	0.19549	0.08773	0.56146	0.45861	0.15498	0.13006
s__GGB34099_SGB51670	0.01362	0.00355	0.19948	0.30628	0.02531	0.09471	0.0	0.10762	0.03779	0.11509	0.0	0.01713	0.06506	0.03773	0.34918	0.47126	0.12383	0.0465	0.07957	0.21335	0.00708	0.0	0.06949	0.42872	0.32409	0.01591	0.00949	0.10723	0.1757	0.0	0.6945	0.0	0.23449	0.52248	0.56199	0.67191	0.21029	0.07193	0.48907	0.65969	0.24473	0.17017
s__Anaeromassilibacillus_sp_An172	0.01348	0.00018	0.00241	0.01365	0.00912	0.0	0.13373	0.69231	0.20637	2.30126	0.0	0.0	0.03622	0.00185	0.03181	0.04422	0.06176	0.02364	0.04885	0.0	0.0	0.0483	0.03396	0.00711	0.0069	0.00018	0.0	0.01752	0.0377	0.0	0.10727	0.0	0.06063	0.00364	0.07506	0.07826	0.06747	0.0	0.08976	0.11347	0.04638	0.04385
s__GGB9178_SGB14116	0.01341	0.00392	0.17462	0.16074	0.0	0.13087	0.01136	0.06612	0.00236	0.08379	0.0	0.0	0.01411	0.00684	0.12747	0.11579	0.06331	0.00301	0.0	0.08858	0.0	0.0	0.04211	0.05516	0.02164	0.0	0.0	0.04093	0.07731	0.0	0.24908	0.0	0.09391	0.15765	0.23734	0.23498	0.11367	0.02883	0.24058	0.27684	0.03615	0.02988
s__GGB51339_SGB71602	0.01322	0.00785	0.11374	0.1776	0.00063	0.06566	0.0	0.04525	0.07103	0.03402	0.0	0.0	0.01504	0.0	0.10391	0.07457	0.04448	0.01152	0.00229	0.098	0.0	0.05488	0.23491	0.03316	0.02281	0.0	0.0	0.01625	0.02172	0.0	0.1669	0.0	0.03912	0.12626	0.14973	0.06728	0.05839	0.002	0.06788	0.07718	0.03628	0.02418
s__GGB9673_SGB15172	0.01307	0.03637	0.33646	0.63147	0.1664	0.38496	0.04081	0.22526	0.1533	0.38896	0.01521	0.0	0.05804	0.02099	0.4024	0.53969	0.06865	0.03637	0.03196	0.22694	0.0	0.0568	0.17786	0.21991	0.16286	0.06145	0.01724	0.1569	0.1916	0.0	0.53063	0.0	0.58198	0.43347	0.70496	0.78477	0.37121	0.08332	0.57166	0.77355	0.20735	0.14067
s__Mogibacterium_kristiansenii	0.0111	9e-05	0.04756	0.10528	0.04083	0.05578	0.0	0.22488	0.06936	0.73875	0.0	0.0	0.04565	0.00988	0.19866	0.09314	0.16328	0.03181	0.11333	0.05522	0.12599	0.0	0.06588	0.02613	0.04268	0.01637	0.0042	0.077	0.11465	0.0	0.24395	0.0	0.15673	0.20255	0.159	0.31773	0.10663	0.02524	0.25424	0.45184	0.20699	0.09614
s__GGB50011_SGB70027	0.01102	0.02836	0.14275	0.32034	0.00679	0.34339	0.00327	0.21848	0.14034	0.06244	0.00498	0.0	0.06794	0.0345	0.45942	0.33697	0.0062	0.05624	0.0668	0.29	0.0	0.0	0.01905	0.11223	0.16283	0.01827	0.01255	0.14874	0.27036	0.0	0.61243	0.0	0.31318	0.73809	0.54778	0.58293	0.25385	0.09361	0.62087	0.5753	0.17153	0.07091
s__Escherichia_coli	0.01052	0.04018	0.03563	0.04443	2.45551	0.06246	0.23825	1.46885	14.18117	0.12746	0.00793	0.0	0.01897	0.00791	0.11699	0.15447	0.14423	0.01707	0.05319	0.03201	0.0	0.01637	0.02297	0.15876	0.11102	0.01008	0.00468	0.03442	0.07504	0.0	0.26226	0.0	0.06643	0.08217	0.49877	0.18694	0.0923	0.02921	0.16683	0.24371	0.07646	0.06155
s__GGB9712_SGB15242	0.00981	0.01284	0.30037	0.26829	0.07281	0.40072	0.10703	0.29304	0.13909	0.28824	0.0086	0.0	0.03268	0.02039	0.52354	0.19484	0.0	0.0553	0.06095	0.11958	0.08263	0.0047	0.18611	0.08076	0.00488	0.01999	0.0	0.17839	0.31586	0.0	0.60322	0.0	0.66084	0.57561	0.63974	0.77978	0.29646	0.13109	0.82935	0.81747	0.27018	0.14718
s__GGB1627_SGB2227	0.00949	0.00271	0.03983	0.0961	0.01907	0.01826	0.00643	2.56937	7.53099	3.31285	0.0	0.0	0.03377	0.02415	0.24768	0.10925	0.0	0.04356	0.43429	0.00652	0.0	0.0	0.20389	0.10748	0.0675	0.02335	0.01303	0.15269	0.36019	0.0	1.11223	0.0	0.39394	0.15935	0.35737	0.85045	0.22354	0.04823	0.92258	1.54764	0.26419	0.24914
s__GGB39421_SGB54339	0.00943	0.00391	0.15935	0.50959	0.05313	0.21161	0.0466	0.25527	0.28573	0.47423	0.00773	0.0	0.02927	0.01718	0.29416	0.26109	0.02599	0.04116	0.04018	0.16931	0.05259	0.13865	0.45798	0.11027	0.04929	0.0275	0.00352	0.14154	0.15334	0.0	0.49711	0.0	0.50847	0.28755	0.57149	0.3488	0.27482	0.06053	0.40074	0.46998	0.24586	0.08482
s__GGB9341_SGB14305	0.00832	0.00551	0.22977	0.47664	0.02604	0.28683	0.05465	0.1011	0.0951	0.44799	0.04459	0.0	0.07469	0.02791	0.46707	0.4239	0.22305	0.07211	0.07792	0.25289	0.04458	0.03883	0.25796	0.14223	0.19443	0.04807	0.0118	0.19109	0.34981	0.0	0.75668	0.0	0.54874	0.73573	0.84473	0.94964	0.49343	0.10803	0.81349	0.72678	0.31285	0.17294
s__Treponema_porcinum	0.00831	0.0124	0.11769	0.24755	0.0326	0.32428	0.04951	0.16608	0.02002	0.0906	0.00612	0.00446	0.12833	0.0327	0.66335	0.35775	0.0117	0.08823	0.01691	0.36515	0.04071	0.1153	0.5212	0.1838	0.15388	0.02025	0.01175	0.13273	0.15542	0.0	0.60124	0.0	0.5371	1.43392	0.56619	0.57897	0.39773	0.12287	0.5818	0.59226	0.18346	0.08723
s__Faecalicatena_contorta	0.00768	0.00563	0.03939	0.05928	0.00373	0.05853	0.00103	0.30903	0.04127	0.342	0.0	0.0	0.02707	0.00225	0.05395	0.04218	0.04138	0.03258	0.03073	0.02034	0.0	0.0	0.04214	0.0	0.00737	0.00187	0.00058	0.0317	0.04611	0.0	0.13741	0.0	0.04516	0.07603	0.10719	0.0916	0.0399	0.00063	0.08693	0.14226	0.02283	0.03324
s__GGB3304_SGB4367	0.00726	0.00653	0.26067	0.25472	0.03519	0.23664	0.03901	0.41568	0.44402	0.52076	0.0	0.0	0.04173	0.01437	0.23939	0.10215	0.11669	0.0273	0.04391	0.06824	0.0	0.01841	0.21157	0.05256	0.03584	0.01171	0.00359	0.09937	0.13686	0.0	0.40125	0.0	0.37289	0.34479	0.33674	0.52695	0.1986	0.04057	0.43631	0.57526	0.10984	0.06303
s__GGB9508_SGB53370	0.00712	0.0056	0.12307	0.22029	0.03311	0.18058	0.00068	0.11959	0.06902	0.06753	0.01236	0.0	0.04524	0.01401	0.33909	0.24067	0.00471	0.04559	0.04262	0.1897	0.00795	0.0032	0.13123	0.0476	0.03467	0.01192	0.00264	0.13656	0.15021	0.0	0.36139	0.0	0.4421	0.45159	0.34805	0.30657	0.22188	0.04656	0.32167	0.33663	0.18296	0.07069
s__GGB86665_SGB116679	0.0067	0.01364	0.09737	0.16163	0.01337	0.19715	0.0	0.05097	0.04995	0.04203	0.01663	0.08991	0.03596	0.02582	0.17044	0.31822	0.0	0.02413	0.01008	0.16858	0.06045	0.00503	0.11331	0.12136	0.14653	0.01688	0.0017	0.14202	0.10896	0.0	0.25851	0.0	0.28921	0.21203	0.24039	0.14346	0.16891	0.00941	0.18359	0.17965	0.10121	0.05155
s__GGB86181_SGB117935	0.00666	0.00066	0.12342	0.12844	0.01366	0.10233	0.00216	0.04892	0.02987	0.07763	0.0	0.0	0.0232	0.00563	0.11019	0.11153	0.04577	0.0207	0.01255	0.08072	0.0	0.02372	0.17775	0.04128	0.09391	0.00297	0.00279	0.05238	0.09033	0.0	0.34021	0.0	0.11905	0.15308	0.2493	0.25691	0.088	0.0181	0.20844	0.22734	0.09787	0.07366
s__GGB4687_SGB6484	0.00626	0.00845	0.05846	0.13804	0.01088	0.10862	0.0	0.0187	0.06547	0.04543	0.0242	1.05756	0.07404	0.04126	0.17717	0.55361	0.30534	0.02863	0.03359	0.33322	0.10234	0.01843	0.07851	0.27275	0.18078	0.01731	0.00629	0.06805	0.07524	0.0	0.33865	0.0	0.1585	0.13607	0.28004	0.14706	0.12631	0.0	0.14035	0.1776	0.10965	0.13361
s__Limosilactobacillus_mucosae	0.00563	0.00283	0.03832	0.0875	0.04056	0.04089	0.14747	0.06551	0.15948	0.0351	0.0	0.0	0.00967	0.00178	0.02817	0.04032	0.0	0.00974	0.0	0.00305	0.0	0.0	0.01591	0.0	0.00167	0.00074	0.0	0.0284	0.03238	0.0	0.07106	0.0	0.04638	0.0287	0.07162	0.07458	0.04403	0.00864	0.07956	0.08448	0.0211	0.01552
s__GGB267_SGB372	0.00527	0.00029	0.10211	0.09063	0.00146	0.11715	0.00643	0.11581	0.00895	0.08605	0.0	0.0	0.00887	0.00353	0.05672	0.10089	0.0	0.0039	0.0	0.04038	0.0	0.0	0.03583	0.04468	0.03836	0.00078	0.00124	0.03746	0.07623	0.0	0.2146	0.0	0.06831	0.09197	0.21788	0.33474	0.07827	0.01448	0.21701	0.25028	0.03755	0.04338
s__Micrococcus_endophyticus	0.00425	0.0	0.00545	0.00467	0.0	0.01248	0.057	0.0	0.0	0.0352	0.01096	0.0	0.04575	0.02864	0.63065	0.17797	0.0	0.23252	0.09602	0.04114	0.00239	0.0	0.0	0.1283	0.03741	0.0019	0.06558	0.26406	0.10107	0.0066	0.15578	0.0	0.07154	0.1061	0.1832	0.06574	0.08665	0.056	0.20333	0.09539	0.28483	0.07865
s__GGB51345_SGB105927	0.00413	0.00597	0.06093	0.12628	0.00562	0.06323	0.0	0.04819	0.04772	0.007	0.0	0.0	0.01211	0.0	0.04754	0.02035	0.00188	0.00545	0.0	0.03954	0.0	0.00298	0.09738	0.00901	0.00055	0.00013	0.0	0.01343	0.01731	0.0	0.0777	0.0	0.02287	0.06969	0.04797	0.04173	0.02313	0.0	0.03969	0.04835	0.01044	0.01129
s__GGB53068_SGB74007	0.00369	0.00195	0.06283	0.12155	0.01235	0.07411	0.0	0.07663	0.04037	0.00561	0.0	0.0	0.01448	0.00601	0.0769	0.14941	0.0	0.00662	0.00653	0.03444	0.0	0.0	0.0	0.06217	0.06486	0.00061	0.00165	0.0524	0.09836	0.0	0.24655	0.0	0.11971	0.10865	0.18763	0.26928	0.10819	0.01475	0.21027	0.31728	0.06465	0.04552
s__GGB87527_SGB53691	0.00317	0.00775	0.09649	0.20632	0.01431	0.12765	0.02838	0.22225	0.03548	0.18435	0.0	0.0	0.01709	0.0	0.1811	0.01967	0.0	0.02476	0.00562	0.02233	0.0	0.03989	0.19931	0.0	0.0098	0.00082	0.0	0.04812	0.09335	0.0	0.31477	0.0	0.19355	0.27524	0.21544	0.39032	0.12099	0.0271	0.31056	0.41361	0.0881	0.07354
s__Butyricicoccus_intestinisimiae	0.00303	0.00182	0.10985	0.13904	0.06519	0.04182	0.0	0.58881	0.09291	0.65487	0.0	0.0	0.04138	0.0043	0.05734	0.16419	0.10806	0.04981	0.00505	0.00134	0.00377	0.0	0.05697	0.01147	0.03366	0.00318	0.00051	0.18177	0.18046	0.0	0.27591	0.0	0.33848	0.07512	0.38749	0.34443	0.1665	0.01952	0.39381	0.52196	0.16434	0.09419
s__GGB49844_SGB69831	0.003	0.00094	0.06256	0.11192	0.00026	0.0737	0.0	0.05479	0.01888	0.04095	0.00373	0.08619	0.02239	0.01641	0.09114	0.23607	0.0	0.01434	0.00342	0.11434	0.0	0.00041	0.09457	0.13711	0.06066	0.00537	0.00184	0.0543	0.06393	0.0	0.23972	0.0	0.09399	0.10335	0.20717	0.13392	0.07349	0.01115	0.15508	0.1762	0.05286	0.04518
s__GGB33753_SGB49927	0.00283	0.0	0.0774	0.15681	0.01018	0.09845	0.0	0.04585	0.02843	0.06907	0.0	0.0	0.02968	0.01895	0.12237	0.2401	0.00759	0.01573	0.02693	0.09722	0.0	0.08249	0.4315	0.16384	0.16299	0.00983	0.00663	0.06538	0.10413	0.0	0.37864	0.0	0.15219	0.15207	0.30679	0.31545	0.11597	0.02368	0.29145	0.29859	0.1033	0.06251
s__Lactobacillus_crispatus	0.00253	0.0	0.00064	0.08949	0.0	0.0	0.0	0.89852	0.16149	0.68676	0.0	0.04066	0.01207	0.01077	0.0182	0.10033	0.06686	0.00112	0.05949	0.00059	0.0	0.16126	0.05352	0.04807	0.25883	0.00405	0.02476	0.03292	0.07632	0.36954	0.07812	0.0	0.07154	0.0	0.02173	0.07426	0.04355	0.0	0.06559	0.17675	0.02114	0.02369
s__Bergeyella_zoohelcum	0.00247	0.0	0.02935	0.06477	0.15092	0.01231	0.0	3.35864	0.11163	4.85366	0.0	0.31219	0.02483	0.0834	0.06336	0.62745	0.01722	0.00617	0.0639	0.03239	0.14952	0.0	0.02202	0.40344	0.52321	0.04889	0.01805	0.29724	0.37439	0.0	0.88145	0.0	0.61587	0.02026	0.38627	0.55045	0.32147	0.02497	0.47539	0.64486	0.40078	0.31071
s__GGB74465_SGB48209	0.0019	0.00171	0.06662	0.13577	0.01795	0.17424	0.00513	0.12998	0.11311	0.11141	0.0	0.0	0.03409	0.01032	0.2492	0.12271	0.00842	0.0427	0.00522	0.08409	0.0	0.06514	0.41115	0.04412	0.06905	0.01186	0.00118	0.05834	0.08904	0.0	0.30915	0.0	0.17058	0.35329	0.27359	0.47094	0.142	0.05175	0.35438	0.43483	0.09567	0.04179
s__Coprococcus_catus	0.00174	0.00624	0.0746	0.12915	0.06083	0.02335	0.0006	0.57212	0.31837	0.10266	0.0	0.0	0.02158	0.01187	0.07161	0.14902	0.06953	0.01363	0.00701	0.02261	0.0069	0.00764	0.19598	0.05664	0.12462	0.01013	0.00415	0.13543	0.18	0.0	0.28462	0.0	0.30533	0.15293	0.36597	0.34645	0.13721	0.01982	0.38997	0.50409	0.16297	0.09424
s__GGB4567_SGB6307	0.00172	0.00276	0.05691	0.17274	0.01108	0.04653	0.0	0.03024	0.15324	0.16567	0.02272	1.33319	0.07235	0.03436	0.19618	0.7146	0.2373	0.0157	0.01908	0.34463	0.10214	0.24717	0.56837	0.45273	0.23574	0.01929	0.01025	0.10417	0.08714	0.0	0.45551	0.0	0.18835	0.16057	0.41769	0.17808	0.17597	0.00258	0.14635	0.20831	0.20426	0.22883
s__GGB52364_SGB73168	0.00165	0.003	0.07172	0.11815	0.01341	0.05363	0.00263	0.08823	0.05772	0.09969	0.0	0.0	0.00659	0.0	0.09462	0.05166	0.0	0.00428	0.0	0.05077	0.0	0.0	0.03207	0.02581	0.00541	0.00248	0.0	0.06083	0.06277	0.0	0.21217	0.0	0.17566	0.08617	0.15216	0.15755	0.07856	0.01806	0.17442	0.16811	0.05291	0.02746
s__GGB9054_SGB13959	0.00161	0.0	0.09667	0.11861	0.01112	0.06412	0.01426	0.04221	0.01487	0.08572	0.0	0.0	0.01189	0.00437	0.07648	0.11256	0.0	0.00467	0.0	0.03077	0.0	0.0	0.01042	0.03872	0.04745	0.01027	0.0007	0.04219	0.07251	0.0	0.30815	0.0	0.17361	0.14	0.25242	0.31514	0.13669	0.02917	0.26192	0.28862	0.05429	0.03703
s__GGB3622_SGB4899	0.00151	0.00417	0.00652	0.09538	0.01529	0.03683	0.0	1.20088	2.0757	0.23192	0.0	0.0	0.01371	0.00263	0.0337	0.02544	0.00738	0.0073	0.0	0.01052	0.0	0.06681	0.30953	0.0	0.00782	0.00043	0.0	0.02469	0.05274	0.0	0.19694	0.0	0.05445	0.05374	0.06376	0.08751	0.03483	0.0	0.05937	0.19523	0.0226	0.01885
s__GGB30794_SGB114948	0.00126	0.00256	0.11093	0.21285	0.0395	0.20853	0.02154	0.30806	0.05856	0.25504	0.0	0.0	0.02277	0.00937	0.23725	0.1432	0.0	0.02194	0.02642	0.04873	0.0	0.11564	0.48486	0.06232	0.04187	0.01106	0.00546	0.12159	0.17824	0.0	0.53652	0.0	0.39585	0.48232	0.45489	0.80306	0.24339	0.09184	0.58603	0.73093	0.20832	0.0994
s__GGB12749_SGB19749	0.00122	0.00406	0.05848	0.13226	0.02294	0.10208	0.0	0.13135	0.03145	0.14014	0.0	0.0	0.02679	0.00873	0.1301	0.13597	0.0	0.00898	0.00193	0.04464	0.02765	0.00152	0.06497	0.06184	0.04794	0.01131	0.00322	0.07009	0.1066	0.0	0.25444	0.0	0.19251	0.17951	0.23003	0.25101	0.09466	0.02625	0.27624	0.28813	0.08963	0.0355
s__Bacteroides_pyogenes	0.00116	0.00349	0.00807	0.08238	0.00784	0.00013	0.1654	0.23193	8.09457	0.06342	0.01058	0.02058	0.01374	0.01318	0.10083	0.09334	0.05429	0.01147	0.17994	0.00981	0.0	0.0	0.00466	0.04503	0.09058	0.01859	0.00907	0.0892	0.21654	0.0	0.69548	0.0	0.24395	0.09048	0.26331	0.42472	0.12901	0.05941	0.38853	0.55368	1.24	0.09356
s__GGB37149_SGB47291	0.00088	0.00238	0.03418	0.06462	0.00049	0.0472	0.0	0.01717	0.02497	0.02637	0.00387	0.51701	0.03851	0.01284	0.16273	0.22155	0.26811	0.02007	0.0	0.29144	0.01232	0.02621	0.19803	0.09946	0.05625	0.00643	0.0	0.02984	0.02466	0.0	0.18774	0.0	0.09354	0.11408	0.17084	0.07071	0.08582	0.0	0.05416	0.08216	0.03436	0.04236
s__GGB37001_SGB48158	0.00069	0.0	0.05381	0.08923	0.00636	0.09622	0.0	0.06418	0.02091	0.05978	0.0	0.0	0.01533	0.00473	0.07891	0.05886	0.02974	0.00909	0.0	0.03449	0.0	0.11993	0.76009	0.03699	0.01247	0.0	0.00146	0.03266	0.07789	0.0	0.25307	0.0	0.07184	0.12394	0.19019	0.25432	0.06916	0.00706	0.20955	0.25108	0.08133	0.05673
s__GGB74216_SGB48136	0.00058	0.0	0.0487	0.11185	0.02493	0.1466	0.00832	0.14757	0.01288	0.18263	0.0	0.0	0.02146	0.00696	0.15973	0.09909	0.01624	0.02222	0.01794	0.05816	0.0	0.02529	0.22632	0.05718	0.08032	0.00223	0.00545	0.08112	0.14351	0.0	0.45419	0.0	0.21943	0.28948	0.32777	0.7076	0.15848	0.05265	0.49609	0.58711	0.16383	0.10691
s__Cutibacterium_acnes	0.00055	0.00267	0.0046	0.02457	0.02385	0.00347	0.08233	0.04204	0.0	0.0	4.13783	2.70576	84.26148	3.30035	6.29868	9.86835	24.14469	77.841	38.34511	26.79347	33.1241	25.37565	1.35272	35.37257	23.57219	1.53523	2.32126	0.21606	1.52128	21.66367	0.55274	86.7072	3.04849	4.46586	4.411	4.72648	0.39658	0.5866	0.08003	0.29698	5.38961	26.8213
s__GGB34082_SGB53369	0.00034	0.00088	0.08091	0.13059	0.00304	0.04972	0.0	0.09678	0.06532	0.1767	0.0013	0.0	0.00905	0.00727	0.14435	0.11534	0.0	0.01281	0.0153	0.05013	0.0	0.0	0.01767	0.05551	0.01757	0.0058	0.00225	0.09489	0.18229	0.0	0.54291	0.0	0.39279	0.19313	0.35944	0.34945	0.15685	0.0387	0.36496	0.33364	0.1619	0.06274
s__GGB40130_SGB113327	0.00028	0.0009	0.06576	0.08645	0.00249	0.08084	0.0	0.03314	0.06499	0.04427	0.0	0.0	0.01441	0.00172	0.11332	0.07275	0.00559	0.01992	0.00415	0.04435	0.0	0.0321	0.22102	0.02025	0.03731	0.00275	0.0	0.03896	0.05669	0.0	0.21787	0.0	0.1089	0.19047	0.18627	0.29576	0.07452	0.0276	0.19891	0.25183	0.08068	0.03467
s__Floccifex_porci	0.00027	0.00125	0.02743	0.06248	0.01734	0.05521	0.0	0.00657	0.00504	0.02242	0.0	0.0	0.02842	0.0068	0.08631	0.1153	0.0	0.01323	0.0	0.08137	0.01661	0.0	0.02499	0.03774	0.00537	0.00352	0.0	0.03476	0.02363	0.0	0.13514	0.0	0.0521	0.05721	0.077	0.05203	0.04095	0.0	0.05983	0.11036	0.01026	0.02048
s__Acinetobacter_lwoffii	0.0	0.0222	0.0	0.0	0.11993	0.00401	0.0	0.0767	0.01766	0.143	0.02717	0.34335	0.14245	0.13085	0.08614	1.51166	0.93617	0.25381	0.18126	0.28671	0.27306	0.0	0.0	0.83888	0.75944	0.02633	0.24307	0.02449	0.14122	0.0319	0.29732	0.0	0.0	0.00722	0.23719	0.02795	0.08149	0.01736	0.00712	0.03082	0.05842	0.16602
s__GGB50011_SGB48407	0.0	0.00433	0.0616	0.12148	0.00631	0.0821	0.0	0.16713	0.15698	0.06539	0.0	0.0	0.01836	0.01456	0.18373	0.15963	0.0024	0.01488	0.00459	0.07139	0.0	0.0	0.11416	0.09654	0.03953	0.0137	0.00668	0.06172	0.12909	0.0	0.4067	0.0	0.15033	0.30084	0.30046	0.44307	0.10317	0.03982	0.3909	0.46997	0.0596	0.0521
s__Moraxella_boevrei	0.0	0.00403	0.00013	0.00311	1.66312	0.00027	1.13924	0.48602	0.07017	0.28702	0.00735	0.0	0.00091	0.00344	0.01399	0.08311	0.0142	0.0	0.0	0.0	0.0	0.0	0.00103	0.01572	0.0294	0.00767	0.00085	0.03112	0.03817	0.0	0.11676	0.0	0.06064	0.00071	0.13861	0.11616	0.06054	0.01192	0.09289	0.08863	0.03268	0.03633
s__Glaesserella_parasuis	0.0	0.00294	0.01917	0.02438	0.10649	0.00318	0.03064	0.90615	0.02199	1.28723	0.0	0.00443	0.00897	0.02346	0.02154	0.27156	0.0	0.00281	0.02438	0.01301	0.0	0.0	0.01069	0.19907	0.13746	0.02713	0.00574	0.10721	0.13166	0.0	0.3346	0.0	0.2052	0.04269	0.19617	0.31249	0.14069	0.02406	0.28488	0.34361	0.12812	0.1143
s__Holdemanella_porci	0.0	0.00195	0.00635	0.02114	0.00992	0.01975	0.0178	0.04716	0.10179	0.07828	0.0	0.0	0.02162	0.00075	0.01621	0.04621	0.01374	0.01405	0.0	0.00186	0.0	0.0	0.00864	0.00147	0.00225	0.00205	0.0	0.01539	0.01865	0.0	0.06215	0.0	0.01523	0.02487	0.02023	0.03806	0.01601	0.0	0.03604	0.06341	0.00962	0.01268
s__Prevotella_sp_P5_92	0.0	0.00143	0.08885	0.21	0.06375	0.20434	0.01109	0.11631	0.35634	0.26426	0.0	0.0	0.05179	0.01945	0.25362	0.24205	0.07071	0.05478	0.03308	0.12626	0.0	0.13449	0.55726	0.12687	0.11257	0.01484	0.00665	0.08776	0.15153	0.0	0.54296	0.0	0.24024	0.44213	0.55319	0.67825	0.13426	0.06465	0.5111	0.54517	0.16201	0.0967
s__GGB50186_SGB70252	0.0	0.00029	0.08258	0.3711	0.04292	0.3884	0.0282	0.20056	0.05217	0.24133	0.00251	0.0	0.04148	0.01019	0.37416	0.19117	0.0	0.0455	0.01791	0.10574	0.0	0.01993	0.21319	0.08024	0.13115	0.0209	0.00421	0.12231	0.15506	0.0	0.535	0.0	0.51459	0.56056	0.49959	0.62748	0.29009	0.06813	0.49595	0.4828	0.12902	0.10953
s__Prevotella_brevis	0.0	0.0	0.11027	0.143	0.063	0.14476	0.00059	0.09039	0.0679	0.17713	0.00519	0.00829	0.0924	0.03814	0.33528	0.50516	0.00803	0.07457	0.04987	0.11946	0.03134	0.00702	0.2487	0.36422	0.35972	0.03281	0.01657	0.14756	0.21725	0.0	0.67088	0.0	0.3158	0.518	0.75135	1.05392	0.25048	0.07608	0.67312	0.88159	0.29033	0.17657
s__GGB50119_SGB70176	0.0	0.0	0.06585	0.07689	0.02171	0.11156	0.0016	0.04608	0.03485	0.11078	0.0	0.0	0.04963	0.01087	0.21283	0.14583	0.01214	0.03314	0.01608	0.05708	0.0	0.0	0.10505	0.08471	0.06848	0.00378	0.00156	0.05459	0.10656	0.0	0.33105	0.0	0.12924	0.32126	0.36571	0.53195	0.09582	0.03003	0.30637	0.40927	0.10387	0.07312
s__GGB1458_SGB2021	0.0	0.0	0.06116	0.20874	0.08254	0.11351	0.01279	0.65016	0.45536	1.60665	0.00492	0.0	0.08244	0.02382	0.35586	0.27755	0.13478	0.06551	0.08914	0.06966	0.05584	0.04096	0.30057	0.14647	0.17049	0.03878	0.00691	0.18108	0.26235	0.0	0.61958	0.0	0.67225	0.66615	0.53563	0.96343	0.36127	0.08503	0.54554	0.83777	0.32289	0.16795
s__GGB50363_SGB48130	0.0	0.0	0.04992	0.0781	0.00666	0.07872	0.0	0.05935	0.04462	0.06872	0.0	0.0	0.01429	0.00341	0.12794	0.07073	0.00389	0.0239	0.01273	0.02378	0.0	0.0	0.09041	0.02288	0.0295	0.00315	0.00137	0.05117	0.10802	0.0	0.32408	0.0	0.12703	0.18501	0.2026	0.42254	0.06919	0.01946	0.30741	0.371	0.09652	0.07438
s__GGB33855_SGB48411	0.0	0.0	0.04729	0.06905	0.01704	0.06816	0.0	0.08042	0.01124	0.04917	0.0	0.0	0.01992	0.00869	0.08473	0.14474	0.0	0.02914	0.0117	0.02155	0.0	0.0	0.23095	0.13574	0.13485	0.00651	0.00721	0.07026	0.14933	0.0	0.39588	0.0	0.19175	0.17408	0.30621	0.74944	0.10759	0.02498	0.42042	0.57174	0.12526	0.12053
s__GGB23881_SGB70568	0.0	0.0	0.03941	0.07921	0.07069	0.104	0.0	0.05395	0.01906	0.06655	0.0	0.0	0.01771	0.01026	0.08424	0.10028	0.02342	0.01593	0.0415	0.01801	0.0	0.0	0.08541	0.04936	0.06413	0.00706	0.0	0.09141	0.10539	0.0	0.37323	0.0	0.09424	0.2518	0.33758	0.37474	0.1467	0.02438	0.39106	0.39277	0.06448	0.04793
s__Prevotella_loescheii	0.0	0.0	0.03406	0.0489	0.00376	0.05801	0.0	0.04012	0.00526	0.01726	0.0	0.0	0.02114	0.00218	0.10286	0.06169	0.0	0.01664	0.00839	0.01235	0.0	0.06519	0.44837	0.02261	0.01755	0.0	0.00016	0.02606	0.09803	0.0	0.28409	0.0	0.10035	0.13394	0.18313	0.43088	0.05729	0.02361	0.24892	0.41326	0.08377	0.05437
s__GGB9285_SGB14238	0.0	0.0	0.02907	0.05342	0.00427	0.01275	0.0	0.04162	0.00559	0.07394	0.0	0.0	0.00261	0.00468	0.03473	0.13537	0.00272	0.00173	0.0	0.01436	0.0	0.0	0.05361	0.17335	0.03751	0.00329	0.00046	0.02662	0.05676	0.0	0.21111	0.0	0.08306	0.04776	0.22442	0.24719	0.07836	0.02	0.17182	0.20549	0.05712	0.02934
s__GGB50119_SGB70177	0.0	0.0	0.02518	0.08007	0.03873	0.08249	0.0	0.05871	0.0242	0.18095	0.0	0.0	0.05603	0.0113	0.17399	0.20363	0.0	0.0217	0.0	0.05942	0.0	0.02928	0.28912	0.0462	0.07189	0.01253	0.00184	0.06807	0.10133	0.0	0.34736	0.0	0.13174	0.30486	0.27433	0.55888	0.11931	0.02676	0.34613	0.40252	0.07448	0.07099
s__Prevotella_stercorea	0.0	0.0	0.01575	0.10768	0.01038	0.02713	0.01863	0.5996	0.18479	2.56708	0.00137	0.0	0.04499	0.01944	0.16764	0.16958	0.58016	0.03585	0.09253	0.00992	0.0	0.0	0.01454	0.03128	0.08566	0.01842	0.01173	0.1353	0.23857	0.0	0.79566	0.0	0.28181	0.28054	0.53435	1.07741	0.20479	0.08111	0.84799	1.82488	0.13725	0.10723
s__Prevotella_sp_P2_180	0.0	0.0	0.01367	0.05057	0.01043	0.06143	0.0	0.02525	0.08079	0.04455	0.0	0.0	0.01868	0.00257	0.07431	0.05237	0.02638	0.01084	0.00147	0.01746	0.0	0.07953	0.55837	0.03134	0.03172	0.00138	0.00064	0.02172	0.03372	0.0	0.151	0.0	0.06148	0.15621	0.13685	0.19493	0.04649	0.00818	0.14977	0.15048	0.03474	0.02117
s__Segatella_copri	0.0	0.0	0.01026	0.01861	0.00243	0.02456	0.0	0.00615	0.00931	0.01279	0.00128	0.0	0.06327	0.00517	0.12405	0.14449	0.01958	0.04524	0.01744	0.02664	0.7082	0.0	0.03295	0.03175	0.04423	0.04324	0.0	0.06057	0.05364	0.0	0.17352	0.0	0.05872	0.19	0.15835	0.31719	0.05715	0.00834	0.23137	0.26373	0.22638	0.0875
s__Prevotella_pectinovora	0.0	0.0	0.00245	0.04403	0.00696	0.01886	0.0	0.15782	0.01484	0.40717	0.0	0.0	0.03181	0.00679	0.12491	0.093	0.10711	0.02945	0.00259	0.01043	0.00181	0.0	0.02411	0.01683	0.05062	0.01044	0.00429	0.05149	0.10325	0.0	0.33775	0.0	0.11888	0.23541	0.22842	0.40477	0.06339	0.03349	0.34047	0.51187	0.13146	0.05986
